# Supplementary material for: Chemoinformatics Analyses of Tau Ligands Reveal Key Molecular Requirements for the Identification of Potential Drug Candidates against Tauopathies
Source: Molecules. 2021 Aug 20;26(16):5039. doi: 10.3390/molecules26165039 (PMC8400687; doi:10.3390/molecules26165039)
Supplement: Supplementary file 1 [file molecules-26-05039-s001.zip]

Archive with 25 entries (18 files):
- clustering/
- clustering/clusters_ecfp4_kelley_actives_inactives_10microM.tsv
- clustering/clusters_ecfp4_kelley_actives_inactives_1microM.tsv
- clustering/clusters_ecfp4_kelley_actives_inactives_20microM.tsv
- clustering/clusters_ecfp4_kelley_actives_inactives_5microM.tsv
- compounds/
- compounds/actives.sdf
- compounds/inactives_10microMol.sdf
- compounds/inactives_1microMol.sdf
- compounds/inactives_20microMol.sdf
- compounds/inactives_5microMol.sdf
- compounds/Tau_ChEMBL_Potency.csv
- fragments/
- fragments/1_frag/
- fragments/1_frag/1_fragment_Tau_actives.txt
- fragments/1_frag/1_fragment_Tau_inactives-10_microm.txt
- fragments/1_frag/1_fragment_Tau_inactives-1_microm.txt
- fragments/1_frag/1_fragment_Tau_inactives-20_microm.txt
- fragments/1_frag/1_fragment_Tau_inactives-5_microm.txt
- fragments/2_frag/
- fragments/2_frag/2_fragments_combinations_Tau_actives.txt
- fragments/3_frag/
- fragments/3_frag/3_fragments_combinations_Tau_actives.txt
- molecules-26-05039-s001/
- molecules-26-05039-s001/molecules-1308144-supplementary.pdf
