# Supplementary material for: Chemoinformatics Analyses of Tau Ligands Reveal Key Molecular Requirements for the Identification of Potential Drug Candidates against Tauopathies
Source: Molecules. 2021 Aug 20;26(16):5039. doi: 10.3390/molecules26165039 (PMC8400687; doi:10.3390/molecules26165039)
Supplement: Supplementary file 1 [file molecules-26-05039-s001.zip › clustering/clusters_ecfp4_kelley_actives_inactives_10microM.tsv]

Compound ID	Cluster ID
CHEMBL1337968	1
CHEMBL1334033	2
CHEMBL3193015	3
CHEMBL1491340	4
CHEMBL1533338	5
CHEMBL1574485	6
CHEMBL1331802	7
CHEMBL1566506	7
CHEMBL444236	8
CHEMBL1519617	9
CHEMBL1576012	9
CHEMBL975	10
CHEMBL1256137	10
CHEMBL1256388	11
CHEMBL1594935	11
CHEMBL1256182	11
CHEMBL454761	11
CHEMBL1135	12
CHEMBL427	13
CHEMBL1347575	14
CHEMBL1483085	15
CHEMBL1532544	16
CHEMBL1569824	16
CHEMBL1606238	17
CHEMBL1525379	18
CHEMBL1471773	19
CHEMBL3195721	20
CHEMBL3211395	21
CHEMBL567422	22
CHEMBL1391082	23
CHEMBL1449651	24
CHEMBL1480902	25
CHEMBL1440844	26
CHEMBL1480171	26
CHEMBL1307289	26
CHEMBL1572983	27
CHEMBL1498939	27
CHEMBL1301254	28
CHEMBL1534185	28
CHEMBL1313693	28
CHEMBL1491255	29
CHEMBL1333600	30
CHEMBL3209949	31
CHEMBL3211874	31
CHEMBL3209364	31
CHEMBL3197414	31
CHEMBL1340070	32
CHEMBL518292	33
CHEMBL1531255	34
CHEMBL1482715	35
CHEMBL1508226	35
CHEMBL1556009	36
CHEMBL1599127	36
CHEMBL1485192	37
CHEMBL1532174	37
CHEMBL1611759	38
CHEMBL1463618	39
CHEMBL1388182	40
CHEMBL1385574	40
CHEMBL1495462	40
CHEMBL1416049	41
CHEMBL1310138	41
CHEMBL1363389	42
CHEMBL1609836	42
CHEMBL1503961	43
CHEMBL184074	44
CHEMBL1416856	45
CHEMBL1549332	46
CHEMBL374074	47
CHEMBL1612519	48
CHEMBL1367665	49
CHEMBL1299979	50
CHEMBL1500691	50
CHEMBL1429575	51
CHEMBL1333290	52
CHEMBL1490449	52
CHEMBL1446954	52
CHEMBL1596811	53
CHEMBL1599526	53
CHEMBL1468104	53
CHEMBL1455957	54
CHEMBL1488131	55
CHEMBL1610826	56
CHEMBL3392049	57
CHEMBL368700	58
CHEMBL1341758	59
CHEMBL1457990	59
CHEMBL1550257	60
CHEMBL469036	61
CHEMBL1554	62
CHEMBL427947	62
CHEMBL1507145	63
CHEMBL1306141	63
CHEMBL1509326	63
CHEMBL1588541	63
CHEMBL1409055	64
CHEMBL1354914	65
CHEMBL1327546	66
CHEMBL1364016	67
CHEMBL225304	68
CHEMBL20562	69
CHEMBL1554282	70
CHEMBL495067	71
CHEMBL510139	71
CHEMBL1518783	72
CHEMBL10247	73
CHEMBL1314	73
CHEMBL1514919	74
CHEMBL1527722	74
CHEMBL156747	74
CHEMBL1372	74
CHEMBL1395566	75
CHEMBL1479190	76
CHEMBL1314862	77
CHEMBL1428340	78
CHEMBL351464	79
CHEMBL186872	80
CHEMBL1161421	81
CHEMBL1350557	82
CHEMBL1608298	83
CHEMBL1560	84
CHEMBL1490495	85
CHEMBL1426508	85
CHEMBL171281	85
CHEMBL600	85
CHEMBL507900	85
CHEMBL1469737	85
CHEMBL1430	85
CHEMBL347940	86
CHEMBL73188	86
CHEMBL27308	86
CHEMBL1550365	87
CHEMBL1455300	88
CHEMBL1329029	89
CHEMBL131244	90
CHEMBL1528605	91
CHEMBL45627	92
CHEMBL1377519	93
CHEMBL1557706	94
CHEMBL1340898	95
CHEMBL1345211	96
CHEMBL1299989	96
CHEMBL1349300	96
CHEMBL3210657	97
CHEMBL1320701	98
CHEMBL334141	99
CHEMBL1470062	100
CHEMBL1327820	101
CHEMBL1526362	102
CHEMBL1444351	103
CHEMBL1342585	104
CHEMBL1445109	104
CHEMBL1478395	104
CHEMBL1493011	105
CHEMBL1581932	106
CHEMBL1344700	106
CHEMBL1398709	107
CHEMBL1384554	107
CHEMBL1455396	107
CHEMBL1482344	108
CHEMBL1481873	109
CHEMBL1569524	109
CHEMBL1315891	110
CHEMBL304818	111
CHEMBL1398019	112
CHEMBL1471693	113
CHEMBL1364610	113
CHEMBL1418430	114
CHEMBL1468894	114
CHEMBL1391248	114
CHEMBL1567703	114
CHEMBL1459686	114
CHEMBL1333664	114
CHEMBL1380356	114
CHEMBL1464102	114
CHEMBL1541371	114
CHEMBL1417889	115
CHEMBL1588865	115
CHEMBL1605943	115
CHEMBL1601988	115
CHEMBL1403370	115
CHEMBL1399398	115
CHEMBL1334083	115
CHEMBL1538157	115
CHEMBL1476467	115
CHEMBL1583114	115
CHEMBL1423963	115
CHEMBL1453269	115
CHEMBL1337961	115
CHEMBL1594360	115
CHEMBL1385088	116
CHEMBL1582677	116
CHEMBL1381132	117
CHEMBL1574558	117
CHEMBL3210497	118
CHEMBL1567811	119
CHEMBL182310	119
CHEMBL458328	120
CHEMBL1331400	121
CHEMBL1579210	122
CHEMBL1559777	123
CHEMBL1353752	124
CHEMBL1326171	124
CHEMBL1563651	124
CHEMBL1462016	124
CHEMBL1403245	125
CHEMBL1516742	125
CHEMBL1347572	126
CHEMBL1537374	127
CHEMBL1327470	128
CHEMBL1568848	128
CHEMBL1419891	129
CHEMBL1391698	129
CHEMBL1339247	130
CHEMBL1386163	131
CHEMBL1496271	132
CHEMBL1330802	133
CHEMBL1524478	134
CHEMBL1256923	135
CHEMBL1397260	136
CHEMBL519797	136
CHEMBL482477	136
CHEMBL445177	137
CHEMBL164813	138
CHEMBL113262	138
CHEMBL281211	138
CHEMBL15594	138
CHEMBL161343	138
CHEMBL456340	138
CHEMBL187349	138
CHEMBL151167	138
CHEMBL418353	138
CHEMBL122972	138
CHEMBL434778	138
CHEMBL123254	138
CHEMBL138921	138
CHEMBL39878	138
CHEMBL1491804	138
CHEMBL321585	138
CHEMBL280065	138
CHEMBL1371781	138
CHEMBL8659	138
CHEMBL8739	138
CHEMBL1514851	138
CHEMBL367149	139
CHEMBL1396424	139
CHEMBL1537509	140
CHEMBL96926	141
CHEMBL192566	141
CHEMBL3348991	141
CHEMBL279115	142
CHEMBL2374072	142
CHEMBL175247	143
CHEMBL1434441	143
CHEMBL1499792	144
CHEMBL1448592	144
CHEMBL1481347	145
CHEMBL22373	146
CHEMBL1400432	146
CHEMBL500128	147
CHEMBL307346	148
CHEMBL448741	149
CHEMBL67166	149
CHEMBL1453208	149
CHEMBL1394187	149
CHEMBL187734	150
CHEMBL1587999	150
CHEMBL221137	150
CHEMBL233760	150
CHEMBL3392050	150
CHEMBL1256761	150
CHEMBL1317070	150
CHEMBL1551666	150
CHEMBL1566067	150
CHEMBL285629	150
CHEMBL416753	150
CHEMBL1373818	151
CHEMBL217894	152
CHEMBL252556	152
CHEMBL1454198	153
CHEMBL606	154
CHEMBL1396170	155
CHEMBL1443413	155
CHEMBL1397050	155
CHEMBL1550920	156
CHEMBL1321090	157
CHEMBL1486063	157
CHEMBL1322547	158
CHEMBL1333056	159
CHEMBL1476397	159
CHEMBL705	159
CHEMBL38	159
CHEMBL547	159
CHEMBL1454290	159
CHEMBL986	159
CHEMBL1329343	159
CHEMBL1574943	160
CHEMBL1329004	160
CHEMBL1358053	160
CHEMBL1575074	161
CHEMBL17976	162
CHEMBL2374054	162
CHEMBL1437184	163
CHEMBL1477148	164
CHEMBL428647	165
CHEMBL507237	166
CHEMBL1327691	167
CHEMBL1981103	168
CHEMBL1566854	169
CHEMBL1368895	170
CHEMBL1368340	170
CHEMBL1335471	170
CHEMBL1457608	171
CHEMBL1538572	172
CHEMBL1583803	173
CHEMBL1339864	174
CHEMBL1527933	175
CHEMBL1439902	176
CHEMBL1541324	177
CHEMBL494255	178
CHEMBL1449470	179
CHEMBL1575594	180
CHEMBL1347192	181
CHEMBL472437	182
CHEMBL1593983	183
CHEMBL1356418	184
CHEMBL1417543	185
CHEMBL1355321	186
CHEMBL1553072	186
CHEMBL465423	187
CHEMBL465226	187
CHEMBL1447318	188
CHEMBL1555267	188
CHEMBL1359049	188
CHEMBL1512460	188
CHEMBL1573844	188
CHEMBL1513050	189
CHEMBL2373647	190
CHEMBL1405187	191
CHEMBL1555153	192
CHEMBL1518418	192
CHEMBL1516545	192
CHEMBL1316178	192
CHEMBL1535201	193
CHEMBL428496	194
CHEMBL1418590	194
CHEMBL295038	194
CHEMBL187460	195
CHEMBL1568605	196
CHEMBL1552895	197
CHEMBL1604523	198
CHEMBL1474684	198
CHEMBL1515137	198
CHEMBL2374044	199
CHEMBL484853	199
CHEMBL1482813	200
CHEMBL1475550	200
CHEMBL464176	201
CHEMBL1317016	202
CHEMBL1488779	203
CHEMBL1552001	204
CHEMBL1439866	205
CHEMBL1387	205
CHEMBL1201165	206
CHEMBL1078384	207
CHEMBL1526543	208
CHEMBL1551576	208
CHEMBL1409077	209
CHEMBL299613	210
CHEMBL467987	210
CHEMBL1412489	210
CHEMBL1233274	211
CHEMBL472334	212
CHEMBL32152	212
CHEMBL1397552	212
CHEMBL1319733	212
CHEMBL1397888	212
CHEMBL1337771	213
CHEMBL1512075	214
CHEMBL1354424	215
CHEMBL1515367	216
CHEMBL1042	217
CHEMBL846	217
CHEMBL297508	217
CHEMBL1078051	218
CHEMBL1478	218
CHEMBL1200585	219
CHEMBL1256760	220
CHEMBL1498	220
CHEMBL1309552	221
CHEMBL1562223	222
CHEMBL1362515	223
CHEMBL1489845	223
CHEMBL1504685	224
CHEMBL1514005	225
CHEMBL1200542	226
CHEMBL103	226
CHEMBL1583424	226
CHEMBL1062	226
CHEMBL1200848	226
CHEMBL1201146	227
CHEMBL1314826	228
CHEMBL1357160	228
CHEMBL1372379	229
CHEMBL1561163	230
CHEMBL1487682	231
CHEMBL2373614	232
CHEMBL1475610	233
CHEMBL1512797	234
CHEMBL1591323	234
CHEMBL1356428	235
CHEMBL1388952	236
CHEMBL1471943	237
CHEMBL1537198	238
CHEMBL1522710	239
CHEMBL501711	240
CHEMBL1488520	241
CHEMBL1508930	242
CHEMBL1395387	243
CHEMBL1395807	244
CHEMBL1575256	245
CHEMBL1354685	246
CHEMBL1397369	246
CHEMBL1568915	247
CHEMBL1341255	248
CHEMBL230006	249
CHEMBL1201392	250
CHEMBL1159650	251
CHEMBL577673	251
CHEMBL1449610	252
CHEMBL1493740	253
CHEMBL1256186	254
CHEMBL1346622	255
CHEMBL1307723	256
CHEMBL1583115	257
CHEMBL1389706	258
CHEMBL1569971	259
CHEMBL1310375	260
CHEMBL1383060	260
CHEMBL1378641	260
CHEMBL1565367	260
CHEMBL1452551	260
CHEMBL1373957	261
CHEMBL1413219	261
CHEMBL1333811	261
CHEMBL1364514	261
CHEMBL1403361	261
CHEMBL1408156	261
CHEMBL1467995	261
CHEMBL1310114	261
CHEMBL1410753	261
CHEMBL1409602	261
CHEMBL1331250	261
CHEMBL1417163	261
CHEMBL1371308	261
CHEMBL1386807	261
CHEMBL1356581	261
CHEMBL1487945	261
CHEMBL1570066	261
CHEMBL1488981	261
CHEMBL1329078	261
CHEMBL1372238	261
CHEMBL1445376	262
CHEMBL1488123	262
CHEMBL1449704	262
CHEMBL1371309	262
CHEMBL1362561	262
CHEMBL1482469	262
CHEMBL1360529	262
CHEMBL1392761	262
CHEMBL1373668	262
CHEMBL1321873	262
CHEMBL1367892	262
CHEMBL1438953	262
CHEMBL1376278	262
CHEMBL1440103	262
CHEMBL1329397	262
CHEMBL1332302	262
CHEMBL1405601	262
CHEMBL1364338	262
CHEMBL1488344	262
CHEMBL1453134	262
CHEMBL1516886	262
CHEMBL1502772	262
CHEMBL1410459	262
CHEMBL1330347	262
CHEMBL1417875	262
CHEMBL1433265	262
CHEMBL1318022	263
CHEMBL1411419	263
CHEMBL1313023	263
CHEMBL1407701	263
CHEMBL1406409	263
CHEMBL1399588	263
CHEMBL1302605	263
CHEMBL1606104	263
CHEMBL1456628	264
CHEMBL1558644	264
CHEMBL1489590	264
CHEMBL1491175	264
CHEMBL1526069	264
CHEMBL1323719	264
CHEMBL1448173	264
CHEMBL1446934	264
CHEMBL1411846	264
CHEMBL1554507	264
CHEMBL1370375	264
CHEMBL1453783	264
CHEMBL1358059	264
CHEMBL1349676	265
CHEMBL1334390	265
CHEMBL1412774	265
CHEMBL1451538	265
CHEMBL1447877	266
CHEMBL1403586	266
CHEMBL1403191	266
CHEMBL1333169	266
CHEMBL1515757	266
CHEMBL1593869	266
CHEMBL1310100	267
CHEMBL1370137	267
CHEMBL1329610	267
CHEMBL1437782	267
CHEMBL1490513	267
CHEMBL1450385	267
CHEMBL1320574	267
CHEMBL1341583	267
CHEMBL1369784	267
CHEMBL1477427	268
CHEMBL1322046	268
CHEMBL1368051	268
CHEMBL1413696	268
CHEMBL1370828	268
CHEMBL1404572	268
CHEMBL1535868	268
CHEMBL1331581	268
CHEMBL1528537	268
CHEMBL1487118	268
CHEMBL1434232	268
CHEMBL1472813	269
CHEMBL1364154	269
CHEMBL1454481	269
CHEMBL1551730	269
CHEMBL1356264	269
CHEMBL1471595	270
CHEMBL1592482	270
CHEMBL1554530	270
CHEMBL1342093	271
CHEMBL3195565	271
CHEMBL3199762	271
CHEMBL1346822	271
CHEMBL1485259	271
CHEMBL1485791	271
CHEMBL1967184	271
CHEMBL3198729	271
CHEMBL1407002	272
CHEMBL1327011	272
CHEMBL1508438	272
CHEMBL1310269	272
CHEMBL1611689	272
CHEMBL1471043	272
CHEMBL1307682	273
CHEMBL3199523	274
CHEMBL1373950	275
CHEMBL495778	276
CHEMBL448515	277
CHEMBL1335206	278
CHEMBL365161	278
CHEMBL1459612	279
CHEMBL1300243	279
CHEMBL1496473	280
CHEMBL1514227	281
CHEMBL1496153	282
CHEMBL1495075	283
CHEMBL1355372	283
CHEMBL1576834	284
CHEMBL1538456	284
CHEMBL1499170	284
CHEMBL1463795	285
CHEMBL1498210	285
CHEMBL501680	286
CHEMBL259223	287
CHEMBL23293	287
CHEMBL1085358	287
CHEMBL25308	287
CHEMBL478589	287
CHEMBL464449	288
CHEMBL1477730	289
CHEMBL1555989	289
CHEMBL1407110	289
CHEMBL1515132	290
CHEMBL1314749	291
CHEMBL1605700	292
CHEMBL1526240	292
CHEMBL1477081	292
CHEMBL1436860	292
CHEMBL1360916	292
CHEMBL498436	293
CHEMBL496633	293
CHEMBL495873	293
CHEMBL1477760	293
CHEMBL399293	294
CHEMBL1391235	295
CHEMBL162783	296
CHEMBL51483	297
CHEMBL2369282	298
CHEMBL1328384	298
CHEMBL1345704	298
CHEMBL3191737	299
CHEMBL3197320	299
CHEMBL286494	300
CHEMBL1366868	301
CHEMBL1316397	302
CHEMBL1466196	302
CHEMBL1538225	302
CHEMBL1356423	302
CHEMBL365423	303
CHEMBL1397270	304
CHEMBL1575701	305
CHEMBL1447704	306
CHEMBL1501323	306
CHEMBL1314469	307
CHEMBL1360553	308
CHEMBL487203	309
CHEMBL6246	309
CHEMBL1559311	310
CHEMBL1324111	311
CHEMBL272465	312
CHEMBL1365189	313
CHEMBL1341118	313
CHEMBL1417515	313
CHEMBL222280	314
CHEMBL1172192	315
CHEMBL603	316
CHEMBL265502	317
CHEMBL413376	317
CHEMBL1622540	318
CHEMBL131091	318
CHEMBL1257080	318
CHEMBL1256743	318
CHEMBL1437958	318
CHEMBL1490673	318
CHEMBL1607905	319
CHEMBL116955	320
CHEMBL133930	321
CHEMBL1352214	322
CHEMBL1401376	322
CHEMBL1462667	322
CHEMBL1586975	322
CHEMBL1456736	323
CHEMBL1521853	324
CHEMBL1326705	325
CHEMBL1507883	325
CHEMBL1361020	325
CHEMBL1341919	326
CHEMBL1520615	326
CHEMBL1582178	327
CHEMBL1516959	328
CHEMBL1540162	329
CHEMBL1483840	330
CHEMBL1526578	331
CHEMBL1479965	332
CHEMBL1494644	333
CHEMBL1612954	334
CHEMBL1559898	334
CHEMBL316069	335
CHEMBL1367485	335
CHEMBL361259	336
CHEMBL1373894	337
CHEMBL1429304	338
CHEMBL1408026	339
CHEMBL1495602	340
CHEMBL1367074	340
CHEMBL1518557	340
CHEMBL1586238	340
CHEMBL1486163	340
CHEMBL1611955	341
CHEMBL1347497	342
CHEMBL273490	342
CHEMBL1256737	342
CHEMBL1358918	342
CHEMBL93240	342
CHEMBL1318851	342
CHEMBL1339676	342
CHEMBL1256660	342
CHEMBL1560497	342
CHEMBL1451659	342
CHEMBL1412114	343
CHEMBL1313622	343
CHEMBL1431776	343
CHEMBL90882	343
CHEMBL42	344
CHEMBL1504558	345
CHEMBL1582354	346
CHEMBL1409623	347
CHEMBL1544162	348
CHEMBL1605179	349
CHEMBL1582496	350
CHEMBL1422904	350
CHEMBL1467038	350
CHEMBL1452600	351
CHEMBL1437928	352
CHEMBL345635	353
CHEMBL1360754	354
CHEMBL1572283	354
CHEMBL1468656	355
CHEMBL1549942	356
CHEMBL1423285	356
CHEMBL1489923	356
CHEMBL1358527	357
CHEMBL1332532	357
CHEMBL1342932	357
CHEMBL1448489	358
CHEMBL1334278	358
CHEMBL1371587	358
CHEMBL1325426	358
CHEMBL1396124	358
CHEMBL1525856	358
CHEMBL1981937	359
CHEMBL1991439	359
CHEMBL3195648	360
CHEMBL1486294	361
CHEMBL3212018	362
CHEMBL1390928	362
CHEMBL1565527	362
CHEMBL1576710	362
CHEMBL1386711	362
CHEMBL1483147	362
CHEMBL1419257	362
CHEMBL1513844	362
CHEMBL1330489	362
CHEMBL1378745	362
CHEMBL1538215	362
CHEMBL1466232	363
CHEMBL1488106	364
CHEMBL1424654	364
CHEMBL1342425	364
CHEMBL1368832	364
CHEMBL1326251	364
CHEMBL1335224	365
CHEMBL1480872	366
CHEMBL1549272	366
CHEMBL1483479	366
CHEMBL1604919	366
CHEMBL1584275	366
CHEMBL1993826	366
CHEMBL3210917	366
CHEMBL3207920	367
CHEMBL1338644	367
CHEMBL1977611	368
CHEMBL1384622	368
CHEMBL1509715	369
CHEMBL1557649	370
CHEMBL1509216	371
CHEMBL1539107	371
CHEMBL3198733	371
CHEMBL1455944	372
CHEMBL1601144	372
CHEMBL1352048	372
CHEMBL1530584	372
CHEMBL1588226	373
CHEMBL1407634	373
CHEMBL1606837	373
CHEMBL1543008	374
CHEMBL1331613	375
CHEMBL1518991	375
CHEMBL1509303	376
CHEMBL1573275	376
CHEMBL1309529	377
CHEMBL1544104	378
CHEMBL1451887	379
CHEMBL1385628	379
CHEMBL1526369	379
CHEMBL1441663	379
CHEMBL1535565	379
CHEMBL1490514	379
CHEMBL1574941	380
CHEMBL1498452	380
CHEMBL1496787	381
CHEMBL1409272	381
CHEMBL1381814	381
CHEMBL1984129	382
CHEMBL3193970	383
CHEMBL3199899	383
CHEMBL3192169	384
CHEMBL3145137	385
CHEMBL1540358	386
CHEMBL3196331	387
CHEMBL3208343	387
CHEMBL3199559	387
CHEMBL3196687	387
CHEMBL3197724	387
CHEMBL3209170	387
CHEMBL1417800	388
CHEMBL1327052	389
CHEMBL1476401	390
CHEMBL1453826	390
CHEMBL1608079	390
CHEMBL1600882	390
CHEMBL1570144	390
CHEMBL1428728	390
CHEMBL1405934	390
CHEMBL1601510	390
CHEMBL1582079	390
CHEMBL1331237	390
CHEMBL1401087	391
CHEMBL1506573	392
CHEMBL1453712	392
CHEMBL1337007	392
CHEMBL1327137	392
CHEMBL1563614	392
CHEMBL1505838	393
CHEMBL1465964	393
CHEMBL1304823	394
CHEMBL1541042	395
CHEMBL1313280	396
CHEMBL1561707	397
CHEMBL384903	398
CHEMBL1342626	399
CHEMBL1385489	399
CHEMBL533602	399
CHEMBL1586616	399
CHEMBL588038	399
CHEMBL547483	399
CHEMBL1386444	400
CHEMBL1424673	400
CHEMBL1579664	401
CHEMBL1561842	402
CHEMBL211481	403
CHEMBL1495030	404
CHEMBL277525	404
CHEMBL104	405
CHEMBL1086440	406
CHEMBL1511834	407
CHEMBL1341892	408
CHEMBL1589619	409
CHEMBL1328003	410
CHEMBL1520159	411
CHEMBL1478728	412
CHEMBL1392258	413
CHEMBL1552344	414
CHEMBL1595162	415
CHEMBL1355230	415
CHEMBL600334	415
CHEMBL1508157	416
CHEMBL1403981	416
CHEMBL1353677	417
CHEMBL1605715	418
CHEMBL59030	419
CHEMBL1256750	420
CHEMBL1451087	420
CHEMBL316988	421
CHEMBL1608143	422
CHEMBL103769	423
CHEMBL1376141	424
CHEMBL3198851	425
CHEMBL1415862	426
CHEMBL1709	426
CHEMBL1256749	426
CHEMBL1566224	427
CHEMBL1358485	428
CHEMBL586058	429
CHEMBL1367879	430
CHEMBL1311556	430
CHEMBL1556680	430
CHEMBL1341073	431
CHEMBL1541090	431
CHEMBL1565585	432
CHEMBL1521917	433
CHEMBL1543693	433
CHEMBL1462814	434
CHEMBL1427169	435
CHEMBL1447476	436
CHEMBL290106	436
CHEMBL496	437
CHEMBL1411897	438
CHEMBL75967	439
CHEMBL1504869	440
CHEMBL279085	440
CHEMBL1335881	441
CHEMBL1528925	442
CHEMBL1471546	442
CHEMBL1382399	442
CHEMBL1459563	442
CHEMBL1328295	442
CHEMBL1336949	443
CHEMBL1424076	444
CHEMBL1442382	444
CHEMBL1467509	444
CHEMBL1577026	444
CHEMBL1579100	444
CHEMBL1608732	444
CHEMBL1525426	444
CHEMBL1328086	445
CHEMBL1323952	445
CHEMBL1410314	445
CHEMBL1453478	445
CHEMBL1352161	445
CHEMBL1520919	445
CHEMBL1347641	445
CHEMBL1589384	445
CHEMBL1448067	446
CHEMBL1421133	446
CHEMBL1514735	447
CHEMBL3348819	448
CHEMBL1360024	449
CHEMBL1727	449
CHEMBL680	449
CHEMBL8867	449
CHEMBL1489127	450
CHEMBL1161461	450
CHEMBL1509369	451
CHEMBL1555813	451
CHEMBL1474918	451
CHEMBL1565861	451
CHEMBL1414236	452
CHEMBL1412456	452
CHEMBL1331919	452
CHEMBL1326410	452
CHEMBL1485048	452
CHEMBL1542263	452
CHEMBL1373646	452
CHEMBL1431875	452
CHEMBL1545189	452
CHEMBL1349915	452
CHEMBL1422253	452
CHEMBL1364011	452
CHEMBL1326397	452
CHEMBL1532546	452
CHEMBL1583802	452
CHEMBL1524420	452
CHEMBL1365568	452
CHEMBL1482975	452
CHEMBL1356777	452
CHEMBL1200523	452
CHEMBL160053	453
CHEMBL263932	453
CHEMBL1582895	453
CHEMBL1456948	453
CHEMBL1383078	453
CHEMBL1392501	453
CHEMBL1600280	453
CHEMBL1466256	453
CHEMBL1341590	453
CHEMBL1511665	453
CHEMBL1415828	453
CHEMBL1433977	453
CHEMBL1321510	453
CHEMBL1201043	453
CHEMBL1632	453
CHEMBL617	453
CHEMBL1730	453
CHEMBL1010	453
CHEMBL2146124	453
CHEMBL1200530	454
CHEMBL1591515	454
CHEMBL1564951	455
CHEMBL1369610	455
CHEMBL1418892	455
CHEMBL1446459	456
CHEMBL238495	456
CHEMBL1526465	456
CHEMBL1536824	457
CHEMBL1372580	457
CHEMBL1465008	457
CHEMBL1581498	458
CHEMBL1342142	458
CHEMBL1584098	459
CHEMBL1490120	459
CHEMBL1494629	459
CHEMBL1332235	460
CHEMBL1593523	460
CHEMBL1611302	460
CHEMBL1491242	460
CHEMBL3189571	460
CHEMBL1606176	460
CHEMBL1474196	460
CHEMBL1604672	460
CHEMBL1452946	460
CHEMBL1361945	461
CHEMBL1356713	462
CHEMBL449081	462
CHEMBL1396095	463
CHEMBL601773	463
CHEMBL1255837	463
CHEMBL1732	463
CHEMBL1552095	463
CHEMBL1513556	463
CHEMBL1476170	464
CHEMBL1520752	465
CHEMBL1334149	465
CHEMBL1368134	465
CHEMBL1328503	465
CHEMBL119443	465
CHEMBL39947	465
CHEMBL1474117	465
CHEMBL1528238	465
CHEMBL446315	465
CHEMBL1433680	465
CHEMBL1403281	465
CHEMBL1533896	465
CHEMBL1361596	465
CHEMBL1587386	465
CHEMBL1512050	465
CHEMBL3989558	466
CHEMBL1437801	466
CHEMBL1397576	466
CHEMBL1441920	467
CHEMBL1526242	467
CHEMBL1372950	468
CHEMBL1477118	469
CHEMBL1522560	469
CHEMBL1326170	469
CHEMBL1472302	470
CHEMBL1423854	471
CHEMBL1322180	471
CHEMBL1428620	472
CHEMBL1611662	472
CHEMBL1405316	473
CHEMBL1569757	473
CHEMBL1465927	473
CHEMBL1570157	473
CHEMBL1611803	473
CHEMBL1594321	473
CHEMBL1560289	473
CHEMBL1372329	473
CHEMBL1583453	473
CHEMBL1375029	473
CHEMBL1440608	473
CHEMBL1387761	473
CHEMBL1499679	473
CHEMBL1587016	473
CHEMBL1343501	473
CHEMBL1429556	474
CHEMBL1319692	474
CHEMBL1300120	474
CHEMBL1322279	475
CHEMBL1321270	475
CHEMBL1525776	475
CHEMBL1407122	475
CHEMBL1402529	475
CHEMBL1389270	475
CHEMBL1461495	475
CHEMBL1471928	475
CHEMBL1392520	475
CHEMBL1511630	475
CHEMBL1477628	475
CHEMBL1588255	475
CHEMBL1547482	475
CHEMBL1574277	476
CHEMBL1572072	476
CHEMBL1349375	476
CHEMBL1302504	476
CHEMBL1386561	476
CHEMBL1378305	477
CHEMBL1415726	477
CHEMBL1343069	477
CHEMBL1469633	477
CHEMBL1541494	477
CHEMBL1525220	477
CHEMBL1457279	477
CHEMBL1560910	477
CHEMBL1387058	477
CHEMBL1375540	477
CHEMBL1588538	477
CHEMBL1521309	477
CHEMBL1411308	477
CHEMBL1468293	477
CHEMBL1604793	477
CHEMBL1340496	477
CHEMBL1509182	477
CHEMBL1504425	477
CHEMBL1377059	477
CHEMBL1462217	477
CHEMBL1503967	477
CHEMBL1606305	478
CHEMBL1450160	478
CHEMBL1339580	478
CHEMBL1371839	478
CHEMBL1486434	478
CHEMBL1388383	478
CHEMBL1550410	479
CHEMBL1480828	480
CHEMBL1334547	480
CHEMBL1558641	481
CHEMBL1401873	481
CHEMBL1348909	481
CHEMBL1331045	482
CHEMBL1459449	483
CHEMBL1405837	483
CHEMBL1416417	483
CHEMBL1451327	483
CHEMBL540989	484
CHEMBL1394961	485
CHEMBL1577188	486
CHEMBL3191634	486
CHEMBL1595073	487
CHEMBL1523828	487
CHEMBL1381153	488
CHEMBL1969492	489
CHEMBL1468379	490
CHEMBL1601820	491
CHEMBL1538883	492
CHEMBL1309268	493
CHEMBL1415305	494
CHEMBL3196430	495
CHEMBL3210804	495
CHEMBL1982441	495
CHEMBL1363351	496
CHEMBL1541889	497
CHEMBL1409965	497
CHEMBL1401601	498
CHEMBL1452315	499
CHEMBL1467350	500
CHEMBL3195915	501
CHEMBL3199373	502
CHEMBL1539668	503
CHEMBL1504939	504
CHEMBL1346493	505
CHEMBL1303610	506
CHEMBL1499475	507
CHEMBL1553391	507
CHEMBL1322763	507
CHEMBL1981928	508
CHEMBL3195497	508
CHEMBL3199641	509
CHEMBL1986545	509
CHEMBL1432920	510
CHEMBL273264	511
CHEMBL1180	512
CHEMBL1476648	513
CHEMBL1311786	513
CHEMBL1393724	514
CHEMBL1421084	514
CHEMBL1449966	515
CHEMBL1543331	516
CHEMBL1351591	517
CHEMBL1583874	518
CHEMBL1576837	519
CHEMBL1495124	520
CHEMBL1517192	520
CHEMBL1493465	521
CHEMBL1577776	521
CHEMBL1408367	522
CHEMBL1521134	523
CHEMBL1302503	524
CHEMBL1352782	525
CHEMBL1607824	526
CHEMBL3193501	527
CHEMBL3199168	527
CHEMBL2006684	527
CHEMBL1971629	527
CHEMBL3196917	527
CHEMBL3194256	527
CHEMBL3195074	527
CHEMBL1974859	527
CHEMBL3193513	527
CHEMBL3208715	527
CHEMBL3189882	527
CHEMBL3192900	527
CHEMBL3195954	527
CHEMBL2006634	527
CHEMBL1985090	528
CHEMBL3189261	528
CHEMBL3208402	528
CHEMBL3189621	528
CHEMBL3191322	528
CHEMBL3197950	528
CHEMBL3189858	528
CHEMBL1536828	529
CHEMBL1500200	529
CHEMBL1358481	529
CHEMBL1558786	529
CHEMBL213896	530
CHEMBL3208713	530
CHEMBL1359255	530
CHEMBL1538774	531
CHEMBL1495454	531
CHEMBL1530048	531
CHEMBL1428580	531
CHEMBL1987344	531
CHEMBL3195443	531
CHEMBL1587511	531
CHEMBL1449461	531
CHEMBL1532380	532
CHEMBL1312435	532
CHEMBL1492614	532
CHEMBL1421355	532
CHEMBL1500801	533
CHEMBL1350058	533
CHEMBL1360261	534
CHEMBL3209549	534
CHEMBL3194949	534
CHEMBL1902079	534
CHEMBL3189151	534
CHEMBL1872457	534
CHEMBL1898479	534
CHEMBL1890161	534
CHEMBL2006628	534
CHEMBL3211131	534
CHEMBL3196108	534
CHEMBL1864348	534
CHEMBL3196591	534
CHEMBL3194941	535
CHEMBL3193011	535
CHEMBL3189845	535
CHEMBL1888528	535
CHEMBL1470502	536
CHEMBL1477061	536
CHEMBL1379448	536
CHEMBL1573910	536
CHEMBL1594543	536
CHEMBL1402170	537
CHEMBL1371335	537
CHEMBL3194143	538
CHEMBL3210583	538
CHEMBL3210236	538
CHEMBL3210043	538
CHEMBL3189449	538
CHEMBL1972652	538
CHEMBL3189792	538
CHEMBL3191291	538
CHEMBL3191821	538
CHEMBL3197525	538
CHEMBL1364190	539
CHEMBL1462008	539
CHEMBL1506810	539
CHEMBL1363152	539
CHEMBL1544313	539
CHEMBL1336788	539
CHEMBL1460525	539
CHEMBL1443120	539
CHEMBL1559547	539
CHEMBL1359384	540
CHEMBL1324595	540
CHEMBL1573534	540
CHEMBL1498530	540
CHEMBL1557752	540
CHEMBL1471761	540
CHEMBL1505196	540
CHEMBL1385934	540
CHEMBL1602160	540
CHEMBL1416358	541
CHEMBL1454931	541
CHEMBL1331385	541
CHEMBL1496133	541
CHEMBL1405483	541
CHEMBL1364114	542
CHEMBL1480211	542
CHEMBL1424559	542
CHEMBL1348406	542
CHEMBL1580066	542
CHEMBL1419714	542
CHEMBL1407632	542
CHEMBL1458674	542
CHEMBL1302799	542
CHEMBL1437947	542
CHEMBL1565500	543
CHEMBL1504221	543
CHEMBL1388509	543
CHEMBL1340454	543
CHEMBL1508252	543
CHEMBL1339733	543
CHEMBL1576913	543
CHEMBL1600311	543
CHEMBL1490352	543
CHEMBL1421228	543
CHEMBL1458524	543
CHEMBL1322871	543
CHEMBL1372672	543
CHEMBL1343462	543
CHEMBL1603136	543
CHEMBL1534239	544
CHEMBL1509619	544
CHEMBL1319851	544
CHEMBL1401897	545
CHEMBL1510829	545
CHEMBL1376452	546
CHEMBL1362628	546
CHEMBL1470357	546
CHEMBL1567630	547
CHEMBL1497616	548
CHEMBL1521086	548
CHEMBL1428891	549
CHEMBL1457094	549
CHEMBL1409568	549
CHEMBL3209320	550
CHEMBL1445923	551
CHEMBL1581518	551
CHEMBL1082515	551
CHEMBL1384628	552
CHEMBL538104	553
CHEMBL3213141	554
CHEMBL3199156	554
CHEMBL3195935	554
CHEMBL3199463	554
CHEMBL3198029	554
CHEMBL1992689	554
CHEMBL3197450	554
CHEMBL3194218	554
CHEMBL3209938	554
CHEMBL1732967	555
CHEMBL1971767	555
CHEMBL3213667	555
CHEMBL3195475	555
CHEMBL3195983	555
CHEMBL3191465	555
CHEMBL3189918	555
CHEMBL3193084	555
CHEMBL3198143	555
CHEMBL3198622	555
CHEMBL3189704	556
CHEMBL3191985	556
CHEMBL1464853	557
CHEMBL1524941	558
CHEMBL1509672	559
CHEMBL1330780	560
CHEMBL1303683	560
CHEMBL3190184	561
CHEMBL3191745	561
CHEMBL572	561
CHEMBL1103	561
CHEMBL1994838	561
CHEMBL3192635	561
CHEMBL1985797	561
CHEMBL1716494	561
CHEMBL3199025	561
CHEMBL1981612	561
CHEMBL1733454	561
CHEMBL3195943	561
CHEMBL1986086	561
CHEMBL1734063	561
CHEMBL3192651	561
CHEMBL3195695	561
CHEMBL3194594	561
CHEMBL1978527	561
CHEMBL1971965	561
CHEMBL244888	561
CHEMBL1976000	561
CHEMBL3195208	561
CHEMBL1373289	562
CHEMBL1360321	563
CHEMBL1458563	563
CHEMBL1322857	563
CHEMBL1310353	563
CHEMBL1407246	563
CHEMBL1565402	564
CHEMBL1409289	565
CHEMBL1998516	565
CHEMBL1344985	565
CHEMBL1426775	565
CHEMBL1330542	566
CHEMBL1967015	567
CHEMBL1994371	567
CHEMBL3190509	568
CHEMBL3189566	568
CHEMBL3199600	568
CHEMBL3198116	568
CHEMBL3192271	568
CHEMBL3193599	568
CHEMBL3197544	568
CHEMBL3193160	568
CHEMBL2004455	569
CHEMBL3191289	569
CHEMBL3198457	569
CHEMBL3198455	569
CHEMBL3213300	569
CHEMBL3208681	570
CHEMBL1990194	571
CHEMBL1964702	571
CHEMBL2007297	571
CHEMBL1965444	571
CHEMBL1985165	571
CHEMBL3191226	571
CHEMBL3190961	572
CHEMBL3199213	572
CHEMBL3195127	572
CHEMBL3193662	572
CHEMBL3193846	572
CHEMBL3195585	572
CHEMBL1975325	572
CHEMBL1988039	572
CHEMBL3207648	572
CHEMBL3190336	572
CHEMBL3208956	572
CHEMBL3189203	572
CHEMBL3210265	572
CHEMBL1980708	572
CHEMBL3214101	572
CHEMBL3192735	573
CHEMBL3194666	573
CHEMBL3190452	573
CHEMBL3190025	573
CHEMBL3197264	573
CHEMBL3189395	573
CHEMBL1997422	573
CHEMBL1573731	573
CHEMBL1376308	574
CHEMBL3191679	574
CHEMBL1976046	575
CHEMBL3192506	576
CHEMBL1965172	576
CHEMBL1974901	577
CHEMBL252417	578
CHEMBL1560833	578
CHEMBL1309480	579
CHEMBL1526123	580
CHEMBL1424264	581
CHEMBL1447816	581
CHEMBL1332600	581
CHEMBL1417271	582
CHEMBL1501376	582
CHEMBL1564542	582
CHEMBL1448410	583
CHEMBL549640	583
CHEMBL3197462	583
CHEMBL1546414	583
CHEMBL1327648	583
CHEMBL1366482	584
CHEMBL1504918	584
CHEMBL1527231	584
CHEMBL1500226	585
CHEMBL1595121	585
CHEMBL1462764	585
CHEMBL1467007	585
CHEMBL1322110	585
CHEMBL1570871	585
CHEMBL1538023	585
CHEMBL1492926	586
CHEMBL1309157	587
CHEMBL1606403	587
CHEMBL1351799	587
CHEMBL1323245	587
CHEMBL1447137	587
CHEMBL1405281	588
CHEMBL1470205	588
CHEMBL1574748	588
CHEMBL1480453	588
CHEMBL1348057	588
CHEMBL1505230	589
CHEMBL1359797	590
CHEMBL1459930	590
CHEMBL1510607	591
CHEMBL1561055	591
CHEMBL1384544	591
CHEMBL1371869	592
CHEMBL3194633	593
CHEMBL1522018	593
CHEMBL1480510	593
CHEMBL3214400	594
CHEMBL3196830	594
CHEMBL1493749	594
CHEMBL1556022	594
CHEMBL1570869	594
CHEMBL3194002	594
CHEMBL1339178	595
CHEMBL1545787	596
CHEMBL3208046	597
CHEMBL1442404	598
CHEMBL1457478	599
CHEMBL1457445	599
CHEMBL1432336	600
CHEMBL376426	600
CHEMBL1584194	600
CHEMBL1370669	600
CHEMBL1600256	600
CHEMBL1453960	601
CHEMBL1498966	601
CHEMBL1554496	602
CHEMBL1411236	602
CHEMBL1360965	603
CHEMBL1356105	604
CHEMBL1452302	604
CHEMBL1501787	605
CHEMBL1350860	605
CHEMBL1557668	605
CHEMBL1459270	605
CHEMBL1491688	605
CHEMBL1392956	605
CHEMBL1478464	605
CHEMBL1563798	605
CHEMBL1375958	605
CHEMBL1604679	605
CHEMBL1368727	605
CHEMBL1302804	605
CHEMBL1585703	605
CHEMBL1392394	605
CHEMBL1361502	605
CHEMBL1562443	605
CHEMBL1324332	605
CHEMBL1531805	605
CHEMBL1350257	605
CHEMBL1570359	605
CHEMBL1412990	605
CHEMBL1501589	605
CHEMBL1423568	605
CHEMBL1339363	606
CHEMBL1328362	606
CHEMBL1603420	607
CHEMBL1300429	607
CHEMBL1372801	607
CHEMBL1605502	607
CHEMBL197021	607
CHEMBL1476448	608
CHEMBL1589185	608
CHEMBL1424463	609
CHEMBL1556612	609
CHEMBL1481713	609
CHEMBL3193305	610
CHEMBL3194658	610
CHEMBL1323373	610
CHEMBL1531500	611
CHEMBL1356562	611
CHEMBL1301364	612
CHEMBL1381097	612
CHEMBL1389870	613
CHEMBL1325117	613
CHEMBL1334011	614
CHEMBL1382538	614
CHEMBL1535021	614
CHEMBL1428221	615
CHEMBL1402079	616
CHEMBL3193752	616
CHEMBL1501223	617
CHEMBL1456623	618
CHEMBL1604007	618
CHEMBL1465592	618
CHEMBL1577721	619
CHEMBL1480746	619
CHEMBL1328748	619
CHEMBL1408295	619
CHEMBL1353493	619
CHEMBL1609758	620
CHEMBL1379324	620
CHEMBL3212821	621
CHEMBL1421092	622
CHEMBL1484188	622
CHEMBL1339172	622
CHEMBL1545590	622
CHEMBL1421033	623
CHEMBL1364788	624
CHEMBL1495224	625
CHEMBL1332191	625
CHEMBL1559071	625
CHEMBL1465824	625
CHEMBL1447684	625
CHEMBL1306115	625
CHEMBL1493757	625
CHEMBL1469991	625
CHEMBL1560981	625
CHEMBL1496258	625
CHEMBL1579104	626
CHEMBL3191622	627
CHEMBL1344392	628
CHEMBL1472217	628
CHEMBL1409834	628
CHEMBL1420033	628
CHEMBL1608853	629
CHEMBL562949	629
CHEMBL1409585	630
CHEMBL1200847	631
CHEMBL285480	631
CHEMBL447001	632
CHEMBL1975155	633
CHEMBL3195576	633
CHEMBL3212425	634
CHEMBL3189666	634
CHEMBL1492389	635
CHEMBL1323320	635
CHEMBL1411344	636
CHEMBL1503442	636
CHEMBL1458691	636
CHEMBL1349475	637
CHEMBL1460695	637
CHEMBL1304799	637
CHEMBL1325640	637
CHEMBL405844	638
CHEMBL1458541	638
CHEMBL1566058	638
CHEMBL1557147	638
CHEMBL1609498	638
CHEMBL1326159	638
CHEMBL1508905	638
CHEMBL3145118	639
CHEMBL1306467	639
CHEMBL1474404	640
CHEMBL1492212	641
CHEMBL1364637	642
CHEMBL1465705	642
CHEMBL1327682	643
CHEMBL1455685	643
CHEMBL1437977	644
CHEMBL1571649	645
CHEMBL1995254	646
CHEMBL1350138	647
CHEMBL1430882	648
CHEMBL1492433	649
CHEMBL1537672	650
CHEMBL1365242	651
CHEMBL1606007	652
CHEMBL1386774	653
CHEMBL1347185	653
CHEMBL1418812	653
CHEMBL1611003	654
CHEMBL1532182	655
CHEMBL1527599	655
CHEMBL1454365	655
CHEMBL1537272	656
CHEMBL1424690	656
CHEMBL1584784	656
CHEMBL1544296	656
CHEMBL1539955	656
CHEMBL1380603	656
CHEMBL1575295	656
CHEMBL1362536	656
CHEMBL1584065	656
CHEMBL1313354	656
CHEMBL1582627	656
CHEMBL1498543	656
CHEMBL1488805	656
CHEMBL1326391	656
CHEMBL3199740	657
CHEMBL1548261	658
CHEMBL1587462	658
CHEMBL1609104	658
CHEMBL1431095	659
CHEMBL130867	659
CHEMBL1391920	660
CHEMBL1457549	660
CHEMBL1432149	660
CHEMBL1470521	660
CHEMBL1340504	660
CHEMBL1571289	660
CHEMBL1427771	660
CHEMBL1543797	660
CHEMBL1505495	660
CHEMBL1307215	660
CHEMBL1453491	660
CHEMBL1502764	660
CHEMBL1393349	660
CHEMBL1511673	660
CHEMBL1529401	661
CHEMBL1420694	661
CHEMBL1459451	661
CHEMBL1603864	661
CHEMBL1365653	661
CHEMBL1467247	661
CHEMBL1464304	661
CHEMBL1410869	662
CHEMBL1968695	663
CHEMBL1583964	664
CHEMBL1600447	664
CHEMBL1381637	665
CHEMBL1508854	666
CHEMBL1607585	666
CHEMBL1485384	666
CHEMBL1310248	666
CHEMBL1577205	667
CHEMBL1453985	667
CHEMBL1433002	667
CHEMBL1325554	667
CHEMBL1606703	667
CHEMBL1327329	667
CHEMBL1566417	667
CHEMBL1299549	667
CHEMBL1496706	667
CHEMBL1300027	667
CHEMBL1397370	667
CHEMBL1402396	667
CHEMBL1561291	667
CHEMBL1465189	668
CHEMBL1383018	668
CHEMBL1486097	668
CHEMBL1303633	668
CHEMBL1334076	668
CHEMBL1520352	668
CHEMBL1577572	668
CHEMBL1371517	668
CHEMBL1585335	668
CHEMBL1401895	668
CHEMBL1448963	669
CHEMBL1461092	669
CHEMBL1560408	669
CHEMBL1506433	670
CHEMBL1313115	670
CHEMBL1536272	671
CHEMBL1372456	671
CHEMBL1467939	671
CHEMBL1588058	671
CHEMBL1452028	672
CHEMBL1441319	672
CHEMBL1388656	672
CHEMBL1327062	672
CHEMBL1319381	672
CHEMBL1463428	672
CHEMBL1369543	672
CHEMBL1399884	673
CHEMBL1376772	673
CHEMBL1485475	673
CHEMBL1518941	673
CHEMBL1424580	673
CHEMBL1347651	673
CHEMBL1454138	673
CHEMBL1521618	673
CHEMBL1461389	673
CHEMBL1454358	673
CHEMBL1367840	673
CHEMBL1301676	673
CHEMBL1604460	673
CHEMBL1532140	673
CHEMBL1461835	673
CHEMBL1580147	673
CHEMBL1481206	673
CHEMBL1587704	674
CHEMBL1607070	674
CHEMBL1493264	674
CHEMBL1613680	675
CHEMBL1350353	676
CHEMBL1461853	676
CHEMBL1532065	677
CHEMBL1612768	678
CHEMBL1463956	678
CHEMBL1409715	678
CHEMBL1471729	678
CHEMBL1333850	678
CHEMBL1467318	678
CHEMBL1444341	678
CHEMBL1322485	678
CHEMBL1588233	678
CHEMBL1587944	678
CHEMBL1548052	679
CHEMBL1365392	679
CHEMBL1606669	679
CHEMBL1536348	679
CHEMBL1429035	680
CHEMBL1348537	680
CHEMBL1416253	680
CHEMBL1343992	681
CHEMBL1532698	681
CHEMBL1389053	682
CHEMBL1404959	682
CHEMBL1563809	682
CHEMBL1306232	682
CHEMBL1518985	682
CHEMBL1562771	682
CHEMBL1534574	682
CHEMBL1574604	682
CHEMBL1545240	682
CHEMBL1510301	682
CHEMBL1587503	682
CHEMBL1340002	682
CHEMBL1343523	682
CHEMBL1369448	682
CHEMBL1579269	682
CHEMBL1414110	682
CHEMBL1468734	682
CHEMBL1330287	682
CHEMBL1500144	682
CHEMBL1471861	682
CHEMBL1321475	682
CHEMBL1299428	682
CHEMBL1502261	682
CHEMBL1429975	682
CHEMBL1368299	682
CHEMBL1416252	682
CHEMBL1602059	682
CHEMBL1581964	682
CHEMBL1448239	682
CHEMBL1579498	682
CHEMBL1423241	682
CHEMBL1578440	682
CHEMBL1492769	682
CHEMBL1447203	682
CHEMBL1562707	683
CHEMBL1555816	683
CHEMBL1543937	683
CHEMBL1349615	683
CHEMBL1557655	683
CHEMBL1582866	683
CHEMBL1595769	683
CHEMBL1429134	683
CHEMBL1581212	683
CHEMBL1366153	683
CHEMBL1347178	683
CHEMBL1502254	683
CHEMBL1549798	683
CHEMBL1352117	683
CHEMBL1601624	683
CHEMBL1416516	684
CHEMBL1406032	684
CHEMBL1504686	684
CHEMBL1511174	685
CHEMBL1601212	685
CHEMBL1345268	686
CHEMBL1308572	686
CHEMBL1374630	687
CHEMBL1459750	687
CHEMBL1587808	687
CHEMBL1399166	688
CHEMBL1580965	688
CHEMBL1588206	688
CHEMBL1404276	688
CHEMBL1431684	689
CHEMBL1606572	689
CHEMBL1432787	689
CHEMBL1511526	689
CHEMBL1379833	689
CHEMBL1391180	689
CHEMBL1324949	689
CHEMBL1573038	689
CHEMBL1444294	690
CHEMBL1503995	690
CHEMBL1372952	690
CHEMBL1337504	691
CHEMBL1433100	691
CHEMBL1485866	691
CHEMBL1454770	692
CHEMBL1502297	692
CHEMBL1376714	692
CHEMBL1350894	692
CHEMBL1414291	692
CHEMBL1308931	693
CHEMBL1542	693
CHEMBL1338422	693
CHEMBL1488395	693
CHEMBL1509078	693
CHEMBL1488615	693
CHEMBL90089	693
CHEMBL329836	693
CHEMBL1437741	693
CHEMBL1332955	694
CHEMBL1576722	694
CHEMBL1452258	695
CHEMBL1561119	695
CHEMBL1471984	696
CHEMBL1404620	696
CHEMBL1447668	696
CHEMBL1503389	696
CHEMBL1459491	696
CHEMBL1501349	696
CHEMBL1609651	696
CHEMBL1611170	697
CHEMBL1361821	697
CHEMBL1986032	698
CHEMBL1570915	699
CHEMBL1464786	699
CHEMBL1462656	699
CHEMBL1581693	700
CHEMBL1327693	700
CHEMBL1304002	700
CHEMBL1469636	700
CHEMBL1373122	701
CHEMBL1446454	701
CHEMBL1603926	701
CHEMBL1374900	701
CHEMBL1488263	701
CHEMBL1583785	701
CHEMBL1522975	702
CHEMBL1371132	702
CHEMBL1339741	702
CHEMBL1610654	702
CHEMBL1453445	703
CHEMBL1572016	703
CHEMBL1487439	703
CHEMBL1470338	703
CHEMBL1612068	703
CHEMBL1424353	704
CHEMBL1414166	705
CHEMBL1343773	706
CHEMBL1582355	706
CHEMBL1534801	706
CHEMBL1522786	706
CHEMBL1547667	706
CHEMBL1320014	706
CHEMBL1458731	706
CHEMBL1600951	706
CHEMBL1383337	706
CHEMBL1578346	706
CHEMBL1584372	706
CHEMBL1526152	706
CHEMBL1401645	707
CHEMBL1537627	707
CHEMBL1539832	707
CHEMBL1343789	707
CHEMBL1365540	707
CHEMBL1609025	707
CHEMBL1585138	707
CHEMBL1340447	707
CHEMBL1369095	707
CHEMBL1586658	707
CHEMBL1362866	707
CHEMBL1387297	707
CHEMBL1561279	707
CHEMBL1494337	707
CHEMBL1345488	707
CHEMBL1505665	707
CHEMBL1426259	707
CHEMBL1391099	707
CHEMBL1516531	707
CHEMBL1569094	707
CHEMBL1530856	707
CHEMBL1571348	707
CHEMBL1307589	707
CHEMBL1341064	707
CHEMBL1477612	707
CHEMBL1424553	707
CHEMBL1304418	707
CHEMBL1491396	707
CHEMBL1405580	707
CHEMBL1458307	708
CHEMBL1555960	708
CHEMBL1366540	709
CHEMBL1406682	710
CHEMBL1526029	710
CHEMBL1444605	711
CHEMBL212504	711
CHEMBL1599188	712
CHEMBL1582192	713
CHEMBL1331639	713
CHEMBL1462981	713
CHEMBL1466912	713
CHEMBL1522531	713
CHEMBL1578306	713
CHEMBL1430983	713
CHEMBL1612116	713
CHEMBL1497759	714
CHEMBL1442097	714
CHEMBL3194742	715
CHEMBL3195218	715
CHEMBL1964909	715
CHEMBL3193755	715
CHEMBL3195809	715
CHEMBL3192876	715
CHEMBL3198925	715
CHEMBL3195668	715
CHEMBL3195383	715
CHEMBL3190952	716
CHEMBL1538680	716
CHEMBL1313475	717
CHEMBL1385067	718
CHEMBL1572859	718
CHEMBL1406131	718
CHEMBL1323926	718
CHEMBL1509247	719
CHEMBL1550927	719
CHEMBL1321038	719
CHEMBL1593769	719
CHEMBL1457986	719
CHEMBL1580209	719
CHEMBL1332444	719
CHEMBL1599757	719
CHEMBL1578050	720
CHEMBL1965453	721
CHEMBL3198870	721
CHEMBL1986514	721
CHEMBL1982774	721
CHEMBL1586735	722
CHEMBL1497432	722
CHEMBL1348523	722
CHEMBL1375407	722
CHEMBL1478013	722
CHEMBL1520975	723
CHEMBL1407409	723
CHEMBL1605420	723
CHEMBL1461928	724
CHEMBL1598935	724
CHEMBL1555752	724
CHEMBL1559922	725
CHEMBL1518040	726
CHEMBL1459041	726
CHEMBL1606929	726
CHEMBL1300896	726
CHEMBL1538130	726
CHEMBL1572087	726
CHEMBL1412994	727
CHEMBL1422936	727
CHEMBL1422749	728
CHEMBL1471328	729
CHEMBL1506181	729
CHEMBL1540895	729
CHEMBL1542739	729
CHEMBL1365055	729
CHEMBL1485736	729
CHEMBL1527505	729
CHEMBL1491605	729
CHEMBL1448196	729
CHEMBL1411343	730
CHEMBL1327688	730
CHEMBL1466518	730
CHEMBL1483047	731
CHEMBL1532373	731
CHEMBL1612913	731
CHEMBL1511523	731
CHEMBL1399077	731
CHEMBL1581402	731
CHEMBL3196063	732
CHEMBL3189902	732
CHEMBL3198150	732
CHEMBL2369186	732
[truncated: 34,317 more rows]
