# Supplementary material for: Chemoinformatics Analyses of Tau Ligands Reveal Key Molecular Requirements for the Identification of Potential Drug Candidates against Tauopathies
Source: Molecules. 2021 Aug 20;26(16):5039. doi: 10.3390/molecules26165039 (PMC8400687; doi:10.3390/molecules26165039)
Supplement: Supplementary file 1 [file molecules-26-05039-s001.zip › clustering/clusters_ecfp4_kelley_actives_inactives_1microM.tsv]

Compound ID	Cluster ID
CHEMBL1203772	1
CHEMBL368700	2
CHEMBL3392049	2
CHEMBL1610826	2
CHEMBL1545583	2
CHEMBL1331002	2
CHEMBL1288799	2
CHEMBL1532671	2
CHEMBL1383064	2
CHEMBL1335833	2
CHEMBL1470728	2
CHEMBL3194976	2
CHEMBL3199799	2
CHEMBL1549332	2
CHEMBL1416856	2
CHEMBL1591330	2
CHEMBL1537489	2
CHEMBL388978	2
CHEMBL374074	2
CHEMBL1356423	2
CHEMBL1538225	2
CHEMBL1466196	2
CHEMBL1316397	2
CHEMBL1411962	2
CHEMBL1575701	2
CHEMBL1397270	2
CHEMBL1367036	2
CHEMBL511565	2
CHEMBL365423	2
CHEMBL1348610	2
CHEMBL1527549	2
CHEMBL1299462	2
CHEMBL1596811	2
CHEMBL1599526	2
CHEMBL1468104	2
CHEMBL1400130	2
CHEMBL1333290	2
CHEMBL1490449	2
CHEMBL1446954	2
CHEMBL1570252	2
CHEMBL1492433	2
CHEMBL1345029	2
CHEMBL1608727	2
CHEMBL1488131	2
CHEMBL1455957	2
CHEMBL1386444	2
CHEMBL1424673	2
CHEMBL1536418	2
CHEMBL1579664	2
CHEMBL533602	2
CHEMBL1586616	2
CHEMBL588038	2
CHEMBL547483	2
CHEMBL1353139	2
CHEMBL1385489	2
CHEMBL1342626	2
CHEMBL1350836	2
CHEMBL1479883	2
CHEMBL1466236	2
CHEMBL1556680	2
CHEMBL1311556	2
CHEMBL1367879	2
CHEMBL586058	2
CHEMBL1552344	2
CHEMBL1434157	2
CHEMBL600334	2
CHEMBL1355230	2
CHEMBL1595162	2
CHEMBL1430138	2
CHEMBL1392258	2
CHEMBL1478728	2
CHEMBL1413178	2
CHEMBL1612740	2
CHEMBL1387843	2
CHEMBL1483238	2
CHEMBL1491146	2
CHEMBL1582902	2
CHEMBL1410895	2
CHEMBL1369812	2
CHEMBL1613444	2
CHEMBL1327132	2
CHEMBL1522501	2
CHEMBL1310138	2
CHEMBL1416049	2
CHEMBL1504800	2
CHEMBL1495462	2
CHEMBL1385574	2
CHEMBL1388182	2
CHEMBL1561705	2
CHEMBL34259	2
CHEMBL1256674	2
CHEMBL216097	2
CHEMBL1358659	2
CHEMBL1204146	2
CHEMBL1540032	2
CHEMBL1574671	2
CHEMBL59030	2
CHEMBL1256750	2
CHEMBL1451087	2
CHEMBL316988	2
CHEMBL1608143	2
CHEMBL1463172	2
CHEMBL103769	2
CHEMBL3198851	2
CHEMBL1376141	2
CHEMBL1403981	2
CHEMBL1353677	2
CHEMBL1605715	2
CHEMBL1566224	2
CHEMBL1569888	2
CHEMBL1256749	2
CHEMBL1709	2
CHEMBL1415862	2
CHEMBL1603581	2
CHEMBL1384630	2
CHEMBL1429304	2
CHEMBL1670	2
CHEMBL1408026	2
CHEMBL1601997	2
CHEMBL1367485	2
CHEMBL316069	2
CHEMBL1504558	2
CHEMBL42	2
CHEMBL90882	2
CHEMBL1431776	2
CHEMBL1313622	2
CHEMBL1412114	2
CHEMBL1348270	2
CHEMBL1384387	2
CHEMBL54661	2
CHEMBL1577077	2
CHEMBL361259	2
CHEMBL1495602	2
CHEMBL1367074	2
CHEMBL1518557	2
CHEMBL1586238	2
CHEMBL1486163	2
CHEMBL1611955	2
CHEMBL1347497	2
CHEMBL273490	2
CHEMBL1256737	2
CHEMBL1358918	2
CHEMBL93240	2
CHEMBL1318851	2
CHEMBL1339676	2
CHEMBL1256660	2
CHEMBL1560497	2
CHEMBL1451659	2
CHEMBL1256646	2
CHEMBL1317463	2
CHEMBL544115	2
CHEMBL541585	2
CHEMBL520992	2
CHEMBL1256698	2
CHEMBL286080	2
CHEMBL284746	2
CHEMBL286120	2
CHEMBL1256659	2
CHEMBL34095	2
CHEMBL1357674	2
CHEMBL1439225	2
CHEMBL1500457	2
CHEMBL1532760	2
CHEMBL1523964	2
CHEMBL1588280	2
CHEMBL1341688	2
CHEMBL1568140	2
CHEMBL3193909	2
CHEMBL3212700	2
CHEMBL3189326	2
CHEMBL1445706	2
CHEMBL1497081	2
CHEMBL1393256	2
CHEMBL1415650	2
CHEMBL1313074	2
CHEMBL1609327	2
CHEMBL1504957	2
CHEMBL1501898	2
CHEMBL1542904	2
CHEMBL1565578	2
CHEMBL1332726	2
CHEMBL1347567	2
CHEMBL462861	2
CHEMBL1444449	2
CHEMBL3212821	2
CHEMBL1379324	2
CHEMBL1609758	2
CHEMBL1353493	2
CHEMBL1408295	2
CHEMBL1328748	2
CHEMBL1480746	2
CHEMBL1577721	2
CHEMBL1452326	2
CHEMBL1525856	2
CHEMBL1396124	2
CHEMBL1325426	2
CHEMBL1371587	2
CHEMBL1448489	2
CHEMBL1334278	2
CHEMBL1358527	2
CHEMBL1332532	2
CHEMBL1342932	2
CHEMBL1495481	2
CHEMBL1595474	2
CHEMBL1414751	2
CHEMBL1459449	2
CHEMBL1405837	2
CHEMBL1416417	2
CHEMBL1451327	2
CHEMBL1379437	2
CHEMBL1454588	2
CHEMBL1499406	2
CHEMBL1566869	2
CHEMBL932	2
CHEMBL1543331	2
CHEMBL1464853	2
CHEMBL1404104	2
CHEMBL1520433	2
CHEMBL1303683	2
CHEMBL1330780	2
CHEMBL1511616	2
CHEMBL1256186	2
CHEMBL1436818	2
CHEMBL1203324	2
CHEMBL1560553	2
CHEMBL408	2
CHEMBL1425025	2
CHEMBL221753	2
CHEMBL1321398	2
CHEMBL1520777	2
CHEMBL1485793	2
CHEMBL1422453	2
CHEMBL581868	2
CHEMBL581880	2
CHEMBL1423463	2
CHEMBL1402502	2
CHEMBL578944	2
CHEMBL1499310	2
CHEMBL1550830	2
CHEMBL1503190	2
CHEMBL1457255	2
CHEMBL1355763	2
CHEMBL1516343	2
CHEMBL1477776	2
CHEMBL1445771	2
CHEMBL1554086	2
CHEMBL1436165	2
CHEMBL1590570	2
CHEMBL1612231	2
CHEMBL1592309	2
CHEMBL1396436	2
CHEMBL1590935	2
CHEMBL1401696	2
CHEMBL1553086	2
CHEMBL1356433	2
CHEMBL1534950	2
CHEMBL1591905	2
CHEMBL1593073	2
CHEMBL1395678	2
CHEMBL1315572	2
CHEMBL1596866	2
CHEMBL1474354	2
CHEMBL1593934	2
CHEMBL1356662	2
CHEMBL1315041	2
CHEMBL1436426	2
CHEMBL1406801	2
CHEMBL1554268	2
CHEMBL1329378	2
CHEMBL1513202	2
CHEMBL1530618	2
CHEMBL1323314	2
CHEMBL1554559	2
CHEMBL1473945	2
CHEMBL1360147	2
CHEMBL1533646	2
CHEMBL1406338	2
CHEMBL1366868	2
CHEMBL3198938	2
CHEMBL1467500	2
CHEMBL1400958	2
CHEMBL1442603	2
CHEMBL1390771	2
CHEMBL1301734	2
CHEMBL3214278	2
CHEMBL1984894	2
CHEMBL75412	2
CHEMBL1728993	2
CHEMBL1712384	2
CHEMBL1715007	2
CHEMBL3194609	2
CHEMBL75913	2
CHEMBL1718013	2
CHEMBL1714415	2
CHEMBL3194601	2
CHEMBL3193771	2
CHEMBL1718499	2
CHEMBL1707406	2
CHEMBL1708334	2
CHEMBL74497	2
CHEMBL1968355	2
CHEMBL1393021	2
CHEMBL3197545	2
CHEMBL3193603	2
CHEMBL1972864	2
CHEMBL1975179	2
CHEMBL1998254	2
CHEMBL1362714	2
CHEMBL1450928	2
CHEMBL1597074	2
CHEMBL1334376	2
CHEMBL1595644	2
CHEMBL1528413	2
CHEMBL1601549	2
CHEMBL1581916	2
CHEMBL1413724	2
CHEMBL1411788	2
CHEMBL1609807	2
CHEMBL1442577	2
CHEMBL1544909	2
CHEMBL1507147	2
CHEMBL1517881	2
CHEMBL1431332	2
CHEMBL1557219	2
CHEMBL1595409	2
CHEMBL1349535	2
CHEMBL1491598	2
CHEMBL1425675	2
CHEMBL585628	2
CHEMBL1497273	2
CHEMBL1313418	2
CHEMBL1569336	2
CHEMBL1400606	2
CHEMBL1460032	2
CHEMBL597251	2
CHEMBL1572887	2
CHEMBL1587031	2
CHEMBL1505620	2
CHEMBL1438707	2
CHEMBL1358478	2
CHEMBL1552931	2
CHEMBL1523262	2
CHEMBL1565921	2
CHEMBL1553878	2
CHEMBL1565357	2
CHEMBL1315863	2
CHEMBL1357497	2
CHEMBL1372938	2
CHEMBL1356677	2
CHEMBL1555512	2
CHEMBL1488442	2
CHEMBL1396389	2
CHEMBL1455232	2
CHEMBL1406603	2
CHEMBL1592407	2
CHEMBL1357644	2
CHEMBL1357257	2
CHEMBL1376901	2
CHEMBL1355011	2
CHEMBL1356550	2
CHEMBL1318920	2
CHEMBL1397544	2
CHEMBL1357275	2
CHEMBL1473032	2
CHEMBL1516844	2
CHEMBL1473571	2
CHEMBL1315466	2
CHEMBL1514743	2
CHEMBL1337084	2
CHEMBL1514262	2
CHEMBL1435750	2
CHEMBL1363487	2
CHEMBL1604461	2
CHEMBL1320434	2
CHEMBL1553795	2
CHEMBL1559898	2
CHEMBL1612954	2
CHEMBL1502014	2
CHEMBL1366987	2
CHEMBL1321972	2
CHEMBL1482638	2
CHEMBL1422739	2
CHEMBL1385611	2
CHEMBL1510317	2
CHEMBL1526414	2
CHEMBL1309043	2
CHEMBL1400510	2
CHEMBL1601104	2
CHEMBL1557913	2
CHEMBL1368041	2
CHEMBL1449950	2
CHEMBL1581784	2
CHEMBL1346213	2
CHEMBL1414652	2
CHEMBL1447467	2
CHEMBL1344330	2
CHEMBL1309256	2
CHEMBL1510451	2
CHEMBL1548816	2
CHEMBL1574733	2
CHEMBL1598356	2
CHEMBL3190248	2
CHEMBL3193772	2
CHEMBL1580068	2
CHEMBL1581801	2
CHEMBL1390633	2
CHEMBL1508106	2
CHEMBL1525773	2
CHEMBL1360857	2
CHEMBL1367215	2
CHEMBL1473400	2
CHEMBL1408103	2
CHEMBL1335806	2
CHEMBL1359490	2
CHEMBL1562047	2
CHEMBL1507759	2
CHEMBL1341830	2
CHEMBL1450165	2
CHEMBL1336774	2
CHEMBL1390559	2
CHEMBL1405652	2
CHEMBL1382559	2
CHEMBL1530141	2
CHEMBL1568684	2
CHEMBL1352069	2
CHEMBL1469355	2
CHEMBL1413486	2
CHEMBL1438364	2
CHEMBL1363368	2
CHEMBL591628	2
CHEMBL1604819	2
CHEMBL1416698	2
CHEMBL1386432	2
CHEMBL1586096	2
CHEMBL1322453	2
CHEMBL1607319	2
CHEMBL1342362	2
CHEMBL1350045	2
CHEMBL1370877	2
CHEMBL1576658	2
CHEMBL1447732	2
CHEMBL1416882	2
CHEMBL1391342	2
CHEMBL1461822	2
CHEMBL1587254	2
CHEMBL1519764	2
CHEMBL1596446	2
CHEMBL1518515	2
CHEMBL3191763	2
CHEMBL2007227	2
CHEMBL1971324	2
CHEMBL1991055	2
CHEMBL1970925	2
CHEMBL1992346	2
CHEMBL1569648	2
CHEMBL1582542	2
CHEMBL1349246	2
CHEMBL1550553	2
CHEMBL1570277	2
CHEMBL1481261	2
CHEMBL1460302	2
CHEMBL1528420	2
CHEMBL1384179	2
CHEMBL1311522	2
CHEMBL1600480	2
CHEMBL1334698	2
CHEMBL1312714	2
CHEMBL1310527	2
CHEMBL1500130	2
CHEMBL1497920	2
CHEMBL1585268	2
CHEMBL1468333	2
CHEMBL1466824	2
CHEMBL1328261	2
CHEMBL1411285	2
CHEMBL1405320	2
CHEMBL1503386	2
CHEMBL1550366	2
CHEMBL1559156	2
CHEMBL1309987	2
CHEMBL1455030	2
CHEMBL1582582	2
CHEMBL1419914	2
CHEMBL1339338	2
CHEMBL1422847	2
CHEMBL1353999	2
CHEMBL1526708	2
CHEMBL1463625	2
CHEMBL1372894	2
CHEMBL63055	2
CHEMBL1455636	2
CHEMBL1484482	2
CHEMBL1485976	2
CHEMBL1323568	2
CHEMBL1377813	2
CHEMBL1366934	2
CHEMBL1380969	2
CHEMBL1336630	2
CHEMBL1346179	2
CHEMBL1488321	2
CHEMBL1542113	2
CHEMBL1427814	2
CHEMBL1565285	2
CHEMBL1449878	2
CHEMBL1545412	2
CHEMBL1423668	2
CHEMBL1440040	2
CHEMBL1487460	2
CHEMBL1329726	2
CHEMBL1570497	2
CHEMBL3216654	2
CHEMBL1477589	2
CHEMBL1327934	2
CHEMBL1995109	2
CHEMBL1999535	2
CHEMBL3212600	2
CHEMBL3195046	2
CHEMBL1988121	2
CHEMBL3198003	2
CHEMBL3198036	2
CHEMBL2001029	2
CHEMBL3190198	2
CHEMBL1971117	2
CHEMBL1987820	2
CHEMBL1373377	2
CHEMBL1409757	2
CHEMBL1409261	2
CHEMBL1413701	2
CHEMBL1320286	2
CHEMBL1353825	2
CHEMBL1337734	2
CHEMBL1504507	2
CHEMBL1587980	2
CHEMBL1422277	2
CHEMBL1593177	2
CHEMBL1359938	2
CHEMBL1410885	2
CHEMBL1574303	2
CHEMBL1532334	2
CHEMBL1451172	2
CHEMBL1386880	2
CHEMBL1576301	2
CHEMBL1529635	2
CHEMBL1371847	2
CHEMBL1489240	2
CHEMBL1605075	2
CHEMBL1343966	2
CHEMBL1612042	2
CHEMBL3210198	2
CHEMBL1302400	2
CHEMBL1420278	2
CHEMBL1490506	2
CHEMBL1539833	2
CHEMBL1537145	2
CHEMBL3212489	2
CHEMBL3195041	2
CHEMBL3195446	2
CHEMBL3189238	2
CHEMBL3193588	2
CHEMBL1329472	2
CHEMBL1341130	2
CHEMBL3198756	2
CHEMBL1406075	2
CHEMBL3192575	2
CHEMBL3192066	2
CHEMBL3193871	2
CHEMBL1405398	2
CHEMBL1302798	2
CHEMBL1343928	2
CHEMBL1327275	2
CHEMBL1459708	2
CHEMBL1565379	2
CHEMBL1511525	2
CHEMBL1353804	2
CHEMBL1406816	2
CHEMBL1967105	2
CHEMBL3194311	2
CHEMBL3211414	2
CHEMBL3199125	2
CHEMBL3196832	2
CHEMBL1971712	2
CHEMBL1426496	2
CHEMBL3189729	2
CHEMBL3197901	2
CHEMBL3193017	2
CHEMBL3209181	2
CHEMBL1977424	2
CHEMBL1448713	2
CHEMBL1427160	2
CHEMBL1481866	2
CHEMBL1604396	2
CHEMBL1374172	2
CHEMBL1584001	2
CHEMBL1371175	2
CHEMBL1508433	2
CHEMBL1585997	2
CHEMBL1485148	2
CHEMBL1387731	2
CHEMBL1531046	2
CHEMBL1414835	2
CHEMBL1311622	2
CHEMBL1308682	2
CHEMBL1449585	2
CHEMBL1398684	2
CHEMBL1506956	2
CHEMBL1498558	2
CHEMBL3193853	2
CHEMBL1429830	2
CHEMBL3209055	2
CHEMBL1985883	2
CHEMBL3213810	2
CHEMBL3197583	2
CHEMBL1993796	2
CHEMBL3192848	2
CHEMBL3191359	2
CHEMBL3209347	2
CHEMBL1992681	2
CHEMBL3209102	2
CHEMBL1991679	2
CHEMBL2002898	2
CHEMBL3190187	2
CHEMBL3210034	2
CHEMBL3210521	2
CHEMBL3196712	2
CHEMBL3199441	2
CHEMBL3189147	2
CHEMBL3208944	2
CHEMBL3212933	2
CHEMBL3208292	2
CHEMBL1988756	2
CHEMBL1420194	2
CHEMBL1509747	2
CHEMBL1594444	2
CHEMBL3213579	2
CHEMBL1329414	2
CHEMBL1517221	2
CHEMBL1370567	2
CHEMBL1583405	2
CHEMBL1565737	2
CHEMBL1492667	2
CHEMBL1469728	2
CHEMBL1363585	2
CHEMBL1383406	2
CHEMBL1462041	2
CHEMBL1558849	2
CHEMBL1431605	2
CHEMBL1487853	2
CHEMBL1557225	2
CHEMBL1426711	2
CHEMBL1340033	2
CHEMBL1430686	2
CHEMBL1390026	2
CHEMBL1495971	2
CHEMBL1413993	2
CHEMBL1464998	2
CHEMBL1450765	2
CHEMBL1399529	2
CHEMBL1432356	2
CHEMBL1405660	2
CHEMBL1305715	2
CHEMBL1368994	2
CHEMBL1571699	2
CHEMBL1609214	2
CHEMBL1349968	2
CHEMBL1458822	2
CHEMBL1422190	2
CHEMBL1432322	2
CHEMBL1350693	2
CHEMBL1447973	2
CHEMBL1420811	2
CHEMBL1545927	2
CHEMBL1610033	2
CHEMBL1534276	2
CHEMBL1429886	2
CHEMBL1505256	2
CHEMBL1408986	2
CHEMBL1609482	2
CHEMBL1608099	2
CHEMBL1338021	2
CHEMBL1413163	2
CHEMBL1348290	2
CHEMBL1349244	2
CHEMBL1565803	2
CHEMBL1329365	2
CHEMBL1480844	2
CHEMBL1570293	2
CHEMBL1380166	2
CHEMBL1304576	2
CHEMBL1563185	2
CHEMBL1568831	2
CHEMBL1483311	2
CHEMBL1576335	2
CHEMBL591137	2
CHEMBL1410381	2
CHEMBL497	2
CHEMBL1200596	2
CHEMBL139935	2
CHEMBL334707	2
CHEMBL241898	2
CHEMBL140425	2
CHEMBL1448100	2
CHEMBL1454910	2
CHEMBL225164	2
CHEMBL1453498	2
CHEMBL1479316	2
CHEMBL1330558	2
CHEMBL1549432	2
CHEMBL1505411	2
CHEMBL1424815	2
CHEMBL1548924	2
CHEMBL1452301	2
CHEMBL1417309	2
CHEMBL1365988	2
CHEMBL1546767	2
CHEMBL1369893	2
CHEMBL1348582	2
CHEMBL1377316	2
CHEMBL1529203	2
CHEMBL1312969	2
CHEMBL1309890	2
CHEMBL1386684	2
CHEMBL1452090	2
CHEMBL1599870	2
CHEMBL422942	2
CHEMBL1573697	2
CHEMBL1564403	2
CHEMBL1505060	2
CHEMBL1457644	2
CHEMBL1519338	2
CHEMBL1307453	2
CHEMBL1597655	2
CHEMBL1443946	2
CHEMBL1361699	2
CHEMBL1544371	2
CHEMBL1327172	2
CHEMBL1427004	2
CHEMBL1481390	2
CHEMBL1486366	2
CHEMBL1506510	2
CHEMBL1412013	2
CHEMBL1539727	2
CHEMBL1520312	2
CHEMBL1346771	2
CHEMBL1311826	2
CHEMBL1324011	2
CHEMBL1422078	2
CHEMBL1375373	2
CHEMBL1339270	2
CHEMBL1349631	2
CHEMBL1447284	2
CHEMBL1306283	2
CHEMBL1539624	2
CHEMBL1468908	2
CHEMBL1431928	2
CHEMBL1565403	2
CHEMBL1341995	2
CHEMBL1468306	2
CHEMBL1337614	2
CHEMBL1588832	2
CHEMBL1528425	2
CHEMBL1606685	2
CHEMBL1538652	2
CHEMBL1468800	2
CHEMBL1501558	2
CHEMBL1363249	2
CHEMBL1582831	2
CHEMBL1304402	2
CHEMBL1503729	2
CHEMBL1577590	2
CHEMBL1569989	2
CHEMBL1495072	2
CHEMBL1413859	2
CHEMBL1330516	2
CHEMBL591618	2
CHEMBL1356543	2
CHEMBL1371865	2
CHEMBL592123	2
CHEMBL592611	2
CHEMBL1424665	2
CHEMBL1563766	2
CHEMBL1432427	2
CHEMBL1606583	2
CHEMBL1541834	2
CHEMBL1307271	2
CHEMBL1543589	2
CHEMBL1412533	2
CHEMBL1386853	2
CHEMBL1360698	2
CHEMBL1479782	2
CHEMBL1377627	2
CHEMBL844	2
CHEMBL1342485	2
CHEMBL1502407	2
CHEMBL1458946	2
CHEMBL1414790	2
CHEMBL1532959	2
CHEMBL1519408	2
CHEMBL1531828	2
CHEMBL1558992	2
CHEMBL1308509	2
CHEMBL1523106	2
CHEMBL1313255	2
CHEMBL1574284	2
CHEMBL2110371	2
CHEMBL1311669	2
CHEMBL1349360	2
CHEMBL1324519	2
CHEMBL1572845	2
CHEMBL1523317	2
CHEMBL1338747	2
CHEMBL357995	2
CHEMBL1525529	2
CHEMBL1386349	2
CHEMBL1607918	2
CHEMBL1446202	2
CHEMBL1501018	2
CHEMBL1409762	2
CHEMBL1455837	2
CHEMBL1547560	2
CHEMBL1568397	2
CHEMBL1342187	2
CHEMBL1504023	2
CHEMBL579550	2
CHEMBL1473914	2
CHEMBL1511190	2
CHEMBL1383321	2
CHEMBL602927	2
CHEMBL1439796	2
CHEMBL1597237	2
CHEMBL1549202	2
CHEMBL1488172	2
CHEMBL1468811	2
CHEMBL1375735	2
CHEMBL1419484	2
CHEMBL1489407	2
CHEMBL1535361	2
CHEMBL1506580	2
CHEMBL1600203	2
CHEMBL1500265	2
CHEMBL1323744	2
CHEMBL1397952	2
CHEMBL1452817	2
CHEMBL589912	2
CHEMBL1326401	2
CHEMBL1434798	2
CHEMBL1330307	2
CHEMBL1497004	2
CHEMBL1426340	2
CHEMBL1457139	2
CHEMBL1346468	2
CHEMBL1489024	2
CHEMBL1460155	2
CHEMBL1585527	2
CHEMBL1567315	2
CHEMBL1965403	2
CHEMBL3192294	2
CHEMBL3190745	2
CHEMBL1975069	2
CHEMBL1478652	2
CHEMBL1330201	2
CHEMBL1486715	2
CHEMBL1555793	2
CHEMBL1504973	2
CHEMBL1540436	2
CHEMBL240332	2
CHEMBL1391071	2
CHEMBL1472201	2
CHEMBL1376511	2
CHEMBL1328395	2
CHEMBL1502201	2
CHEMBL1480264	2
CHEMBL1461610	2
CHEMBL1375332	2
CHEMBL1493955	2
CHEMBL1497930	2
CHEMBL1327781	2
CHEMBL1306310	2
CHEMBL1524990	2
CHEMBL1494590	2
CHEMBL1352622	2
CHEMBL1362204	2
CHEMBL1525009	2
CHEMBL1993431	2
CHEMBL1565706	2
CHEMBL1502943	2
CHEMBL1457750	2
CHEMBL1497792	2
CHEMBL1557263	2
CHEMBL3210311	2
CHEMBL1891843	2
CHEMBL3207378	2
CHEMBL1484199	2
CHEMBL1464298	2
CHEMBL1562512	2
CHEMBL1344401	2
CHEMBL1509950	2
CHEMBL1421407	2
CHEMBL1875040	2
CHEMBL99408	2
CHEMBL1335018	2
CHEMBL81429	2
CHEMBL1423933	2
CHEMBL1309134	2
CHEMBL101815	2
CHEMBL1522486	2
CHEMBL415879	2
CHEMBL1362472	2
CHEMBL1475342	2
CHEMBL1515603	2
CHEMBL1455537	2
CHEMBL1512657	2
CHEMBL1394378	2
CHEMBL1513885	2
CHEMBL1333686	2
CHEMBL1413108	2
CHEMBL1314236	2
CHEMBL1567381	2
CHEMBL1394174	2
CHEMBL1514188	2
CHEMBL1400530	2
CHEMBL1321800	2
CHEMBL1518507	2
CHEMBL1314972	2
CHEMBL1561039	2
CHEMBL1401889	2
CHEMBL1551240	2
CHEMBL1356002	2
CHEMBL1475208	2
CHEMBL1533399	2
CHEMBL1471489	2
CHEMBL1432803	2
CHEMBL1353432	2
CHEMBL1302109	2
CHEMBL1327276	2
CHEMBL1495762	2
CHEMBL1399478	2
CHEMBL1497594	2
CHEMBL1418720	2
CHEMBL1521717	2
CHEMBL1406475	2
CHEMBL1613709	2
CHEMBL1423220	2
CHEMBL1588732	2
CHEMBL1595165	2
CHEMBL1339312	2
CHEMBL1577961	2
CHEMBL1541734	2
CHEMBL1477118	2
CHEMBL1522560	2
CHEMBL1326170	2
CHEMBL1489557	2
CHEMBL1491092	2
CHEMBL1389499	2
CHEMBL1464703	2
CHEMBL1589986	2
CHEMBL1530568	2
CHEMBL1354858	2
CHEMBL1561340	2
CHEMBL1533558	2
CHEMBL1395779	2
CHEMBL1512951	2
CHEMBL1437433	2
CHEMBL1553303	2
CHEMBL1573680	2
CHEMBL1589108	2
CHEMBL1518975	2
CHEMBL1356832	2
CHEMBL1555961	2
CHEMBL1325996	2
CHEMBL1512452	2
CHEMBL1574092	2
CHEMBL1529829	2
CHEMBL1570034	2
CHEMBL1454810	2
CHEMBL1611406	2
CHEMBL1473035	2
CHEMBL1485906	2
CHEMBL1592677	2
CHEMBL1403030	2
CHEMBL1394662	2
CHEMBL1593212	2
CHEMBL1317396	2
CHEMBL1446849	2
CHEMBL1485139	2
CHEMBL1377387	2
CHEMBL1446914	2
CHEMBL1436840	2
CHEMBL1394900	2
CHEMBL1469567	2
CHEMBL1514942	2
CHEMBL1355394	2
CHEMBL1554049	2
CHEMBL1472871	2
CHEMBL1561897	2
CHEMBL1317301	2
CHEMBL1318249	2
CHEMBL1593669	2
CHEMBL1591848	2
CHEMBL1551641	2
CHEMBL1554449	2
CHEMBL1360250	2
CHEMBL1466526	2
CHEMBL1321946	2
CHEMBL1436904	2
CHEMBL1320735	2
CHEMBL1336380	2
CHEMBL1562818	2
CHEMBL1479763	2
CHEMBL1534137	2
CHEMBL1443929	2
CHEMBL1610234	2
CHEMBL1592765	2
CHEMBL1374887	2
CHEMBL1322781	2
CHEMBL1531284	2
CHEMBL1593533	2
CHEMBL1332337	2
CHEMBL1366731	2
CHEMBL1364332	2
CHEMBL1359129	2
CHEMBL1591605	2
CHEMBL1394601	2
CHEMBL1478843	2
CHEMBL1590342	2
CHEMBL1336049	2
CHEMBL1319460	2
CHEMBL1550381	2
CHEMBL1603413	2
CHEMBL1471629	2
CHEMBL3207969	2
CHEMBL1599547	2
CHEMBL1495632	2
CHEMBL1447678	2
CHEMBL1482007	2
CHEMBL1483555	2
CHEMBL1529281	2
CHEMBL1606558	2
CHEMBL1522497	2
CHEMBL1553610	2
CHEMBL1590621	2
CHEMBL1322890	2
CHEMBL1476655	2
CHEMBL1517734	2
CHEMBL1514363	2
CHEMBL1354620	2
CHEMBL1491967	2
CHEMBL1532253	2
CHEMBL1594061	2
CHEMBL1534283	2
CHEMBL1597835	2
CHEMBL1449543	2
CHEMBL1436824	2
CHEMBL1318594	2
CHEMBL1363977	2
CHEMBL1474070	2
CHEMBL1324960	2
CHEMBL1555647	2
CHEMBL1612813	2
CHEMBL1315992	2
CHEMBL1472948	2
CHEMBL1437127	2
CHEMBL1595485	2
CHEMBL1554692	2
CHEMBL1514315	2
CHEMBL1515810	2
CHEMBL1357046	2
CHEMBL1413449	2
CHEMBL1449841	2
CHEMBL1597792	2
CHEMBL1332908	2
CHEMBL1533599	2
CHEMBL1565069	2
CHEMBL1453937	2
CHEMBL1396136	2
CHEMBL1554096	2
CHEMBL1604825	2
CHEMBL1590393	2
CHEMBL1495398	2
CHEMBL1596075	2
CHEMBL1317959	2
CHEMBL1487511	2
CHEMBL1591463	2
CHEMBL1551969	2
CHEMBL1517005	2
CHEMBL1474867	2
CHEMBL1525065	2
CHEMBL1440286	2
CHEMBL1987785	2
CHEMBL1463774	2
CHEMBL1530387	2
CHEMBL1365860	2
CHEMBL17551	2
CHEMBL594707	2
CHEMBL54277	2
CHEMBL165372	2
CHEMBL3191309	2
CHEMBL1985660	2
CHEMBL3212969	2
CHEMBL3190823	2
CHEMBL1487851	2
CHEMBL1604205	2
CHEMBL1562172	2
CHEMBL1401700	2
CHEMBL1497484	2
CHEMBL1333106	2
CHEMBL1481591	2
CHEMBL1485799	2
CHEMBL1403668	2
CHEMBL1342139	2
CHEMBL1452621	2
CHEMBL1303189	2
CHEMBL1380131	2
CHEMBL1982477	2
CHEMBL582355	2
CHEMBL1347312	2
CHEMBL1368877	2
CHEMBL3195199	2
CHEMBL3190150	2
CHEMBL3197524	2
CHEMBL1524126	2
CHEMBL1302108	2
CHEMBL1353940	2
CHEMBL1568106	2
CHEMBL1607158	2
CHEMBL1484885	2
CHEMBL1497836	2
CHEMBL1444012	2
CHEMBL1349530	2
CHEMBL1335644	2
CHEMBL1382264	2
CHEMBL1307081	2
CHEMBL1418178	2
CHEMBL1410102	2
CHEMBL1343856	2
CHEMBL1588335	2
CHEMBL1542384	2
CHEMBL1414461	2
CHEMBL1576059	2
CHEMBL1330368	2
CHEMBL1371614	2
CHEMBL1504117	2
CHEMBL1468953	2
CHEMBL1592424	2
CHEMBL1590229	2
CHEMBL1386036	2
CHEMBL1315421	2
CHEMBL1434124	2
CHEMBL1393714	2
CHEMBL1443649	2
CHEMBL1412216	2
CHEMBL1376643	2
CHEMBL1325470	2
CHEMBL1438117	2
CHEMBL1323210	2
CHEMBL1325707	2
CHEMBL1331601	2
CHEMBL1455293	2
CHEMBL1606043	2
CHEMBL1573943	2
CHEMBL1357230	2
CHEMBL1403856	2
CHEMBL1317116	2
CHEMBL1435964	2
CHEMBL1317040	2
CHEMBL3190432	2
CHEMBL1982308	2
CHEMBL3211904	2
CHEMBL1370603	2
CHEMBL1531290	2
CHEMBL1493704	2
CHEMBL1480224	2
CHEMBL1544175	2
CHEMBL723	2
CHEMBL1437006	2
CHEMBL88272	2
CHEMBL1429143	2
CHEMBL1457783	2
CHEMBL1405208	2
CHEMBL1086440	2
CHEMBL1548109	2
CHEMBL1369623	2
CHEMBL1606892	2
CHEMBL1219	2
CHEMBL480	2
CHEMBL1502	2
CHEMBL1503	2
CHEMBL1430428	2
CHEMBL2005079	2
CHEMBL3195732	2
CHEMBL472566	2
CHEMBL1997059	2
CHEMBL1391629	2
CHEMBL1511080	2
CHEMBL1430372	2
CHEMBL554190	2
CHEMBL58510	2
CHEMBL570399	2
CHEMBL1969593	2
CHEMBL3193688	2
CHEMBL3195117	2
CHEMBL3193664	2
CHEMBL577102	2
CHEMBL570400	2
CHEMBL405857	2
CHEMBL1508871	2
CHEMBL1348921	2
CHEMBL1485600	2
CHEMBL1306316	2
CHEMBL1584438	2
CHEMBL1581772	2
CHEMBL375673	2
CHEMBL1429042	2
CHEMBL1374797	2
CHEMBL1360505	2
CHEMBL1575601	2
CHEMBL419045	2
CHEMBL1970784	2
CHEMBL3213214	2
CHEMBL1891759	2
CHEMBL1964615	2
CHEMBL3212445	2
CHEMBL1995681	2
CHEMBL1995565	2
CHEMBL1547537	2
CHEMBL1579227	2
CHEMBL1344269	2
CHEMBL589469	2
CHEMBL1372905	2
CHEMBL1333035	2
CHEMBL1350841	2
CHEMBL1577981	2
CHEMBL1418656	2
CHEMBL1589062	2
CHEMBL1340895	2
CHEMBL1504866	2
CHEMBL1397280	2
CHEMBL1559913	2
CHEMBL1398122	2
CHEMBL1480828	2
CHEMBL1334547	2
CHEMBL1588437	2
CHEMBL1542179	2
CHEMBL1507056	2
CHEMBL1332265	2
CHEMBL1320909	2
CHEMBL1516638	2
CHEMBL1383878	2
CHEMBL1543251	2
CHEMBL1542877	2
CHEMBL1393008	2
CHEMBL1588106	2
CHEMBL1404761	2
CHEMBL1586869	2
CHEMBL1494656	2
CHEMBL1378136	2
CHEMBL1445039	2
CHEMBL1540183	2
CHEMBL1403156	2
CHEMBL1536229	2
CHEMBL1542944	2
CHEMBL1496782	2
CHEMBL1589086	2
CHEMBL1322798	2
CHEMBL3199042	2
CHEMBL3199030	2
CHEMBL3194171	2
CHEMBL3197313	2
CHEMBL3191466	2
CHEMBL1965710	2
CHEMBL3199574	2
CHEMBL3191516	2
CHEMBL3193193	2
CHEMBL3192041	2
CHEMBL3214357	2
CHEMBL3199908	2
CHEMBL3197210	2
CHEMBL3194111	2
CHEMBL1984324	2
CHEMBL1980678	2
CHEMBL3198152	2
CHEMBL1466540	2
CHEMBL1468167	2
CHEMBL1350113	2
CHEMBL1424418	2
CHEMBL243089	2
CHEMBL1422695	2
CHEMBL1461214	2
CHEMBL1520989	2
CHEMBL1373890	2
CHEMBL1312804	2
CHEMBL1440441	2
CHEMBL1349399	2
CHEMBL1414703	2
CHEMBL1551686	2
CHEMBL1364113	2
CHEMBL1605334	2
CHEMBL1361500	2
CHEMBL1332573	2
CHEMBL1490757	2
CHEMBL1383637	2
CHEMBL1561722	2
CHEMBL1363207	2
CHEMBL1569728	2
CHEMBL1377558	2
CHEMBL1607577	2
CHEMBL1446518	2
CHEMBL1423382	2
CHEMBL1371185	2
CHEMBL1598222	2
CHEMBL1540132	2
CHEMBL1601176	2
CHEMBL1546184	2
CHEMBL1419975	2
CHEMBL563919	2
CHEMBL165790	2
CHEMBL583578	2
CHEMBL273891	2
CHEMBL1518550	2
CHEMBL1354502	2
CHEMBL454746	2
CHEMBL241608	2
CHEMBL242341	2
CHEMBL8145	2
CHEMBL1345622	2
CHEMBL1372368	2
CHEMBL1450251	2
CHEMBL1301104	2
CHEMBL1586427	2
CHEMBL1486759	2
CHEMBL3198575	2
CHEMBL6665	2
CHEMBL131921	2
CHEMBL1365850	2
CHEMBL1383022	2
CHEMBL308688	2
CHEMBL252721	2
CHEMBL1403041	2
CHEMBL252722	2
CHEMBL1486474	2
CHEMBL1438439	2
CHEMBL1290347	2
CHEMBL1488728	2
CHEMBL1431591	2
CHEMBL494252	2
CHEMBL393136	2
CHEMBL238188	2
CHEMBL1410068	2
CHEMBL1440119	2
CHEMBL1485442	2
CHEMBL1440703	2
CHEMBL1539024	2
CHEMBL1612236	2
CHEMBL1566632	2
CHEMBL1359853	2
CHEMBL1534170	2
CHEMBL507026	2
CHEMBL1598675	2
CHEMBL1561965	2
CHEMBL1443207	2
CHEMBL1346456	2
CHEMBL1508229	2
CHEMBL66953	2
CHEMBL1556914	2
CHEMBL1554829	2
CHEMBL1381644	2
CHEMBL1370800	2
CHEMBL503938	2
CHEMBL1371435	2
CHEMBL1568805	2
CHEMBL1527943	2
CHEMBL454580	2
CHEMBL323197	2
CHEMBL467590	2
CHEMBL1597177	2
CHEMBL1601846	2
CHEMBL6246	2
CHEMBL487203	2
CHEMBL1476449	2
CHEMBL1532186	2
CHEMBL1452710	2
CHEMBL1357090	2
CHEMBL1376200	2
CHEMBL1407553	2
CHEMBL1354063	2
CHEMBL1487419	2
CHEMBL343002	2
CHEMBL587856	2
CHEMBL1465453	2
CHEMBL1373686	2
CHEMBL3199299	2
CHEMBL1435493	2
CHEMBL1344517	2
CHEMBL1533754	2
CHEMBL1404165	2
CHEMBL1533502	2
CHEMBL1471450	2
CHEMBL1602029	2
CHEMBL1531277	2
CHEMBL1598119	2
CHEMBL1438870	2
CHEMBL1527802	2
CHEMBL1457008	2
CHEMBL1445871	2
CHEMBL1318988	2
CHEMBL1396475	2
CHEMBL1413624	2
CHEMBL1432762	2
CHEMBL1346510	2
CHEMBL1463272	2
CHEMBL1422097	2
CHEMBL1319873	2
CHEMBL1418674	2
CHEMBL525103	2
CHEMBL1581468	2
CHEMBL1545965	2
CHEMBL1330989	2
CHEMBL1457311	2
CHEMBL1489074	2
CHEMBL1485577	2
CHEMBL1418018	2
CHEMBL578741	2
CHEMBL1560101	2
CHEMBL111951	2
CHEMBL1409101	2
CHEMBL1347687	2
CHEMBL1430321	2
CHEMBL1424109	2
CHEMBL1410437	2
CHEMBL1528414	2
CHEMBL1417974	2
CHEMBL1527186	2
CHEMBL1304009	2
CHEMBL1613591	2
CHEMBL1452645	2
CHEMBL1607194	2
CHEMBL1468497	2
CHEMBL1602608	2
CHEMBL3196538	2
CHEMBL3209281	2
CHEMBL3190756	2
CHEMBL1506771	2
CHEMBL1534413	2
CHEMBL1590446	2
CHEMBL1356773	2
CHEMBL1336977	2
CHEMBL1517627	2
CHEMBL1509789	2
CHEMBL1589385	2
CHEMBL1326957	2
CHEMBL1607366	2
CHEMBL1449551	2
CHEMBL1503907	2
CHEMBL1571328	2
CHEMBL442687	2
CHEMBL30707	2
CHEMBL1495124	2
CHEMBL1421438	2
CHEMBL354349	2
CHEMBL1584895	2
CHEMBL1470899	2
CHEMBL1466601	2
CHEMBL1353221	2
CHEMBL1394490	2
CHEMBL226335	2
CHEMBL1413586	2
CHEMBL1506682	2
CHEMBL32579	2
CHEMBL250450	2
CHEMBL251254	2
CHEMBL163316	2
CHEMBL522983	2
CHEMBL1599224	2
CHEMBL28626	2
CHEMBL309490	2
CHEMBL150	2
CHEMBL50	2
CHEMBL164	2
CHEMBL312163	2
CHEMBL239276	2
CHEMBL253570	2
CHEMBL1553721	2
CHEMBL1337379	2
CHEMBL161957	2
CHEMBL1367976	2
CHEMBL76887	2
CHEMBL422237	2
CHEMBL1416487	2
CHEMBL1507486	2
CHEMBL75978	2
CHEMBL76447	2
CHEMBL463563	2
CHEMBL1468796	2
CHEMBL1159535	2
CHEMBL1302308	2
CHEMBL414890	2
CHEMBL242385	2
CHEMBL247484	2
CHEMBL243664	2
CHEMBL28	2
CHEMBL117	2
CHEMBL151	2
CHEMBL214321	2
CHEMBL63354	2
CHEMBL515252	2
CHEMBL484662	2
CHEMBL243677	2
CHEMBL172350	2
CHEMBL293776	2
CHEMBL78010	2
CHEMBL348436	2
CHEMBL1524286	2
CHEMBL77928	2
CHEMBL234338	2
CHEMBL1564355	2
CHEMBL516858	2
CHEMBL1447301	2
CHEMBL8260	2
CHEMBL1591080	2
CHEMBL164841	2
CHEMBL1443938	2
CHEMBL1421103	2
CHEMBL16685	2
CHEMBL1552663	2
CHEMBL1566650	2
CHEMBL88961	2
CHEMBL1517581	2
CHEMBL74675	2
CHEMBL122701	2
CHEMBL242172	2
CHEMBL272005	2
CHEMBL77098	2
CHEMBL1523114	2
CHEMBL1475143	2
CHEMBL1592283	2
CHEMBL509256	2
CHEMBL31574	2
CHEMBL242383	2
CHEMBL210276	2
CHEMBL243676	2
CHEMBL1414686	2
CHEMBL243250	2
CHEMBL1407950	2
CHEMBL483835	2
CHEMBL1324368	2
CHEMBL1424472	2
CHEMBL1449187	2
CHEMBL1331521	2
CHEMBL1429202	2
CHEMBL1463081	2
CHEMBL1534866	2
CHEMBL1481944	2
CHEMBL1366826	2
CHEMBL244707	2
CHEMBL75267	2
CHEMBL225513	2
CHEMBL243663	2
CHEMBL1516976	2
CHEMBL3190070	2
CHEMBL1380577	2
CHEMBL570468	2
CHEMBL1454061	2
CHEMBL3193284	2
CHEMBL3191200	2
CHEMBL3209521	2
CHEMBL3196266	2
CHEMBL1403707	2
CHEMBL1568618	2
CHEMBL3210630	2
CHEMBL3198203	2
CHEMBL3195002	2
CHEMBL3209112	2
CHEMBL3193067	2
CHEMBL1999480	2
CHEMBL300814	2
CHEMBL1372514	2
CHEMBL1600520	2
CHEMBL1539660	2
CHEMBL242171	2
CHEMBL35482	2
CHEMBL16312	2
CHEMBL1454747	2
CHEMBL222556	2
CHEMBL395808	2
CHEMBL91153	2
CHEMBL483633	2
CHEMBL1572586	2
CHEMBL1566078	2
CHEMBL1443113	2
CHEMBL1410006	2
CHEMBL1371789	2
CHEMBL1339927	2
CHEMBL484663	2
CHEMBL138649	2
CHEMBL1521130	2
CHEMBL1587495	2
CHEMBL1598484	2
CHEMBL1593924	2
CHEMBL1465522	2
CHEMBL497781	2
CHEMBL137498	2
CHEMBL134291	2
CHEMBL1375659	2
CHEMBL1337500	2
CHEMBL1461164	2
CHEMBL223453	2
CHEMBL1519032	2
CHEMBL1410552	2
CHEMBL1333884	2
CHEMBL1343828	2
CHEMBL1388722	2
CHEMBL1369612	2
CHEMBL1502706	2
CHEMBL1438081	2
CHEMBL1447704	2
CHEMBL1501323	2
CHEMBL1325505	2
CHEMBL1314469	2
CHEMBL175266	2
CHEMBL1571034	2
CHEMBL1326833	2
CHEMBL1596594	2
CHEMBL1606751	2
CHEMBL177756	2
CHEMBL1369967	2
CHEMBL1328193	2
CHEMBL1484447	2
CHEMBL1356628	2
CHEMBL1402656	2
CHEMBL1490268	2
CHEMBL1397782	2
CHEMBL1560551	2
CHEMBL1565125	2
CHEMBL1449473	2
CHEMBL1445386	2
CHEMBL274070	2
CHEMBL1607	2
CHEMBL242711	2
CHEMBL452751	2
CHEMBL1288936	2
CHEMBL1327256	2
CHEMBL54909	2
CHEMBL244948	2
CHEMBL1398824	2
CHEMBL1964475	2
CHEMBL1414353	2
CHEMBL1417030	2
CHEMBL303846	2
CHEMBL244743	2
CHEMBL1255659	2
CHEMBL1593857	2
CHEMBL1611819	2
CHEMBL1444042	2
CHEMBL1347420	2
CHEMBL1394606	2
CHEMBL1519723	2
CHEMBL1383893	2
CHEMBL1378073	2
CHEMBL1547006	2
CHEMBL1348986	2
CHEMBL307341	2
CHEMBL1451779	2
CHEMBL1352485	2
CHEMBL1530416	2
CHEMBL1393782	2
CHEMBL1535863	2
CHEMBL1502398	2
CHEMBL1303466	2
CHEMBL1476417	2
CHEMBL1387629	2
CHEMBL1565446	2
CHEMBL1431988	2
CHEMBL1361912	2
CHEMBL1554636	2
CHEMBL1344554	2
CHEMBL1382159	2
CHEMBL1538617	2
CHEMBL1560313	2
CHEMBL1526995	2
CHEMBL1602805	2
CHEMBL1442601	2
CHEMBL1607116	2
CHEMBL1343216	2
CHEMBL1460934	2
CHEMBL1371243	2
CHEMBL1580234	2
CHEMBL1585000	2
CHEMBL1586451	2
CHEMBL1505835	2
CHEMBL1537358	2
CHEMBL1452669	2
CHEMBL1322240	2
CHEMBL1486972	2
CHEMBL1445916	2
CHEMBL1419925	2
CHEMBL276618	2
CHEMBL1320418	2
CHEMBL1461762	2
CHEMBL1548890	2
CHEMBL1468522	2
CHEMBL1363753	2
CHEMBL1464827	2
CHEMBL1405690	2
CHEMBL1447870	2
CHEMBL1351920	2
CHEMBL1341323	2
CHEMBL1318659	2
CHEMBL1370745	2
CHEMBL1303161	2
CHEMBL1482145	2
CHEMBL1566133	2
CHEMBL1373186	2
CHEMBL1540992	2
CHEMBL1528745	2
CHEMBL1598870	2
CHEMBL3192879	2
CHEMBL3197368	2
CHEMBL1608925	2
CHEMBL1447146	2
CHEMBL1481529	2
CHEMBL1564922	2
CHEMBL1566005	2
CHEMBL1401809	2
CHEMBL1492865	2
CHEMBL1539987	2
CHEMBL1442614	2
CHEMBL1416670	2
CHEMBL1383826	2
CHEMBL1548716	2
CHEMBL1492311	2
CHEMBL1367965	2
CHEMBL1496395	2
CHEMBL1306991	2
CHEMBL1518995	2
CHEMBL1579296	2
CHEMBL1613377	2
CHEMBL1482801	2
CHEMBL1524475	2
CHEMBL1541628	2
CHEMBL1455508	2
CHEMBL1338178	2
CHEMBL1579322	2
CHEMBL1453236	2
CHEMBL1360495	2
CHEMBL1342636	2
CHEMBL1544920	2
CHEMBL1427150	2
CHEMBL1401585	2
CHEMBL1501093	2
CHEMBL1538480	2
CHEMBL1348648	2
CHEMBL1321811	2
CHEMBL1501591	2
CHEMBL1442580	2
CHEMBL1466569	2
CHEMBL1467311	2
CHEMBL1568782	2
CHEMBL1490194	2
CHEMBL1558704	2
CHEMBL1507002	2
CHEMBL1518572	2
CHEMBL1354056	2
CHEMBL1551265	2
CHEMBL1452525	2
CHEMBL1342047	2
CHEMBL1613407	2
CHEMBL1589235	2
CHEMBL1368264	2
CHEMBL1551758	2
CHEMBL1553463	2
CHEMBL1335126	2
CHEMBL1367463	2
CHEMBL1433498	2
CHEMBL1432377	2
CHEMBL1534646	2
CHEMBL1566823	2
CHEMBL1517278	2
CHEMBL1552768	2
CHEMBL1474661	2
CHEMBL1354323	2
CHEMBL1473938	2
CHEMBL1557241	2
CHEMBL1588086	2
CHEMBL1518801	2
CHEMBL1314289	2
CHEMBL1453606	2
CHEMBL1463576	2
CHEMBL1446563	2
CHEMBL1445796	2
CHEMBL1455898	2
CHEMBL1324796	2
CHEMBL1598952	2
CHEMBL1472380	2
CHEMBL1540890	2
CHEMBL1529068	2
CHEMBL1491503	2
CHEMBL1564110	2
CHEMBL1594861	2
CHEMBL1568579	2
CHEMBL1478406	2
CHEMBL1324640	2
CHEMBL1376318	2
CHEMBL1478458	2
CHEMBL1532189	2
CHEMBL1377448	2
CHEMBL1564004	2
CHEMBL1338297	2
CHEMBL1351658	2
CHEMBL1584449	2
CHEMBL1364242	2
CHEMBL1549790	2
CHEMBL1306926	2
CHEMBL1597156	2
CHEMBL1489351	2
CHEMBL1332019	2
CHEMBL1522852	2
CHEMBL1254201	2
CHEMBL1360911	2
CHEMBL1427175	2
CHEMBL1314916	2
CHEMBL1589877	2
CHEMBL1452617	2
CHEMBL1575724	2
CHEMBL1526572	2
CHEMBL1388479	2
CHEMBL1599005	2
CHEMBL1400242	2
CHEMBL1592925	2
CHEMBL1314114	2
CHEMBL1356826	2
CHEMBL1474724	2
CHEMBL1608024	2
CHEMBL1444517	2
CHEMBL1357451	2
CHEMBL1355067	2
CHEMBL1514172	2
CHEMBL1415354	2
CHEMBL1412301	2
CHEMBL1367024	2
CHEMBL1480180	2
CHEMBL1475868	2
CHEMBL1479724	2
CHEMBL1394581	2
CHEMBL1531117	2
CHEMBL1435672	2
CHEMBL1361478	2
CHEMBL1484905	2
CHEMBL1353585	2
CHEMBL1479591	2
CHEMBL1331857	2
CHEMBL1577300	2
CHEMBL1419637	2
CHEMBL1531750	2
CHEMBL1444191	2
CHEMBL1562069	2
CHEMBL1356699	2
CHEMBL1563960	2
CHEMBL1356114	2
CHEMBL1535488	2
CHEMBL1354949	2
CHEMBL1591004	2
CHEMBL1492816	2
CHEMBL1366572	2
CHEMBL1323458	2
CHEMBL1394276	2
CHEMBL1435329	2
CHEMBL1479965	2
CHEMBL1564253	2
CHEMBL1345017	2
CHEMBL1542752	2
CHEMBL1361904	2
CHEMBL1489758	2
CHEMBL1372393	2
CHEMBL1376703	2
CHEMBL1435280	2
CHEMBL1452222	2
CHEMBL1435817	2
CHEMBL1474499	2
CHEMBL1354778	2
CHEMBL1332065	2
CHEMBL1592259	2
CHEMBL1521822	2
CHEMBL1315951	2
CHEMBL1591372	2
CHEMBL1593262	2
CHEMBL1317297	2
CHEMBL1378776	2
CHEMBL591373	2
CHEMBL1554022	2
CHEMBL1474454	2
CHEMBL1597100	2
CHEMBL531221	2
CHEMBL1562125	2
CHEMBL1594989	2
CHEMBL1322914	2
CHEMBL1502892	2
CHEMBL1459529	2
CHEMBL1360553	2
CHEMBL1582229	2
CHEMBL1529197	2
CHEMBL1572146	2
CHEMBL1512839	2
CHEMBL1493339	2
CHEMBL1374848	2
CHEMBL1417324	2
CHEMBL1568829	2
CHEMBL1440771	2
CHEMBL1320335	2
CHEMBL1517186	2
CHEMBL1409138	2
CHEMBL1430886	2
CHEMBL1466558	2
CHEMBL1610725	2
CHEMBL1520438	2
CHEMBL1482362	2
CHEMBL1401731	2
CHEMBL1344955	2
CHEMBL1364669	2
CHEMBL1561088	2
CHEMBL1342506	2
CHEMBL1448309	2
CHEMBL1450726	2
CHEMBL1505787	2
CHEMBL1533195	2
CHEMBL1447729	2
CHEMBL1574043	2
CHEMBL1420609	2
CHEMBL3191636	2
CHEMBL3199604	2
CHEMBL1446322	2
CHEMBL1354285	2
CHEMBL1369546	2
CHEMBL1476648	2
CHEMBL1311786	2
CHEMBL1471865	2
CHEMBL1406026	2
CHEMBL1462636	2
CHEMBL1497229	2
CHEMBL1452396	2
CHEMBL1366459	2
CHEMBL1566619	2
CHEMBL1583114	2
CHEMBL1406523	2
CHEMBL1410856	2
CHEMBL1453796	2
CHEMBL1447001	2
CHEMBL1561116	2
CHEMBL1462108	2
CHEMBL3209440	2
CHEMBL2004351	2
CHEMBL1499247	2
CHEMBL3193979	2
CHEMBL1413850	2
CHEMBL1491026	2
CHEMBL1422335	2
CHEMBL1441041	2
CHEMBL1453194	2
CHEMBL1377384	2
CHEMBL1591841	2
CHEMBL1435344	2
CHEMBL1551908	2
CHEMBL1433588	2
CHEMBL1315970	2
CHEMBL1381834	2
CHEMBL3194193	2
CHEMBL1430911	2
CHEMBL3192328	2
CHEMBL1970785	2
CHEMBL3193340	2
CHEMBL1994856	2
CHEMBL3197540	2
CHEMBL3211289	2
CHEMBL1401841	2
CHEMBL1379740	2
CHEMBL1584969	2
CHEMBL1532909	2
CHEMBL1529649	2
CHEMBL3207768	2
CHEMBL3209799	2
CHEMBL1356670	2
CHEMBL1600252	2
CHEMBL1328680	2
CHEMBL1408096	2
CHEMBL3189330	2
CHEMBL3207404	2
CHEMBL3214563	2
CHEMBL3194314	2
CHEMBL3209756	2
CHEMBL1435667	2
CHEMBL1386448	2
CHEMBL1518562	2
CHEMBL1414909	2
CHEMBL1502374	2
CHEMBL1533819	2
CHEMBL1594118	2
CHEMBL1209962	2
CHEMBL1336704	2
CHEMBL1564091	2
CHEMBL1610417	2
CHEMBL1334886	2
[truncated: 46,097 more rows]
