# Supplementary material for: Chemoinformatics Analyses of Tau Ligands Reveal Key Molecular Requirements for the Identification of Potential Drug Candidates against Tauopathies
Source: Molecules. 2021 Aug 20;26(16):5039. doi: 10.3390/molecules26165039 (PMC8400687; doi:10.3390/molecules26165039)
Supplement: Supplementary file 1 [file molecules-26-05039-s001.zip › clustering/clusters_ecfp4_kelley_actives_inactives_20microM.tsv]

Compound ID	Cluster ID
CHEMBL468719	1
CHEMBL844	2
CHEMBL1256674	3
CHEMBL1533338	4
CHEMBL1334033	5
CHEMBL1337968	6
CHEMBL1331802	7
CHEMBL1437928	8
CHEMBL1452600	9
CHEMBL1549942	10
CHEMBL1468656	11
CHEMBL1572283	12
CHEMBL345635	13
CHEMBL1180	14
CHEMBL1310115	15
CHEMBL1544162	16
CHEMBL1409623	17
CHEMBL1605179	18
CHEMBL1422904	19
CHEMBL1582496	19
CHEMBL428647	20
CHEMBL507237	21
CHEMBL1575074	22
CHEMBL1131	23
CHEMBL1329343	23
CHEMBL986	24
CHEMBL1454290	24
CHEMBL547	24
CHEMBL705	24
CHEMBL1476397	24
CHEMBL1333056	24
CHEMBL365161	25
CHEMBL1321090	26
CHEMBL1486063	26
CHEMBL1604523	27
CHEMBL1552895	28
CHEMBL2374044	29
CHEMBL1482813	30
CHEMBL1475550	30
CHEMBL464176	31
CHEMBL1317016	32
CHEMBL1488779	33
CHEMBL1355321	34
CHEMBL1553072	34
CHEMBL1417543	35
CHEMBL1516545	36
CHEMBL1447318	37
CHEMBL1555267	37
CHEMBL1359049	37
CHEMBL1512460	37
CHEMBL1573844	37
CHEMBL1513050	38
CHEMBL1405187	39
CHEMBL2373647	40
CHEMBL1457608	41
CHEMBL1583803	42
CHEMBL1527933	43
CHEMBL1439902	44
CHEMBL1487682	45
CHEMBL2373614	46
CHEMBL1493740	47
CHEMBL1449610	48
CHEMBL577673	49
CHEMBL1201392	50
CHEMBL230006	51
CHEMBL1488520	52
CHEMBL1395387	53
CHEMBL1537198	54
CHEMBL1471943	55
CHEMBL1388952	56
CHEMBL1356428	57
CHEMBL1591323	58
CHEMBL1512797	58
CHEMBL1309552	59
CHEMBL1200585	60
CHEMBL1498	61
CHEMBL1362515	62
CHEMBL1504685	63
CHEMBL1514005	64
CHEMBL103	65
CHEMBL1200542	65
CHEMBL1562223	66
CHEMBL1372379	67
CHEMBL1201146	68
CHEMBL1314826	69
CHEMBL1357160	69
CHEMBL1439866	70
CHEMBL1387	70
CHEMBL1078384	71
CHEMBL1551576	72
CHEMBL297508	73
CHEMBL846	73
CHEMBL1042	73
CHEMBL1354424	74
CHEMBL1515367	75
CHEMBL1078051	76
CHEMBL1454198	77
CHEMBL1368340	78
CHEMBL1335471	78
CHEMBL3212665	79
CHEMBL1306292	80
CHEMBL1487381	81
CHEMBL1408525	82
CHEMBL1402313	82
CHEMBL1355372	83
CHEMBL1496153	84
CHEMBL1307723	85
CHEMBL1583115	86
CHEMBL1346622	87
CHEMBL1554530	88
CHEMBL1592482	88
CHEMBL1356264	89
CHEMBL1551730	89
CHEMBL1454481	89
CHEMBL1364154	89
CHEMBL1515757	90
CHEMBL1434232	91
CHEMBL1487118	91
CHEMBL1528537	91
CHEMBL1331581	91
CHEMBL1413696	91
CHEMBL1370828	91
CHEMBL1341583	92
CHEMBL1438953	93
CHEMBL1367892	93
CHEMBL1321873	93
CHEMBL1373668	93
CHEMBL1440103	93
CHEMBL1332302	93
CHEMBL1405601	93
CHEMBL1502772	93
CHEMBL1330347	93
CHEMBL1456628	94
CHEMBL1558644	94
CHEMBL1488981	94
CHEMBL1570066	94
CHEMBL1329078	94
CHEMBL1386807	94
CHEMBL1408156	94
CHEMBL1310114	94
CHEMBL1373957	94
CHEMBL1407701	95
CHEMBL1302605	95
CHEMBL1411846	96
CHEMBL1554507	96
CHEMBL1370375	96
CHEMBL1453783	96
CHEMBL1489590	96
CHEMBL1526069	96
CHEMBL1448173	96
CHEMBL1446934	96
CHEMBL1310375	97
CHEMBL1383060	97
CHEMBL1565367	97
CHEMBL1378641	97
CHEMBL1396170	98
CHEMBL1443413	98
CHEMBL1550920	99
CHEMBL1981103	100
CHEMBL1537509	101
CHEMBL96926	102
CHEMBL192566	102
CHEMBL3348991	102
CHEMBL2374072	103
CHEMBL252556	104
CHEMBL217894	104
CHEMBL416753	105
CHEMBL285629	105
CHEMBL280065	106
CHEMBL1371781	106
CHEMBL8659	106
CHEMBL8739	106
CHEMBL182310	106
CHEMBL1587999	106
CHEMBL1317070	106
CHEMBL233760	106
CHEMBL1373818	107
CHEMBL22373	108
CHEMBL1400432	108
CHEMBL1394187	109
CHEMBL1453208	109
CHEMBL67166	109
CHEMBL448741	109
CHEMBL307346	110
CHEMBL500128	111
CHEMBL1448592	112
CHEMBL1499792	112
CHEMBL175247	113
CHEMBL1397260	114
CHEMBL519797	114
CHEMBL138921	115
CHEMBL434778	115
CHEMBL122972	115
CHEMBL418353	115
CHEMBL456340	115
CHEMBL187349	115
CHEMBL151167	115
CHEMBL321585	115
CHEMBL281211	115
CHEMBL113262	115
CHEMBL164813	115
CHEMBL1396424	116
CHEMBL1989662	117
CHEMBL1525194	117
CHEMBL3214554	117
CHEMBL1568848	118
CHEMBL1327470	118
CHEMBL1496271	119
CHEMBL1330802	120
CHEMBL1391698	121
CHEMBL1419891	121
CHEMBL1517382	122
CHEMBL1403245	123
CHEMBL1399939	124
CHEMBL1343166	125
CHEMBL1349436	126
CHEMBL1543182	126
CHEMBL1342585	127
CHEMBL1445109	127
CHEMBL1478395	127
CHEMBL1559777	128
CHEMBL1353752	129
CHEMBL1326171	129
CHEMBL1563651	129
CHEMBL1462016	129
CHEMBL1594606	130
CHEMBL1498881	130
CHEMBL1537374	131
CHEMBL1455396	132
CHEMBL1398709	132
CHEMBL501711	133
CHEMBL1575256	134
CHEMBL1407110	135
CHEMBL1555989	135
CHEMBL1085358	136
CHEMBL23293	136
CHEMBL259223	136
CHEMBL3190443	137
CHEMBL1299989	138
CHEMBL1349300	138
CHEMBL1514919	139
CHEMBL1527722	139
CHEMBL156747	139
CHEMBL1372	139
CHEMBL45627	140
CHEMBL1377519	141
CHEMBL20562	142
CHEMBL1608917	143
CHEMBL454761	143
CHEMBL1557706	144
CHEMBL1314862	145
CHEMBL1528605	146
CHEMBL1430	146
CHEMBL507900	147
CHEMBL347940	147
CHEMBL73188	147
CHEMBL27308	147
CHEMBL1395566	148
CHEMBL1161421	149
CHEMBL1350557	150
CHEMBL1579210	151
CHEMBL1331400	152
CHEMBL1560	153
CHEMBL351464	154
CHEMBL1428340	155
CHEMBL1554282	156
CHEMBL495067	157
CHEMBL510139	157
CHEMBL1518783	158
CHEMBL1408792	159
CHEMBL1364766	159
CHEMBL1452541	160
CHEMBL1432231	161
CHEMBL3210657	162
CHEMBL1320701	163
CHEMBL1343101	164
CHEMBL1386839	165
CHEMBL1469047	166
CHEMBL448602	167
CHEMBL3210890	167
CHEMBL3207394	167
CHEMBL1317010	168
CHEMBL3210244	169
CHEMBL1381594	169
CHEMBL3208488	170
CHEMBL3199282	171
CHEMBL1571337	172
CHEMBL1592372	173
CHEMBL1476983	174
CHEMBL1591189	174
CHEMBL1368264	175
CHEMBL1550830	176
CHEMBL1440844	177
CHEMBL1480171	177
CHEMBL1301254	178
CHEMBL1391082	179
CHEMBL1483085	180
CHEMBL567422	181
CHEMBL1449651	182
CHEMBL1471773	183
CHEMBL3195721	184
CHEMBL1569824	185
CHEMBL1300874	186
CHEMBL1496738	187
CHEMBL1467870	187
CHEMBL1572983	188
CHEMBL1470062	189
CHEMBL1531255	190
CHEMBL1508226	191
CHEMBL3209949	192
CHEMBL3209364	192
CHEMBL1340070	193
CHEMBL3196819	194
CHEMBL1614	195
CHEMBL1395698	196
CHEMBL1482441	197
CHEMBL1375107	198
CHEMBL1440014	199
CHEMBL501617	200
CHEMBL2373661	201
CHEMBL3207725	202
CHEMBL1513623	203
CHEMBL1317548	204
CHEMBL1335176	205
CHEMBL1328768	206
CHEMBL1473145	206
CHEMBL1357260	207
CHEMBL1324873	208
CHEMBL573214	209
CHEMBL1336585	209
CHEMBL501867	210
CHEMBL378544	210
CHEMBL1360944	210
CHEMBL393417	211
CHEMBL1372368	212
CHEMBL478960	213
CHEMBL1410068	214
CHEMBL238188	214
CHEMBL494252	214
CHEMBL1431591	215
CHEMBL454580	216
CHEMBL1172192	217
CHEMBL498436	218
CHEMBL496633	218
CHEMBL1360916	219
CHEMBL1436860	219
CHEMBL1477081	219
CHEMBL1605700	220
CHEMBL1314749	220
CHEMBL3190369	221
CHEMBL1436940	222
CHEMBL1332716	222
CHEMBL1456906	223
CHEMBL1467058	223
CHEMBL399293	224
CHEMBL1495462	225
CHEMBL1385574	225
CHEMBL1416049	225
CHEMBL1310138	226
CHEMBL1363389	227
CHEMBL1609836	227
CHEMBL1386444	228
CHEMBL1424673	228
CHEMBL1366868	229
CHEMBL1559311	230
CHEMBL1393021	231
CHEMBL1308627	232
CHEMBL1326110	233
CHEMBL1504529	234
CHEMBL1363854	234
CHEMBL1531298	235
CHEMBL1401134	236
CHEMBL1366129	236
CHEMBL1579073	236
CHEMBL1426371	236
CHEMBL1533597	237
CHEMBL1566869	238
CHEMBL1522501	239
CHEMBL1327132	239
CHEMBL1369917	240
CHEMBL1442958	240
CHEMBL1529067	241
CHEMBL1601820	242
CHEMBL1538883	243
CHEMBL1387150	244
CHEMBL1499877	245
CHEMBL103769	246
CHEMBL427	247
CHEMBL1401657	248
CHEMBL1481305	248
CHEMBL1389346	248
CHEMBL1355604	249
CHEMBL1510479	250
CHEMBL578944	251
CHEMBL1402502	251
CHEMBL1423463	251
CHEMBL581880	251
CHEMBL1573365	252
CHEMBL1422453	253
CHEMBL1485793	253
CHEMBL1520777	253
CHEMBL1352138	254
CHEMBL1518354	255
CHEMBL1505572	255
CHEMBL1303257	255
CHEMBL1610037	255
CHEMBL1361757	255
CHEMBL1550284	256
CHEMBL1386521	256
CHEMBL1395573	257
CHEMBL1522068	257
CHEMBL1355905	257
CHEMBL1389810	258
CHEMBL1528114	259
CHEMBL1485313	260
CHEMBL1570843	260
CHEMBL1360998	261
CHEMBL1326464	262
CHEMBL520107	263
CHEMBL1538990	264
CHEMBL1425518	264
CHEMBL1514512	265
CHEMBL1425025	266
CHEMBL221753	267
CHEMBL1321398	267
CHEMBL3195553	268
CHEMBL1476084	268
CHEMBL1517073	268
CHEMBL1329378	269
CHEMBL1315041	269
CHEMBL1356662	269
CHEMBL1596866	269
CHEMBL1315572	269
CHEMBL1360147	269
CHEMBL1356433	270
CHEMBL1534950	270
CHEMBL1355763	270
CHEMBL1592309	270
CHEMBL1457255	270
CHEMBL449782	271
CHEMBL1488591	271
CHEMBL1337026	272
CHEMBL1574210	272
CHEMBL1410696	272
CHEMBL1325774	272
CHEMBL1373662	272
CHEMBL1589037	272
CHEMBL1563307	273
CHEMBL975	274
CHEMBL116955	275
CHEMBL1607905	276
CHEMBL1437958	277
CHEMBL1490673	277
CHEMBL574431	278
CHEMBL1314924	279
CHEMBL1335118	279
CHEMBL1467813	280
CHEMBL1542911	280
CHEMBL1304320	280
CHEMBL1309069	280
CHEMBL1473216	281
CHEMBL1450620	282
CHEMBL1485984	282
CHEMBL1562925	282
CHEMBL1354256	282
CHEMBL453974	283
CHEMBL1346486	284
CHEMBL172439	285
CHEMBL1456313	286
CHEMBL1599802	287
CHEMBL1609690	288
CHEMBL1394337	289
CHEMBL404845	289
CHEMBL1362112	290
CHEMBL1512683	291
CHEMBL442347	292
CHEMBL1322301	293
CHEMBL42115	294
CHEMBL1236469	294
CHEMBL1232132	294
CHEMBL1462899	294
CHEMBL1313744	295
CHEMBL1405837	296
CHEMBL1459449	296
CHEMBL1594468	297
CHEMBL1352903	297
CHEMBL254576	298
CHEMBL3192648	299
CHEMBL3208951	299
CHEMBL3191309	300
CHEMBL3190823	300
CHEMBL3196514	301
CHEMBL2005807	302
CHEMBL2002824	303
CHEMBL3211121	304
CHEMBL3196308	304
CHEMBL3190200	304
CHEMBL1991888	304
CHEMBL3193524	305
CHEMBL3197978	306
CHEMBL3191141	306
CHEMBL3195958	306
CHEMBL3193476	306
CHEMBL1987078	306
CHEMBL3197209	306
CHEMBL1966241	306
CHEMBL3197631	306
CHEMBL3209457	306
CHEMBL3209156	306
CHEMBL3197602	306
CHEMBL3212488	306
CHEMBL3196990	307
CHEMBL2004900	308
CHEMBL244645	309
CHEMBL2006039	309
CHEMBL3211833	310
CHEMBL3190603	310
CHEMBL3209299	310
CHEMBL3190346	310
CHEMBL3199328	311
CHEMBL3198910	311
CHEMBL3195311	312
CHEMBL3199191	312
CHEMBL3199413	313
CHEMBL3195481	313
CHEMBL3193428	314
CHEMBL1381868	314
CHEMBL1400358	315
CHEMBL1578178	316
CHEMBL307893	316
CHEMBL1256191	317
CHEMBL18824	317
CHEMBL2062273	317
CHEMBL2062275	317
CHEMBL1557	318
CHEMBL485747	318
CHEMBL1530572	319
CHEMBL1255756	319
CHEMBL1439696	319
CHEMBL1314652	319
CHEMBL1453457	320
CHEMBL1484796	321
CHEMBL2007056	322
CHEMBL1478258	323
CHEMBL1562157	323
CHEMBL3189239	324
CHEMBL3196627	324
CHEMBL3191233	325
CHEMBL1992631	325
CHEMBL1348074	326
CHEMBL3196159	327
CHEMBL3191097	327
CHEMBL3199691	328
CHEMBL1998943	328
CHEMBL3196182	328
CHEMBL319620	329
CHEMBL1493900	329
CHEMBL17329	330
CHEMBL47986	330
CHEMBL1468099	331
CHEMBL1518767	332
CHEMBL458164	333
CHEMBL3214039	333
CHEMBL3195648	333
CHEMBL1495862	334
CHEMBL1613682	335
CHEMBL1609075	335
CHEMBL1603586	335
CHEMBL1417628	336
CHEMBL1394001	336
CHEMBL1463203	337
CHEMBL1326088	337
CHEMBL1308492	338
CHEMBL1371255	338
CHEMBL1572547	338
CHEMBL1344827	338
CHEMBL1612597	339
CHEMBL1404086	340
CHEMBL1571360	341
CHEMBL1443609	342
CHEMBL1583442	342
CHEMBL1372387	342
CHEMBL1304974	342
CHEMBL1309643	342
CHEMBL1303626	343
CHEMBL1451878	344
CHEMBL1589199	344
CHEMBL1536896	345
CHEMBL1456419	345
CHEMBL1385429	345
CHEMBL1384831	345
CHEMBL1497813	346
CHEMBL1506694	346
CHEMBL1442383	346
CHEMBL1468697	347
CHEMBL1348503	347
CHEMBL1548810	347
CHEMBL1343562	348
CHEMBL1377468	348
CHEMBL1381559	349
CHEMBL1405078	349
CHEMBL1583242	349
CHEMBL1575206	349
CHEMBL3210723	350
CHEMBL1984120	351
CHEMBL3211893	351
CHEMBL1468688	352
CHEMBL1457337	352
CHEMBL1456900	353
CHEMBL1370856	354
CHEMBL1374504	354
CHEMBL3194625	355
CHEMBL3214372	355
CHEMBL3209176	356
CHEMBL3193883	357
CHEMBL1328384	358
CHEMBL1345704	358
CHEMBL1529766	359
CHEMBL1559578	360
CHEMBL1577245	361
CHEMBL1612764	361
CHEMBL454893	361
CHEMBL173378	362
CHEMBL1344856	363
CHEMBL1576206	363
CHEMBL1416921	364
CHEMBL1359762	364
CHEMBL1576397	364
CHEMBL1337771	365
CHEMBL1397552	366
CHEMBL472334	366
CHEMBL1333622	367
CHEMBL1611654	368
CHEMBL1565964	369
CHEMBL1370456	370
CHEMBL1426486	371
CHEMBL1349433	372
CHEMBL1310133	372
CHEMBL1589755	373
CHEMBL1532179	373
CHEMBL1399901	374
CHEMBL1568941	375
CHEMBL1304179	375
CHEMBL1504709	376
CHEMBL1455556	377
CHEMBL1587521	377
CHEMBL1439068	377
CHEMBL1464025	377
CHEMBL1574075	377
CHEMBL1452948	378
CHEMBL1488097	378
CHEMBL1602222	379
CHEMBL1419235	379
CHEMBL1566731	379
CHEMBL1387760	379
CHEMBL1446463	379
CHEMBL1442722	380
CHEMBL1578304	380
CHEMBL1549825	381
CHEMBL1571803	382
CHEMBL1550788	382
CHEMBL1542284	382
CHEMBL1432553	382
CHEMBL1500854	383
CHEMBL1494170	384
CHEMBL1549801	384
CHEMBL1610056	384
CHEMBL1464193	384
CHEMBL1347760	385
CHEMBL3198450	386
CHEMBL1449808	386
CHEMBL1448219	386
CHEMBL1583045	387
CHEMBL1326705	388
CHEMBL1521853	389
CHEMBL1393447	390
CHEMBL1543379	390
CHEMBL1576985	390
CHEMBL1384041	391
CHEMBL1566010	391
CHEMBL1387495	391
CHEMBL1332066	392
CHEMBL1363686	392
CHEMBL1501613	393
CHEMBL1215100	393
CHEMBL1489046	394
CHEMBL1427100	395
CHEMBL1504393	395
CHEMBL1559143	395
CHEMBL1510964	395
CHEMBL1499903	395
CHEMBL1343163	396
CHEMBL1346860	397
CHEMBL1383370	397
CHEMBL1606247	397
CHEMBL1463715	397
CHEMBL1540997	397
CHEMBL1611758	397
CHEMBL1439256	398
CHEMBL1302894	398
CHEMBL3189813	399
CHEMBL3197933	399
CHEMBL1608862	399
CHEMBL1471742	400
CHEMBL598663	400
CHEMBL1441319	401
CHEMBL1467939	401
CHEMBL1364557	401
CHEMBL1321924	402
CHEMBL1530189	402
CHEMBL1596971	403
CHEMBL1390020	404
CHEMBL1383625	404
CHEMBL1432072	404
CHEMBL1486672	405
CHEMBL1417108	406
CHEMBL1428236	406
CHEMBL1439707	406
CHEMBL1467114	406
CHEMBL1455952	406
CHEMBL1309378	406
CHEMBL1585645	407
CHEMBL1410111	407
CHEMBL1506533	407
CHEMBL1372392	408
CHEMBL1322177	408
CHEMBL1384665	408
CHEMBL1520167	408
CHEMBL1403058	408
CHEMBL1473745	408
CHEMBL1470154	408
CHEMBL1560408	408
CHEMBL1583671	409
CHEMBL1543210	409
CHEMBL1416761	409
CHEMBL1315678	409
CHEMBL1358126	409
CHEMBL1589180	409
CHEMBL1533620	410
CHEMBL1562605	410
CHEMBL1561738	410
CHEMBL1307432	410
CHEMBL1344042	410
CHEMBL1587708	410
CHEMBL1450838	410
CHEMBL1329411	411
CHEMBL1380189	411
CHEMBL1419805	412
CHEMBL1537450	412
CHEMBL1390573	413
CHEMBL1495902	414
CHEMBL1343536	414
CHEMBL1470199	415
CHEMBL1490645	415
CHEMBL1424655	416
CHEMBL1361980	416
CHEMBL1572094	417
CHEMBL1399423	417
CHEMBL1318743	417
CHEMBL1465032	417
CHEMBL1483117	417
CHEMBL1506283	417
CHEMBL1422178	417
CHEMBL1362157	418
CHEMBL1545288	418
CHEMBL1383919	418
CHEMBL1332566	418
CHEMBL1410260	418
CHEMBL1447615	419
CHEMBL1572807	419
CHEMBL1584214	419
CHEMBL1524631	419
CHEMBL1608909	419
CHEMBL3209215	420
CHEMBL3392052	421
CHEMBL3392067	421
CHEMBL1597766	422
CHEMBL1326482	423
CHEMBL1381155	424
CHEMBL1531824	424
CHEMBL1378912	424
CHEMBL1462179	425
CHEMBL1468693	425
CHEMBL1427152	425
CHEMBL1339742	425
CHEMBL1478602	425
CHEMBL1300967	425
CHEMBL1370744	425
CHEMBL1436672	426
CHEMBL1563435	426
CHEMBL1464673	427
CHEMBL1411496	427
CHEMBL1401577	427
CHEMBL1299450	428
CHEMBL1450777	428
CHEMBL1308234	428
CHEMBL1438788	428
CHEMBL1381385	428
CHEMBL1607919	428
CHEMBL1548437	428
CHEMBL1304922	428
CHEMBL1462106	429
CHEMBL1422889	429
CHEMBL1485869	429
CHEMBL1534814	429
CHEMBL1305734	429
CHEMBL1340078	429
CHEMBL1598209	430
CHEMBL1392589	430
CHEMBL1579401	431
CHEMBL1389124	431
CHEMBL1341894	431
CHEMBL1312038	431
CHEMBL1574854	432
CHEMBL1472929	432
CHEMBL1518717	432
CHEMBL1395712	432
CHEMBL1420564	433
CHEMBL1349768	433
CHEMBL1583703	433
CHEMBL1383666	433
CHEMBL1366537	433
CHEMBL1399239	433
CHEMBL1566554	434
CHEMBL1476886	434
CHEMBL1480105	434
CHEMBL1395052	434
CHEMBL1417703	434
CHEMBL1399042	434
CHEMBL1476941	434
CHEMBL1541295	435
CHEMBL1381289	435
CHEMBL1519126	435
CHEMBL1425826	436
CHEMBL1422754	437
CHEMBL1575597	438
CHEMBL1540372	438
CHEMBL1538359	438
CHEMBL1501582	438
CHEMBL1577485	439
CHEMBL1457147	440
CHEMBL1586975	441
CHEMBL1379164	442
CHEMBL1496635	443
CHEMBL1413252	444
CHEMBL1509645	444
CHEMBL1313036	445
CHEMBL1601130	445
CHEMBL1455416	446
CHEMBL1427471	446
CHEMBL1387127	447
CHEMBL1406829	448
CHEMBL1466582	448
CHEMBL1490535	448
CHEMBL1349197	448
CHEMBL1596619	448
CHEMBL1558625	448
CHEMBL1449573	448
CHEMBL1445582	448
CHEMBL1319713	448
CHEMBL1392828	448
CHEMBL1331156	448
CHEMBL1428977	448
CHEMBL1506863	448
CHEMBL1502730	448
CHEMBL1495133	448
CHEMBL1576679	448
CHEMBL1329915	448
CHEMBL1603667	448
CHEMBL1505601	448
CHEMBL1421193	448
CHEMBL1343661	448
CHEMBL1455256	448
CHEMBL1507494	448
CHEMBL1340574	448
CHEMBL1457755	448
CHEMBL1588765	448
CHEMBL1543174	448
CHEMBL1571145	448
CHEMBL1544586	448
CHEMBL1477273	448
CHEMBL1466743	449
CHEMBL1527833	449
CHEMBL1433014	450
CHEMBL1469327	451
CHEMBL1549392	452
CHEMBL1789978	452
CHEMBL1482818	453
CHEMBL1300485	454
CHEMBL1536682	455
CHEMBL1511605	455
CHEMBL1359304	455
CHEMBL1460852	456
CHEMBL1439072	456
CHEMBL1596226	456
CHEMBL1587831	456
CHEMBL1302731	457
CHEMBL1584998	457
CHEMBL1550682	457
CHEMBL1412821	458
CHEMBL1453322	458
CHEMBL1598223	458
CHEMBL1538639	458
CHEMBL1300750	459
CHEMBL1364365	459
CHEMBL1541204	459
CHEMBL1328933	460
CHEMBL1548226	461
CHEMBL1560535	461
CHEMBL1532107	461
CHEMBL1500336	461
CHEMBL1305525	461
CHEMBL1556332	461
CHEMBL1391217	462
CHEMBL1455971	463
CHEMBL1301108	463
CHEMBL1431174	463
CHEMBL1518503	463
CHEMBL1417556	463
CHEMBL1542510	463
CHEMBL1529809	463
CHEMBL1599593	463
CHEMBL1414563	463
CHEMBL1489771	463
CHEMBL1481813	463
CHEMBL1301842	463
CHEMBL1457174	463
CHEMBL1425497	463
CHEMBL1578717	463
CHEMBL1522129	463
CHEMBL1414263	463
CHEMBL1542061	463
CHEMBL1381323	463
CHEMBL1324935	463
CHEMBL1579564	463
CHEMBL1304351	463
CHEMBL1504284	463
CHEMBL1459258	463
CHEMBL1603991	463
CHEMBL1551015	463
CHEMBL602807	463
CHEMBL1427752	463
CHEMBL1441874	463
CHEMBL1316730	463
CHEMBL1411896	463
CHEMBL1334116	463
CHEMBL1328902	463
CHEMBL1400966	463
CHEMBL1434097	463
CHEMBL1397400	463
CHEMBL1463132	463
CHEMBL1425003	463
CHEMBL1463066	463
CHEMBL1385412	463
CHEMBL1501274	464
CHEMBL1340456	464
CHEMBL1477634	464
CHEMBL1445675	465
CHEMBL1495564	465
CHEMBL1312003	466
CHEMBL1570723	466
CHEMBL1446553	467
CHEMBL1428775	468
CHEMBL1478162	468
CHEMBL1541886	469
CHEMBL1440849	469
CHEMBL1323586	469
CHEMBL1384974	470
CHEMBL1525291	470
CHEMBL1305522	471
CHEMBL1407575	471
CHEMBL1470105	472
CHEMBL1340431	472
CHEMBL1509630	473
CHEMBL1575247	473
CHEMBL1550585	473
CHEMBL1386858	473
CHEMBL1399966	473
CHEMBL1559330	473
CHEMBL1378457	474
CHEMBL1334225	474
CHEMBL1499083	474
CHEMBL1561726	474
CHEMBL1600669	474
CHEMBL1325458	474
CHEMBL1442479	474
CHEMBL1332353	474
CHEMBL1431123	474
CHEMBL1508128	474
CHEMBL1480887	474
CHEMBL1547033	474
CHEMBL1526219	474
CHEMBL1346032	474
CHEMBL1517604	474
CHEMBL1491537	474
CHEMBL1440641	474
CHEMBL1584801	474
CHEMBL1505341	474
CHEMBL1425108	475
CHEMBL1485134	475
CHEMBL1519108	475
CHEMBL1373956	475
CHEMBL1353816	475
CHEMBL1581740	475
CHEMBL1304700	476
CHEMBL1534860	476
CHEMBL1573734	476
CHEMBL1459167	476
CHEMBL1406341	476
CHEMBL1477097	476
CHEMBL1391390	476
CHEMBL1326847	476
CHEMBL1423410	476
CHEMBL1567632	476
CHEMBL1527129	476
CHEMBL1453579	476
CHEMBL1547143	477
CHEMBL1420830	478
CHEMBL1426255	478
CHEMBL1495610	478
CHEMBL1495230	478
CHEMBL1600294	478
CHEMBL1508109	478
CHEMBL1566496	478
CHEMBL1415772	478
CHEMBL1321365	478
CHEMBL1399371	478
CHEMBL1323351	478
CHEMBL1450196	478
CHEMBL1488429	478
CHEMBL1421142	478
CHEMBL1530161	478
CHEMBL1341867	478
CHEMBL1494363	478
CHEMBL1610146	478
CHEMBL1386232	478
CHEMBL1389273	478
CHEMBL1438890	478
CHEMBL1339794	478
CHEMBL1562392	478
CHEMBL1483729	478
CHEMBL1304077	478
CHEMBL1429048	478
CHEMBL1384699	478
CHEMBL1538212	478
CHEMBL1506158	478
CHEMBL1499248	478
CHEMBL1467857	478
CHEMBL1352082	478
CHEMBL1330013	478
CHEMBL1432278	478
CHEMBL1380853	478
CHEMBL1326624	478
CHEMBL1384715	478
CHEMBL1564704	478
CHEMBL1409379	478
CHEMBL1453311	478
CHEMBL1541821	478
CHEMBL1581648	478
CHEMBL1326534	478
CHEMBL1344573	478
CHEMBL1387615	478
CHEMBL1364183	479
CHEMBL1445135	479
CHEMBL1362279	479
CHEMBL1573989	479
CHEMBL1389925	479
CHEMBL2005721	480
CHEMBL3197509	480
CHEMBL1388726	480
CHEMBL1470270	480
CHEMBL222409	480
CHEMBL373137	480
CHEMBL1470336	481
CHEMBL1339292	481
CHEMBL1464059	481
CHEMBL1558666	482
CHEMBL1425090	482
CHEMBL1299346	483
CHEMBL1384436	483
CHEMBL1309683	483
CHEMBL1469885	484
CHEMBL1499413	484
CHEMBL1429632	484
CHEMBL1328182	484
CHEMBL1605393	484
CHEMBL3192376	485
CHEMBL3209312	486
CHEMBL3197899	486
CHEMBL1555801	486
CHEMBL1979780	486
CHEMBL1978488	486
CHEMBL1426308	487
CHEMBL1441612	488
CHEMBL1421019	488
CHEMBL1431657	488
CHEMBL1441242	489
CHEMBL1508370	489
CHEMBL1320243	489
CHEMBL1603505	489
CHEMBL567130	489
CHEMBL1575759	489
CHEMBL1547205	489
CHEMBL1349666	489
CHEMBL1521675	489
CHEMBL1438385	490
CHEMBL1583825	490
CHEMBL1480843	490
CHEMBL1468858	490
CHEMBL1496104	490
CHEMBL1430842	490
CHEMBL1557582	490
CHEMBL1497435	490
CHEMBL1601725	491
CHEMBL1548662	491
CHEMBL1609790	491
CHEMBL1539263	491
CHEMBL1413588	491
CHEMBL1300343	491
CHEMBL1339915	491
CHEMBL1481825	492
CHEMBL1460519	492
CHEMBL1535271	492
CHEMBL1402115	492
CHEMBL1344679	492
CHEMBL1507732	493
CHEMBL1346261	493
CHEMBL1594186	493
CHEMBL1604692	493
CHEMBL1543307	494
CHEMBL1393442	495
CHEMBL1523068	495
CHEMBL1575958	495
CHEMBL1540792	496
CHEMBL1581533	496
CHEMBL1426824	496
CHEMBL1323410	496
CHEMBL1565214	496
CHEMBL1574465	496
CHEMBL1503775	496
CHEMBL1378152	496
CHEMBL1607970	496
CHEMBL1319652	496
CHEMBL1366103	496
CHEMBL1339711	496
CHEMBL1598711	496
CHEMBL1582513	496
CHEMBL1425036	496
CHEMBL1527019	496
CHEMBL1462131	496
CHEMBL1377070	496
CHEMBL1343880	496
CHEMBL1393822	496
CHEMBL1534729	496
CHEMBL1311809	496
CHEMBL1342347	496
CHEMBL1335898	496
CHEMBL1502310	496
CHEMBL1380324	497
CHEMBL1417553	497
CHEMBL1441386	498
CHEMBL1353285	498
CHEMBL1432589	499
CHEMBL1310582	499
CHEMBL1348151	499
CHEMBL1547738	500
CHEMBL1524354	500
CHEMBL1348306	501
CHEMBL1584646	501
CHEMBL1339311	502
CHEMBL1496284	502
CHEMBL1582888	503
CHEMBL1420573	503
CHEMBL1505491	504
CHEMBL1586886	505
CHEMBL1430601	506
CHEMBL1538363	506
CHEMBL1329020	506
CHEMBL1469840	506
CHEMBL1494458	506
CHEMBL1399873	506
CHEMBL1517350	506
CHEMBL1460877	506
CHEMBL1500707	506
CHEMBL1452137	506
CHEMBL1583312	506
CHEMBL1334796	506
CHEMBL1489906	506
CHEMBL1308990	507
CHEMBL1499660	508
CHEMBL1407590	508
CHEMBL1379922	508
CHEMBL1441714	508
CHEMBL1525608	508
CHEMBL1462607	508
CHEMBL1351922	509
CHEMBL1528441	509
CHEMBL1330506	510
CHEMBL1347135	510
CHEMBL1547329	511
CHEMBL1455720	512
CHEMBL1498924	513
CHEMBL1427694	514
CHEMBL1387029	514
CHEMBL1509526	515
CHEMBL1534029	515
CHEMBL1301357	516
CHEMBL1478008	517
CHEMBL1313053	517
CHEMBL1311787	517
CHEMBL1524076	517
CHEMBL1326683	518
CHEMBL1304727	519
CHEMBL1319165	520
CHEMBL1487365	520
CHEMBL1462950	521
CHEMBL1306496	521
CHEMBL1510607	522
CHEMBL1357680	522
CHEMBL1434309	522
CHEMBL1490111	522
CHEMBL1536349	522
CHEMBL1499969	522
CHEMBL1402159	523
CHEMBL1336531	523
CHEMBL1531898	523
CHEMBL1370750	524
CHEMBL1303373	524
CHEMBL1466609	525
CHEMBL1446544	525
CHEMBL1471978	525
CHEMBL1430956	525
CHEMBL1491958	525
CHEMBL1384106	526
CHEMBL1424405	526
CHEMBL1604307	526
CHEMBL1337795	527
CHEMBL1564606	527
CHEMBL261557	528
CHEMBL1322871	529
CHEMBL1545387	530
CHEMBL1574471	530
CHEMBL1415011	530
CHEMBL1550300	531
CHEMBL1573422	532
CHEMBL3198710	533
CHEMBL1573672	534
CHEMBL1548366	535
CHEMBL1547177	536
CHEMBL1508357	536
CHEMBL1430358	537
CHEMBL1367178	537
CHEMBL97858	538
CHEMBL1347163	539
CHEMBL1348331	539
CHEMBL1302756	539
CHEMBL1605686	539
CHEMBL1303993	539
CHEMBL1374359	540
CHEMBL1423457	541
CHEMBL1517426	541
CHEMBL1381829	542
CHEMBL1391309	542
CHEMBL1545024	542
CHEMBL1490456	542
CHEMBL1422448	542
CHEMBL1521719	542
CHEMBL1364387	542
CHEMBL1568703	543
CHEMBL1448879	544
CHEMBL1301252	544
CHEMBL1488362	544
CHEMBL1387182	544
CHEMBL1419708	544
CHEMBL1383447	545
CHEMBL1320170	546
CHEMBL1333095	546
CHEMBL1432399	547
CHEMBL1329556	547
CHEMBL1421016	547
CHEMBL1573101	548
CHEMBL1331135	548
CHEMBL1353570	548
CHEMBL3193363	549
CHEMBL1548469	550
CHEMBL1526167	550
CHEMBL1482192	550
CHEMBL1497696	551
CHEMBL1359522	552
CHEMBL1986765	553
CHEMBL1991936	553
CHEMBL3212137	553
CHEMBL3191793	554
CHEMBL3198922	554
CHEMBL3198479	554
CHEMBL2002977	554
CHEMBL1308237	555
CHEMBL1509074	555
CHEMBL1504768	556
CHEMBL1455468	556
CHEMBL1581705	556
CHEMBL1427211	556
CHEMBL1470108	557
CHEMBL1325946	558
CHEMBL1530609	559
CHEMBL1485583	560
CHEMBL1466953	561
CHEMBL1345100	562
CHEMBL3198938	563
CHEMBL1467500	564
CHEMBL1400958	564
CHEMBL1442603	564
CHEMBL1390771	564
CHEMBL1301734	564
CHEMBL1461518	565
CHEMBL1548506	565
CHEMBL1472343	565
CHEMBL1585455	565
CHEMBL1501363	565
CHEMBL1579209	565
CHEMBL1561530	566
CHEMBL3212376	567
CHEMBL3191937	567
CHEMBL2143754	568
CHEMBL3192445	569
CHEMBL3198199	569
CHEMBL1974112	570
CHEMBL3194119	570
CHEMBL3212311	570
CHEMBL3196685	570
CHEMBL3189373	570
CHEMBL1996630	571
CHEMBL1498284	572
CHEMBL1478728	573
CHEMBL1392258	574
CHEMBL1328003	575
CHEMBL1520159	576
CHEMBL1567827	577
CHEMBL1501400	578
CHEMBL1340593	579
CHEMBL1504930	580
CHEMBL1387056	581
CHEMBL1348840	581
CHEMBL1326167	582
CHEMBL1570004	582
CHEMBL1324051	582
CHEMBL1342736	582
CHEMBL1466236	583
CHEMBL1328528	584
CHEMBL1492655	584
CHEMBL576317	584
CHEMBL1586235	584
CHEMBL1435798	585
CHEMBL1495613	585
CHEMBL1475436	585
CHEMBL1597464	585
CHEMBL1531926	585
CHEMBL1553092	585
CHEMBL1529957	585
CHEMBL1560565	585
CHEMBL1571672	585
CHEMBL1479318	585
CHEMBL1395688	585
CHEMBL1592366	585
CHEMBL1376374	585
CHEMBL1485749	585
CHEMBL1599471	585
CHEMBL1587160	585
CHEMBL1346978	585
CHEMBL1474646	586
CHEMBL1395849	586
CHEMBL1598238	586
CHEMBL1553461	587
CHEMBL1610600	587
CHEMBL1554857	588
CHEMBL1523987	588
CHEMBL1447506	588
CHEMBL1427769	589
CHEMBL1526566	589
CHEMBL1340663	589
CHEMBL1397280	590
CHEMBL1554250	591
CHEMBL1396562	591
CHEMBL1354930	592
CHEMBL1590782	592
CHEMBL1515669	592
CHEMBL1554281	592
CHEMBL1452348	592
CHEMBL1321321	592
CHEMBL1475296	592
CHEMBL1433987	592
CHEMBL1579818	592
CHEMBL1300008	592
CHEMBL1551992	592
CHEMBL1516708	592
CHEMBL1325283	593
CHEMBL1434642	593
CHEMBL1554428	593
CHEMBL1315128	593
CHEMBL1485382	593
CHEMBL1598110	594
CHEMBL1565377	594
CHEMBL1348935	595
CHEMBL1364553	595
CHEMBL1463925	595
CHEMBL1548535	595
CHEMBL1409432	595
CHEMBL3210850	595
CHEMBL1576076	596
CHEMBL1301960	596
CHEMBL1394195	596
CHEMBL1421358	596
CHEMBL1334872	596
CHEMBL1431618	597
CHEMBL3209046	597
CHEMBL1493743	597
CHEMBL1411813	597
CHEMBL1394383	597
CHEMBL1553068	597
CHEMBL1398397	597
CHEMBL1510033	598
CHEMBL1311656	598
CHEMBL1343780	599
CHEMBL1566696	599
CHEMBL1499183	600
CHEMBL1572700	601
CHEMBL1480988	601
CHEMBL1472671	601
CHEMBL1571218	601
CHEMBL1601819	601
CHEMBL1553510	601
CHEMBL1477695	601
CHEMBL1380140	601
CHEMBL1348285	601
CHEMBL1370286	601
CHEMBL1502165	601
CHEMBL1316799	602
CHEMBL1490090	603
CHEMBL1531398	603
CHEMBL1566933	604
CHEMBL1335353	604
CHEMBL1350435	605
CHEMBL1479708	605
CHEMBL1404497	605
CHEMBL1477884	605
CHEMBL1595543	605
CHEMBL1574351	606
CHEMBL1516888	607
CHEMBL1383163	607
CHEMBL1530466	608
CHEMBL1467543	608
CHEMBL1565693	608
CHEMBL1600260	608
CHEMBL1529400	609
CHEMBL1323072	610
CHEMBL1529988	610
CHEMBL1379045	610
CHEMBL1520818	610
CHEMBL1610497	610
CHEMBL1605875	610
CHEMBL1459400	610
CHEMBL1404815	611
CHEMBL1347695	612
CHEMBL1546337	612
CHEMBL1366832	612
CHEMBL1311492	612
CHEMBL1581598	612
CHEMBL1439466	612
CHEMBL1339825	613
CHEMBL1334292	614
CHEMBL1334777	615
CHEMBL1397960	615
CHEMBL1443473	615
CHEMBL1301505	616
CHEMBL1507657	616
CHEMBL1461433	616
CHEMBL1522105	616
CHEMBL1571727	617
CHEMBL1321055	617
CHEMBL1398574	617
CHEMBL1419443	617
CHEMBL1499752	617
CHEMBL1430621	618
CHEMBL1499718	618
CHEMBL1589662	618
CHEMBL1534134	618
CHEMBL1500007	619
CHEMBL1487489	619
CHEMBL1469476	619
CHEMBL1377287	619
CHEMBL1548425	619
CHEMBL1305186	619
CHEMBL1303417	619
CHEMBL1413326	619
CHEMBL1510105	619
CHEMBL1550246	620
CHEMBL1419967	620
CHEMBL1309488	620
CHEMBL1478525	620
CHEMBL1299193	621
CHEMBL1400960	622
CHEMBL1416440	622
CHEMBL1326791	623
CHEMBL1364904	624
CHEMBL1431903	624
CHEMBL1457472	625
CHEMBL1421745	626
CHEMBL1299478	626
CHEMBL1408494	626
CHEMBL1462469	627
CHEMBL1422601	627
CHEMBL1373709	628
CHEMBL1306005	629
CHEMBL1413045	629
CHEMBL1337277	629
CHEMBL1383279	630
CHEMBL1472067	631
CHEMBL1420119	631
CHEMBL1575544	631
CHEMBL1460082	631
CHEMBL1334996	632
CHEMBL1299319	632
CHEMBL1545423	633
CHEMBL1494266	633
CHEMBL1460630	634
CHEMBL1313395	634
CHEMBL1371706	634
CHEMBL1507331	635
CHEMBL1328705	635
CHEMBL1401171	635
CHEMBL1345665	635
CHEMBL1356206	635
CHEMBL1445708	635
CHEMBL1593067	636
CHEMBL1610184	636
CHEMBL1317713	637
CHEMBL1534459	637
CHEMBL1309258	638
CHEMBL1212984	638
CHEMBL1364581	639
CHEMBL1356154	639
CHEMBL1518868	640
CHEMBL1491724	640
CHEMBL1466936	641
CHEMBL1606201	642
CHEMBL1396126	643
CHEMBL1533295	643
CHEMBL1591472	643
CHEMBL1554077	643
CHEMBL1512499	643
CHEMBL1514373	643
CHEMBL1413994	644
CHEMBL1320920	644
CHEMBL1469754	645
CHEMBL1588968	646
CHEMBL1521885	646
CHEMBL1489824	646
CHEMBL1539778	647
CHEMBL1459433	647
CHEMBL1340872	648
CHEMBL1581013	648
CHEMBL1324287	649
CHEMBL1313840	650
CHEMBL1313064	650
CHEMBL1377754	650
CHEMBL1483395	650
CHEMBL1376343	650
CHEMBL1602451	650
CHEMBL1383130	650
CHEMBL1527578	650
CHEMBL1429877	650
CHEMBL1608119	651
CHEMBL1433382	651
CHEMBL1471841	652
CHEMBL1425837	652
CHEMBL1444730	652
CHEMBL1406460	653
CHEMBL1500733	653
CHEMBL1482944	654
CHEMBL1373410	654
CHEMBL1573846	654
CHEMBL1364787	655
CHEMBL1509535	655
CHEMBL1596014	655
CHEMBL1442873	655
CHEMBL1372359	656
CHEMBL1602945	656
CHEMBL1504465	657
CHEMBL1571229	657
CHEMBL1340013	657
CHEMBL1416674	658
CHEMBL1481746	658
CHEMBL1389823	658
CHEMBL1415258	659
CHEMBL1789994	660
CHEMBL3212925	661
CHEMBL1610826	662
CHEMBL1342645	663
CHEMBL1564436	663
CHEMBL1483161	664
CHEMBL1493037	664
CHEMBL1490887	664
CHEMBL1553720	665
CHEMBL1574730	665
CHEMBL1392769	665
CHEMBL1426535	666
CHEMBL1528308	667
CHEMBL1579849	668
CHEMBL1543617	668
CHEMBL1607736	668
CHEMBL1323007	668
CHEMBL1976446	669
CHEMBL1585030	669
CHEMBL1561861	669
CHEMBL1299274	669
CHEMBL1448556	669
CHEMBL1567066	670
CHEMBL1500691	671
CHEMBL1348610	672
CHEMBL1495124	673
CHEMBL1517192	673
CHEMBL1432723	674
CHEMBL3191765	675
CHEMBL1376914	675
CHEMBL1496044	676
CHEMBL1580192	677
CHEMBL1527381	678
CHEMBL1393724	679
CHEMBL1421084	679
CHEMBL1543331	680
CHEMBL1397544	681
CHEMBL1514743	681
CHEMBL1376901	681
CHEMBL1315863	681
CHEMBL15511	682
CHEMBL1476228	683
CHEMBL1612954	684
CHEMBL1578743	685
CHEMBL1464101	685
CHEMBL1391593	686
CHEMBL1325148	687
CHEMBL1375963	687
CHEMBL1327629	687
CHEMBL1546468	687
CHEMBL1437977	688
CHEMBL1455685	688
CHEMBL1449336	689
CHEMBL1543316	689
CHEMBL1577996	690
CHEMBL1431023	691
CHEMBL1392775	691
CHEMBL1483638	692
CHEMBL1545984	692
CHEMBL1347656	693
CHEMBL1497238	693
CHEMBL1407577	694
CHEMBL1360739	694
CHEMBL1473432	695
CHEMBL1583065	696
CHEMBL3210012	697
CHEMBL3211886	697
CHEMBL1495591	698
CHEMBL1387487	698
CHEMBL3193555	698
CHEMBL3189779	698
CHEMBL3212161	698
CHEMBL3197662	698
CHEMBL3208485	698
CHEMBL3196373	699
CHEMBL1987546	699
CHEMBL1524927	699
CHEMBL3190665	699
CHEMBL3191587	699
CHEMBL1327652	700
CHEMBL1329263	700
CHEMBL1405452	701
CHEMBL1573249	701
CHEMBL1399971	701
CHEMBL1323285	702
CHEMBL1565059	702
CHEMBL1406462	702
CHEMBL1328661	702
CHEMBL1402806	703
CHEMBL3209620	703
CHEMBL3214539	703
CHEMBL1310242	704
CHEMBL1572798	704
CHEMBL1430712	705
CHEMBL3199617	706
CHEMBL1311894	706
CHEMBL1387368	707
CHEMBL1594599	707
CHEMBL1413299	707
CHEMBL1507860	707
CHEMBL1571707	708
CHEMBL1365501	709
CHEMBL1559721	710
CHEMBL1579949	711
CHEMBL1486411	711
CHEMBL1463953	711
CHEMBL1608266	711
CHEMBL1408950	711
CHEMBL1402343	711
CHEMBL1421655	711
CHEMBL1486018	711
CHEMBL1416801	712
CHEMBL1609966	712
CHEMBL1436909	712
CHEMBL1522562	712
CHEMBL1374972	712
CHEMBL1512451	712
CHEMBL1447690	713
CHEMBL1438727	713
CHEMBL1397102	713
CHEMBL1397156	713
CHEMBL1560295	713
CHEMBL1410436	713
CHEMBL1418714	714
CHEMBL1323961	714
CHEMBL1465209	714
CHEMBL1591018	714
CHEMBL1436218	714
CHEMBL1369945	714
CHEMBL1333387	714
CHEMBL1449347	714
CHEMBL1443092	715
CHEMBL1519263	715
CHEMBL602150	715
CHEMBL1332165	715
CHEMBL1406256	715
CHEMBL1591641	715
CHEMBL592068	715
CHEMBL1433964	715
CHEMBL1515968	716
CHEMBL1504486	716
CHEMBL1604119	716
CHEMBL1347975	717
CHEMBL1364411	717
CHEMBL1431328	718
CHEMBL1409564	718
CHEMBL1366666	718
CHEMBL1423935	718
CHEMBL1368101	718
CHEMBL1373546	718
CHEMBL1590267	718
CHEMBL1593734	718
CHEMBL1335993	719
CHEMBL1445081	719
CHEMBL1310425	719
CHEMBL1301438	719
CHEMBL1531042	720
CHEMBL1608931	720
CHEMBL1368091	720
CHEMBL1533359	720
CHEMBL1395482	720
CHEMBL1447936	720
CHEMBL1436487	720
CHEMBL1527075	720
CHEMBL1362004	720
CHEMBL1605871	720
CHEMBL1594900	720
CHEMBL591613	720
CHEMBL1373837	721
CHEMBL1318318	721
CHEMBL1581512	721
CHEMBL1431548	721
CHEMBL1587637	722
CHEMBL3192104	723
CHEMBL3195492	723
CHEMBL1592341	723
CHEMBL1573082	723
CHEMBL1529346	723
CHEMBL1378869	723
CHEMBL1558865	724
CHEMBL605747	724
CHEMBL1344730	724
CHEMBL3191098	724
CHEMBL3196147	724
CHEMBL3211365	724
CHEMBL1501065	724
CHEMBL1429245	724
CHEMBL1429741	724
CHEMBL1323888	724
CHEMBL1601827	724
CHEMBL1594062	725
CHEMBL1354783	725
CHEMBL1612681	726
CHEMBL1550413	726
CHEMBL1380642	726
CHEMBL1421414	726
CHEMBL3199505	726
CHEMBL1981886	726
CHEMBL3192694	726
CHEMBL1559707	726
CHEMBL1468388	727
CHEMBL1538343	727
CHEMBL1424774	727
CHEMBL1306331	727
CHEMBL1470213	727
CHEMBL1535578	727
CHEMBL1603609	727
CHEMBL1345876	727
CHEMBL1315988	728
CHEMBL1314353	728
CHEMBL1337427	728
CHEMBL1476646	728
CHEMBL1433657	728
CHEMBL1395160	728
CHEMBL1590359	728
CHEMBL1314513	728
CHEMBL1394999	728
CHEMBL1449212	728
CHEMBL1408182	728
CHEMBL1540861	728
CHEMBL1388334	729
CHEMBL1348023	730
CHEMBL1582940	730
CHEMBL1980584	731
CHEMBL3196849	731
CHEMBL1513005	732
CHEMBL1561032	732
CHEMBL1473278	732
CHEMBL1363658	732
CHEMBL1366547	732
CHEMBL1481221	732
CHEMBL1534173	732
CHEMBL1590587	732
CHEMBL1554378	732
CHEMBL1366426	732
CHEMBL1531983	732
CHEMBL1497430	733
CHEMBL1584066	734
CHEMBL1349012	735
CHEMBL1491386	735
CHEMBL1533452	736
CHEMBL1305066	736
CHEMBL1572827	736
CHEMBL3189630	737
CHEMBL3195540	737
CHEMBL1972491	737
CHEMBL3190370	738
CHEMBL1981243	738
CHEMBL3199404	738
CHEMBL3195717	739
CHEMBL3193592	739
CHEMBL1707275	740
CHEMBL3209932	740
CHEMBL2007274	740
CHEMBL3214366	741
CHEMBL3198017	741
CHEMBL3210039	742
CHEMBL3192945	743
CHEMBL1975289	744
CHEMBL1370488	745
CHEMBL1450519	745
CHEMBL1497019	746
CHEMBL1603648	746
CHEMBL1599692	746
CHEMBL1363451	746
CHEMBL1330543	746
CHEMBL1408436	746
CHEMBL1518923	746
CHEMBL584508	746
CHEMBL1315394	746
CHEMBL1435455	746
CHEMBL1590802	746
CHEMBL1597278	747
CHEMBL1489661	747
CHEMBL1528499	747
CHEMBL1378375	747
CHEMBL1474594	748
CHEMBL1364306	748
CHEMBL1331766	748
CHEMBL1589767	748
CHEMBL1493663	748
CHEMBL1526991	748
CHEMBL1568958	749
CHEMBL1551194	750
CHEMBL1514300	751
CHEMBL1592791	751
CHEMBL1397747	751
CHEMBL1400110	752
CHEMBL1432253	752
CHEMBL1413758	752
CHEMBL1447170	752
CHEMBL1414041	752
CHEMBL1475591	753
CHEMBL1468622	754
CHEMBL1436280	755
CHEMBL1513504	755
CHEMBL1391613	756
CHEMBL1592171	757
CHEMBL1365217	757
CHEMBL1370967	757
CHEMBL1316116	758
CHEMBL1551533	758
CHEMBL1512013	758
CHEMBL1551876	758
CHEMBL1515818	758
CHEMBL1472867	758
CHEMBL1553528	758
CHEMBL1568011	758
CHEMBL1435594	758
CHEMBL1418237	758
CHEMBL1364914	758
CHEMBL1318968	758
CHEMBL1358371	758
CHEMBL1410854	758
CHEMBL1594301	758
CHEMBL1553420	758
CHEMBL1600267	758
CHEMBL1317947	758
CHEMBL1366991	758
CHEMBL1401179	758
CHEMBL1610221	758
CHEMBL1320106	758
CHEMBL1441941	758
CHEMBL1613193	758
CHEMBL1357287	758
CHEMBL1495115	759
CHEMBL1474025	759
CHEMBL1518345	759
CHEMBL1515009	759
CHEMBL1369161	759
CHEMBL1396865	760
CHEMBL1315306	760
CHEMBL1569436	760
CHEMBL1471328	761
CHEMBL1570398	761
CHEMBL1314243	762
CHEMBL1529386	762
CHEMBL1358027	762
CHEMBL1555332	763
CHEMBL1349813	764
CHEMBL1392599	764
CHEMBL1354776	765
CHEMBL1365437	765
CHEMBL1592137	765
CHEMBL1513494	765
CHEMBL1339146	765
CHEMBL1516734	765
CHEMBL1367683	766
CHEMBL1427073	767
CHEMBL1336927	768
CHEMBL1414448	768
CHEMBL1557876	768
CHEMBL1586992	768
CHEMBL1439821	768
CHEMBL1579416	769
CHEMBL1538398	769
CHEMBL500430	770
CHEMBL1441401	771
CHEMBL1341078	771
CHEMBL1368995	771
CHEMBL1537507	771
CHEMBL1336022	771
CHEMBL1455931	771
CHEMBL1380530	771
CHEMBL1350579	771
CHEMBL1409473	771
CHEMBL1496062	772
CHEMBL1529681	772
CHEMBL1505947	772
CHEMBL1388407	772
CHEMBL1309044	772
CHEMBL1577743	772
CHEMBL1586442	773
CHEMBL1333655	773
CHEMBL1428812	773
CHEMBL1594707	773
CHEMBL1481770	773
CHEMBL1574021	773
CHEMBL1594299	773
CHEMBL1313754	773
CHEMBL1599408	774
CHEMBL1324524	774
CHEMBL1576290	774
CHEMBL1329566	774
CHEMBL1529864	774
CHEMBL1518002	774
CHEMBL1369304	774
CHEMBL1325174	774
CHEMBL1539222	775
CHEMBL1578101	775
CHEMBL1515539	776
CHEMBL1337959	776
CHEMBL1612220	776
CHEMBL1396691	776
CHEMBL1584578	777
CHEMBL1447882	778
CHEMBL1443440	779
CHEMBL1374339	780
CHEMBL1990081	781
CHEMBL3197690	781
CHEMBL3195255	781
CHEMBL1321362	781
CHEMBL1492366	781
CHEMBL528086	782
CHEMBL1486011	782
[truncated: 14,916 more rows]
