# Supplementary material for: Chemoinformatics Analyses of Tau Ligands Reveal Key Molecular Requirements for the Identification of Potential Drug Candidates against Tauopathies
Source: Molecules. 2021 Aug 20;26(16):5039. doi: 10.3390/molecules26165039 (PMC8400687; doi:10.3390/molecules26165039)
Supplement: Supplementary file 1 [file molecules-26-05039-s001.zip › clustering/clusters_ecfp4_kelley_actives_inactives_5microM.tsv]

Compound ID	Cluster ID
CHEMBL468719	1
CHEMBL1574485	2
CHEMBL1533338	2
CHEMBL1491340	2
CHEMBL3193015	2
CHEMBL1334033	2
CHEMBL1581498	2
CHEMBL1342142	2
CHEMBL1465008	2
CHEMBL1372580	2
CHEMBL1536824	2
CHEMBL1566506	2
CHEMBL1331802	2
CHEMBL4299068	2
CHEMBL1256674	2
CHEMBL216097	2
CHEMBL1358659	2
CHEMBL1204146	2
CHEMBL1540032	2
CHEMBL1574671	2
CHEMBL1337500	2
CHEMBL1609836	2
CHEMBL1363389	2
CHEMBL1310138	2
CHEMBL1416049	2
CHEMBL1504800	2
CHEMBL1495462	2
CHEMBL1385574	2
CHEMBL1388182	2
CHEMBL1356423	2
CHEMBL1538225	2
CHEMBL1466196	2
CHEMBL1316397	2
CHEMBL1411962	2
CHEMBL1575701	2
CHEMBL1397270	2
CHEMBL365423	2
CHEMBL222280	2
CHEMBL1417515	2
CHEMBL1341118	2
CHEMBL1365189	2
CHEMBL272465	2
CHEMBL1324111	2
CHEMBL1559311	2
CHEMBL185	2
CHEMBL1366868	2
CHEMBL570052	2
CHEMBL1381017	2
CHEMBL1341758	2
CHEMBL1457990	2
CHEMBL1550257	2
CHEMBL1348610	2
CHEMBL1527549	2
CHEMBL1299462	2
CHEMBL1596811	2
CHEMBL1599526	2
CHEMBL1468104	2
CHEMBL1400130	2
CHEMBL1333290	2
CHEMBL1490449	2
CHEMBL1446954	2
CHEMBL1570252	2
CHEMBL1492433	2
CHEMBL1345029	2
CHEMBL1608727	2
CHEMBL1488131	2
CHEMBL1455957	2
CHEMBL1612519	2
CHEMBL1367665	2
CHEMBL1516959	2
CHEMBL1540162	2
CHEMBL1395823	2
CHEMBL1399725	2
CHEMBL1417826	2
CHEMBL1492685	2
CHEMBL1519110	2
CHEMBL1319584	2
CHEMBL1372256	2
CHEMBL1598747	2
CHEMBL1596156	2
CHEMBL1352214	2
CHEMBL1401376	2
CHEMBL1462667	2
CHEMBL1586975	2
CHEMBL1456736	2
CHEMBL1521853	2
CHEMBL1326705	2
CHEMBL1507883	2
CHEMBL1361020	2
CHEMBL1341919	2
CHEMBL1520615	2
CHEMBL1582178	2
CHEMBL345635	2
CHEMBL1360754	2
CHEMBL1572283	2
CHEMBL1468656	2
CHEMBL1549942	2
CHEMBL1423285	2
CHEMBL1489923	2
CHEMBL3210687	2
CHEMBL1582496	2
CHEMBL1422904	2
CHEMBL1467038	2
CHEMBL1605179	2
CHEMBL1607767	2
CHEMBL1544162	2
CHEMBL1409623	2
CHEMBL1582354	2
CHEMBL1395110	2
CHEMBL1593876	2
CHEMBL1397200	2
CHEMBL1454842	2
CHEMBL472994	2
CHEMBL1374568	2
CHEMBL1307716	2
CHEMBL68423	2
CHEMBL1316355	2
CHEMBL1403887	2
CHEMBL1376630	2
CHEMBL1571381	2
CHEMBL1319113	2
CHEMBL1352998	2
CHEMBL1382939	2
CHEMBL1609758	2
CHEMBL1379324	2
CHEMBL1577721	2
CHEMBL1480746	2
CHEMBL1328748	2
CHEMBL1408295	2
CHEMBL1353493	2
CHEMBL1501223	2
CHEMBL3193752	2
CHEMBL1402079	2
CHEMBL3192169	2
CHEMBL3145154	2
CHEMBL1549037	2
CHEMBL1497197	2
CHEMBL1477717	2
CHEMBL1349408	2
CHEMBL1378223	2
CHEMBL1337305	2
CHEMBL1602774	2
CHEMBL1331841	2
CHEMBL104	2
CHEMBL277525	2
CHEMBL1495030	2
CHEMBL1403448	2
CHEMBL1580318	2
CHEMBL1319241	2
CHEMBL199925	2
CHEMBL380979	2
CHEMBL1493429	2
CHEMBL1449173	2
CHEMBL1567827	2
CHEMBL1400881	2
CHEMBL1419870	2
CHEMBL1571786	2
CHEMBL1424486	2
CHEMBL1384172	2
CHEMBL305978	2
CHEMBL1543611	2
CHEMBL1387517	2
CHEMBL1405262	2
CHEMBL578675	2
CHEMBL1381135	2
CHEMBL1471716	2
CHEMBL1594854	2
CHEMBL1505623	2
CHEMBL1545435	2
CHEMBL1336456	2
CHEMBL1389948	2
CHEMBL1588434	2
CHEMBL1412721	2
CHEMBL1599657	2
CHEMBL1418281	2
CHEMBL1502137	2
CHEMBL1507813	2
CHEMBL1406368	2
CHEMBL1301692	2
CHEMBL1519992	2
CHEMBL1351362	2
CHEMBL1498952	2
CHEMBL1484985	2
CHEMBL1482793	2
CHEMBL1995041	2
CHEMBL2005657	2
CHEMBL1992540	2
CHEMBL2004928	2
CHEMBL1334484	2
CHEMBL1394464	2
CHEMBL3194157	2
CHEMBL3190766	2
CHEMBL3198682	2
CHEMBL3198303	2
CHEMBL3210575	2
CHEMBL1309580	2
CHEMBL1546760	2
CHEMBL1545984	2
CHEMBL1337752	2
CHEMBL1483638	2
CHEMBL1399607	2
CHEMBL1608383	2
CHEMBL1561792	2
CHEMBL1539333	2
CHEMBL1421567	2
CHEMBL1558867	2
CHEMBL1568816	2
CHEMBL1547664	2
CHEMBL1390855	2
CHEMBL3192006	2
CHEMBL1367759	2
CHEMBL1362730	2
CHEMBL1331363	2
CHEMBL1553070	2
CHEMBL1319120	2
CHEMBL1437158	2
CHEMBL1482119	2
CHEMBL1559126	2
CHEMBL1516170	2
CHEMBL1488711	2
CHEMBL1402193	2
CHEMBL1334572	2
CHEMBL1480626	2
CHEMBL1424941	2
CHEMBL1604532	2
CHEMBL1542540	2
CHEMBL1599652	2
CHEMBL1488069	2
CHEMBL1309632	2
CHEMBL1478158	2
CHEMBL1547398	2
CHEMBL1538072	2
CHEMBL1345594	2
CHEMBL1577642	2
CHEMBL1533067	2
CHEMBL1486752	2
CHEMBL1479462	2
CHEMBL1600415	2
CHEMBL1401361	2
CHEMBL1577318	2
CHEMBL1442788	2
CHEMBL1389545	2
CHEMBL1413398	2
CHEMBL1347696	2
CHEMBL1536655	2
CHEMBL1425489	2
CHEMBL1444077	2
CHEMBL1328624	2
CHEMBL1368351	2
CHEMBL1481612	2
CHEMBL1372525	2
CHEMBL1332012	2
CHEMBL1374367	2
CHEMBL1321450	2
CHEMBL1352417	2
CHEMBL1376118	2
CHEMBL1499926	2
CHEMBL1582376	2
CHEMBL1493187	2
CHEMBL1582587	2
CHEMBL1366977	2
CHEMBL1503513	2
CHEMBL1486455	2
CHEMBL1381292	2
CHEMBL3190457	2
CHEMBL3194935	2
CHEMBL3196080	2
CHEMBL3199926	2
CHEMBL3195260	2
CHEMBL3189775	2
CHEMBL3197916	2
CHEMBL3214330	2
CHEMBL3189569	2
CHEMBL3195650	2
CHEMBL3197180	2
CHEMBL3192606	2
CHEMBL3192875	2
CHEMBL3193676	2
CHEMBL3195213	2
CHEMBL3195646	2
CHEMBL3199309	2
CHEMBL3193978	2
CHEMBL3198173	2
CHEMBL3189295	2
CHEMBL3210860	2
CHEMBL3210808	2
CHEMBL3196433	2
CHEMBL3198009	2
CHEMBL3198789	2
CHEMBL1999885	2
CHEMBL3191145	2
CHEMBL3198000	2
CHEMBL3189300	2
CHEMBL3195076	2
CHEMBL3199162	2
CHEMBL1994594	2
CHEMBL3190455	2
CHEMBL3189526	2
CHEMBL3190371	2
CHEMBL3196437	2
CHEMBL3192531	2
CHEMBL3189620	2
CHEMBL3193237	2
CHEMBL3198314	2
CHEMBL3194497	2
CHEMBL3192736	2
CHEMBL3199033	2
CHEMBL3199160	2
CHEMBL1982202	2
CHEMBL1994935	2
CHEMBL2005198	2
CHEMBL1981214	2
CHEMBL3191323	2
CHEMBL3198174	2
CHEMBL1972506	2
CHEMBL1966472	2
CHEMBL1977596	2
CHEMBL1978193	2
CHEMBL2000340	2
CHEMBL1885024	2
CHEMBL1968326	2
CHEMBL2002332	2
CHEMBL3189553	2
CHEMBL3191623	2
CHEMBL1969851	2
CHEMBL1975216	2
CHEMBL3199536	2
CHEMBL3192810	2
CHEMBL3190807	2
CHEMBL3211264	2
CHEMBL3213580	2
CHEMBL3198837	2
CHEMBL3196812	2
CHEMBL3213947	2
CHEMBL3199240	2
CHEMBL3210230	2
CHEMBL3195619	2
CHEMBL3190838	2
CHEMBL3190570	2
CHEMBL3190112	2
CHEMBL3197887	2
CHEMBL3193094	2
CHEMBL3198816	2
CHEMBL3197564	2
CHEMBL3189351	2
CHEMBL2006519	2
CHEMBL3199193	2
CHEMBL3199800	2
CHEMBL3212555	2
CHEMBL3208556	2
CHEMBL3189771	2
CHEMBL3191708	2
CHEMBL3194647	2
CHEMBL3199655	2
CHEMBL3192831	2
CHEMBL3193254	2
CHEMBL3191677	2
CHEMBL3211198	2
CHEMBL3194208	2
CHEMBL1347553	2
CHEMBL1456400	2
CHEMBL1370752	2
CHEMBL1568206	2
CHEMBL1566373	2
CHEMBL1388680	2
CHEMBL1451174	2
CHEMBL1486886	2
CHEMBL1303261	2
CHEMBL1390476	2
CHEMBL1503584	2
CHEMBL1561653	2
CHEMBL1568506	2
CHEMBL1501731	2
CHEMBL1442245	2
CHEMBL1494176	2
CHEMBL1558494	2
CHEMBL1393775	2
CHEMBL1405862	2
CHEMBL1352251	2
CHEMBL1477515	2
CHEMBL1446705	2
CHEMBL1501518	2
CHEMBL1500083	2
CHEMBL1530089	2
CHEMBL1377650	2
CHEMBL1584901	2
CHEMBL1327568	2
CHEMBL1589352	2
CHEMBL1482412	2
CHEMBL1352894	2
CHEMBL1608666	2
CHEMBL1413033	2
CHEMBL1426240	2
CHEMBL1508417	2
CHEMBL1331380	2
CHEMBL1612849	2
CHEMBL1482292	2
CHEMBL1562044	2
CHEMBL1326779	2
CHEMBL1327605	2
CHEMBL1385248	2
CHEMBL3198938	2
CHEMBL1467500	2
CHEMBL1400958	2
CHEMBL1442603	2
CHEMBL1390771	2
CHEMBL1301734	2
CHEMBL3214278	2
CHEMBL1708334	2
CHEMBL74497	2
CHEMBL1707406	2
CHEMBL1718499	2
CHEMBL3193771	2
CHEMBL3194601	2
CHEMBL1714415	2
CHEMBL1718013	2
CHEMBL75913	2
CHEMBL3194609	2
CHEMBL1715007	2
CHEMBL1712384	2
CHEMBL1728993	2
CHEMBL75412	2
CHEMBL1984894	2
CHEMBL2007056	2
CHEMBL1988767	2
CHEMBL3196584	2
CHEMBL3199380	2
CHEMBL3213551	2
CHEMBL1964439	2
CHEMBL3195177	2
CHEMBL3191780	2
CHEMBL2007180	2
CHEMBL3198496	2
CHEMBL1986557	2
CHEMBL1968789	2
CHEMBL1984240	2
CHEMBL3195083	2
CHEMBL3190259	2
CHEMBL1991234	2
CHEMBL2003964	2
CHEMBL1977747	2
CHEMBL3192188	2
CHEMBL3207793	2
CHEMBL3211915	2
CHEMBL3198809	2
CHEMBL3190343	2
CHEMBL3207922	2
CHEMBL3194052	2
CHEMBL3196123	2
CHEMBL3195747	2
CHEMBL1971760	2
CHEMBL3211452	2
CHEMBL2369280	2
CHEMBL3195746	2
CHEMBL2003149	2
CHEMBL1992764	2
CHEMBL3191023	2
CHEMBL1999947	2
CHEMBL3199359	2
CHEMBL1997413	2
CHEMBL3195772	2
CHEMBL3198025	2
CHEMBL2001211	2
CHEMBL3190426	2
CHEMBL3195795	2
CHEMBL3209221	2
CHEMBL3198236	2
CHEMBL2000175	2
CHEMBL3209304	2
CHEMBL3210714	2
CHEMBL3199586	2
CHEMBL1613008	2
CHEMBL1317147	2
CHEMBL3190684	2
CHEMBL3212703	2
CHEMBL1355041	2
CHEMBL1521811	2
CHEMBL1966666	2
CHEMBL1599964	2
CHEMBL1329695	2
CHEMBL3192756	2
CHEMBL3189568	2
CHEMBL3194097	2
CHEMBL3212241	2
CHEMBL3191329	2
CHEMBL1485131	2
CHEMBL1551549	2
CHEMBL3192897	2
CHEMBL3214291	2
CHEMBL3212549	2
CHEMBL1421070	2
CHEMBL1307274	2
CHEMBL1315891	2
CHEMBL1569524	2
CHEMBL1481873	2
CHEMBL1521714	2
CHEMBL463210	2
CHEMBL1387628	2
CHEMBL1440756	2
CHEMBL1537719	2
CHEMBL1427877	2
CHEMBL2003310	2
CHEMBL1622540	2
CHEMBL1490919	2
CHEMBL131091	2
CHEMBL1257080	2
CHEMBL1256743	2
CHEMBL69234	2
CHEMBL1437958	2
CHEMBL1490673	2
CHEMBL1340898	2
CHEMBL518292	2
CHEMBL1346622	2
CHEMBL1307723	2
CHEMBL1583115	2
CHEMBL1389706	2
CHEMBL1328193	2
CHEMBL1369967	2
CHEMBL1537400	2
CHEMBL1448248	2
CHEMBL1383447	2
CHEMBL1498125	2
CHEMBL1421016	2
CHEMBL1568724	2
CHEMBL1309472	2
CHEMBL1432399	2
CHEMBL1373312	2
CHEMBL1338102	2
CHEMBL1450271	2
CHEMBL1329556	2
CHEMBL1337845	2
CHEMBL1353570	2
CHEMBL1331099	2
CHEMBL1442558	2
CHEMBL1389472	2
CHEMBL1573101	2
CHEMBL1331135	2
CHEMBL1505175	2
CHEMBL1480398	2
CHEMBL1311053	2
CHEMBL1446970	2
CHEMBL1382534	2
CHEMBL1539715	2
CHEMBL1445035	2
CHEMBL1389730	2
CHEMBL1359522	2
CHEMBL1460342	2
CHEMBL3191793	2
CHEMBL3212137	2
CHEMBL1973773	2
CHEMBL1986765	2
CHEMBL1991936	2
CHEMBL3197734	2
CHEMBL3207854	2
CHEMBL3208625	2
CHEMBL3211088	2
CHEMBL3210888	2
CHEMBL1372717	2
CHEMBL1339855	2
CHEMBL1543124	2
CHEMBL1989662	2
CHEMBL1588484	2
CHEMBL1525194	2
CHEMBL3214554	2
CHEMBL1581845	2
CHEMBL1585257	2
CHEMBL1425025	2
CHEMBL1367829	2
CHEMBL1326710	2
CHEMBL1335528	2
CHEMBL1570920	2
CHEMBL1610972	2
CHEMBL1540458	2
CHEMBL1585906	2
CHEMBL1320794	2
CHEMBL1427212	2
CHEMBL1377193	2
CHEMBL3208451	2
CHEMBL1433006	2
CHEMBL1398816	2
CHEMBL1461857	2
CHEMBL1534924	2
CHEMBL1305304	2
CHEMBL1337704	2
CHEMBL1567229	2
CHEMBL1549358	2
CHEMBL1460871	2
CHEMBL1500900	2
CHEMBL1491800	2
CHEMBL1349343	2
CHEMBL1549783	2
CHEMBL1403270	2
CHEMBL1549114	2
CHEMBL1461452	2
CHEMBL1441158	2
CHEMBL1569083	2
CHEMBL1605995	2
CHEMBL1332647	2
CHEMBL1411678	2
CHEMBL1405549	2
CHEMBL1543504	2
CHEMBL1520729	2
CHEMBL1574387	2
CHEMBL1359561	2
CHEMBL1482280	2
CHEMBL1387001	2
CHEMBL1529687	2
CHEMBL1490048	2
CHEMBL1568007	2
CHEMBL1430531	2
CHEMBL1527929	2
CHEMBL1480464	2
CHEMBL1304584	2
CHEMBL1366636	2
CHEMBL1532104	2
CHEMBL1440240	2
CHEMBL1371492	2
CHEMBL1522605	2
CHEMBL1462321	2
CHEMBL585081	2
CHEMBL1446659	2
CHEMBL1410002	2
CHEMBL1487717	2
CHEMBL1567974	2
CHEMBL1368936	2
CHEMBL1490244	2
CHEMBL1490920	2
CHEMBL1450766	2
CHEMBL1611622	2
CHEMBL1547376	2
CHEMBL1536775	2
CHEMBL1418796	2
CHEMBL1576920	2
CHEMBL1459102	2
CHEMBL1523717	2
CHEMBL1336467	2
CHEMBL1609564	2
CHEMBL1975673	2
CHEMBL3207782	2
CHEMBL1985649	2
CHEMBL1391614	2
CHEMBL1451727	2
CHEMBL1428590	2
CHEMBL1305589	2
CHEMBL1505028	2
CHEMBL1561085	2
CHEMBL1587184	2
CHEMBL1509148	2
CHEMBL1477670	2
CHEMBL1489471	2
CHEMBL1548122	2
CHEMBL3212783	2
CHEMBL3214372	2
CHEMBL3194625	2
CHEMBL1998592	2
CHEMBL3195934	2
CHEMBL3192482	2
CHEMBL3194358	2
CHEMBL3212448	2
CHEMBL3190563	2
CHEMBL1455772	2
CHEMBL1569971	2
CHEMBL1310375	2
CHEMBL1383060	2
CHEMBL1452551	2
CHEMBL1565367	2
CHEMBL1365198	2
CHEMBL1403814	2
CHEMBL1378641	2
CHEMBL1411955	2
CHEMBL1319530	2
CHEMBL1329282	2
CHEMBL1373957	2
CHEMBL1310114	2
CHEMBL1467995	2
CHEMBL1408156	2
CHEMBL1403361	2
CHEMBL1364514	2
CHEMBL1413219	2
CHEMBL1333811	2
CHEMBL1371565	2
CHEMBL1410753	2
CHEMBL1410473	2
CHEMBL1409602	2
CHEMBL1331250	2
CHEMBL1386807	2
CHEMBL1371308	2
CHEMBL1525711	2
CHEMBL1452443	2
CHEMBL1417163	2
CHEMBL1330696	2
CHEMBL1356581	2
CHEMBL1487945	2
CHEMBL1570066	2
CHEMBL1488981	2
CHEMBL1329078	2
CHEMBL1372238	2
CHEMBL1318022	2
CHEMBL1411556	2
CHEMBL1313023	2
CHEMBL1411419	2
CHEMBL1406409	2
CHEMBL1407701	2
CHEMBL1529023	2
CHEMBL1399283	2
CHEMBL1399588	2
CHEMBL1450700	2
CHEMBL1302605	2
CHEMBL1606104	2
CHEMBL1445376	2
CHEMBL1476058	2
CHEMBL1482469	2
CHEMBL1488123	2
CHEMBL1449704	2
CHEMBL1330843	2
CHEMBL1371309	2
CHEMBL1362561	2
CHEMBL1329732	2
CHEMBL1360529	2
CHEMBL1392761	2
CHEMBL1373668	2
CHEMBL1321873	2
CHEMBL1367892	2
CHEMBL1438953	2
CHEMBL1376278	2
CHEMBL1440103	2
CHEMBL1329397	2
CHEMBL1332302	2
CHEMBL1405601	2
CHEMBL1548174	2
CHEMBL1365599	2
CHEMBL1516886	2
CHEMBL1502772	2
CHEMBL1410459	2
CHEMBL1330347	2
CHEMBL1417875	2
CHEMBL1433265	2
CHEMBL1453134	2
CHEMBL1488344	2
CHEMBL1364338	2
CHEMBL1348415	2
CHEMBL1456628	2
CHEMBL1558644	2
CHEMBL1489590	2
CHEMBL1491175	2
CHEMBL1526069	2
CHEMBL1446934	2
CHEMBL1448173	2
CHEMBL1323719	2
CHEMBL1453256	2
CHEMBL1358059	2
CHEMBL1453783	2
CHEMBL1370375	2
CHEMBL1446662	2
CHEMBL1554507	2
CHEMBL1411846	2
CHEMBL1434232	2
CHEMBL1487118	2
CHEMBL1535868	2
CHEMBL1331581	2
CHEMBL1528537	2
CHEMBL1322046	2
CHEMBL1323282	2
CHEMBL1368051	2
CHEMBL1413696	2
CHEMBL1370828	2
CHEMBL1404572	2
CHEMBL1477427	2
CHEMBL1369784	2
CHEMBL1341583	2
CHEMBL1456730	2
CHEMBL1479045	2
CHEMBL1320574	2
CHEMBL1450385	2
CHEMBL1490513	2
CHEMBL1447002	2
CHEMBL1437782	2
CHEMBL1329610	2
CHEMBL1370137	2
CHEMBL1310100	2
CHEMBL1593869	2
CHEMBL1515757	2
CHEMBL1333169	2
CHEMBL1403191	2
CHEMBL1403586	2
CHEMBL1447877	2
CHEMBL1410383	2
CHEMBL1555276	2
CHEMBL1451538	2
CHEMBL1412774	2
CHEMBL1334390	2
CHEMBL1349676	2
CHEMBL1365769	2
CHEMBL1527879	2
CHEMBL1472813	2
CHEMBL1364154	2
CHEMBL1591066	2
CHEMBL1454481	2
CHEMBL1551730	2
CHEMBL1356264	2
CHEMBL1471595	2
CHEMBL1592482	2
CHEMBL1402548	2
CHEMBL1554530	2
CHEMBL1413724	2
CHEMBL1581916	2
CHEMBL1601549	2
CHEMBL1528413	2
CHEMBL1595644	2
CHEMBL1334376	2
CHEMBL1597074	2
CHEMBL1450928	2
CHEMBL1362714	2
CHEMBL1460032	2
CHEMBL1400606	2
CHEMBL1313418	2
CHEMBL1497273	2
CHEMBL585628	2
CHEMBL1425675	2
CHEMBL1431332	2
CHEMBL1557219	2
CHEMBL1595409	2
CHEMBL1517881	2
CHEMBL1491598	2
CHEMBL1507147	2
CHEMBL1544909	2
CHEMBL1442577	2
CHEMBL1609807	2
CHEMBL1411788	2
CHEMBL1998254	2
CHEMBL1975179	2
CHEMBL1972864	2
CHEMBL157351	2
CHEMBL1499662	2
CHEMBL1190455	2
CHEMBL1586059	2
CHEMBL1464281	2
CHEMBL1455660	2
CHEMBL1391698	2
CHEMBL1590679	2
CHEMBL1598636	2
CHEMBL1315185	2
CHEMBL1593860	2
CHEMBL1322389	2
CHEMBL1375806	2
CHEMBL1472821	2
CHEMBL1593413	2
CHEMBL1356982	2
CHEMBL1514633	2
CHEMBL1474545	2
CHEMBL1512809	2
CHEMBL1395288	2
CHEMBL1585171	2
CHEMBL1422352	2
CHEMBL1565489	2
CHEMBL1395712	2
CHEMBL1316989	2
CHEMBL1397474	2
CHEMBL1592404	2
CHEMBL1354385	2
CHEMBL1321197	2
CHEMBL1518717	2
CHEMBL1371450	2
CHEMBL1435770	2
CHEMBL1318589	2
CHEMBL1565925	2
CHEMBL1514437	2
CHEMBL1472929	2
CHEMBL1522123	2
CHEMBL1574854	2
CHEMBL1598209	2
CHEMBL1392589	2
CHEMBL1382387	2
CHEMBL1480329	2
CHEMBL1383666	2
CHEMBL1583703	2
CHEMBL1349768	2
CHEMBL1569882	2
CHEMBL1420564	2
CHEMBL1302022	2
CHEMBL1366238	2
CHEMBL1391462	2
CHEMBL1366537	2
CHEMBL1339679	2
CHEMBL1399239	2
CHEMBL1352543	2
CHEMBL1612483	2
CHEMBL1571387	2
CHEMBL1459152	2
CHEMBL1587766	2
CHEMBL1375255	2
CHEMBL1335363	2
CHEMBL1404945	2
CHEMBL1499582	2
CHEMBL1441780	2
CHEMBL1579401	2
CHEMBL1389124	2
CHEMBL1341894	2
CHEMBL1312038	2
CHEMBL1610750	2
CHEMBL1395052	2
CHEMBL1480105	2
CHEMBL1434815	2
CHEMBL1476886	2
CHEMBL1606489	2
CHEMBL1566554	2
CHEMBL1573624	2
CHEMBL1417703	2
CHEMBL1354321	2
CHEMBL1362278	2
CHEMBL1399042	2
CHEMBL1476941	2
CHEMBL1478524	2
CHEMBL1501377	2
CHEMBL1304922	2
CHEMBL1379362	2
CHEMBL1509258	2
CHEMBL1336036	2
CHEMBL1380396	2
CHEMBL1526336	2
CHEMBL1412827	2
CHEMBL1381385	2
CHEMBL1481225	2
CHEMBL1400943	2
CHEMBL1607919	2
CHEMBL1529671	2
CHEMBL1595194	2
CHEMBL1548437	2
CHEMBL1438788	2
CHEMBL1308234	2
CHEMBL1450777	2
CHEMBL1299450	2
CHEMBL1426539	2
CHEMBL1436672	2
CHEMBL1391519	2
CHEMBL1440791	2
CHEMBL1393096	2
CHEMBL1410187	2
CHEMBL1312114	2
CHEMBL1613516	2
CHEMBL1550164	2
CHEMBL1411496	2
CHEMBL1557121	2
CHEMBL1464673	2
CHEMBL1534814	2
CHEMBL1305734	2
CHEMBL1340078	2
CHEMBL1549805	2
CHEMBL1462106	2
CHEMBL1422889	2
CHEMBL1485869	2
CHEMBL1312338	2
CHEMBL1388273	2
CHEMBL1503484	2
CHEMBL1548992	2
CHEMBL1560015	2
CHEMBL1563212	2
CHEMBL1502015	2
CHEMBL1468693	2
CHEMBL1427152	2
CHEMBL1339742	2
CHEMBL1478602	2
CHEMBL1300967	2
CHEMBL1370744	2
CHEMBL1462179	2
CHEMBL1588907	2
CHEMBL1364979	2
CHEMBL1580753	2
CHEMBL1441502	2
CHEMBL1343906	2
CHEMBL1470154	2
CHEMBL1322177	2
CHEMBL1358126	2
CHEMBL1358696	2
CHEMBL1315678	2
CHEMBL1434323	2
CHEMBL1533308	2
CHEMBL1416761	2
CHEMBL1543210	2
CHEMBL1583671	2
CHEMBL1439769	2
CHEMBL1589180	2
CHEMBL1544338	2
CHEMBL1373255	2
CHEMBL1523206	2
CHEMBL577938	2
CHEMBL1385925	2
CHEMBL1581308	2
CHEMBL1307432	2
CHEMBL1344042	2
CHEMBL1587708	2
CHEMBL1352633	2
CHEMBL1450838	2
CHEMBL1344422	2
CHEMBL1387744	2
CHEMBL1403919	2
CHEMBL1561738	2
CHEMBL1426233	2
CHEMBL1608610	2
CHEMBL1348969	2
CHEMBL1562605	2
CHEMBL1533620	2
CHEMBL1399968	2
CHEMBL1521534	2
CHEMBL1399362	2
CHEMBL1343536	2
CHEMBL1417116	2
CHEMBL1470199	2
CHEMBL1490645	2
CHEMBL1376311	2
CHEMBL1299624	2
CHEMBL1342716	2
CHEMBL1363686	2
CHEMBL1334591	2
CHEMBL1343163	2
CHEMBL1482554	2
CHEMBL1383370	2
CHEMBL1346860	2
CHEMBL1511580	2
CHEMBL1611758	2
CHEMBL1540997	2
CHEMBL1463715	2
CHEMBL1606247	2
CHEMBL1375207	2
CHEMBL1427870	2
CHEMBL1215100	2
CHEMBL1489046	2
CHEMBL1384041	2
CHEMBL1566010	2
CHEMBL1532407	2
CHEMBL1387495	2
CHEMBL1540912	2
CHEMBL1543379	2
CHEMBL1576985	2
CHEMBL1454899	2
CHEMBL1479976	2
CHEMBL1393447	2
CHEMBL1585485	2
CHEMBL1425680	2
CHEMBL1353449	2
CHEMBL1318778	2
CHEMBL1450872	2
CHEMBL1447211	2
CHEMBL3211875	2
CHEMBL3197933	2
CHEMBL3189813	2
CHEMBL3196808	2
CHEMBL1610801	2
CHEMBL1498111	2
CHEMBL1444605	2
CHEMBL212504	2
CHEMBL1563435	2
CHEMBL3196677	2
CHEMBL3190662	2
CHEMBL3193491	2
CHEMBL3193862	2
CHEMBL1428000	2
CHEMBL3194220	2
CHEMBL3195673	2
CHEMBL3207410	2
CHEMBL1732424	2
CHEMBL1716742	2
CHEMBL3189821	2
CHEMBL2000259	2
CHEMBL1417536	2
CHEMBL1313963	2
CHEMBL1462218	2
CHEMBL1409953	2
CHEMBL1550659	2
CHEMBL1412158	2
CHEMBL1506414	2
CHEMBL1379681	2
CHEMBL1596835	2
CHEMBL1570936	2
CHEMBL1470415	2
CHEMBL1351338	2
CHEMBL1353861	2
CHEMBL1443442	2
CHEMBL1420550	2
CHEMBL1457150	2
CHEMBL1390551	2
CHEMBL1441823	2
CHEMBL1587529	2
CHEMBL1480971	2
CHEMBL1374715	2
CHEMBL1428460	2
CHEMBL1489197	2
CHEMBL1501613	2
CHEMBL1448150	2
CHEMBL1439983	2
CHEMBL1506757	2
CHEMBL1388616	2
CHEMBL1585645	2
CHEMBL1332066	2
CHEMBL1319116	2
CHEMBL1400185	2
CHEMBL1456820	2
CHEMBL1302852	2
CHEMBL1544436	2
CHEMBL1336308	2
CHEMBL1495686	2
CHEMBL1375378	2
CHEMBL1540404	2
CHEMBL1390573	2
CHEMBL1495902	2
CHEMBL1537450	2
CHEMBL1608862	2
CHEMBL598663	2
CHEMBL1386796	2
CHEMBL1547562	2
CHEMBL1471742	2
CHEMBL1410111	2
CHEMBL1506533	2
CHEMBL1364557	2
CHEMBL1430370	2
CHEMBL1343311	2
CHEMBL1415875	2
CHEMBL1485656	2
CHEMBL1417892	2
CHEMBL1355516	2
CHEMBL1399458	2
CHEMBL1473745	2
CHEMBL1403058	2
CHEMBL1580969	2
CHEMBL1520167	2
CHEMBL1371491	2
CHEMBL1384665	2
CHEMBL1542059	2
CHEMBL1348866	2
CHEMBL1403535	2
CHEMBL1322401	2
CHEMBL1490602	2
CHEMBL1596971	2
CHEMBL1379166	2
CHEMBL1599198	2
CHEMBL1560608	2
CHEMBL1441907	2
CHEMBL1565717	2
CHEMBL1439707	2
CHEMBL1596738	2
CHEMBL1467114	2
CHEMBL1455952	2
CHEMBL1608855	2
CHEMBL1559719	2
CHEMBL1461279	2
CHEMBL1309378	2
CHEMBL1465850	2
CHEMBL1372650	2
CHEMBL1564428	2
CHEMBL1372392	2
CHEMBL1502774	2
CHEMBL1540512	2
CHEMBL1330046	2
CHEMBL1466132	2
CHEMBL1567518	2
CHEMBL1458390	2
CHEMBL1419416	2
CHEMBL1539263	2
CHEMBL1401239	2
CHEMBL1413588	2
CHEMBL1609790	2
CHEMBL1374385	2
CHEMBL1548662	2
CHEMBL1499180	2
CHEMBL1478173	2
CHEMBL1601725	2
CHEMBL1577884	2
CHEMBL1383625	2
CHEMBL1398888	2
CHEMBL1390020	2
CHEMBL1361112	2
CHEMBL1522073	2
CHEMBL1499476	2
CHEMBL1432072	2
CHEMBL1519846	2
CHEMBL1420817	2
CHEMBL1428236	2
CHEMBL1577228	2
CHEMBL1329707	2
CHEMBL1598539	2
CHEMBL1462083	2
CHEMBL1601947	2
CHEMBL1579932	2
CHEMBL1575750	2
CHEMBL1417108	2
CHEMBL1574261	2
CHEMBL1412695	2
CHEMBL1319243	2
CHEMBL1364375	2
CHEMBL1522100	2
CHEMBL1612696	2
CHEMBL1323425	2
CHEMBL1531787	2
CHEMBL1597766	2
CHEMBL1583045	2
CHEMBL1608909	2
CHEMBL1524631	2
CHEMBL1406636	2
CHEMBL1584214	2
CHEMBL1572807	2
CHEMBL1447615	2
CHEMBL1420318	2
CHEMBL1391184	2
CHEMBL1362157	2
CHEMBL1545288	2
CHEMBL1537016	2
CHEMBL1383919	2
CHEMBL1302722	2
CHEMBL1332566	2
CHEMBL1410260	2
CHEMBL1422178	2
CHEMBL1506283	2
CHEMBL1380885	2
CHEMBL1580569	2
CHEMBL1465032	2
CHEMBL1318743	2
CHEMBL1399423	2
CHEMBL1572094	2
CHEMBL1499884	2
CHEMBL1482753	2
CHEMBL1483117	2
CHEMBL1427100	2
CHEMBL1361276	2
CHEMBL1348538	2
CHEMBL1468449	2
CHEMBL1541096	2
CHEMBL1504393	2
CHEMBL1559143	2
CHEMBL1465707	2
CHEMBL1510964	2
CHEMBL1410947	2
CHEMBL1499903	2
CHEMBL1588531	2
CHEMBL1348071	2
CHEMBL1303585	2
CHEMBL1453264	2
CHEMBL1595086	2
CHEMBL1390770	2
CHEMBL1471010	2
CHEMBL1383144	2
CHEMBL1350674	2
CHEMBL1462791	2
CHEMBL1349755	2
CHEMBL3195281	2
CHEMBL3209215	2
CHEMBL3392077	2
CHEMBL3191286	2
CHEMBL3392033	2
CHEMBL3392068	2
CHEMBL3392040	2
CHEMBL3392052	2
CHEMBL3392067	2
CHEMBL3392071	2
CHEMBL1573719	2
CHEMBL1350622	2
CHEMBL211481	2
CHEMBL3189394	2
CHEMBL3199592	2
CHEMBL2004183	2
CHEMBL3195212	2
CHEMBL1392676	2
CHEMBL1452821	2
CHEMBL1386454	2
CHEMBL1408147	2
CHEMBL1381155	2
CHEMBL1557355	2
CHEMBL1531824	2
CHEMBL1326482	2
CHEMBL1302137	2
CHEMBL1526494	2
CHEMBL1400974	2
CHEMBL1399343	2
CHEMBL1346762	2
CHEMBL1536791	2
CHEMBL1558378	2
CHEMBL1378912	2
CHEMBL1361980	2
CHEMBL1424655	2
CHEMBL1300251	2
CHEMBL1392313	2
CHEMBL1549801	2
CHEMBL1446195	2
CHEMBL1609794	2
CHEMBL1326375	2
CHEMBL1358943	2
CHEMBL1494170	2
CHEMBL1350237	2
CHEMBL1351074	2
CHEMBL1468372	2
CHEMBL1610056	2
CHEMBL1305427	2
CHEMBL1464193	2
CHEMBL1547627	2
CHEMBL1500854	2
CHEMBL1424097	2
CHEMBL1489861	2
CHEMBL1596812	2
CHEMBL1422133	2
CHEMBL1426692	2
CHEMBL1583199	2
CHEMBL1432553	2
CHEMBL1456343	2
CHEMBL550826	2
CHEMBL1542284	2
CHEMBL1550788	2
CHEMBL1571803	2
CHEMBL1598807	2
CHEMBL1559782	2
CHEMBL1304659	2
CHEMBL1541813	2
CHEMBL1538934	2
CHEMBL1531364	2
CHEMBL1612744	2
CHEMBL1391432	2
CHEMBL1364849	2
CHEMBL1490995	2
CHEMBL1471169	2
CHEMBL1416475	2
CHEMBL1445088	2
CHEMBL1308627	2
CHEMBL1339290	2
CHEMBL1548690	2
CHEMBL1419788	2
CHEMBL1402879	2
CHEMBL1351774	2
CHEMBL1587434	2
CHEMBL1311174	2
CHEMBL1339482	2
CHEMBL1348235	2
CHEMBL3193785	2
CHEMBL1978236	2
CHEMBL3197060	2
CHEMBL1978577	2
CHEMBL3193206	2
CHEMBL1541886	2
CHEMBL1440849	2
CHEMBL1323586	2
CHEMBL1305522	2
CHEMBL1407575	2
CHEMBL1378457	2
CHEMBL1334225	2
CHEMBL1499083	2
CHEMBL1561726	2
CHEMBL1600669	2
CHEMBL1325458	2
CHEMBL1442479	2
CHEMBL1332353	2
CHEMBL1360435	2
CHEMBL1431123	2
CHEMBL1508128	2
CHEMBL1480887	2
CHEMBL1547033	2
CHEMBL1526219	2
CHEMBL1346032	2
CHEMBL1517604	2
CHEMBL1491537	2
CHEMBL1440641	2
CHEMBL1584801	2
CHEMBL1505341	2
CHEMBL1509630	2
CHEMBL1575247	2
CHEMBL1550585	2
CHEMBL1386858	2
CHEMBL1399966	2
CHEMBL1559330	2
CHEMBL1323399	2
CHEMBL1340431	2
CHEMBL1481340	2
CHEMBL1470105	2
CHEMBL1312003	2
CHEMBL1570723	2
CHEMBL1446553	2
CHEMBL1428775	2
CHEMBL1603211	2
CHEMBL1478162	2
CHEMBL1405393	2
CHEMBL1577496	2
CHEMBL1551015	2
CHEMBL1603991	2
CHEMBL1329850	2
CHEMBL1352206	2
CHEMBL1607991	2
CHEMBL1463132	2
CHEMBL1463066	2
CHEMBL1425003	2
CHEMBL1303992	2
CHEMBL1430584	2
CHEMBL1509585	2
CHEMBL602807	2
CHEMBL1427752	2
CHEMBL1441874	2
CHEMBL1397400	2
CHEMBL1316730	2
CHEMBL1411896	2
CHEMBL1334116	2
CHEMBL1328902	2
CHEMBL1400966	2
CHEMBL1590379	2
CHEMBL1434097	2
CHEMBL1390901	2
CHEMBL1504284	2
CHEMBL1385412	2
CHEMBL1566512	2
CHEMBL1579564	2
CHEMBL1304351	2
CHEMBL1324935	2
CHEMBL1381323	2
CHEMBL1347985	2
CHEMBL1409586	2
CHEMBL1328519	2
CHEMBL1390710	2
CHEMBL1489771	2
CHEMBL1414563	2
CHEMBL1599593	2
CHEMBL1529809	2
CHEMBL1542510	2
CHEMBL1459258	2
CHEMBL1419709	2
CHEMBL1417556	2
CHEMBL1518503	2
CHEMBL1431174	2
CHEMBL1301108	2
CHEMBL1301842	2
CHEMBL1457174	2
CHEMBL1425497	2
CHEMBL1362221	2
CHEMBL1481813	2
CHEMBL1455971	2
CHEMBL1342429	2
CHEMBL1578717	2
CHEMBL1427447	2
CHEMBL1549607	2
CHEMBL1448381	2
CHEMBL1522129	2
CHEMBL1414263	2
CHEMBL1542061	2
CHEMBL1501151	2
CHEMBL1330161	2
CHEMBL1976676	2
CHEMBL1331904	2
CHEMBL1498488	2
CHEMBL1449926	2
CHEMBL1461413	2
CHEMBL1446766	2
CHEMBL1571560	2
CHEMBL1532633	2
CHEMBL1469885	2
CHEMBL1499413	2
CHEMBL1429632	2
CHEMBL1328182	2
CHEMBL1605393	2
CHEMBL1389510	2
CHEMBL1309683	2
CHEMBL1384436	2
CHEMBL1299346	2
CHEMBL1439535	2
CHEMBL1578165	2
CHEMBL1415665	2
CHEMBL1368161	2
CHEMBL1449809	2
CHEMBL1338452	2
CHEMBL1339797	2
CHEMBL1359913	2
CHEMBL1464059	2
CHEMBL1339292	2
CHEMBL1470336	2
CHEMBL1313200	2
CHEMBL373137	2
CHEMBL222409	2
CHEMBL1345217	2
CHEMBL1470270	2
CHEMBL1388726	2
CHEMBL1450096	2
CHEMBL2005721	2
CHEMBL3194091	2
CHEMBL1971120	2
CHEMBL3197509	2
CHEMBL1362279	2
CHEMBL1573989	2
CHEMBL1389925	2
CHEMBL1547143	2
CHEMBL1510510	2
CHEMBL1463261	2
CHEMBL1304077	2
CHEMBL1483729	2
CHEMBL1562392	2
CHEMBL1447473	2
CHEMBL1339794	2
CHEMBL1459914	2
CHEMBL1610146	2
CHEMBL1386232	2
CHEMBL1389273	2
CHEMBL1543601	2
CHEMBL1438890	2
CHEMBL1421924	2
CHEMBL1494363	2
CHEMBL1341867	2
CHEMBL1530161	2
CHEMBL1600294	2
CHEMBL1495230	2
CHEMBL1495610	2
CHEMBL1585826	2
CHEMBL1384676	2
CHEMBL1349651	2
CHEMBL1484906	2
CHEMBL1381639	2
CHEMBL1426255	2
CHEMBL1498329	2
CHEMBL1495191	2
CHEMBL1508109	2
CHEMBL1323351	2
CHEMBL1399371	2
CHEMBL1321365	2
CHEMBL1531735	2
CHEMBL1566496	2
CHEMBL1383249	2
CHEMBL1415772	2
CHEMBL1421142	2
CHEMBL1488429	2
CHEMBL1450196	2
CHEMBL1420830	2
CHEMBL1344623	2
CHEMBL1530927	2
CHEMBL1324674	2
CHEMBL1576666	2
CHEMBL1429048	2
CHEMBL1425408	2
CHEMBL1384699	2
CHEMBL1538212	2
CHEMBL1467857	2
CHEMBL1510262	2
CHEMBL1352082	2
CHEMBL1330013	2
CHEMBL1458150	2
CHEMBL1595906	2
CHEMBL1432278	2
CHEMBL1380853	2
CHEMBL1596996	2
CHEMBL1585099	2
CHEMBL1445135	2
CHEMBL1557927	2
CHEMBL1364183	2
CHEMBL1506158	2
CHEMBL1499248	2
CHEMBL1560229	2
CHEMBL1326624	2
CHEMBL1384715	2
CHEMBL1579471	2
CHEMBL1430266	2
CHEMBL1428096	2
CHEMBL1387313	2
CHEMBL1390013	2
CHEMBL1326534	2
CHEMBL1344573	2
CHEMBL1387615	2
CHEMBL1398826	2
CHEMBL1302122	2
CHEMBL1541821	2
CHEMBL1453311	2
CHEMBL1581648	2
CHEMBL1409379	2
CHEMBL1564704	2
CHEMBL1612774	2
CHEMBL1597440	2
CHEMBL1536032	2
CHEMBL1586948	2
CHEMBL1402804	2
CHEMBL1425090	2
CHEMBL1503460	2
CHEMBL1558666	2
CHEMBL1453579	2
CHEMBL1326847	2
CHEMBL1527129	2
CHEMBL1423410	2
CHEMBL1567632	2
CHEMBL1600094	2
CHEMBL1410562	2
CHEMBL1570673	2
CHEMBL1485700	2
CHEMBL1360322	2
CHEMBL1534860	2
CHEMBL1304700	2
CHEMBL1573734	2
CHEMBL1412817	2
CHEMBL1581911	2
CHEMBL1459167	2
CHEMBL1486606	2
CHEMBL1451681	2
CHEMBL1391390	2
CHEMBL1477097	2
CHEMBL1490372	2
CHEMBL1348016	2
CHEMBL1567760	2
CHEMBL1406341	2
CHEMBL1358886	2
CHEMBL1546947	2
CHEMBL1493700	2
CHEMBL1568009	2
CHEMBL1582076	2
CHEMBL1409997	2
CHEMBL1460114	2
CHEMBL1581740	2
CHEMBL1353816	2
CHEMBL1373956	2
CHEMBL1519108	2
CHEMBL1510040	2
CHEMBL1485134	2
CHEMBL1425108	2
CHEMBL1329706	2
CHEMBL1312984	2
CHEMBL1601111	2
CHEMBL1557054	2
CHEMBL1376929	2
CHEMBL1442300	2
CHEMBL1598093	2
CHEMBL1486174	2
CHEMBL1498430	2
CHEMBL1539310	2
CHEMBL1499660	2
CHEMBL1463603	2
CHEMBL1443319	2
CHEMBL1441714	2
CHEMBL1379922	2
CHEMBL1407590	2
CHEMBL1525608	2
CHEMBL1462607	2
CHEMBL1503677	2
CHEMBL1473453	2
CHEMBL1347135	2
CHEMBL1578183	2
CHEMBL1556292	2
CHEMBL1330506	2
CHEMBL1442354	2
CHEMBL1361813	2
CHEMBL1528441	2
CHEMBL1351922	2
CHEMBL1547329	2
CHEMBL1415045	2
CHEMBL1545156	2
CHEMBL1329020	2
CHEMBL1538363	2
CHEMBL1382198	2
CHEMBL1430601	2
CHEMBL1469840	2
CHEMBL1382476	2
CHEMBL1408872	2
CHEMBL1428292	2
CHEMBL1488522	2
CHEMBL1517350	2
CHEMBL1399873	2
CHEMBL1424229	2
CHEMBL1581638	2
CHEMBL1500707	2
CHEMBL1452137	2
CHEMBL1494458	2
CHEMBL1388744	2
CHEMBL1460877	2
CHEMBL1583312	2
CHEMBL1334796	2
CHEMBL1489906	2
CHEMBL1308990	2
CHEMBL1376633	2
CHEMBL1339398	2
CHEMBL1530406	2
CHEMBL1372924	2
CHEMBL1586886	2
CHEMBL1505491	2
CHEMBL1582888	2
CHEMBL1420573	2
CHEMBL1402546	2
CHEMBL1536738	2
CHEMBL1398693	2
CHEMBL1559972	2
CHEMBL1583728	2
CHEMBL1406857	2
CHEMBL1398763	2
CHEMBL1364395	2
CHEMBL1449746	2
CHEMBL1498924	2
CHEMBL1455720	2
CHEMBL1521675	2
CHEMBL1349666	2
CHEMBL1547205	2
CHEMBL1570245	2
CHEMBL1575759	2
CHEMBL1334396	2
CHEMBL1502667	2
CHEMBL1594437	2
CHEMBL567130	2
CHEMBL1557778	2
CHEMBL1308260	2
CHEMBL1408846	2
CHEMBL1603505	2
CHEMBL1320243	2
CHEMBL1508370	2
CHEMBL1441242	2
CHEMBL1573738	2
CHEMBL1301213	2
CHEMBL1483522	2
CHEMBL1489800	2
CHEMBL1547901	2
CHEMBL1426308	2
CHEMBL1497435	2
CHEMBL1557582	2
CHEMBL1430842	2
CHEMBL1496104	2
CHEMBL1468858	2
CHEMBL1480843	2
CHEMBL1583825	2
CHEMBL1438385	2
CHEMBL1431657	2
CHEMBL1421019	2
CHEMBL1441612	2
CHEMBL1415126	2
CHEMBL3209312	2
CHEMBL3207440	2
CHEMBL3197899	2
CHEMBL1555801	2
CHEMBL1979780	2
CHEMBL1978488	2
CHEMBL3192376	2
CHEMBL1392426	2
CHEMBL1584646	2
CHEMBL1348306	2
CHEMBL1386894	2
CHEMBL1339311	2
CHEMBL1496284	2
CHEMBL1335437	2
CHEMBL1505640	2
CHEMBL1301512	2
CHEMBL1444976	2
CHEMBL1524354	2
CHEMBL1547738	2
CHEMBL1389051	2
CHEMBL1537070	2
CHEMBL1416041	2
CHEMBL1432589	2
CHEMBL1310582	2
CHEMBL1348151	2
CHEMBL1516957	2
CHEMBL1481825	2
CHEMBL1460519	2
CHEMBL1598778	2
CHEMBL1535271	2
CHEMBL1402115	2
CHEMBL1344679	2
CHEMBL1300343	2
CHEMBL1339915	2
CHEMBL1361434	2
CHEMBL1393442	2
CHEMBL1383496	2
CHEMBL1523068	2
CHEMBL1575958	2
CHEMBL1543307	2
CHEMBL1565214	2
CHEMBL1574465	2
CHEMBL1323410	2
CHEMBL1426824	2
CHEMBL1581533	2
CHEMBL1540792	2
CHEMBL1325311	2
CHEMBL1534729	2
CHEMBL1393822	2
CHEMBL1343880	2
CHEMBL1377070	2
CHEMBL1462131	2
CHEMBL1527019	2
CHEMBL1425036	2
CHEMBL1384354	2
CHEMBL1311809	2
CHEMBL1503775	2
CHEMBL1378152	2
CHEMBL1607970	2
CHEMBL1319652	2
CHEMBL1519238	2
CHEMBL1366103	2
CHEMBL1598711	2
CHEMBL1541269	2
CHEMBL1339711	2
CHEMBL1582513	2
CHEMBL1331287	2
CHEMBL1594186	2
CHEMBL1404565	2
CHEMBL1604692	2
CHEMBL1469374	2
CHEMBL1346261	2
CHEMBL1573220	2
CHEMBL1353285	2
CHEMBL1441386	2
CHEMBL1380324	2
CHEMBL1417553	2
CHEMBL1404932	2
CHEMBL1419708	2
CHEMBL1538370	2
CHEMBL1301252	2
CHEMBL1325160	2
CHEMBL1448879	2
CHEMBL1604546	2
CHEMBL1364440	2
CHEMBL1447701	2
CHEMBL1360647	2
CHEMBL1387182	2
CHEMBL1585589	2
CHEMBL1488362	2
CHEMBL1451330	2
CHEMBL1482167	2
CHEMBL1468787	2
CHEMBL1507732	2
CHEMBL1548111	2
CHEMBL1536570	2
CHEMBL1450393	2
CHEMBL1391217	2
CHEMBL1303579	2
CHEMBL1305525	2
CHEMBL1556332	2
CHEMBL1500336	2
CHEMBL1532107	2
CHEMBL1560535	2
CHEMBL1548226	2
CHEMBL1576915	2
CHEMBL1366286	2
CHEMBL1328933	2
CHEMBL1522348	2
CHEMBL1541204	2
CHEMBL1364365	2
CHEMBL1300750	2
CHEMBL1538639	2
CHEMBL1598223	2
CHEMBL1340279	2
CHEMBL1302731	2
CHEMBL1584998	2
CHEMBL1550682	2
CHEMBL1466262	2
CHEMBL1412821	2
CHEMBL1453322	2
CHEMBL1344769	2
CHEMBL1460852	2
CHEMBL1439072	2
CHEMBL1310926	2
CHEMBL1596226	2
CHEMBL1587831	2
CHEMBL1570820	2
CHEMBL1579354	2
CHEMBL1518523	2
CHEMBL1378907	2
CHEMBL1511605	2
CHEMBL1536682	2
CHEMBL1439999	2
CHEMBL1359304	2
CHEMBL1542920	2
CHEMBL1446608	2
CHEMBL1496635	2
CHEMBL1566903	2
CHEMBL1413252	2
CHEMBL1509645	2
CHEMBL1313036	2
CHEMBL1537745	2
CHEMBL1500231	2
CHEMBL1601130	2
CHEMBL1427471	2
CHEMBL1455416	2
CHEMBL1351847	2
CHEMBL1387127	2
CHEMBL1580966	2
CHEMBL1445582	2
CHEMBL1449573	2
CHEMBL1319713	2
CHEMBL1331156	2
CHEMBL1392828	2
CHEMBL1558625	2
CHEMBL1372207	2
CHEMBL1369154	2
CHEMBL1596619	2
CHEMBL1470077	2
CHEMBL1365898	2
CHEMBL1487918	2
CHEMBL1349197	2
CHEMBL1497386	2
CHEMBL1490535	2
CHEMBL1433119	2
CHEMBL1366453	2
CHEMBL1406829	2
CHEMBL1466582	2
CHEMBL1537386	2
CHEMBL1329915	2
CHEMBL1453231	2
CHEMBL1550202	2
CHEMBL1576679	2
CHEMBL1495133	2
CHEMBL1502730	2
CHEMBL1477273	2
CHEMBL1596391	2
CHEMBL1496666	2
CHEMBL1340574	2
CHEMBL1343661	2
CHEMBL1455256	2
CHEMBL1335787	2
CHEMBL1507494	2
CHEMBL1332059	2
CHEMBL1421193	2
CHEMBL1525384	2
CHEMBL1505601	2
CHEMBL1457755	2
CHEMBL1588765	2
CHEMBL1543174	2
CHEMBL1571145	2
CHEMBL1506863	2
CHEMBL1428977	2
CHEMBL1603667	2
CHEMBL1573221	2
CHEMBL1605394	2
CHEMBL1544586	2
CHEMBL1527833	2
CHEMBL1490148	2
CHEMBL1466743	2
CHEMBL1433014	2
CHEMBL1495886	2
CHEMBL1566057	2
CHEMBL1469327	2
CHEMBL1411278	2
CHEMBL1415735	2
CHEMBL1375283	2
CHEMBL1549392	2
CHEMBL1789978	2
CHEMBL1379164	2
CHEMBL1559391	2
CHEMBL1387029	2
CHEMBL1427694	2
CHEMBL1509526	2
CHEMBL1455331	2
CHEMBL1534029	2
CHEMBL1301357	2
CHEMBL1478008	2
CHEMBL1313053	2
CHEMBL1311787	2
CHEMBL1524076	2
CHEMBL1320372	2
CHEMBL1506496	2
CHEMBL1326683	2
CHEMBL1366516	2
CHEMBL1304727	2
CHEMBL1545416	2
CHEMBL1319165	2
CHEMBL1487365	2
CHEMBL1372559	2
CHEMBL1612699	2
CHEMBL1319638	2
CHEMBL1462950	2
CHEMBL1306496	2
CHEMBL1577493	2
CHEMBL1482818	2
CHEMBL1429260	2
CHEMBL1300485	2
CHEMBL1310115	2
CHEMBL1425924	2
CHEMBL1399556	2
CHEMBL1306708	2
CHEMBL1367178	2
CHEMBL1520690	2
CHEMBL1600852	2
CHEMBL1303281	2
CHEMBL1403085	2
CHEMBL1589526	2
CHEMBL1579152	2
CHEMBL1301723	2
CHEMBL1497139	2
CHEMBL1428935	2
CHEMBL1426792	2
CHEMBL1407442	2
CHEMBL1299358	2
CHEMBL1340675	2
CHEMBL2006258	2
CHEMBL3190566	2
CHEMBL1495790	2
CHEMBL1418110	2
CHEMBL1602220	2
CHEMBL1588027	2
CHEMBL1310204	2
CHEMBL1496171	2
CHEMBL1543131	2
CHEMBL1975147	2
CHEMBL1548366	2
CHEMBL1333107	2
CHEMBL1573672	2
CHEMBL1360980	2
CHEMBL1430358	2
CHEMBL1574127	2
CHEMBL1508357	2
CHEMBL1547177	2
CHEMBL3198710	2
CHEMBL1573422	2
CHEMBL1424277	2
CHEMBL1528875	2
CHEMBL1500751	2
CHEMBL1376723	2
CHEMBL59150	2
CHEMBL78257	2
CHEMBL1347163	2
CHEMBL1347959	2
[truncated: 39,191 more rows]
