# Supplementary material for: Chemoinformatics Analyses of Tau Ligands Reveal Key Molecular Requirements for the Identification of Potential Drug Candidates against Tauopathies
Source: Molecules. 2021 Aug 20;26(16):5039. doi: 10.3390/molecules26165039 (PMC8400687; doi:10.3390/molecules26165039)
Supplement: Supplementary file 1 [file molecules-26-05039-s001.zip › compounds/actives.sdf]

     RDKit          2D

 33 36  0  0  0  0  0  0  0  0999 V2000
    6.1099   10.3968    0.0000 C   0  0  0  0  0  0  0  0  0  0  0  0
    5.6464    8.9702    0.0000 O   0  0  0  0  0  0  0  0  0  0  0  0
    6.6501    7.8555    0.0000 C   0  0  0  0  0  0  0  0  0  0  0  0
    8.1173    8.1673    0.0000 C   0  0  0  0  0  0  0  0  0  0  0  0
    9.1210    7.0526    0.0000 C   0  0  0  0  0  0  0  0  0  0  0  0
    8.6575    5.6260    0.0000 C   0  0  0  0  0  0  0  0  0  0  0  0
    7.1902    5.3142    0.0000 C   0  0  0  0  0  0  0  0  0  0  0  0
    6.1865    6.4289    0.0000 C   0  0  0  0  0  0  0  0  0  0  0  0
    4.7193    6.1170    0.0000 C   0  0  0  0  0  0  0  0  0  0  0  0
    4.2558    4.6904    0.0000 N   0  0  0  0  0  0  0  0  0  0  0  0
    2.7886    4.3786    0.0000 C   0  0  0  0  0  0  0  0  0  0  0  0
    1.7849    5.4933    0.0000 O   0  0  0  0  0  0  0  0  0  0  0  0
    2.3250    2.9520    0.0000 C   0  0  0  0  0  0  0  0  0  0  0  0
    0.8578    2.6401    0.0000 S   0  0  0  0  0  0  0  0  0  0  0  0
    0.3943    1.2135    0.0000 C   0  0  0  0  0  0  0  0  0  0  0  0
    1.2760    0.0000    0.0000 N   0  0  0  0  0  0  0  0  0  0  0  0
    0.3943   -1.2135    0.0000 C   0  0  0  0  0  0  0  0  0  0  0  0
    0.7062   -2.6807    0.0000 N   0  0  0  0  0  0  0  0  0  0  0  0
   -0.4086   -3.6844    0.0000 C   0  0  0  0  0  0  0  0  0  0  0  0
   -0.0967   -5.1517    0.0000 C   0  0  0  0  0  0  0  0  0  0  0  0
   -1.8351   -3.2209    0.0000 C   0  0  0  0  0  0  0  0  0  0  0  0
   -2.9499   -4.2246    0.0000 C   0  0  0  0  0  0  0  0  0  0  0  0
   -4.3764   -3.7611    0.0000 C   0  0  0  0  0  0  0  0  0  0  0  0
   -4.6883   -2.2939    0.0000 C   0  0  0  0  0  0  0  0  0  0  0  0
   -6.1149   -1.8303    0.0000 C   0  0  0  0  0  0  0  0  0  0  0  0
   -7.2296   -2.8340    0.0000 C   0  0  0  0  0  0  0  0  0  0  0  0
   -6.9177   -4.3013    0.0000 C   0  0  0  0  0  0  0  0  0  0  0  0
   -5.4912   -4.7648    0.0000 C   0  0  0  0  0  0  0  0  0  0  0  0
   -5.1793   -6.2320    0.0000 C   0  0  0  0  0  0  0  0  0  0  0  0
   -2.1470   -1.7537    0.0000 C   0  0  0  0  0  0  0  0  0  0  0  0
   -3.5736   -1.2902    0.0000 C   0  0  0  0  0  0  0  0  0  0  0  0
   -1.0323   -0.7500    0.0000 N   0  0  0  0  0  0  0  0  0  0  0  0
   -1.0323    0.7500    0.0000 N   0  0  0  0  0  0  0  0  0  0  0  0
  1  2  1  0
  2  3  1  0
  3  4  2  0
  4  5  1  0
  5  6  2  0
  6  7  1  0
  7  8  2  0
  8  9  1  0
  9 10  1  0
 10 11  1  0
 11 12  2  0
 11 13  1  0
 13 14  1  0
 14 15  1  0
 15 16  1  0
 16 17  2  0
 17 18  1  0
 18 19  2  0
 19 20  1  0
 19 21  1  0
 21 22  1  0
 22 23  1  0
 23 24  2  0
 24 25  1  0
 25 26  2  0
 26 27  1  0
 27 28  2  0
 28 29  1  0
 21 30  2  0
 30 31  1  0
 30 32  1  0
 32 33  1  0
  8  3  1  0
 33 15  2  0
 32 17  1  0
 28 23  1  0
M  END
> <ChEMBL ID>
CHEMBL1357560

> <Standard Type>
Potency

> <Standard Relation>
'='

> <Standard Value>
22.4

> <Standard Units>
nM

> <Document ChEMBL ID>
CHEMBL1201862

$$$$

     RDKit          2D

 33 36  0  0  0  0  0  0  0  0999 V2000
   11.8070    4.9217    0.0000 C   0  0  0  0  0  0  0  0  0  0  0  0
   10.6923    5.9254    0.0000 C   0  0  0  0  0  0  0  0  0  0  0  0
    9.2657    5.4619    0.0000 C   0  0  0  0  0  0  0  0  0  0  0  0
    8.1510    6.4656    0.0000 C   0  0  0  0  0  0  0  0  0  0  0  0
    6.7244    6.0021    0.0000 N   0  0  0  0  0  0  0  0  0  0  0  0
    5.6097    7.0058    0.0000 C   0  0  0  0  0  0  0  0  0  0  0  0
    5.9215    8.4730    0.0000 O   0  0  0  0  0  0  0  0  0  0  0  0
    4.1831    6.5422    0.0000 C   0  0  0  0  0  0  0  0  0  0  0  0
    3.8712    5.0750    0.0000 C   0  0  0  0  0  0  0  0  0  0  0  0
    2.4446    4.6115    0.0000 C   0  0  0  0  0  0  0  0  0  0  0  0
    1.3299    5.6152    0.0000 C   0  0  0  0  0  0  0  0  0  0  0  0
   -0.0967    5.1517    0.0000 C   0  0  0  0  0  0  0  0  0  0  0  0
   -0.4086    3.6844    0.0000 N   0  0  0  0  0  0  0  0  0  0  0  0
    0.7062    2.6807    0.0000 C   0  0  0  0  0  0  0  0  0  0  0  0
    2.1328    3.1443    0.0000 O   0  0  0  0  0  0  0  0  0  0  0  0
    0.3943    1.2135    0.0000 C   0  0  0  0  0  0  0  0  0  0  0  0
    1.2760    0.0000    0.0000 S   0  0  0  0  0  0  0  0  0  0  0  0
    0.3943   -1.2135    0.0000 C   0  0  0  0  0  0  0  0  0  0  0  0
   -1.0323   -0.7500    0.0000 C   0  0  0  0  0  0  0  0  0  0  0  0
   -1.0323    0.7500    0.0000 C   0  0  0  0  0  0  0  0  0  0  0  0
   -2.1470    1.7537    0.0000 N   0  0  0  0  0  0  0  0  0  0  0  0
   -3.5736    1.2902    0.0000 C   0  0  0  0  0  0  0  0  0  0  0  0
   -4.6883    2.2939    0.0000 C   0  0  0  0  0  0  0  0  0  0  0  0
   -4.3764    3.7611    0.0000 O   0  0  0  0  0  0  0  0  0  0  0  0
   -6.1149    1.8303    0.0000 N   0  0  0  0  0  0  0  0  0  0  0  0
   -6.5784    0.4038    0.0000 C   0  0  0  0  0  0  0  0  0  0  0  0
   -8.0784    0.4038    0.0000 C   0  0  0  0  0  0  0  0  0  0  0  0
   -8.5419    1.8303    0.0000 C   0  0  0  0  0  0  0  0  0  0  0  0
   -7.3284    2.7120    0.0000 C   0  0  0  0  0  0  0  0  0  0  0  0
   -1.8351    3.2209    0.0000 C   0  0  0  0  0  0  0  0  0  0  0  0
   -2.9499    4.2246    0.0000 O   0  0  0  0  0  0  0  0  0  0  0  0
    1.6418    7.0824    0.0000 C   0  0  0  0  0  0  0  0  0  0  0  0
    3.0684    7.5459    0.0000 C   0  0  0  0  0  0  0  0  0  0  0  0
  1  2  1  0
  2  3  1  0
  3  4  1  0
  4  5  1  0
  5  6  1  0
  6  7  2  0
  6  8  1  0
  8  9  1  0
  9 10  1  0
 10 11  1  0
 11 12  1  0
 12 13  1  0
 13 14  1  0
 14 15  2  0
 14 16  1  0
 16 17  1  0
 17 18  1  0
 18 19  2  0
 19 20  1  0
 20 21  1  0
 21 22  1  0
 22 23  1  0
 23 24  2  0
 23 25  1  0
 25 26  1  0
 26 27  1  0
 27 28  1  0
 28 29  1  0
 21 30  1  0
 30 31  2  0
 11 32  1  0
 32 33  1  0
 33  8  1  0
 30 13  1  0
 20 16  2  0
 29 25  1  0
M  END
> <ChEMBL ID>
CHEMBL1433994

> <Standard Type>
Potency

> <Standard Relation>
'='

> <Standard Value>
22.4

> <Standard Units>
nM

> <Document ChEMBL ID>
CHEMBL1201862

$$$$

     RDKit          2D

 30 32  0  0  0  0  0  0  0  0999 V2000
    3.7500   -1.2990    0.0000 C   0  0  0  0  0  0  0  0  0  0  0  0
    3.0000    0.0000    0.0000 O   0  0  0  0  0  0  0  0  0  0  0  0
    1.5000    0.0000    0.0000 C   0  0  0  0  0  0  0  0  0  0  0  0
    0.7500   -1.2990    0.0000 C   0  0  0  0  0  0  0  0  0  0  0  0
   -0.7500   -1.2990    0.0000 C   0  0  0  0  0  0  0  0  0  0  0  0
   -1.5000    0.0000    0.0000 C   0  0  0  0  0  0  0  0  0  0  0  0
   -3.0000    0.0000    0.0000 N   0  0  0  0  0  0  0  0  0  0  0  0
   -3.7500    1.2990    0.0000 C   0  0  0  0  0  0  0  0  0  0  0  0
   -3.0000    2.5981    0.0000 O   0  0  0  0  0  0  0  0  0  0  0  0
   -5.2500    1.2990    0.0000 C   0  0  0  0  0  0  0  0  0  0  0  0
   -6.0000    2.5981    0.0000 C   0  0  0  0  0  0  0  0  0  0  0  0
   -7.5000    2.5981    0.0000 C   0  0  0  0  0  0  0  0  0  0  0  0
   -8.2500    1.2990    0.0000 C   0  0  0  0  0  0  0  0  0  0  0  0
   -9.7500    1.2990    0.0000 N   0  0  0  0  0  0  0  0  0  0  0  0
  -10.5000    2.5981    0.0000 S   0  0  0  0  0  0  0  0  0  0  0  0
   -9.2010    3.3481    0.0000 O   0  0  0  0  0  0  0  0  0  0  0  0
  -11.7990    1.8481    0.0000 O   0  0  0  0  0  0  0  0  0  0  0  0
  -11.2500    3.8971    0.0000 C   0  0  0  0  0  0  0  0  0  0  0  0
  -12.7418    4.0539    0.0000 C   0  0  0  0  0  0  0  0  0  0  0  0
  -13.7455    2.9392    0.0000 C   0  0  0  0  0  0  0  0  0  0  0  0
  -13.0537    5.5211    0.0000 N   0  0  0  0  0  0  0  0  0  0  0  0
  -11.7546    6.2711    0.0000 O   0  0  0  0  0  0  0  0  0  0  0  0
  -10.6399    5.2674    0.0000 C   0  0  0  0  0  0  0  0  0  0  0  0
   -9.1727    5.5793    0.0000 C   0  0  0  0  0  0  0  0  0  0  0  0
   -7.5000    0.0000    0.0000 C   0  0  0  0  0  0  0  0  0  0  0  0
   -6.0000    0.0000    0.0000 C   0  0  0  0  0  0  0  0  0  0  0  0
   -0.7500    1.2990    0.0000 C   0  0  0  0  0  0  0  0  0  0  0  0
    0.7500    1.2990    0.0000 C   0  0  0  0  0  0  0  0  0  0  0  0
    1.5000    2.5981    0.0000 O   0  0  0  0  0  0  0  0  0  0  0  0
    0.7500    3.8971    0.0000 C   0  0  0  0  0  0  0  0  0  0  0  0
  1  2  1  0
  2  3  1  0
  3  4  2  0
  4  5  1  0
  5  6  2  0
  6  7  1  0
  7  8  1  0
  8  9  2  0
  8 10  1  0
 10 11  2  0
 11 12  1  0
 12 13  2  0
 13 14  1  0
 14 15  1  0
 15 16  2  0
 15 17  2  0
 15 18  1  0
 18 19  1  0
 19 20  1  0
 19 21  2  0
 21 22  1  0
 22 23  1  0
 23 24  1  0
 13 25  1  0
 25 26  2  0
  6 27  1  0
 27 28  2  0
 28 29  1  0
 29 30  1  0
 28  3  1  0
 26 10  1  0
 23 18  2  0
M  END
> <ChEMBL ID>
CHEMBL1534539

> <Standard Type>
Potency

> <Standard Relation>
'='

> <Standard Value>
22.4

> <Standard Units>
nM

> <Document ChEMBL ID>
CHEMBL1201862

$$$$

     RDKit          2D

 35 39  0  0  0  0  0  0  0  0999 V2000
   -4.4616   -9.4972    0.0000 O   0  0  0  0  0  0  0  0  0  0  0  0
   -2.9699   -9.6540    0.0000 C   0  0  0  0  0  0  0  0  0  0  0  0
   -2.0882   -8.4404    0.0000 C   0  0  0  0  0  0  0  0  0  0  0  0
   -2.6983   -7.0701    0.0000 N   0  0  0  0  0  0  0  0  0  0  0  0
   -4.1655   -6.7583    0.0000 C   0  0  0  0  0  0  0  0  0  0  0  0
   -5.2802   -7.7620    0.0000 O   0  0  0  0  0  0  0  0  0  0  0  0
   -4.3223   -5.2665    0.0000 N   0  0  0  0  0  0  0  0  0  0  0  0
   -2.9520   -4.6564    0.0000 C   0  0  0  0  0  0  0  0  0  0  0  0
   -2.6401   -3.1891    0.0000 C   0  0  0  0  0  0  0  0  0  0  0  0
   -1.2135   -2.7256    0.0000 C   0  0  0  0  0  0  0  0  0  0  0  0
   -0.0000   -3.6073    0.0000 C   0  0  0  0  0  0  0  0  0  0  0  0
    1.2135   -2.7256    0.0000 N   0  0  0  0  0  0  0  0  0  0  0  0
    0.7500   -1.2990    0.0000 C   0  0  0  0  0  0  0  0  0  0  0  0
    1.5000    0.0000    0.0000 C   0  0  0  0  0  0  0  0  0  0  0  0
    0.7500    1.2990    0.0000 C   0  0  0  0  0  0  0  0  0  0  0  0
   -0.7500    1.2990    0.0000 C   0  0  0  0  0  0  0  0  0  0  0  0
   -1.5000    0.0000    0.0000 C   0  0  0  0  0  0  0  0  0  0  0  0
   -0.7500   -1.2990    0.0000 C   0  0  0  0  0  0  0  0  0  0  0  0
   -1.9483   -5.7711    0.0000 C   0  0  0  0  0  0  0  0  0  0  0  0
   -0.4565   -5.6143    0.0000 O   0  0  0  0  0  0  0  0  0  0  0  0
   -2.3597  -11.0243    0.0000 N   0  0  0  0  0  0  0  0  0  0  0  0
   -3.2414  -12.2378    0.0000 C   0  0  0  0  0  0  0  0  0  0  0  0
   -4.7332  -12.0810    0.0000 C   0  0  0  0  0  0  0  0  0  0  0  0
   -5.6149  -13.2945    0.0000 C   0  0  0  0  0  0  0  0  0  0  0  0
   -5.0048  -14.6649    0.0000 C   0  0  0  0  0  0  0  0  0  0  0  0
   -3.5130  -14.8217    0.0000 C   0  0  0  0  0  0  0  0  0  0  0  0
   -2.9029  -16.1920    0.0000 S   0  0  0  0  0  0  0  0  0  0  0  0
   -4.2732  -16.8021    0.0000 O   0  0  0  0  0  0  0  0  0  0  0  0
   -1.5326  -15.5819    0.0000 O   0  0  0  0  0  0  0  0  0  0  0  0
   -2.2928  -17.5623    0.0000 N   0  0  0  0  0  0  0  0  0  0  0  0
   -0.8256  -17.8742    0.0000 C   0  0  0  0  0  0  0  0  0  0  0  0
   -0.6688  -19.3659    0.0000 C   0  0  0  0  0  0  0  0  0  0  0  0
   -2.0391  -19.9760    0.0000 C   0  0  0  0  0  0  0  0  0  0  0  0
   -3.0428  -18.8613    0.0000 C   0  0  0  0  0  0  0  0  0  0  0  0
   -2.6313  -13.6081    0.0000 C   0  0  0  0  0  0  0  0  0  0  0  0
  1  2  2  0
  2  3  1  0
  3  4  1  0
  4  5  1  0
  5  6  2  0
  5  7  1  0
  7  8  1  0
  8  9  1  0
  9 10  1  0
 10 11  2  0
 11 12  1  0
 12 13  1  0
 13 14  2  0
 14 15  1  0
 15 16  2  0
 16 17  1  0
 17 18  2  0
  8 19  1  0
 19 20  2  0
  2 21  1  0
 21 22  1  0
 22 23  2  0
 23 24  1  0
 24 25  2  0
 25 26  1  0
 26 27  1  0
 27 28  2  0
 27 29  2  0
 27 30  1  0
 30 31  1  0
 31 32  1  0
 32 33  1  0
 33 34  1  0
 26 35  2  0
 19  4  1  0
 35 22  1  0
 18 10  1  0
 34 30  1  0
 18 13  1  0
M  END
> <ChEMBL ID>
CHEMBL1535404

> <Standard Type>
Potency

> <Standard Relation>
'='

> <Standard Value>
22.4

> <Standard Units>
nM

> <Document ChEMBL ID>
CHEMBL1201862

$$$$

     RDKit          2D

 20 20  0  0  0  0  0  0  0  0999 V2000
    7.5000   -7.7942    0.0000 C   0  0  0  0  0  0  0  0  0  0  0  0
    8.2500   -6.4952    0.0000 C   0  0  0  0  0  0  0  0  0  0  0  0
    9.7500   -6.4952    0.0000 O   0  0  0  0  0  0  0  0  0  0  0  0
    7.5000   -5.1962    0.0000 N   0  0  0  0  0  0  0  0  0  0  0  0
    8.2500   -3.8971    0.0000 C   0  0  0  0  0  0  0  0  0  0  0  0
    9.7500   -3.8971    0.0000 C   0  0  0  0  0  0  0  0  0  0  0  0
    7.5000   -2.5981    0.0000 C   0  0  0  0  0  0  0  0  0  0  0  0
    8.2500   -1.2990    0.0000 O   0  0  0  0  0  0  0  0  0  0  0  0
    6.0000   -2.5981    0.0000 O   0  0  0  0  0  0  0  0  0  0  0  0
    5.2500   -1.2990    0.0000 C   0  0  0  0  0  0  0  0  0  0  0  0
    3.7500   -1.2990    0.0000 C   0  0  0  0  0  0  0  0  0  0  0  0
    3.0000   -2.5981    0.0000 O   0  0  0  0  0  0  0  0  0  0  0  0
    3.0000    0.0000    0.0000 N   0  0  0  0  0  0  0  0  0  0  0  0
    1.5000    0.0000    0.0000 C   0  0  0  0  0  0  0  0  0  0  0  0
    0.7500   -1.2990    0.0000 C   0  0  0  0  0  0  0  0  0  0  0  0
   -0.7500   -1.2990    0.0000 C   0  0  0  0  0  0  0  0  0  0  0  0
   -1.5000    0.0000    0.0000 C   0  0  0  0  0  0  0  0  0  0  0  0
   -3.0000    0.0000    0.0000 Br  0  0  0  0  0  0  0  0  0  0  0  0
   -0.7500    1.2990    0.0000 C   0  0  0  0  0  0  0  0  0  0  0  0
    0.7500    1.2990    0.0000 C   0  0  0  0  0  0  0  0  0  0  0  0
  1  2  1  0
  2  3  2  0
  2  4  1  0
  4  5  1  0
  5  6  1  0
  5  7  1  0
  7  8  2  0
  7  9  1  0
  9 10  1  0
 10 11  1  0
 11 12  2  0
 11 13  1  0
 13 14  1  0
 14 15  2  0
 15 16  1  0
 16 17  2  0
 17 18  1  0
 17 19  1  0
 19 20  2  0
 20 14  1  0
M  END
> <ChEMBL ID>
CHEMBL1539668

> <Standard Type>
Potency

> <Standard Relation>
'='

> <Standard Value>
22.4

> <Standard Units>
nM

> <Document ChEMBL ID>
CHEMBL1201862

$$$$

     RDKit          2D

 24 25  0  0  0  0  0  0  0  0999 V2000
    3.7500   -1.2990    0.0000 C   0  0  0  0  0  0  0  0  0  0  0  0
    3.0000    0.0000    0.0000 O   0  0  0  0  0  0  0  0  0  0  0  0
    1.5000    0.0000    0.0000 C   0  0  0  0  0  0  0  0  0  0  0  0
    0.7500   -1.2990    0.0000 C   0  0  0  0  0  0  0  0  0  0  0  0
   -0.7500   -1.2990    0.0000 C   0  0  0  0  0  0  0  0  0  0  0  0
   -1.5000    0.0000    0.0000 C   0  0  0  0  0  0  0  0  0  0  0  0
   -3.0000    0.0000    0.0000 C   0  0  0  0  0  0  0  0  0  0  0  0
   -3.7500    1.2990    0.0000 C   0  0  0  0  0  0  0  0  0  0  0  0
   -5.2500    1.2990    0.0000 N   0  0  0  0  0  0  0  0  0  0  0  0
   -6.0000    2.5981    0.0000 C   0  0  0  0  0  0  0  0  0  0  0  0
   -5.2500    3.8971    0.0000 O   0  0  0  0  0  0  0  0  0  0  0  0
   -7.5000    2.5981    0.0000 C   0  0  0  0  0  0  0  0  0  0  0  0
   -8.2500    3.8971    0.0000 O   0  0  0  0  0  0  0  0  0  0  0  0
   -9.7500    3.8971    0.0000 C   0  0  0  0  0  0  0  0  0  0  0  0
  -10.5000    2.5981    0.0000 O   0  0  0  0  0  0  0  0  0  0  0  0
  -10.5000    5.1962    0.0000 C   0  0  0  0  0  0  0  0  0  0  0  0
  -12.0000    5.1962    0.0000 C   0  0  0  0  0  0  0  0  0  0  0  0
  -12.7500    6.4952    0.0000 C   0  0  0  0  0  0  0  0  0  0  0  0
  -14.2500    6.4952    0.0000 C   0  0  0  0  0  0  0  0  0  0  0  0
  -15.0000    5.1962    0.0000 C   0  0  0  0  0  0  0  0  0  0  0  0
  -14.2500    3.8971    0.0000 C   0  0  0  0  0  0  0  0  0  0  0  0
  -12.7500    3.8971    0.0000 C   0  0  0  0  0  0  0  0  0  0  0  0
   -0.7500    1.2990    0.0000 C   0  0  0  0  0  0  0  0  0  0  0  0
    0.7500    1.2990    0.0000 C   0  0  0  0  0  0  0  0  0  0  0  0
  1  2  1  0
  2  3  1  0
  3  4  2  0
  4  5  1  0
  5  6  2  0
  6  7  1  0
  7  8  1  0
  8  9  1  0
  9 10  1  0
 10 11  2  0
 10 12  1  0
 12 13  1  0
 13 14  1  0
 14 15  2  0
 14 16  1  0
 16 17  1  0
 17 18  2  0
 18 19  1  0
 19 20  2  0
 20 21  1  0
 21 22  2  0
  6 23  1  0
 23 24  2  0
 24  3  1  0
 22 17  1  0
M  END
> <ChEMBL ID>
CHEMBL1539853

> <Standard Type>
Potency

> <Standard Relation>
'='

> <Standard Value>
22.4

> <Standard Units>
nM

> <Document ChEMBL ID>
CHEMBL1201862

$$$$

     RDKit          2D

 25 27  0  0  0  0  0  0  0  0999 V2000
   -3.4140   -3.2326    0.0000 C   0  0  0  0  0  0  0  0  0  0  0  0
   -4.1640   -1.9336    0.0000 C   0  0  0  0  0  0  0  0  0  0  0  0
   -5.6640   -1.9336    0.0000 C   0  0  0  0  0  0  0  0  0  0  0  0
   -6.4140   -3.2326    0.0000 C   0  0  0  0  0  0  0  0  0  0  0  0
   -7.9140   -3.2326    0.0000 C   0  0  0  0  0  0  0  0  0  0  0  0
   -8.6640   -1.9336    0.0000 C   0  0  0  0  0  0  0  0  0  0  0  0
   -7.9140   -0.6346    0.0000 C   0  0  0  0  0  0  0  0  0  0  0  0
   -6.4140   -0.6346    0.0000 C   0  0  0  0  0  0  0  0  0  0  0  0
   -5.6640    0.6645    0.0000 N   0  0  0  0  0  0  0  0  0  0  0  0
   -4.1640    0.6645    0.0000 C   0  0  0  0  0  0  0  0  0  0  0  0
   -3.4140   -0.6346    0.0000 O   0  0  0  0  0  0  0  0  0  0  0  0
   -3.4140    1.9635    0.0000 C   0  0  0  0  0  0  0  0  0  0  0  0
   -1.9140    1.9635    0.0000 N   0  0  0  0  0  0  0  0  0  0  0  0
   -1.0323    3.1771    0.0000 C   0  0  0  0  0  0  0  0  0  0  0  0
   -1.4958    4.6036    0.0000 C   0  0  0  0  0  0  0  0  0  0  0  0
   -0.4921    5.7184    0.0000 O   0  0  0  0  0  0  0  0  0  0  0  0
   -2.9630    4.9155    0.0000 O   0  0  0  0  0  0  0  0  0  0  0  0
   -3.4266    6.3421    0.0000 C   0  0  0  0  0  0  0  0  0  0  0  0
    0.3943    2.7135    0.0000 C   0  0  0  0  0  0  0  0  0  0  0  0
    0.3943    1.2135    0.0000 C   0  0  0  0  0  0  0  0  0  0  0  0
    1.2760    0.0000    0.0000 O   0  0  0  0  0  0  0  0  0  0  0  0
    0.3943   -1.2135    0.0000 C   0  0  0  0  0  0  0  0  0  0  0  0
    0.8578   -2.6401    0.0000 C   0  0  0  0  0  0  0  0  0  0  0  0
   -1.0323   -0.7500    0.0000 C   0  0  0  0  0  0  0  0  0  0  0  0
   -1.0323    0.7500    0.0000 C   0  0  0  0  0  0  0  0  0  0  0  0
  1  2  1  0
  2  3  1  0
  3  4  2  0
  4  5  1  0
  5  6  2  0
  6  7  1  0
  7  8  2  0
  8  9  1  0
  9 10  1  0
 10 11  2  0
 10 12  1  0
 12 13  1  0
 13 14  1  0
 14 15  1  0
 15 16  2  0
 15 17  1  0
 17 18  1  0
 14 19  2  0
 19 20  1  0
 20 21  1  0
 21 22  1  0
 22 23  1  0
 22 24  2  0
 24 25  1  0
  8  3  1  0
 25 13  1  0
 25 20  2  0
M  END
> <ChEMBL ID>
CHEMBL1551798

> <Standard Type>
Potency

> <Standard Relation>
'='

> <Standard Value>
22.4

> <Standard Units>
nM

> <Document ChEMBL ID>
CHEMBL1201862

$$$$

     RDKit          2D

 22 23  0  0  0  0  0  0  0  0999 V2000
    0.0000    7.0424    0.0000 Br  0  0  0  0  0  0  0  0  0  0  0  0
    4.8187    6.0424    0.0000 O   0  0  0  0  0  0  0  0  0  0  0  0
    3.8835    4.8697    0.0000 C   0  0  0  0  0  0  0  0  0  0  0  0
    4.4315    3.4734    0.0000 C   0  0  0  0  0  0  0  0  0  0  0  0
    3.4962    2.3006    0.0000 C   0  0  0  0  0  0  0  0  0  0  0  0
    2.0130    2.5242    0.0000 C   0  0  0  0  0  0  0  0  0  0  0  0
    1.0777    1.3515    0.0000 C   0  0  0  0  0  0  0  0  0  0  0  0
    1.7286    0.0000    0.0000 C   0  0  0  0  0  0  0  0  0  0  0  0
    1.0777   -1.3515    0.0000 N   0  0  0  0  0  0  0  0  0  0  0  0
   -0.3846   -1.6852    0.0000 C   0  0  0  0  0  0  0  0  0  0  0  0
   -1.5574   -0.7500    0.0000 C   0  0  0  0  0  0  0  0  0  0  0  0
   -1.5574    0.7500    0.0000 C   0  0  0  0  0  0  0  0  0  0  0  0
   -0.3846    1.6852    0.0000 C   0  0  0  0  0  0  0  0  0  0  0  0
   -0.6082    3.1685    0.0000 C   0  0  0  0  0  0  0  0  0  0  0  0
   -2.0045    3.7165    0.0000 C   0  0  0  0  0  0  0  0  0  0  0  0
   -2.2281    5.1997    0.0000 O   0  0  0  0  0  0  0  0  0  0  0  0
   -3.1773    2.7813    0.0000 C   0  0  0  0  0  0  0  0  0  0  0  0
   -4.5736    3.3293    0.0000 O   0  0  0  0  0  0  0  0  0  0  0  0
   -2.9537    1.2980    0.0000 C   0  0  0  0  0  0  0  0  0  0  0  0
   -4.1264    0.3628    0.0000 Cl  0  0  0  0  0  0  0  0  0  0  0  0
    1.4650    3.9205    0.0000 C   0  0  0  0  0  0  0  0  0  0  0  0
    2.4002    5.0933    0.0000 C   0  0  0  0  0  0  0  0  0  0  0  0
  2  3  1  0
  3  4  2  0
  4  5  1  0
  5  6  2  0
  6  7  1  0
  7  8  1  0
  8  9  1  0
  9 10  1  0
 10 11  1  0
 11 12  1  0
 12 13  2  0
 13 14  1  0
 14 15  2  0
 15 16  1  0
 15 17  1  0
 17 18  1  0
 17 19  2  0
 19 20  1  0
  6 21  1  0
 21 22  2  0
 22  3  1  0
 13  7  1  0
 19 12  1  0
M  END
> <ChEMBL ID>
CHEMBL1256646

> <Standard Type>
Potency

> <Standard Relation>
'='

> <Standard Value>
25.1

> <Standard Units>
nM

> <Document ChEMBL ID>
CHEMBL1201862

$$$$

     RDKit          2D

 28 30  0  0  0  0  0  0  0  0999 V2000
    6.7500   -3.8971    0.0000 C   0  0  0  0  0  0  0  0  0  0  0  0
    6.0000   -2.5981    0.0000 C   0  0  0  0  0  0  0  0  0  0  0  0
    5.2500   -1.2990    0.0000 C   0  0  0  0  0  0  0  0  0  0  0  0
    3.7500   -1.2990    0.0000 N   0  0  0  0  0  0  0  0  0  0  0  0
    3.0000    0.0000    0.0000 C   0  0  0  0  0  0  0  0  0  0  0  0
    3.7500    1.2990    0.0000 O   0  0  0  0  0  0  0  0  0  0  0  0
    1.5000    0.0000    0.0000 C   0  0  0  0  0  0  0  0  0  0  0  0
    0.7500   -1.2990    0.0000 C   0  0  0  0  0  0  0  0  0  0  0  0
   -0.7500   -1.2990    0.0000 C   0  0  0  0  0  0  0  0  0  0  0  0
   -1.5000   -2.5981    0.0000 C   0  0  0  0  0  0  0  0  0  0  0  0
   -3.0000   -2.5981    0.0000 C   0  0  0  0  0  0  0  0  0  0  0  0
   -3.7500   -3.8971    0.0000 C   0  0  0  0  0  0  0  0  0  0  0  0
   -3.0000   -5.1962    0.0000 C   0  0  0  0  0  0  0  0  0  0  0  0
   -1.5000   -5.1962    0.0000 C   0  0  0  0  0  0  0  0  0  0  0  0
   -0.7500   -3.8971    0.0000 C   0  0  0  0  0  0  0  0  0  0  0  0
   -1.5000    0.0000    0.0000 C   0  0  0  0  0  0  0  0  0  0  0  0
   -0.7500    1.2990    0.0000 C   0  0  0  0  0  0  0  0  0  0  0  0
   -1.5000    2.5981    0.0000 O   0  0  0  0  0  0  0  0  0  0  0  0
   -0.7500    3.8971    0.0000 C   0  0  0  0  0  0  0  0  0  0  0  0
   -1.5000    5.1962    0.0000 C   0  0  0  0  0  0  0  0  0  0  0  0
   -0.7500    6.4952    0.0000 C   0  0  0  0  0  0  0  0  0  0  0  0
   -1.5000    7.7942    0.0000 C   0  0  0  0  0  0  0  0  0  0  0  0
   -3.0000    7.7942    0.0000 C   0  0  0  0  0  0  0  0  0  0  0  0
   -3.7500    9.0933    0.0000 C   0  0  0  0  0  0  0  0  0  0  0  0
   -3.0000   10.3923    0.0000 O   0  0  0  0  0  0  0  0  0  0  0  0
   -3.7500    6.4952    0.0000 C   0  0  0  0  0  0  0  0  0  0  0  0
   -3.0000    5.1962    0.0000 C   0  0  0  0  0  0  0  0  0  0  0  0
    0.7500    1.2990    0.0000 O   0  0  0  0  0  0  0  0  0  0  0  0
  1  2  3  0
  2  3  1  0
  3  4  1  0
  4  5  1  0
  5  6  2  0
  5  7  1  0
  7  8  2  0
  8  9  1  0
  9 10  1  6
 10 11  1  0
 11 12  1  0
 12 13  1  0
 13 14  1  0
 14 15  1  0
  9 16  1  0
 16 17  1  0
 17 18  1  6
 18 19  1  0
 19 20  1  0
 20 21  2  0
 21 22  1  0
 22 23  2  0
 23 24  1  0
 24 25  1  0
 23 26  1  0
 26 27  2  0
 17 28  1  0
 28  7  1  0
 15 10  1  0
 27 20  1  0
M  END
> <ChEMBL ID>
CHEMBL1300120

> <Standard Type>
Potency

> <Standard Relation>
'='

> <Standard Value>
25.1

> <Standard Units>
nM

> <Document ChEMBL ID>
CHEMBL1201862

$$$$

     RDKit          2D

 28 30  0  0  0  0  0  0  0  0999 V2000
   -3.6375  -10.4457    0.0000 C   0  0  0  0  0  0  0  0  0  0  0  0
   -2.4240  -11.3274    0.0000 C   0  0  0  0  0  0  0  0  0  0  0  0
   -2.5808  -12.8192    0.0000 C   0  0  0  0  0  0  0  0  0  0  0  0
   -1.0537  -10.7173    0.0000 C   0  0  0  0  0  0  0  0  0  0  0  0
    0.2454  -11.4673    0.0000 N   0  0  0  0  0  0  0  0  0  0  0  0
    1.3601  -10.4636    0.0000 N   0  0  0  0  0  0  0  0  0  0  0  0
    0.7500   -9.0933    0.0000 C   0  0  0  0  0  0  0  0  0  0  0  0
    1.5000   -7.7942    0.0000 N   0  0  0  0  0  0  0  0  0  0  0  0
    0.7500   -6.4952    0.0000 C   0  0  0  0  0  0  0  0  0  0  0  0
   -0.7500   -6.4952    0.0000 O   0  0  0  0  0  0  0  0  0  0  0  0
    1.5000   -5.1962    0.0000 C   0  0  0  0  0  0  0  0  0  0  0  0
    0.7500   -3.8971    0.0000 C   0  0  0  0  0  0  0  0  0  0  0  0
    1.5000   -2.5981    0.0000 C   0  0  0  0  0  0  0  0  0  0  0  0
    3.0000   -2.5981    0.0000 O   0  0  0  0  0  0  0  0  0  0  0  0
    0.7500   -1.2990    0.0000 N   0  0  0  0  0  0  0  0  0  0  0  0
    1.5000    0.0000    0.0000 C   0  0  0  0  0  0  0  0  0  0  0  0
    0.7500    1.2990    0.0000 C   0  0  0  0  0  0  0  0  0  0  0  0
   -0.7500    1.2990    0.0000 N   0  0  0  0  0  0  0  0  0  0  0  0
   -1.5000    2.5981    0.0000 C   0  0  0  0  0  0  0  0  0  0  0  0
   -0.7500    3.8971    0.0000 C   0  0  0  0  0  0  0  0  0  0  0  0
    0.7500    3.8971    0.0000 C   0  0  0  0  0  0  0  0  0  0  0  0
    1.5000    5.1962    0.0000 C   0  0  0  0  0  0  0  0  0  0  0  0
    0.7500    6.4952    0.0000 C   0  0  0  0  0  0  0  0  0  0  0  0
   -0.7500    6.4952    0.0000 C   0  0  0  0  0  0  0  0  0  0  0  0
   -1.5000    5.1962    0.0000 C   0  0  0  0  0  0  0  0  0  0  0  0
   -1.5000    0.0000    0.0000 C   0  0  0  0  0  0  0  0  0  0  0  0
   -0.7500   -1.2990    0.0000 C   0  0  0  0  0  0  0  0  0  0  0  0
   -0.7418   -9.2501    0.0000 S   0  0  0  0  0  0  0  0  0  0  0  0
  1  2  1  0
  2  3  1  0
  2  4  1  0
  4  5  2  0
  5  6  1  0
  6  7  2  0
  7  8  1  0
  8  9  1  0
  9 10  2  0
  9 11  1  0
 11 12  1  0
 12 13  1  0
 13 14  2  0
 13 15  1  0
 15 16  1  0
 16 17  1  0
 17 18  1  0
 18 19  1  0
 19 20  1  0
 20 21  2  0
 21 22  1  0
 22 23  2  0
 23 24  1  0
 24 25  2  0
 18 26  1  0
 26 27  1  0
  7 28  1  0
 28  4  1  0
 27 15  1  0
 25 20  1  0
M  END
> <ChEMBL ID>
CHEMBL1304765

> <Standard Type>
Potency

> <Standard Relation>
'='

> <Standard Value>
25.1

> <Standard Units>
nM

> <Document ChEMBL ID>
CHEMBL1201862

$$$$

     RDKit          2D

 29 32  0  0  0  0  0  0  0  0999 V2000
   -3.0000  -10.3923    0.0000 C   0  0  0  0  0  0  0  0  0  0  0  0
   -1.5000  -10.3923    0.0000 N   0  0  0  0  0  0  0  0  0  0  0  0
   -0.7500  -11.6913    0.0000 C   0  0  0  0  0  0  0  0  0  0  0  0
   -0.7500   -9.0933    0.0000 C   0  0  0  0  0  0  0  0  0  0  0  0
   -1.5000   -7.7942    0.0000 C   0  0  0  0  0  0  0  0  0  0  0  0
   -0.7500   -6.4952    0.0000 C   0  0  0  0  0  0  0  0  0  0  0  0
    0.7500   -6.4952    0.0000 C   0  0  0  0  0  0  0  0  0  0  0  0
    1.5000   -5.1962    0.0000 C   0  0  0  0  0  0  0  0  0  0  0  0
    0.7500   -3.8971    0.0000 N   0  0  0  0  0  0  0  0  0  0  0  0
    1.5000   -2.5981    0.0000 C   0  0  0  0  0  0  0  0  0  0  0  0
    3.0000   -2.5981    0.0000 O   0  0  0  0  0  0  0  0  0  0  0  0
    0.7500   -1.2990    0.0000 C   0  0  0  0  0  0  0  0  0  0  0  0
    1.5000    0.0000    0.0000 C   0  0  0  0  0  0  0  0  0  0  0  0
    0.7500    1.2990    0.0000 C   0  0  0  0  0  0  0  0  0  0  0  0
   -0.7500    1.2990    0.0000 C   0  0  0  0  0  0  0  0  0  0  0  0
   -1.7537    2.4138    0.0000 N   0  0  0  0  0  0  0  0  0  0  0  0
   -3.1240    1.8037    0.0000 C   0  0  0  0  0  0  0  0  0  0  0  0
   -4.4231    2.5537    0.0000 C   0  0  0  0  0  0  0  0  0  0  0  0
   -4.4231    4.0537    0.0000 C   0  0  0  0  0  0  0  0  0  0  0  0
   -3.1240    4.8037    0.0000 C   0  0  0  0  0  0  0  0  0  0  0  0
   -3.1240    6.3037    0.0000 C   0  0  0  0  0  0  0  0  0  0  0  0
   -4.4231    7.0537    0.0000 C   0  0  0  0  0  0  0  0  0  0  0  0
   -5.7221    6.3037    0.0000 C   0  0  0  0  0  0  0  0  0  0  0  0
   -5.7221    4.8037    0.0000 C   0  0  0  0  0  0  0  0  0  0  0  0
   -2.9672    0.3119    0.0000 O   0  0  0  0  0  0  0  0  0  0  0  0
   -1.5000    0.0000    0.0000 C   0  0  0  0  0  0  0  0  0  0  0  0
   -0.7500   -1.2990    0.0000 C   0  0  0  0  0  0  0  0  0  0  0  0
    1.5000   -7.7942    0.0000 C   0  0  0  0  0  0  0  0  0  0  0  0
    0.7500   -9.0933    0.0000 C   0  0  0  0  0  0  0  0  0  0  0  0
  1  2  1  0
  2  3  1  0
  2  4  1  0
  4  5  2  0
  5  6  1  0
  6  7  2  0
  7  8  1  0
  8  9  1  0
  9 10  1  0
 10 11  2  0
 10 12  1  0
 12 13  2  0
 13 14  1  0
 14 15  2  0
 15 16  1  0
 16 17  2  0
 17 18  1  0
 18 19  1  0
 19 20  2  0
 20 21  1  0
 21 22  2  0
 22 23  1  0
 23 24  2  0
 17 25  1  0
 25 26  1  0
 26 27  2  0
  7 28  1  0
 28 29  2  0
 29  4  1  0
 27 12  1  0
 26 15  1  0
 24 19  1  0
M  END
> <ChEMBL ID>
CHEMBL1318431

> <Standard Type>
Potency

> <Standard Relation>
'='

> <Standard Value>
25.1

> <Standard Units>
nM

> <Document ChEMBL ID>
CHEMBL1201862

$$$$

     RDKit          2D

 32 34  0  0  0  0  0  0  0  0999 V2000
    8.2500   -3.8971    0.0000 C   0  0  0  0  0  0  0  0  0  0  0  0
    7.5000   -5.1962    0.0000 O   0  0  0  0  0  0  0  0  0  0  0  0
    6.0000   -5.1962    0.0000 C   0  0  0  0  0  0  0  0  0  0  0  0
    5.2500   -3.8971    0.0000 O   0  0  0  0  0  0  0  0  0  0  0  0
    5.2500   -6.4952    0.0000 C   0  0  0  0  0  0  0  0  0  0  0  0
    3.7500   -6.4952    0.0000 N   0  0  0  0  0  0  0  0  0  0  0  0
    3.0000   -5.1962    0.0000 C   0  0  0  0  0  0  0  0  0  0  0  0
    3.7500   -3.8971    0.0000 O   0  0  0  0  0  0  0  0  0  0  0  0
    1.5000   -5.1962    0.0000 O   0  0  0  0  0  0  0  0  0  0  0  0
    0.7500   -3.8971    0.0000 C   0  0  0  0  0  0  0  0  0  0  0  0
    1.5000   -2.5981    0.0000 C   0  0  0  0  0  0  0  0  0  0  0  0
    3.0000   -2.5981    0.0000 O   0  0  0  0  0  0  0  0  0  0  0  0
    0.7500   -1.2990    0.0000 C   0  0  0  0  0  0  0  0  0  0  0  0
    1.5000    0.0000    0.0000 C   0  0  0  0  0  0  0  0  0  0  0  0
    0.7500    1.2990    0.0000 C   0  0  0  0  0  0  0  0  0  0  0  0
    1.5000    2.5981    0.0000 Br  0  0  0  0  0  0  0  0  0  0  0  0
   -0.7500    1.2990    0.0000 C   0  0  0  0  0  0  0  0  0  0  0  0
   -1.5000    0.0000    0.0000 C   0  0  0  0  0  0  0  0  0  0  0  0
   -0.7500   -1.2990    0.0000 C   0  0  0  0  0  0  0  0  0  0  0  0
   -1.5000   -2.5981    0.0000 O   0  0  0  0  0  0  0  0  0  0  0  0
   -0.7500   -3.8971    0.0000 C   0  0  0  0  0  0  0  0  0  0  0  0
   -1.5000   -5.1962    0.0000 C   0  0  0  0  0  0  0  0  0  0  0  0
   -3.0000   -5.1962    0.0000 C   0  0  0  0  0  0  0  0  0  0  0  0
   -3.7500   -6.4952    0.0000 C   0  0  0  0  0  0  0  0  0  0  0  0
   -3.0000   -7.7942    0.0000 C   0  0  0  0  0  0  0  0  0  0  0  0
   -1.5000   -7.7942    0.0000 C   0  0  0  0  0  0  0  0  0  0  0  0
   -0.7500   -9.0933    0.0000 O   0  0  0  0  0  0  0  0  0  0  0  0
   -1.5000  -10.3923    0.0000 C   0  0  0  0  0  0  0  0  0  0  0  0
   -0.7500   -6.4952    0.0000 C   0  0  0  0  0  0  0  0  0  0  0  0
    6.0000   -7.7942    0.0000 C   0  0  0  0  0  0  0  0  0  0  0  0
    7.5000   -7.7942    0.0000 C   0  0  0  0  0  0  0  0  0  0  0  0
    5.2500   -9.0933    0.0000 C   0  0  0  0  0  0  0  0  0  0  0  0
  1  2  1  0
  2  3  1  0
  3  4  2  0
  3  5  1  0
  5  6  1  6
  6  7  1  0
  7  8  2  0
  7  9  1  0
 10  9  1  1
 10 11  1  0
 11 12  2  0
 11 13  1  0
 13 14  2  0
 14 15  1  0
 15 16  1  0
 15 17  2  0
 17 18  1  0
 18 19  2  0
 19 20  1  0
 20 21  1  0
 21 22  1  6
 22 23  2  0
 23 24  1  0
 24 25  2  0
 25 26  1  0
 26 27  1  0
 27 28  1  0
 26 29  2  0
  5 30  1  0
 30 31  1  0
 30 32  1  0
 21 10  1  0
 29 22  1  0
 19 13  1  0
M  END
> <ChEMBL ID>
CHEMBL1320899

> <Standard Type>
Potency

> <Standard Relation>
'='

> <Standard Value>
25.1

> <Standard Units>
nM

> <Document ChEMBL ID>
CHEMBL1201862

$$$$

     RDKit          2D

 33 37  0  0  0  0  0  0  0  0999 V2000
  -16.8969  -12.0702    0.0000 C   0  0  0  0  0  0  0  0  0  0  0  0
  -15.5979  -11.3202    0.0000 C   0  0  0  0  0  0  0  0  0  0  0  0
  -15.5979   -9.8202    0.0000 C   0  0  0  0  0  0  0  0  0  0  0  0
  -14.2988   -9.0702    0.0000 C   0  0  0  0  0  0  0  0  0  0  0  0
  -12.9998   -9.8202    0.0000 C   0  0  0  0  0  0  0  0  0  0  0  0
  -11.7008   -9.0702    0.0000 C   0  0  0  0  0  0  0  0  0  0  0  0
  -11.7008   -7.5702    0.0000 O   0  0  0  0  0  0  0  0  0  0  0  0
  -10.4017   -9.8202    0.0000 N   0  0  0  0  0  0  0  0  0  0  0  0
   -9.1027   -9.0702    0.0000 C   0  0  0  0  0  0  0  0  0  0  0  0
   -7.8037   -9.8202    0.0000 C   0  0  0  0  0  0  0  0  0  0  0  0
   -6.5046   -9.0702    0.0000 C   0  0  0  0  0  0  0  0  0  0  0  0
   -6.5046   -7.5702    0.0000 C   0  0  0  0  0  0  0  0  0  0  0  0
   -5.3899   -6.5665    0.0000 N   0  0  0  0  0  0  0  0  0  0  0  0
   -6.0000   -5.1962    0.0000 C   0  0  0  0  0  0  0  0  0  0  0  0
   -5.2500   -3.8971    0.0000 S   0  0  0  0  0  0  0  0  0  0  0  0
   -3.7500   -3.8971    0.0000 C   0  0  0  0  0  0  0  0  0  0  0  0
   -3.0000   -2.5981    0.0000 C   0  0  0  0  0  0  0  0  0  0  0  0
   -3.7500   -1.2990    0.0000 O   0  0  0  0  0  0  0  0  0  0  0  0
   -1.5000   -2.5981    0.0000 N   0  0  0  0  0  0  0  0  0  0  0  0
   -0.7500   -3.8971    0.0000 C   0  0  0  0  0  0  0  0  0  0  0  0
    0.7500   -3.8971    0.0000 C   0  0  0  0  0  0  0  0  0  0  0  0
    1.5000   -2.5981    0.0000 C   0  0  0  0  0  0  0  0  0  0  0  0
    0.7500   -1.2990    0.0000 C   0  0  0  0  0  0  0  0  0  0  0  0
    1.5000    0.0000    0.0000 C   0  0  0  0  0  0  0  0  0  0  0  0
    0.7500    1.2990    0.0000 C   0  0  0  0  0  0  0  0  0  0  0  0
   -0.7500    1.2990    0.0000 C   0  0  0  0  0  0  0  0  0  0  0  0
   -1.5000    0.0000    0.0000 C   0  0  0  0  0  0  0  0  0  0  0  0
   -0.7500   -1.2990    0.0000 C   0  0  0  0  0  0  0  0  0  0  0  0
   -7.4918   -5.3529    0.0000 S   0  0  0  0  0  0  0  0  0  0  0  0
   -7.8037   -6.8202    0.0000 C   0  0  0  0  0  0  0  0  0  0  0  0
   -9.1027   -7.5702    0.0000 C   0  0  0  0  0  0  0  0  0  0  0  0
  -12.9998  -11.3202    0.0000 C   0  0  0  0  0  0  0  0  0  0  0  0
  -14.2988  -12.0702    0.0000 C   0  0  0  0  0  0  0  0  0  0  0  0
  1  2  1  0
  2  3  2  0
  3  4  1  0
  4  5  2  0
  5  6  1  0
  6  7  2  0
  6  8  1  0
  8  9  1  0
  9 10  2  0
 10 11  1  0
 11 12  2  0
 12 13  1  0
 13 14  2  0
 14 15  1  0
 15 16  1  0
 16 17  1  0
 17 18  2  0
 17 19  1  0
 19 20  1  0
 20 21  1  0
 21 22  1  0
 22 23  1  0
 23 24  2  0
 24 25  1  0
 25 26  2  0
 26 27  1  0
 27 28  2  0
 14 29  1  0
 29 30  1  0
 30 31  2  0
  5 32  1  0
 32 33  2  0
 33  2  1  0
 31  9  1  0
 30 12  1  0
 28 19  1  0
 28 23  1  0
M  END
> <ChEMBL ID>
CHEMBL1326898

> <Standard Type>
Potency

> <Standard Relation>
'='

> <Standard Value>
25.1

> <Standard Units>
nM

> <Document ChEMBL ID>
CHEMBL1201862

$$$$

     RDKit          2D

 23 26  0  0  0  0  0  0  0  0999 V2000
   -0.4704   -8.0826    0.0000 O   0  0  0  0  0  0  0  0  0  0  0  0
   -1.6839   -7.2010    0.0000 C   0  0  0  0  0  0  0  0  0  0  0  0
   -3.0542   -7.8111    0.0000 N   0  0  0  0  0  0  0  0  0  0  0  0
   -3.2110   -9.3029    0.0000 C   0  0  0  0  0  0  0  0  0  0  0  0
   -4.5813   -9.9130    0.0000 C   0  0  0  0  0  0  0  0  0  0  0  0
   -4.7381  -11.4047    0.0000 C   0  0  0  0  0  0  0  0  0  0  0  0
   -3.5246  -12.2864    0.0000 C   0  0  0  0  0  0  0  0  0  0  0  0
   -2.1543  -11.6763    0.0000 C   0  0  0  0  0  0  0  0  0  0  0  0
   -1.9975  -10.1845    0.0000 C   0  0  0  0  0  0  0  0  0  0  0  0
   -0.6272   -9.5744    0.0000 Cl  0  0  0  0  0  0  0  0  0  0  0  0
   -1.5271   -5.7092    0.0000 N   0  0  0  0  0  0  0  0  0  0  0  0
   -2.7406   -4.8275    0.0000 C   0  0  0  0  0  0  0  0  0  0  0  0
   -2.5838   -3.3357    0.0000 C   0  0  0  0  0  0  0  0  0  0  0  0
   -1.2135   -2.7256    0.0000 N   0  0  0  0  0  0  0  0  0  0  0  0
   -0.0000   -3.6073    0.0000 C   0  0  0  0  0  0  0  0  0  0  0  0
    1.2135   -2.7256    0.0000 N   0  0  0  0  0  0  0  0  0  0  0  0
    0.7500   -1.2990    0.0000 C   0  0  0  0  0  0  0  0  0  0  0  0
    1.5000    0.0000    0.0000 C   0  0  0  0  0  0  0  0  0  0  0  0
    0.7500    1.2990    0.0000 C   0  0  0  0  0  0  0  0  0  0  0  0
   -0.7500    1.2990    0.0000 C   0  0  0  0  0  0  0  0  0  0  0  0
   -1.5000    0.0000    0.0000 C   0  0  0  0  0  0  0  0  0  0  0  0
   -0.7500   -1.2990    0.0000 C   0  0  0  0  0  0  0  0  0  0  0  0
   -0.1568   -5.0991    0.0000 C   0  0  0  0  0  0  0  0  0  0  0  0
  1  2  2  0
  2  3  1  0
  3  4  1  0
  4  5  2  0
  5  6  1  0
  6  7  2  0
  7  8  1  0
  8  9  2  0
  9 10  1  0
  2 11  1  0
 11 12  1  0
 12 13  1  0
 13 14  1  0
 14 15  1  0
 15 16  2  0
 16 17  1  0
 17 18  2  0
 18 19  1  0
 19 20  2  0
 20 21  1  0
 21 22  2  0
 15 23  1  0
  9  4  1  0
 23 11  1  0
 22 14  1  0
 22 17  1  0
M  END
> <ChEMBL ID>
CHEMBL1327860

> <Standard Type>
Potency

> <Standard Relation>
'='

> <Standard Value>
25.1

> <Standard Units>
nM

> <Document ChEMBL ID>
CHEMBL1201862

$$$$

     RDKit          2D

 32 35  0  0  0  0  0  0  0  0999 V2000
   -0.0503   -7.1263    0.0000 C   0  0  0  0  0  0  0  0  0  0  0  0
   -1.1650   -6.1226    0.0000 C   0  0  0  0  0  0  0  0  0  0  0  0
   -2.5916   -6.5861    0.0000 C   0  0  0  0  0  0  0  0  0  0  0  0
   -3.7063   -5.5824    0.0000 C   0  0  0  0  0  0  0  0  0  0  0  0
   -3.3945   -4.1152    0.0000 C   0  0  0  0  0  0  0  0  0  0  0  0
   -4.5092   -3.1115    0.0000 N   0  0  0  0  0  0  0  0  0  0  0  0
   -4.1973   -1.6443    0.0000 C   0  0  0  0  0  0  0  0  0  0  0  0
   -2.7707   -1.1807    0.0000 O   0  0  0  0  0  0  0  0  0  0  0  0
   -5.3120   -0.6406    0.0000 C   0  0  0  0  0  0  0  0  0  0  0  0
   -6.7386   -1.1041    0.0000 C   0  0  0  0  0  0  0  0  0  0  0  0
   -7.0505   -2.5713    0.0000 C   0  0  0  0  0  0  0  0  0  0  0  0
   -8.4771   -3.0348    0.0000 C   0  0  0  0  0  0  0  0  0  0  0  0
   -8.7889   -4.5021    0.0000 C   0  0  0  0  0  0  0  0  0  0  0  0
   -7.6742   -5.5058    0.0000 C   0  0  0  0  0  0  0  0  0  0  0  0
   -6.2476   -5.0422    0.0000 C   0  0  0  0  0  0  0  0  0  0  0  0
   -5.9358   -3.5750    0.0000 C   0  0  0  0  0  0  0  0  0  0  0  0
   -5.0002    0.8266    0.0000 N   0  0  0  0  0  0  0  0  0  0  0  0
   -3.5736    1.2902    0.0000 S   0  0  0  0  0  0  0  0  0  0  0  0
   -4.0371    2.7168    0.0000 O   0  0  0  0  0  0  0  0  0  0  0  0
   -3.1101   -0.1364    0.0000 O   0  0  0  0  0  0  0  0  0  0  0  0
   -2.1470    1.7537    0.0000 C   0  0  0  0  0  0  0  0  0  0  0  0
   -1.8351    3.2209    0.0000 C   0  0  0  0  0  0  0  0  0  0  0  0
   -0.4086    3.6844    0.0000 C   0  0  0  0  0  0  0  0  0  0  0  0
    0.7062    2.6807    0.0000 C   0  0  0  0  0  0  0  0  0  0  0  0
    0.3943    1.2135    0.0000 C   0  0  0  0  0  0  0  0  0  0  0  0
    1.2760    0.0000    0.0000 N   0  0  0  0  0  0  0  0  0  0  0  0
    0.3943   -1.2135    0.0000 S   0  0  0  0  0  0  0  0  0  0  0  0
   -1.0323   -0.7500    0.0000 N   0  0  0  0  0  0  0  0  0  0  0  0
   -1.0323    0.7500    0.0000 C   0  0  0  0  0  0  0  0  0  0  0  0
   -1.9679   -3.6517    0.0000 C   0  0  0  0  0  0  0  0  0  0  0  0
   -1.6560   -2.1844    0.0000 C   0  0  0  0  0  0  0  0  0  0  0  0
   -0.8532   -4.6554    0.0000 C   0  0  0  0  0  0  0  0  0  0  0  0
  1  2  1  0
  2  3  2  0
  3  4  1  0
  4  5  2  0
  5  6  1  0
  6  7  1  0
  7  8  2  0
  7  9  1  0
  9 10  1  0
 10 11  1  0
 11 12  2  0
 12 13  1  0
 13 14  2  0
 14 15  1  0
 15 16  2  0
  9 17  1  0
 17 18  1  0
 18 19  2  0
 18 20  2  0
 18 21  1  0
 21 22  2  0
 22 23  1  0
 23 24  2  0
 24 25  1  0
 25 26  2  0
 26 27  1  0
 27 28  1  0
 28 29  2  0
  5 30  1  0
 30 31  1  0
 30 32  2  0
 32  2  1  0
 16 11  1  0
 29 21  1  0
 29 25  1  0
M  END
> <ChEMBL ID>
CHEMBL1333405

> <Standard Type>
Potency

> <Standard Relation>
'='

> <Standard Value>
25.1

> <Standard Units>
nM

> <Document ChEMBL ID>
CHEMBL1201862

$$$$

     RDKit          2D

 29 32  0  0  0  0  0  0  0  0999 V2000
    4.1181   -9.7190    0.0000 C   0  0  0  0  0  0  0  0  0  0  0  0
    2.9046   -8.8373    0.0000 C   0  0  0  0  0  0  0  0  0  0  0  0
    3.0613   -7.3456    0.0000 O   0  0  0  0  0  0  0  0  0  0  0  0
    1.8478   -6.4639    0.0000 C   0  0  0  0  0  0  0  0  0  0  0  0
    0.4775   -7.0740    0.0000 O   0  0  0  0  0  0  0  0  0  0  0  0
    2.0046   -4.9721    0.0000 C   0  0  0  0  0  0  0  0  0  0  0  0
    3.3037   -4.2221    0.0000 N   0  0  0  0  0  0  0  0  0  0  0  0
    2.9918   -2.7549    0.0000 N   0  0  0  0  0  0  0  0  0  0  0  0
    1.5000   -2.5981    0.0000 N   0  0  0  0  0  0  0  0  0  0  0  0
    0.7500   -1.2990    0.0000 C   0  0  0  0  0  0  0  0  0  0  0  0
    1.5000    0.0000    0.0000 N   0  0  0  0  0  0  0  0  0  0  0  0
    0.7500    1.2990    0.0000 C   0  0  0  0  0  0  0  0  0  0  0  0
    1.5000    2.5981    0.0000 O   0  0  0  0  0  0  0  0  0  0  0  0
    3.0000    2.5981    0.0000 C   0  0  0  0  0  0  0  0  0  0  0  0
   -0.7500    1.2990    0.0000 N   0  0  0  0  0  0  0  0  0  0  0  0
   -1.5000    0.0000    0.0000 C   0  0  0  0  0  0  0  0  0  0  0  0
   -3.0000    0.0000    0.0000 N   0  0  0  0  0  0  0  0  0  0  0  0
   -3.8817   -1.2135    0.0000 C   0  0  0  0  0  0  0  0  0  0  0  0
   -5.3083   -0.7500    0.0000 C   0  0  0  0  0  0  0  0  0  0  0  0
   -5.3083    0.7500    0.0000 C   0  0  0  0  0  0  0  0  0  0  0  0
   -3.8817    1.2135    0.0000 C   0  0  0  0  0  0  0  0  0  0  0  0
   -0.7500   -1.2990    0.0000 N   0  0  0  0  0  0  0  0  0  0  0  0
    0.8899   -3.9684    0.0000 C   0  0  0  0  0  0  0  0  0  0  0  0
   -0.5773   -4.2803    0.0000 C   0  0  0  0  0  0  0  0  0  0  0  0
   -1.5810   -3.1655    0.0000 C   0  0  0  0  0  0  0  0  0  0  0  0
   -3.0482   -3.4774    0.0000 C   0  0  0  0  0  0  0  0  0  0  0  0
   -3.5118   -4.9040    0.0000 C   0  0  0  0  0  0  0  0  0  0  0  0
   -2.5081   -6.0187    0.0000 C   0  0  0  0  0  0  0  0  0  0  0  0
   -1.0409   -5.7068    0.0000 C   0  0  0  0  0  0  0  0  0  0  0  0
  1  2  1  0
  2  3  1  0
  3  4  1  0
  4  5  2  0
  4  6  1  0
  6  7  1  0
  7  8  2  0
  8  9  1  0
  9 10  1  0
 10 11  2  0
 11 12  1  0
 12 13  1  0
 13 14  1  0
 12 15  2  0
 15 16  1  0
 16 17  1  0
 17 18  1  0
 18 19  1  0
 19 20  1  0
 20 21  1  0
 16 22  2  0
  9 23  1  0
 23 24  1  0
 24 25  2  0
 25 26  1  0
 26 27  2  0
 27 28  1  0
 28 29  2  0
 23  6  2  0
 29 24  1  0
 22 10  1  0
 21 17  1  0
M  END
> <ChEMBL ID>
CHEMBL1334836

> <Standard Type>
Potency

> <Standard Relation>
'='

> <Standard Value>
25.1

> <Standard Units>
nM

> <Document ChEMBL ID>
CHEMBL1201862

$$$$

     RDKit          2D

 25 28  0  0  0  0  0  0  0  0999 V2000
    6.8056   -0.3314    0.0000 C   0  0  0  0  0  0  0  0  0  0  0  0
    5.3790   -0.7949    0.0000 O   0  0  0  0  0  0  0  0  0  0  0  0
    5.0672   -2.2621    0.0000 C   0  0  0  0  0  0  0  0  0  0  0  0
    6.1819   -3.2658    0.0000 O   0  0  0  0  0  0  0  0  0  0  0  0
    3.6406   -2.7256    0.0000 C   0  0  0  0  0  0  0  0  0  0  0  0
    2.4271   -1.8439    0.0000 O   0  0  0  0  0  0  0  0  0  0  0  0
    1.2135   -2.7256    0.0000 C   0  0  0  0  0  0  0  0  0  0  0  0
    1.6771   -4.1522    0.0000 O   0  0  0  0  0  0  0  0  0  0  0  0
    3.1771   -4.1522    0.0000 C   0  0  0  0  0  0  0  0  0  0  0  0
    4.0587   -5.3657    0.0000 C   0  0  0  0  0  0  0  0  0  0  0  0
    3.4486   -6.7361    0.0000 O   0  0  0  0  0  0  0  0  0  0  0  0
    5.5505   -5.2089    0.0000 O   0  0  0  0  0  0  0  0  0  0  0  0
    6.4322   -6.4225    0.0000 C   0  0  0  0  0  0  0  0  0  0  0  0
    0.7500   -1.2990    0.0000 C   0  0  0  0  0  0  0  0  0  0  0  0
    1.5000    0.0000    0.0000 C   0  0  0  0  0  0  0  0  0  0  0  0
    0.7500    1.2990    0.0000 C   0  0  0  0  0  0  0  0  0  0  0  0
   -0.7500    1.2990    0.0000 C   0  0  0  0  0  0  0  0  0  0  0  0
   -1.5000    0.0000    0.0000 C   0  0  0  0  0  0  0  0  0  0  0  0
   -0.7500   -1.2990    0.0000 C   0  0  0  0  0  0  0  0  0  0  0  0
   -1.2135   -2.7256    0.0000 C   0  0  0  0  0  0  0  0  0  0  0  0
   -2.5838   -3.3357    0.0000 C   0  0  0  0  0  0  0  0  0  0  0  0
   -2.7406   -4.8275    0.0000 C   0  0  0  0  0  0  0  0  0  0  0  0
   -1.5271   -5.7092    0.0000 C   0  0  0  0  0  0  0  0  0  0  0  0
   -0.1568   -5.0991    0.0000 C   0  0  0  0  0  0  0  0  0  0  0  0
   -0.0000   -3.6073    0.0000 C   0  0  0  0  0  0  0  0  0  0  0  0
  1  2  1  0
  2  3  1  0
  3  4  2  0
  3  5  1  0
  5  6  1  0
  6  7  1  0
  7  8  1  0
  8  9  1  0
  9 10  1  0
 10 11  2  0
 10 12  1  0
 12 13  1  0
  7 14  1  0
 14 15  2  0
 15 16  1  0
 16 17  2  0
 17 18  1  0
 18 19  2  0
 19 20  1  0
 20 21  2  0
 21 22  1  0
 22 23  2  0
 23 24  1  0
 24 25  2  0
  9  5  1  0
 19 14  1  0
 25 20  1  0
 25  7  1  0
M  END
> <ChEMBL ID>
CHEMBL1337800

> <Standard Type>
Potency

> <Standard Relation>
'='

> <Standard Value>
25.1

> <Standard Units>
nM

> <Document ChEMBL ID>
CHEMBL1201862

$$$$

     RDKit          2D

 25 28  0  0  0  0  0  0  0  0999 V2000
   -0.7500   -3.8971    0.0000 O   0  0  0  0  0  0  0  0  0  0  0  0
    0.7500   -3.8971    0.0000 C   0  0  0  0  0  0  0  0  0  0  0  0
    1.5000   -2.5981    0.0000 N   0  0  0  0  0  0  0  0  0  0  0  0
    0.7500   -1.2990    0.0000 C   0  0  0  0  0  0  0  0  0  0  0  0
    1.5000    0.0000    0.0000 C   0  0  0  0  0  0  0  0  0  0  0  0
    0.7500    1.2990    0.0000 C   0  0  0  0  0  0  0  0  0  0  0  0
   -0.7500    1.2990    0.0000 C   0  0  0  0  0  0  0  0  0  0  0  0
   -1.5000    0.0000    0.0000 C   0  0  0  0  0  0  0  0  0  0  0  0
   -3.0000    0.0000    0.0000 C   0  0  0  0  0  0  0  0  0  0  0  0
   -3.8817   -1.2135    0.0000 N   0  0  0  0  0  0  0  0  0  0  0  0
   -5.3083   -0.7500    0.0000 N   0  0  0  0  0  0  0  0  0  0  0  0
   -5.3083    0.7500    0.0000 C   0  0  0  0  0  0  0  0  0  0  0  0
   -6.5218    1.6317    0.0000 C   0  0  0  0  0  0  0  0  0  0  0  0
   -6.3650    3.1235    0.0000 C   0  0  0  0  0  0  0  0  0  0  0  0
   -7.5785    4.0051    0.0000 C   0  0  0  0  0  0  0  0  0  0  0  0
   -8.9488    3.3950    0.0000 C   0  0  0  0  0  0  0  0  0  0  0  0
   -9.1056    1.9033    0.0000 C   0  0  0  0  0  0  0  0  0  0  0  0
   -7.8921    1.0216    0.0000 C   0  0  0  0  0  0  0  0  0  0  0  0
   -3.8817    1.2135    0.0000 O   0  0  0  0  0  0  0  0  0  0  0  0
   -0.7500   -1.2990    0.0000 C   0  0  0  0  0  0  0  0  0  0  0  0
    1.5000   -5.1962    0.0000 C   0  0  0  0  0  0  0  0  0  0  0  0
    2.9918   -5.3529    0.0000 C   0  0  0  0  0  0  0  0  0  0  0  0
    3.3037   -6.8202    0.0000 C   0  0  0  0  0  0  0  0  0  0  0  0
    2.0046   -7.5702    0.0000 C   0  0  0  0  0  0  0  0  0  0  0  0
    0.8899   -6.5665    0.0000 O   0  0  0  0  0  0  0  0  0  0  0  0
  1  2  2  0
  2  3  1  0
  3  4  1  0
  4  5  2  0
  5  6  1  0
  6  7  2  0
  7  8  1  0
  8  9  1  0
  9 10  2  0
 10 11  1  0
 11 12  2  0
 12 13  1  0
 13 14  2  0
 14 15  1  0
 15 16  2  0
 16 17  1  0
 17 18  2  0
 12 19  1  0
  8 20  2  0
  2 21  1  0
 21 22  1  0
 22 23  1  0
 23 24  1  0
 24 25  1  0
 20  4  1  0
 25 21  1  0
 19  9  1  0
 18 13  1  0
M  END
> <ChEMBL ID>
CHEMBL1345245

> <Standard Type>
Potency

> <Standard Relation>
'='

> <Standard Value>
25.1

> <Standard Units>
nM

> <Document ChEMBL ID>
CHEMBL1201862

$$$$

     RDKit          2D

 26 28  0  0  0  0  0  0  0  0999 V2000
   -7.1832   -9.4439    0.0000 C   0  0  0  0  0  0  0  0  0  0  0  0
   -6.8714   -7.9767    0.0000 C   0  0  0  0  0  0  0  0  0  0  0  0
   -7.9861   -6.9730    0.0000 C   0  0  0  0  0  0  0  0  0  0  0  0
   -9.4127   -7.4365    0.0000 C   0  0  0  0  0  0  0  0  0  0  0  0
  -10.5274   -6.4328    0.0000 C   0  0  0  0  0  0  0  0  0  0  0  0
  -10.2155   -4.9656    0.0000 C   0  0  0  0  0  0  0  0  0  0  0  0
   -8.7889   -4.5021    0.0000 C   0  0  0  0  0  0  0  0  0  0  0  0
   -8.4771   -3.0348    0.0000 N   0  0  0  0  0  0  0  0  0  0  0  0
   -7.0505   -2.5713    0.0000 C   0  0  0  0  0  0  0  0  0  0  0  0
   -5.9358   -3.5750    0.0000 O   0  0  0  0  0  0  0  0  0  0  0  0
   -6.7386   -1.1041    0.0000 C   0  0  0  0  0  0  0  0  0  0  0  0
   -5.3120   -0.6406    0.0000 C   0  0  0  0  0  0  0  0  0  0  0  0
   -5.0002    0.8266    0.0000 N   0  0  0  0  0  0  0  0  0  0  0  0
   -3.5736    1.2902    0.0000 S   0  0  0  0  0  0  0  0  0  0  0  0
   -4.0371    2.7168    0.0000 O   0  0  0  0  0  0  0  0  0  0  0  0
   -3.1101   -0.1364    0.0000 O   0  0  0  0  0  0  0  0  0  0  0  0
   -2.1470    1.7537    0.0000 C   0  0  0  0  0  0  0  0  0  0  0  0
   -1.8351    3.2209    0.0000 C   0  0  0  0  0  0  0  0  0  0  0  0
   -0.4086    3.6844    0.0000 C   0  0  0  0  0  0  0  0  0  0  0  0
    0.7062    2.6807    0.0000 C   0  0  0  0  0  0  0  0  0  0  0  0
    0.3943    1.2135    0.0000 C   0  0  0  0  0  0  0  0  0  0  0  0
    1.2760    0.0000    0.0000 N   0  0  0  0  0  0  0  0  0  0  0  0
    0.3943   -1.2135    0.0000 O   0  0  0  0  0  0  0  0  0  0  0  0
   -1.0323   -0.7500    0.0000 N   0  0  0  0  0  0  0  0  0  0  0  0
   -1.0323    0.7500    0.0000 C   0  0  0  0  0  0  0  0  0  0  0  0
   -7.6742   -5.5058    0.0000 C   0  0  0  0  0  0  0  0  0  0  0  0
  1  2  1  0
  2  3  1  0
  3  4  2  0
  4  5  1  0
  5  6  2  0
  6  7  1  0
  7  8  1  0
  8  9  1  0
  9 10  2  0
  9 11  1  0
 11 12  1  0
 12 13  1  0
 13 14  1  0
 14 15  2  0
 14 16  2  0
 14 17  1  0
 17 18  2  0
 18 19  1  0
 19 20  2  0
 20 21  1  0
 21 22  2  0
 22 23  1  0
 23 24  1  0
 24 25  2  0
  7 26  2  0
 26  3  1  0
 25 17  1  0
 25 21  1  0
M  END
> <ChEMBL ID>
CHEMBL1347146

> <Standard Type>
Potency

> <Standard Relation>
'='

> <Standard Value>
25.1

> <Standard Units>
nM

> <Document ChEMBL ID>
CHEMBL1201862

$$$$

     RDKit          2D

 31 34  0  0  0  0  0  0  0  0999 V2000
    3.7500  -14.2894    0.0000 C   0  0  0  0  0  0  0  0  0  0  0  0
    3.0000  -12.9904    0.0000 C   0  0  0  0  0  0  0  0  0  0  0  0
    1.5000  -12.9904    0.0000 C   0  0  0  0  0  0  0  0  0  0  0  0
    0.7500  -11.6913    0.0000 C   0  0  0  0  0  0  0  0  0  0  0  0
    1.5000  -10.3923    0.0000 C   0  0  0  0  0  0  0  0  0  0  0  0
    0.7500   -9.0933    0.0000 N   0  0  0  0  0  0  0  0  0  0  0  0
    1.5000   -7.7942    0.0000 C   0  0  0  0  0  0  0  0  0  0  0  0
    3.0000   -7.7942    0.0000 O   0  0  0  0  0  0  0  0  0  0  0  0
    0.7500   -6.4952    0.0000 C   0  0  0  0  0  0  0  0  0  0  0  0
    1.5000   -5.1962    0.0000 S   0  0  0  0  0  0  0  0  0  0  0  0
    0.7500   -3.8971    0.0000 C   0  0  0  0  0  0  0  0  0  0  0  0
    1.5000   -2.5981    0.0000 N   0  0  0  0  0  0  0  0  0  0  0  0
    0.7500   -1.2990    0.0000 C   0  0  0  0  0  0  0  0  0  0  0  0
    1.5000    0.0000    0.0000 C   0  0  0  0  0  0  0  0  0  0  0  0
    0.7500    1.2990    0.0000 C   0  0  0  0  0  0  0  0  0  0  0  0
   -0.7500    1.2990    0.0000 C   0  0  0  0  0  0  0  0  0  0  0  0
   -1.5000    0.0000    0.0000 C   0  0  0  0  0  0  0  0  0  0  0  0
   -0.7500   -1.2990    0.0000 C   0  0  0  0  0  0  0  0  0  0  0  0
   -1.5000   -2.5981    0.0000 N   0  0  0  0  0  0  0  0  0  0  0  0
   -0.7500   -3.8971    0.0000 C   0  0  0  0  0  0  0  0  0  0  0  0
   -1.5000   -5.1962    0.0000 C   0  0  0  0  0  0  0  0  0  0  0  0
   -3.0000   -5.1962    0.0000 C   0  0  0  0  0  0  0  0  0  0  0  0
   -3.7500   -3.8971    0.0000 C   0  0  0  0  0  0  0  0  0  0  0  0
   -5.2500   -3.8971    0.0000 C   0  0  0  0  0  0  0  0  0  0  0  0
   -6.0000   -5.1962    0.0000 C   0  0  0  0  0  0  0  0  0  0  0  0
   -5.2500   -6.4952    0.0000 C   0  0  0  0  0  0  0  0  0  0  0  0
   -3.7500   -6.4952    0.0000 C   0  0  0  0  0  0  0  0  0  0  0  0
   -3.0000   -7.7942    0.0000 F   0  0  0  0  0  0  0  0  0  0  0  0
    3.0000  -10.3923    0.0000 C   0  0  0  0  0  0  0  0  0  0  0  0
    3.7500  -11.6913    0.0000 C   0  0  0  0  0  0  0  0  0  0  0  0
    5.2500  -11.6913    0.0000 F   0  0  0  0  0  0  0  0  0  0  0  0
  1  2  1  0
  2  3  2  0
  3  4  1  0
  4  5  2  0
  5  6  1  0
  6  7  1  0
  7  8  2  0
  7  9  1  0
  9 10  1  0
 10 11  1  0
 11 12  2  0
 12 13  1  0
 13 14  2  0
 14 15  1  0
 15 16  2  0
 16 17  1  0
 17 18  2  0
 18 19  1  0
 19 20  2  0
 20 21  1  0
 21 22  1  0
 22 23  2  0
 23 24  1  0
 24 25  2  0
 25 26  1  0
 26 27  2  0
 27 28  1  0
  5 29  1  0
 29 30  2  0
 30 31  1  0
 30  2  1  0
 20 11  1  0
 27 22  1  0
 18 13  1  0
M  END
> <ChEMBL ID>
CHEMBL1358546

> <Standard Type>
Potency

> <Standard Relation>
'='

> <Standard Value>
25.1

> <Standard Units>
nM

> <Document ChEMBL ID>
CHEMBL1201862

$$$$

     RDKit          2D

 24 26  0  0  0  0  0  0  0  0999 V2000
    2.7760    5.1962    0.0000 C   0  0  0  0  0  0  0  0  0  0  0  0
    3.5260    3.8971    0.0000 C   0  0  0  0  0  0  0  0  0  0  0  0
    2.7760    2.5981    0.0000 O   0  0  0  0  0  0  0  0  0  0  0  0
    3.5260    1.2990    0.0000 C   0  0  0  0  0  0  0  0  0  0  0  0
    5.0260    1.2990    0.0000 O   0  0  0  0  0  0  0  0  0  0  0  0
    2.7760    0.0000    0.0000 C   0  0  0  0  0  0  0  0  0  0  0  0
    1.2760    0.0000    0.0000 C   0  0  0  0  0  0  0  0  0  0  0  0
    0.3943    1.2135    0.0000 N   0  0  0  0  0  0  0  0  0  0  0  0
   -1.0323    0.7500    0.0000 N   0  0  0  0  0  0  0  0  0  0  0  0
   -1.0323   -0.7500    0.0000 C   0  0  0  0  0  0  0  0  0  0  0  0
    0.3943   -1.2135    0.0000 C   0  0  0  0  0  0  0  0  0  0  0  0
    0.7062   -2.6807    0.0000 C   0  0  0  0  0  0  0  0  0  0  0  0
    2.1328   -3.1443    0.0000 C   0  0  0  0  0  0  0  0  0  0  0  0
    2.4446   -4.6115    0.0000 C   0  0  0  0  0  0  0  0  0  0  0  0
    3.8712   -5.0750    0.0000 C   0  0  0  0  0  0  0  0  0  0  0  0
    4.9859   -4.0713    0.0000 C   0  0  0  0  0  0  0  0  0  0  0  0
    4.6741   -2.6041    0.0000 C   0  0  0  0  0  0  0  0  0  0  0  0
    3.2475   -2.1406    0.0000 C   0  0  0  0  0  0  0  0  0  0  0  0
   -0.4086   -3.6844    0.0000 C   0  0  0  0  0  0  0  0  0  0  0  0
   -0.0967   -5.1517    0.0000 C   0  0  0  0  0  0  0  0  0  0  0  0
    0.2152   -6.6189    0.0000 N   0  0  0  0  0  0  0  0  0  0  0  0
   -1.8351   -3.2209    0.0000 C   0  0  0  0  0  0  0  0  0  0  0  0
   -2.9499   -4.2246    0.0000 N   0  0  0  0  0  0  0  0  0  0  0  0
   -2.1470   -1.7537    0.0000 O   0  0  0  0  0  0  0  0  0  0  0  0
  1  2  1  0
  2  3  1  0
  3  4  1  0
  4  5  2  0
  4  6  1  0
  6  7  1  0
  7  8  2  0
  8  9  1  0
  9 10  1  0
 10 11  2  0
 11 12  1  0
 12 13  1  0
 13 14  1  0
 14 15  2  0
 15 16  1  0
 16 17  1  0
 17 18  1  0
 12 19  1  0
 19 20  1  0
 20 21  3  0
 19 22  2  0
 22 23  1  0
 22 24  1  0
 11  7  1  0
 18 13  1  0
 24 10  1  0
M  END
> <ChEMBL ID>
CHEMBL1362279

> <Standard Type>
Potency

> <Standard Relation>
'='

> <Standard Value>
25.1

> <Standard Units>
nM

> <Document ChEMBL ID>
CHEMBL1201862

$$$$

     RDKit          2D

 29 32  0  0  0  0  0  0  0  0999 V2000
    3.7500   -1.2990    0.0000 C   0  0  0  0  0  0  0  0  0  0  0  0
    3.0000    0.0000    0.0000 O   0  0  0  0  0  0  0  0  0  0  0  0
    1.5000    0.0000    0.0000 C   0  0  0  0  0  0  0  0  0  0  0  0
    0.7500   -1.2990    0.0000 C   0  0  0  0  0  0  0  0  0  0  0  0
   -0.7500   -1.2990    0.0000 C   0  0  0  0  0  0  0  0  0  0  0  0
   -1.5000    0.0000    0.0000 C   0  0  0  0  0  0  0  0  0  0  0  0
   -3.0000    0.0000    0.0000 C   0  0  0  0  0  0  0  0  0  0  0  0
   -3.8817   -1.2135    0.0000 N   0  0  0  0  0  0  0  0  0  0  0  0
   -5.3083   -0.7500    0.0000 O   0  0  0  0  0  0  0  0  0  0  0  0
   -5.3083    0.7500    0.0000 C   0  0  0  0  0  0  0  0  0  0  0  0
   -6.5218    1.6317    0.0000 C   0  0  0  0  0  0  0  0  0  0  0  0
   -6.3650    3.1235    0.0000 C   0  0  0  0  0  0  0  0  0  0  0  0
   -7.5785    4.0051    0.0000 C   0  0  0  0  0  0  0  0  0  0  0  0
   -8.9488    3.3950    0.0000 C   0  0  0  0  0  0  0  0  0  0  0  0
  -10.1624    4.2767    0.0000 N   0  0  0  0  0  0  0  0  0  0  0  0
  -10.0056    5.7685    0.0000 C   0  0  0  0  0  0  0  0  0  0  0  0
  -11.2191    6.6502    0.0000 C   0  0  0  0  0  0  0  0  0  0  0  0
  -12.6457    6.1866    0.0000 C   0  0  0  0  0  0  0  0  0  0  0  0
  -13.5274    7.4002    0.0000 C   0  0  0  0  0  0  0  0  0  0  0  0
  -12.6457    8.6137    0.0000 C   0  0  0  0  0  0  0  0  0  0  0  0
  -11.2191    8.1502    0.0000 O   0  0  0  0  0  0  0  0  0  0  0  0
   -9.1056    1.9033    0.0000 C   0  0  0  0  0  0  0  0  0  0  0  0
  -10.4760    1.2931    0.0000 N   0  0  0  0  0  4  0  0  0  0  0  0
  -10.6327   -0.1986    0.0000 O   0  0  0  0  0  0  0  0  0  0  0  0
  -11.6895    2.1748    0.0000 O   0  0  0  0  0  1  0  0  0  0  0  0
   -7.8921    1.0216    0.0000 C   0  0  0  0  0  0  0  0  0  0  0  0
   -3.8817    1.2135    0.0000 N   0  0  0  0  0  0  0  0  0  0  0  0
   -0.7500    1.2990    0.0000 C   0  0  0  0  0  0  0  0  0  0  0  0
    0.7500    1.2990    0.0000 C   0  0  0  0  0  0  0  0  0  0  0  0
  1  2  1  0
  2  3  1  0
  3  4  2  0
  4  5  1  0
  5  6  2  0
  6  7  1  0
  7  8  2  0
  8  9  1  0
  9 10  1  0
 10 11  1  0
 11 12  2  0
 12 13  1  0
 13 14  2  0
 14 15  1  0
 15 16  1  0
 16 17  1  0
 17 18  1  0
 18 19  1  0
 19 20  1  0
 20 21  1  0
 14 22  1  0
 22 23  1  0
 23 24  2  0
 23 25  1  0
 22 26  2  0
 10 27  2  0
  6 28  1  0
 28 29  2  0
 29  3  1  0
 27  7  1  0
 26 11  1  0
 21 17  1  0
M  CHG  2  23   1  25  -1
M  END
> <ChEMBL ID>
CHEMBL1367240

> <Standard Type>
Potency

> <Standard Relation>
'='

> <Standard Value>
25.1

> <Standard Units>
nM

> <Document ChEMBL ID>
CHEMBL1201862

$$$$

     RDKit          2D

 27 30  0  0  0  0  0  0  0  0999 V2000
   -3.0000  -10.3923    0.0000 C   0  0  0  0  0  0  0  0  0  0  0  0
   -3.7500   -9.0933    0.0000 C   0  0  0  0  0  0  0  0  0  0  0  0
   -3.0000   -7.7942    0.0000 O   0  0  0  0  0  0  0  0  0  0  0  0
   -3.7500   -6.4952    0.0000 C   0  0  0  0  0  0  0  0  0  0  0  0
   -5.2500   -6.4952    0.0000 O   0  0  0  0  0  0  0  0  0  0  0  0
   -3.0000   -5.1962    0.0000 C   0  0  0  0  0  0  0  0  0  0  0  0
   -3.7500   -3.8971    0.0000 C   0  0  0  0  0  0  0  0  0  0  0  0
   -3.0000   -2.5981    0.0000 N   0  0  0  0  0  0  0  0  0  0  0  0
   -1.5000   -2.5981    0.0000 C   0  0  0  0  0  0  0  0  0  0  0  0
   -0.7500   -3.8971    0.0000 C   0  0  0  0  0  0  0  0  0  0  0  0
    0.7500   -3.8971    0.0000 C   0  0  0  0  0  0  0  0  0  0  0  0
    1.5000   -2.5981    0.0000 C   0  0  0  0  0  0  0  0  0  0  0  0
    0.7500   -1.2990    0.0000 C   0  0  0  0  0  0  0  0  0  0  0  0
    1.5000    0.0000    0.0000 C   0  0  0  0  0  0  0  0  0  0  0  0
    0.7500    1.2990    0.0000 C   0  0  0  0  0  0  0  0  0  0  0  0
   -0.7500    1.2990    0.0000 C   0  0  0  0  0  0  0  0  0  0  0  0
   -1.5000    0.0000    0.0000 C   0  0  0  0  0  0  0  0  0  0  0  0
   -0.7500   -1.2990    0.0000 C   0  0  0  0  0  0  0  0  0  0  0  0
   -1.5000   -5.1962    0.0000 C   0  0  0  0  0  0  0  0  0  0  0  0
   -0.7500   -6.4952    0.0000 N   0  0  0  0  0  0  0  0  0  0  0  0
    0.7500   -6.4952    0.0000 C   0  0  0  0  0  0  0  0  0  0  0  0
    1.5000   -5.1962    0.0000 C   0  0  0  0  0  0  0  0  0  0  0  0
    3.0000   -5.1962    0.0000 C   0  0  0  0  0  0  0  0  0  0  0  0
    3.7500   -6.4952    0.0000 C   0  0  0  0  0  0  0  0  0  0  0  0
    3.0000   -7.7942    0.0000 C   0  0  0  0  0  0  0  0  0  0  0  0
    3.7500   -9.0933    0.0000 Cl  0  0  0  0  0  0  0  0  0  0  0  0
    1.5000   -7.7942    0.0000 C   0  0  0  0  0  0  0  0  0  0  0  0
  1  2  1  0
  2  3  1  0
  3  4  1  0
  4  5  2  0
  4  6  1  0
  6  7  2  0
  7  8  1  0
  8  9  2  0
  9 10  1  0
 10 11  1  0
 11 12  2  0
 12 13  1  0
 13 14  2  0
 14 15  1  0
 15 16  2  0
 16 17  1  0
 17 18  2  0
 10 19  2  0
 19 20  1  0
 20 21  1  0
 21 22  2  0
 22 23  1  0
 23 24  2  0
 24 25  1  0
 25 26  1  0
 25 27  2  0
 19  6  1  0
 27 21  1  0
 18  9  1  0
 18 13  1  0
M  END
> <ChEMBL ID>
CHEMBL1367365

> <Standard Type>
Potency

> <Standard Relation>
'='

> <Standard Value>
25.1

> <Standard Units>
nM

> <Document ChEMBL ID>
CHEMBL1201862

$$$$

     RDKit          2D

 32 36  0  0  0  0  0  0  0  0999 V2000
   -3.7500    3.8971    0.0000 C   0  0  0  0  0  0  0  0  0  0  0  0
   -3.0000    2.5981    0.0000 C   0  0  0  0  0  0  0  0  0  0  0  0
   -3.7500    1.2990    0.0000 C   0  0  0  0  0  0  0  0  0  0  0  0
   -3.0000    0.0000    0.0000 C   0  0  0  0  0  0  0  0  0  0  0  0
   -3.7500   -1.2990    0.0000 C   0  0  0  0  0  0  0  0  0  0  0  0
   -3.0000   -2.5981    0.0000 C   0  0  0  0  0  0  0  0  0  0  0  0
   -3.7500   -3.8971    0.0000 C   0  0  0  0  0  0  0  0  0  0  0  0
   -5.2500   -3.8971    0.0000 N   0  0  0  0  0  0  0  0  0  0  0  0
   -6.0000   -5.1962    0.0000 C   0  0  0  0  0  0  0  0  0  0  0  0
   -5.2500   -6.4952    0.0000 C   0  0  0  0  0  0  0  0  0  0  0  0
   -3.7500   -6.4952    0.0000 C   0  0  0  0  0  0  0  0  0  0  0  0
   -3.0000   -7.7942    0.0000 C   0  0  0  0  0  0  0  0  0  0  0  0
   -3.7500   -9.0933    0.0000 C   0  0  0  0  0  0  0  0  0  0  0  0
   -5.2500   -9.0933    0.0000 C   0  0  0  0  0  0  0  0  0  0  0  0
   -6.0000   -7.7942    0.0000 C   0  0  0  0  0  0  0  0  0  0  0  0
   -5.7135  -10.5199    0.0000 O   0  0  0  0  0  0  0  0  0  0  0  0
   -4.5000  -11.4015    0.0000 C   0  0  0  0  0  0  0  0  0  0  0  0
   -3.2865  -10.5199    0.0000 O   0  0  0  0  0  0  0  0  0  0  0  0
   -6.0000   -2.5981    0.0000 C   0  0  0  0  0  0  0  0  0  0  0  0
   -5.2500   -1.2990    0.0000 O   0  0  0  0  0  0  0  0  0  0  0  0
   -7.5000   -2.5981    0.0000 C   0  0  0  0  0  0  0  0  0  0  0  0
   -8.3817   -3.8116    0.0000 C   0  0  0  0  0  0  0  0  0  0  0  0
   -9.8083   -3.3481    0.0000 C   0  0  0  0  0  0  0  0  0  0  0  0
   -9.8083   -1.8481    0.0000 C   0  0  0  0  0  0  0  0  0  0  0  0
   -8.3817   -1.3846    0.0000 O   0  0  0  0  0  0  0  0  0  0  0  0
   -1.5000   -2.5981    0.0000 C   0  0  0  0  0  0  0  0  0  0  0  0
   -0.7500   -3.8971    0.0000 O   0  0  0  0  0  0  0  0  0  0  0  0
   -0.7500   -1.2990    0.0000 N   0  0  0  0  0  0  0  0  0  0  0  0
   -1.5000   -0.0000    0.0000 C   0  0  0  0  0  0  0  0  0  0  0  0
   -0.7500    1.2990    0.0000 C   0  0  0  0  0  0  0  0  0  0  0  0
   -1.5000    2.5981    0.0000 C   0  0  0  0  0  0  0  0  0  0  0  0
   -0.7500    3.8971    0.0000 C   0  0  0  0  0  0  0  0  0  0  0  0
  1  2  1  0
  2  3  2  0
  3  4  1  0
  4  5  2  0
  5  6  1  0
  6  7  1  0
  7  8  1  0
  8  9  1  0
  9 10  1  0
 10 11  2  0
 11 12  1  0
 12 13  2  0
 13 14  1  0
 14 15  2  0
 14 16  1  0
 16 17  1  0
 17 18  1  0
  8 19  1  0
 19 20  2  0
 19 21  1  0
 21 22  2  0
 22 23  1  0
 23 24  2  0
 24 25  1  0
  6 26  2  0
 26 27  1  0
 26 28  1  0
 28 29  2  0
 29 30  1  0
 30 31  2  0
 31 32  1  0
 31  2  1  0
 29  4  1  0
 15 10  1  0
 25 21  1  0
 18 13  1  0
M  END
> <ChEMBL ID>
CHEMBL1369845

> <Standard Type>
Potency

> <Standard Relation>
'='

> <Standard Value>
25.1

> <Standard Units>
nM

> <Document ChEMBL ID>
CHEMBL1201862

$$$$

     RDKit          2D

 32 34  0  0  0  0  0  0  0  0999 V2000
    2.7135   -1.7164    0.0000 C   0  0  0  0  0  0  0  0  0  0  0  0
    1.5000   -2.5981    0.0000 C   0  0  0  0  0  0  0  0  0  0  0  0
    0.7500   -1.2990    0.0000 C   0  0  0  0  0  0  0  0  0  0  0  0
    1.5000    0.0000    0.0000 C   0  0  0  0  0  0  0  0  0  0  0  0
    0.7500    1.2990    0.0000 C   0  0  0  0  0  0  0  0  0  0  0  0
   -0.7500    1.2990    0.0000 C   0  0  0  0  0  0  0  0  0  0  0  0
   -1.5000    2.5981    0.0000 O   0  0  0  0  0  0  0  0  0  0  0  0
   -0.7500    3.8971    0.0000 C   0  0  0  0  0  0  0  0  0  0  0  0
   -1.5000    5.1962    0.0000 F   0  0  0  0  0  0  0  0  0  0  0  0
    0.7500    3.8971    0.0000 F   0  0  0  0  0  0  0  0  0  0  0  0
   -1.5000    0.0000    0.0000 C   0  0  0  0  0  0  0  0  0  0  0  0
   -0.7500   -1.2990    0.0000 C   0  0  0  0  0  0  0  0  0  0  0  0
    2.5037   -3.7128    0.0000 N   0  0  0  0  0  0  0  0  0  0  0  0
    1.7537   -5.0118    0.0000 C   0  0  0  0  0  0  0  0  0  0  0  0
    2.3638   -6.3821    0.0000 O   0  0  0  0  0  0  0  0  0  0  0  0
    0.2865   -4.7000    0.0000 N   0  0  0  0  0  0  0  0  0  0  0  0
   -0.8282   -5.7037    0.0000 C   0  0  0  0  0  0  0  0  0  0  0  0
   -2.2548   -5.2401    0.0000 C   0  0  0  0  0  0  0  0  0  0  0  0
   -2.5667   -3.7729    0.0000 O   0  0  0  0  0  0  0  0  0  0  0  0
   -3.3695   -6.2438    0.0000 N   0  0  0  0  0  0  0  0  0  0  0  0
   -4.7961   -5.7803    0.0000 C   0  0  0  0  0  0  0  0  0  0  0  0
   -5.1080   -4.3131    0.0000 C   0  0  0  0  0  0  0  0  0  0  0  0
   -6.5346   -3.8496    0.0000 C   0  0  0  0  0  0  0  0  0  0  0  0
   -7.6493   -4.8533    0.0000 C   0  0  0  0  0  0  0  0  0  0  0  0
   -7.3374   -6.3205    0.0000 C   0  0  0  0  0  0  0  0  0  0  0  0
   -8.4521   -7.3242    0.0000 S   0  0  0  0  0  0  0  0  0  0  0  0
   -9.5669   -8.3279    0.0000 N   0  0  0  0  0  0  0  0  0  0  0  0
   -9.4558   -6.2095    0.0000 O   0  0  0  0  0  0  0  0  0  0  0  0
   -7.4485   -8.4389    0.0000 O   0  0  0  0  0  0  0  0  0  0  0  0
   -5.9108   -6.7840    0.0000 C   0  0  0  0  0  0  0  0  0  0  0  0
    0.1297   -3.2082    0.0000 C   0  0  0  0  0  0  0  0  0  0  0  0
   -1.1694   -2.4582    0.0000 O   0  0  0  0  0  0  0  0  0  0  0  0
  1  2  1  0
  2  3  1  0
  3  4  2  0
  4  5  1  0
  5  6  2  0
  6  7  1  0
  7  8  1  0
  8  9  1  0
  8 10  1  0
  6 11  1  0
 11 12  2  0
  2 13  1  0
 13 14  1  0
 14 15  2  0
 14 16  1  0
 16 17  1  0
 17 18  1  0
 18 19  2  0
 18 20  1  0
 20 21  1  0
 21 22  2  0
 22 23  1  0
 23 24  2  0
 24 25  1  0
 25 26  1  0
 26 27  1  0
 26 28  2  0
 26 29  2  0
 25 30  2  0
 16 31  1  0
 31 32  2  0
 31  2  1  0
 12  3  1  0
 30 21  1  0
M  END
> <ChEMBL ID>
CHEMBL1377443

> <Standard Type>
Potency

> <Standard Relation>
'='

> <Standard Value>
25.1

> <Standard Units>
nM

> <Document ChEMBL ID>
CHEMBL1201862

$$$$

     RDKit          2D

 32 35  0  0  0  0  0  0  0  0999 V2000
    3.7500   -1.2990    0.0000 C   0  0  0  0  0  0  0  0  0  0  0  0
    3.0000    0.0000    0.0000 O   0  0  0  0  0  0  0  0  0  0  0  0
    1.5000    0.0000    0.0000 C   0  0  0  0  0  0  0  0  0  0  0  0
    0.7500   -1.2990    0.0000 C   0  0  0  0  0  0  0  0  0  0  0  0
   -0.7500   -1.2990    0.0000 C   0  0  0  0  0  0  0  0  0  0  0  0
   -1.5000   -2.5981    0.0000 C   0  0  0  0  0  0  0  0  0  0  0  0
   -0.8899   -3.9684    0.0000 N   0  0  0  0  0  0  0  0  0  0  0  0
   -2.0046   -4.9721    0.0000 O   0  0  0  0  0  0  0  0  0  0  0  0
   -3.3037   -4.2221    0.0000 C   0  0  0  0  0  0  0  0  0  0  0  0
   -4.6740   -4.8322    0.0000 C   0  0  0  0  0  0  0  0  0  0  0  0
   -5.8875   -3.9505    0.0000 C   0  0  0  0  0  0  0  0  0  0  0  0
   -7.2578   -4.5606    0.0000 C   0  0  0  0  0  0  0  0  0  0  0  0
   -7.4146   -6.0524    0.0000 C   0  0  0  0  0  0  0  0  0  0  0  0
   -8.7849   -6.6625    0.0000 N   0  0  0  0  0  0  0  0  0  0  0  0
   -9.9984   -5.7808    0.0000 C   0  0  0  0  0  0  0  0  0  0  0  0
  -11.4250   -6.2444    0.0000 C   0  0  0  0  0  0  0  0  0  0  0  0
  -12.3067   -5.0308    0.0000 C   0  0  0  0  0  0  0  0  0  0  0  0
  -11.4250   -3.8173    0.0000 C   0  0  0  0  0  0  0  0  0  0  0  0
   -9.9984   -4.2808    0.0000 C   0  0  0  0  0  0  0  0  0  0  0  0
   -6.2011   -6.9341    0.0000 C   0  0  0  0  0  0  0  0  0  0  0  0
   -6.3579   -8.4259    0.0000 N   0  0  0  0  0  4  0  0  0  0  0  0
   -5.1443   -9.3075    0.0000 O   0  0  0  0  0  0  0  0  0  0  0  0
   -7.7282   -9.0360    0.0000 O   0  0  0  0  0  1  0  0  0  0  0  0
   -4.8308   -6.3240    0.0000 C   0  0  0  0  0  0  0  0  0  0  0  0
   -2.9918   -2.7549    0.0000 N   0  0  0  0  0  0  0  0  0  0  0  0
   -1.5000    0.0000    0.0000 C   0  0  0  0  0  0  0  0  0  0  0  0
   -0.7500    1.2990    0.0000 C   0  0  0  0  0  0  0  0  0  0  0  0
   -1.5000    2.5981    0.0000 O   0  0  0  0  0  0  0  0  0  0  0  0
   -0.7500    3.8971    0.0000 C   0  0  0  0  0  0  0  0  0  0  0  0
    0.7500    1.2990    0.0000 C   0  0  0  0  0  0  0  0  0  0  0  0
    1.5000    2.5981    0.0000 O   0  0  0  0  0  0  0  0  0  0  0  0
    3.0000    2.5981    0.0000 C   0  0  0  0  0  0  0  0  0  0  0  0
  1  2  1  0
  2  3  1  0
  3  4  2  0
  4  5  1  0
  5  6  1  0
  6  7  2  0
  7  8  1  0
  8  9  1  0
  9 10  1  0
 10 11  2  0
 11 12  1  0
 12 13  2  0
 13 14  1  0
 14 15  1  0
 15 16  1  0
 16 17  1  0
 17 18  1  0
 18 19  1  0
 13 20  1  0
 20 21  1  0
 21 22  2  0
 21 23  1  0
 20 24  2  0
  9 25  2  0
  5 26  2  0
 26 27  1  0
 27 28  1  0
 28 29  1  0
 27 30  2  0
 30 31  1  0
 31 32  1  0
 30  3  1  0
 25  6  1  0
 24 10  1  0
 19 15  1  0
M  CHG  2  21   1  23  -1
M  END
> <ChEMBL ID>
CHEMBL1394715

> <Standard Type>
Potency

> <Standard Relation>
'='

> <Standard Value>
25.1

> <Standard Units>
nM

> <Document ChEMBL ID>
CHEMBL1201862

$$$$

     RDKit          2D

 34 36  0  0  0  0  0  0  0  0999 V2000
    7.5000   -2.5981    0.0000 C   0  0  0  0  0  0  0  0  0  0  0  0
    6.0000   -2.5981    0.0000 C   0  0  0  0  0  0  0  0  0  0  0  0
    5.2500   -1.2990    0.0000 C   0  0  0  0  0  0  0  0  0  0  0  0
    3.7500   -1.2990    0.0000 C   0  0  0  0  0  0  0  0  0  0  0  0
    3.0000   -2.5981    0.0000 O   0  0  0  0  0  0  0  0  0  0  0  0
    3.0000    0.0000    0.0000 N   0  0  0  0  0  0  0  0  0  0  0  0
    1.5000    0.0000    0.0000 C   0  0  0  0  0  0  0  0  0  0  0  0
    0.7500   -1.2990    0.0000 C   0  0  0  0  0  0  0  0  0  0  0  0
   -0.7500   -1.2990    0.0000 C   0  0  0  0  0  0  0  0  0  0  0  0
   -1.5000   -2.5981    0.0000 C   0  0  0  0  0  0  0  0  0  0  0  0
   -0.7500   -3.8971    0.0000 O   0  0  0  0  0  0  0  0  0  0  0  0
   -3.0000   -2.5981    0.0000 N   0  0  0  0  0  0  0  0  0  0  0  0
   -3.7500   -3.8971    0.0000 C   0  0  0  0  0  0  0  0  0  0  0  0
   -5.2500   -3.8971    0.0000 C   0  0  0  0  0  0  0  0  0  0  0  0
   -6.0000   -2.5981    0.0000 C   0  0  0  0  0  0  0  0  0  0  0  0
   -7.5000   -2.5981    0.0000 C   0  0  0  0  0  0  0  0  0  0  0  0
   -8.2500   -3.8971    0.0000 C   0  0  0  0  0  0  0  0  0  0  0  0
   -9.7500   -3.8971    0.0000 O   0  0  0  0  0  0  0  0  0  0  0  0
  -10.5000   -2.5981    0.0000 C   0  0  0  0  0  0  0  0  0  0  0  0
   -7.5000   -5.1962    0.0000 C   0  0  0  0  0  0  0  0  0  0  0  0
   -6.0000   -5.1962    0.0000 C   0  0  0  0  0  0  0  0  0  0  0  0
   -1.5000    0.0000    0.0000 C   0  0  0  0  0  0  0  0  0  0  0  0
   -0.7500    1.2990    0.0000 C   0  0  0  0  0  0  0  0  0  0  0  0
    0.7500    1.2990    0.0000 C   0  0  0  0  0  0  0  0  0  0  0  0
    1.5000    2.5981    0.0000 S   0  0  0  0  0  0  0  0  0  0  0  0
    0.2010    3.3481    0.0000 O   0  0  0  0  0  0  0  0  0  0  0  0
    2.7990    1.8481    0.0000 O   0  0  0  0  0  0  0  0  0  0  0  0
    2.2500    3.8971    0.0000 C   0  0  0  0  0  0  0  0  0  0  0  0
    3.7500    3.8971    0.0000 C   0  0  0  0  0  0  0  0  0  0  0  0
    4.5000    5.1962    0.0000 C   0  0  0  0  0  0  0  0  0  0  0  0
    3.7500    6.4952    0.0000 C   0  0  0  0  0  0  0  0  0  0  0  0
    4.5000    7.7942    0.0000 Cl  0  0  0  0  0  0  0  0  0  0  0  0
    2.2500    6.4952    0.0000 C   0  0  0  0  0  0  0  0  0  0  0  0
    1.5000    5.1962    0.0000 C   0  0  0  0  0  0  0  0  0  0  0  0
  1  2  1  0
  2  3  1  0
  3  4  1  0
  4  5  2  0
  4  6  1  0
  6  7  1  0
  7  8  2  0
  8  9  1  0
  9 10  1  0
 10 11  2  0
 10 12  1  0
 12 13  1  0
 13 14  1  0
 14 15  2  0
 15 16  1  0
 16 17  2  0
 17 18  1  0
 18 19  1  0
 17 20  1  0
 20 21  2  0
  9 22  2  0
 22 23  1  0
 23 24  2  0
 24 25  1  0
 25 26  2  0
 25 27  2  0
 25 28  1  0
 28 29  2  0
 29 30  1  0
 30 31  2  0
 31 32  1  0
 31 33  1  0
 33 34  2  0
 24  7  1  0
 34 28  1  0
 21 14  1  0
M  END
> <ChEMBL ID>
CHEMBL1396457

> <Standard Type>
Potency

> <Standard Relation>
'='

> <Standard Value>
25.1

> <Standard Units>
nM

> <Document ChEMBL ID>
CHEMBL1201862

$$$$

     RDKit          2D

 29 33  0  0  0  0  0  0  0  0999 V2000
   -5.8204   -3.8370    0.0000 O   0  0  0  0  0  0  0  0  0  0  0  0
   -5.5085   -2.3698    0.0000 C   0  0  0  0  0  0  0  0  0  0  0  0
   -4.0819   -1.9062    0.0000 C   0  0  0  0  0  0  0  0  0  0  0  0
   -2.9672   -2.9099    0.0000 N   0  0  0  0  0  0  0  0  0  0  0  0
   -3.1240   -4.4017    0.0000 N   0  0  0  0  0  0  0  0  0  0  0  0
   -1.7537   -5.0118    0.0000 C   0  0  0  0  0  0  0  0  0  0  0  0
   -1.4418   -6.4791    0.0000 C   0  0  0  0  0  0  0  0  0  0  0  0
   -2.5565   -7.4827    0.0000 C   0  0  0  0  0  0  0  0  0  0  0  0
   -2.2447   -8.9500    0.0000 C   0  0  0  0  0  0  0  0  0  0  0  0
   -0.8181   -9.4135    0.0000 C   0  0  0  0  0  0  0  0  0  0  0  0
    0.2966   -8.4098    0.0000 C   0  0  0  0  0  0  0  0  0  0  0  0
   -0.0152   -6.9426    0.0000 C   0  0  0  0  0  0  0  0  0  0  0  0
   -0.7500   -3.8971    0.0000 C   0  0  0  0  0  0  0  0  0  0  0  0
    0.7500   -3.8971    0.0000 C   0  0  0  0  0  0  0  0  0  0  0  0
    1.5000   -2.5981    0.0000 N   0  0  0  0  0  0  0  0  0  0  0  0
    0.7500   -1.2990    0.0000 C   0  0  0  0  0  0  0  0  0  0  0  0
    1.5000    0.0000    0.0000 C   0  0  0  0  0  0  0  0  0  0  0  0
    0.7500    1.2990    0.0000 C   0  0  0  0  0  0  0  0  0  0  0  0
   -0.7500    1.2990    0.0000 C   0  0  0  0  0  0  0  0  0  0  0  0
   -1.5000    2.5981    0.0000 F   0  0  0  0  0  0  0  0  0  0  0  0
   -1.5000    0.0000    0.0000 C   0  0  0  0  0  0  0  0  0  0  0  0
   -0.7500   -1.2990    0.0000 C   0  0  0  0  0  0  0  0  0  0  0  0
   -1.5000   -2.5981    0.0000 C   0  0  0  0  0  0  0  0  0  0  0  0
   -6.6232   -1.3661    0.0000 N   0  0  0  0  0  0  0  0  0  0  0  0
   -8.0498   -1.8296    0.0000 C   0  0  0  0  0  0  0  0  0  0  0  0
   -8.5134   -3.2562    0.0000 C   0  0  0  0  0  0  0  0  0  0  0  0
  -10.0134   -3.2562    0.0000 C   0  0  0  0  0  0  0  0  0  0  0  0
  -10.4769   -1.8296    0.0000 C   0  0  0  0  0  0  0  0  0  0  0  0
   -9.2634   -0.9479    0.0000 C   0  0  0  0  0  0  0  0  0  0  0  0
  1  2  2  0
  2  3  1  0
  3  4  1  0
  4  5  1  0
  5  6  2  0
  6  7  1  0
  7  8  2  0
  8  9  1  0
  9 10  2  0
 10 11  1  0
 11 12  2  0
  6 13  1  0
 13 14  2  0
 14 15  1  0
 15 16  2  0
 16 17  1  0
 17 18  2  0
 18 19  1  0
 19 20  1  0
 19 21  2  0
 21 22  1  0
 22 23  2  0
  2 24  1  0
 24 25  1  0
 25 26  1  0
 26 27  1  0
 27 28  1  0
 28 29  1  0
 23  4  1  0
 29 25  1  0
 12  7  1  0
 23 13  1  0
 22 16  1  0
M  END
> <ChEMBL ID>
CHEMBL1396710

> <Standard Type>
Potency

> <Standard Relation>
'='

> <Standard Value>
25.1

> <Standard Units>
nM

> <Document ChEMBL ID>
CHEMBL1201862

$$$$

     RDKit          2D

 26 28  0  0  0  0  0  0  0  0999 V2000
    5.2500    1.2990    0.0000 C   0  0  0  0  0  0  0  0  0  0  0  0
    3.7500    1.2990    0.0000 O   0  0  0  0  0  0  0  0  0  0  0  0
    3.0000    0.0000    0.0000 C   0  0  0  0  0  0  0  0  0  0  0  0
    3.7500   -1.2990    0.0000 O   0  0  0  0  0  0  0  0  0  0  0  0
    1.5000    0.0000    0.0000 C   0  0  0  0  0  0  0  0  0  0  0  0
    0.7500   -1.2990    0.0000 C   0  0  0  0  0  0  0  0  0  0  0  0
   -0.7500   -1.2990    0.0000 C   0  0  0  0  0  0  0  0  0  0  0  0
   -1.5000    0.0000    0.0000 C   0  0  0  0  0  0  0  0  0  0  0  0
   -3.0000    0.0000    0.0000 O   0  0  0  0  0  0  0  0  0  0  0  0
   -3.7500    1.2990    0.0000 C   0  0  0  0  0  0  0  0  0  0  0  0
   -3.0000    2.5981    0.0000 O   0  0  0  0  0  0  0  0  0  0  0  0
   -5.2500    1.2990    0.0000 C   0  0  0  0  0  0  0  0  0  0  0  0
   -6.1317    0.0855    0.0000 C   0  0  0  0  0  0  0  0  0  0  0  0
   -7.5583    0.5490    0.0000 C   0  0  0  0  0  0  0  0  0  0  0  0
   -8.7718   -0.3326    0.0000 O   0  0  0  0  0  0  0  0  0  0  0  0
   -7.5583    2.0490    0.0000 N   0  0  0  0  0  0  0  0  0  0  0  0
   -8.7718    2.9307    0.0000 C   0  0  0  0  0  0  0  0  0  0  0  0
   -8.6150    4.4225    0.0000 C   0  0  0  0  0  0  0  0  0  0  0  0
   -9.8285    5.3042    0.0000 C   0  0  0  0  0  0  0  0  0  0  0  0
  -11.1988    4.6941    0.0000 C   0  0  0  0  0  0  0  0  0  0  0  0
  -11.3556    3.2023    0.0000 C   0  0  0  0  0  0  0  0  0  0  0  0
  -12.7260    2.5922    0.0000 C   0  0  0  0  0  0  0  0  0  0  0  0
  -10.1421    2.3206    0.0000 C   0  0  0  0  0  0  0  0  0  0  0  0
   -6.1317    2.5126    0.0000 C   0  0  0  0  0  0  0  0  0  0  0  0
   -0.7500    1.2990    0.0000 C   0  0  0  0  0  0  0  0  0  0  0  0
    0.7500    1.2990    0.0000 C   0  0  0  0  0  0  0  0  0  0  0  0
  1  2  1  0
  2  3  1  0
  3  4  2  0
  3  5  1  0
  5  6  2  0
  6  7  1  0
  7  8  2  0
  8  9  1  0
  9 10  1  0
 10 11  2  0
 10 12  1  0
 12 13  1  0
 13 14  1  0
 14 15  2  0
 14 16  1  0
 16 17  1  0
 17 18  2  0
 18 19  1  0
 19 20  2  0
 20 21  1  0
 21 22  1  0
 21 23  2  0
 16 24  1  0
  8 25  1  0
 25 26  2  0
 26  5  1  0
 24 12  1  0
 23 17  1  0
M  END
> <ChEMBL ID>
CHEMBL1399959

> <Standard Type>
Potency

> <Standard Relation>
'='

> <Standard Value>
25.1

> <Standard Units>
nM

> <Document ChEMBL ID>
CHEMBL1201862

$$$$

     RDKit          2D

 34 37  0  0  0  0  0  0  0  0999 V2000
    8.7747    9.4000    0.0000 C   0  0  0  0  0  0  0  0  0  0  0  0
    9.8894    8.3963    0.0000 C   0  0  0  0  0  0  0  0  0  0  0  0
    9.5775    6.9291    0.0000 O   0  0  0  0  0  0  0  0  0  0  0  0
   10.6923    5.9254    0.0000 C   0  0  0  0  0  0  0  0  0  0  0  0
   12.1188    6.3890    0.0000 C   0  0  0  0  0  0  0  0  0  0  0  0
   13.2336    5.3853    0.0000 C   0  0  0  0  0  0  0  0  0  0  0  0
   12.9217    3.9180    0.0000 C   0  0  0  0  0  0  0  0  0  0  0  0
   11.4951    3.4545    0.0000 C   0  0  0  0  0  0  0  0  0  0  0  0
   10.3804    4.4582    0.0000 C   0  0  0  0  0  0  0  0  0  0  0  0
    8.9538    3.9947    0.0000 N   0  0  0  0  0  0  0  0  0  0  0  0
    7.8391    4.9984    0.0000 C   0  0  0  0  0  0  0  0  0  0  0  0
    8.1510    6.4656    0.0000 O   0  0  0  0  0  0  0  0  0  0  0  0
    6.4125    4.5348    0.0000 C   0  0  0  0  0  0  0  0  0  0  0  0
    5.2978    5.5385    0.0000 C   0  0  0  0  0  0  0  0  0  0  0  0
    3.8712    5.0750    0.0000 C   0  0  0  0  0  0  0  0  0  0  0  0
    3.5593    3.6078    0.0000 N   0  0  0  0  0  0  0  0  0  0  0  0
    2.1328    3.1443    0.0000 S   0  0  0  0  0  0  0  0  0  0  0  0
    1.6692    4.5709    0.0000 O   0  0  0  0  0  0  0  0  0  0  0  0
    2.5963    1.7177    0.0000 O   0  0  0  0  0  0  0  0  0  0  0  0
    0.7062    2.6807    0.0000 C   0  0  0  0  0  0  0  0  0  0  0  0
   -0.4086    3.6844    0.0000 C   0  0  0  0  0  0  0  0  0  0  0  0
   -1.8351    3.2209    0.0000 C   0  0  0  0  0  0  0  0  0  0  0  0
   -2.9499    4.2246    0.0000 Br  0  0  0  0  0  0  0  0  0  0  0  0
   -2.1470    1.7537    0.0000 C   0  0  0  0  0  0  0  0  0  0  0  0
   -1.0323    0.7500    0.0000 C   0  0  0  0  0  0  0  0  0  0  0  0
    0.3943    1.2135    0.0000 C   0  0  0  0  0  0  0  0  0  0  0  0
    1.2760    0.0000    0.0000 N   0  0  0  0  0  0  0  0  0  0  0  0
    2.7760    0.0000    0.0000 C   0  0  0  0  0  0  0  0  0  0  0  0
    3.5260   -1.2990    0.0000 C   0  0  0  0  0  0  0  0  0  0  0  0
    3.5260    1.2990    0.0000 O   0  0  0  0  0  0  0  0  0  0  0  0
    0.3943   -1.2135    0.0000 C   0  0  0  0  0  0  0  0  0  0  0  0
   -1.0323   -0.7500    0.0000 C   0  0  0  0  0  0  0  0  0  0  0  0
    4.6741    2.6041    0.0000 C   0  0  0  0  0  0  0  0  0  0  0  0
    6.1006    3.0676    0.0000 C   0  0  0  0  0  0  0  0  0  0  0  0
  1  2  1  0
  2  3  1  0
  3  4  1  0
  4  5  2  0
  5  6  1  0
  6  7  2  0
  7  8  1  0
  8  9  2  0
  9 10  1  0
 10 11  1  0
 11 12  2  0
 11 13  1  0
 13 14  1  0
 14 15  1  0
 15 16  1  0
 16 17  1  0
 17 18  2  0
 17 19  2  0
 17 20  1  0
 20 21  2  0
 21 22  1  0
 22 23  1  0
 22 24  2  0
 24 25  1  0
 25 26  2  0
 26 27  1  0
 27 28  1  0
 28 29  1  0
 28 30  2  0
 27 31  1  0
 31 32  1  0
 16 33  1  0
 33 34  1  0
  9  4  1  0
 34 13  1  0
 26 20  1  0
 32 25  1  0
M  END
> <ChEMBL ID>
CHEMBL1400574

> <Standard Type>
Potency

> <Standard Relation>
'='

> <Standard Value>
25.1

> <Standard Units>
nM

> <Document ChEMBL ID>
CHEMBL1201862

$$$$

     RDKit          2D

 28 30  0  0  0  0  0  0  0  0999 V2000
   -5.6279    7.9018    0.0000 C   0  0  0  0  0  0  0  0  0  0  0  0
   -4.6242    6.7871    0.0000 O   0  0  0  0  0  0  0  0  0  0  0  0
   -3.1570    7.0990    0.0000 C   0  0  0  0  0  0  0  0  0  0  0  0
   -2.6934    8.5256    0.0000 O   0  0  0  0  0  0  0  0  0  0  0  0
   -2.1533    5.9843    0.0000 C   0  0  0  0  0  0  0  0  0  0  0  0
   -2.6168    4.5577    0.0000 C   0  0  0  0  0  0  0  0  0  0  0  0
   -1.6131    3.4430    0.0000 C   0  0  0  0  0  0  0  0  0  0  0  0
   -0.1459    3.7548    0.0000 C   0  0  0  0  0  0  0  0  0  0  0  0
    0.8578    2.6401    0.0000 C   0  0  0  0  0  0  0  0  0  0  0  0
    0.3943    1.2135    0.0000 N   0  0  0  0  0  0  0  0  0  0  0  0
    1.2760    0.0000    0.0000 C   0  0  0  0  0  0  0  0  0  0  0  0
    2.7760    0.0000    0.0000 C   0  0  0  0  0  0  0  0  0  0  0  0
    3.5260    1.2990    0.0000 O   0  0  0  0  0  0  0  0  0  0  0  0
    3.5260   -1.2990    0.0000 O   0  0  0  0  0  0  0  0  0  0  0  0
    5.0260   -1.2990    0.0000 C   0  0  0  0  0  0  0  0  0  0  0  0
    0.3943   -1.2135    0.0000 C   0  0  0  0  0  0  0  0  0  0  0  0
   -1.0323   -0.7500    0.0000 C   0  0  0  0  0  0  0  0  0  0  0  0
   -0.8755   -2.2418    0.0000 O   0  0  0  0  0  0  0  0  0  0  0  0
   -2.3313   -1.5000    0.0000 C   0  0  0  0  0  0  0  0  0  0  0  0
   -2.3313   -3.0000    0.0000 O   0  0  0  0  0  0  0  0  0  0  0  0
   -3.6304   -0.7500    0.0000 C   0  0  0  0  0  0  0  0  0  0  0  0
   -4.9294   -1.5000    0.0000 O   0  0  0  0  0  0  0  0  0  0  0  0
   -3.6304    0.7500    0.0000 C   0  0  0  0  0  0  0  0  0  0  0  0
   -4.9294    1.5000    0.0000 O   0  0  0  0  0  0  0  0  0  0  0  0
   -2.3313    1.5000    0.0000 C   0  0  0  0  0  0  0  0  0  0  0  0
   -1.0323    0.7500    0.0000 C   0  0  0  0  0  0  0  0  0  0  0  0
    0.3177    5.1814    0.0000 C   0  0  0  0  0  0  0  0  0  0  0  0
   -0.6860    6.2961    0.0000 C   0  0  0  0  0  0  0  0  0  0  0  0
  1  2  1  0
  2  3  1  0
  3  4  2  0
  3  5  1  0
  5  6  2  0
  6  7  1  0
  7  8  2  0
  8  9  1  0
  9 10  1  0
 10 11  1  0
 11 12  1  6
 12 13  2  0
 12 14  1  0
 14 15  1  0
 11 16  1  0
 16 17  1  0
 17 18  1  6
 17 19  1  0
 19 20  1  6
 19 21  1  0
 21 22  1  6
 21 23  1  0
 23 24  1  6
 23 25  1  0
 26 25  1  1
  8 27  1  0
 27 28  2  0
 28  5  1  0
 26 10  1  0
 26 17  1  0
M  END
> <ChEMBL ID>
CHEMBL1408525

> <Standard Type>
Potency

> <Standard Relation>
'='

> <Standard Value>
25.1

> <Standard Units>
nM

> <Document ChEMBL ID>
CHEMBL1201862

$$$$

     RDKit          2D

 29 30  0  0  0  0  0  0  0  0999 V2000
    8.2500   -3.8971    0.0000 C   0  0  0  0  0  0  0  0  0  0  0  0
    7.5000   -2.5981    0.0000 C   0  0  0  0  0  0  0  0  0  0  0  0
    6.0000   -2.5981    0.0000 C   0  0  0  0  0  0  0  0  0  0  0  0
    5.2500   -1.2990    0.0000 C   0  0  0  0  0  0  0  0  0  0  0  0
    3.7500   -1.2990    0.0000 C   0  0  0  0  0  0  0  0  0  0  0  0
    3.0000    0.0000    0.0000 S   0  0  0  0  0  0  0  0  0  0  0  0
    1.5000    0.0000    0.0000 C   0  0  0  0  0  0  0  0  0  0  0  0
    0.7500   -1.2990    0.0000 N   0  0  0  0  0  0  0  0  0  0  0  0
   -0.7500   -1.2990    0.0000 C   0  0  0  0  0  0  0  0  0  0  0  0
   -1.5000   -2.5981    0.0000 N   0  0  0  0  0  0  0  0  0  0  0  0
   -1.5000    0.0000    0.0000 C   0  0  0  0  0  0  0  0  0  0  0  0
   -3.0000    0.0000    0.0000 N   0  0  0  0  0  0  0  0  0  0  0  0
   -3.7500    1.2990    0.0000 C   0  0  0  0  0  0  0  0  0  0  0  0
   -3.0000    2.5981    0.0000 O   0  0  0  0  0  0  0  0  0  0  0  0
   -5.2500    1.2990    0.0000 C   0  0  0  0  0  0  0  0  0  0  0  0
   -6.0000    2.5981    0.0000 C   0  0  0  0  0  0  0  0  0  0  0  0
   -7.5000    2.5981    0.0000 C   0  0  0  0  0  0  0  0  0  0  0  0
   -8.2500    1.2990    0.0000 C   0  0  0  0  0  0  0  0  0  0  0  0
   -9.7500    1.2990    0.0000 O   0  0  0  0  0  0  0  0  0  0  0  0
  -10.5000    2.5981    0.0000 C   0  0  0  0  0  0  0  0  0  0  0  0
  -12.0000    2.5981    0.0000 C   0  0  0  0  0  0  0  0  0  0  0  0
   -7.5000    0.0000    0.0000 C   0  0  0  0  0  0  0  0  0  0  0  0
   -6.0000    0.0000    0.0000 C   0  0  0  0  0  0  0  0  0  0  0  0
   -0.7500    1.2990    0.0000 C   0  0  0  0  0  0  0  0  0  0  0  0
   -1.5000    2.5981    0.0000 O   0  0  0  0  0  0  0  0  0  0  0  0
    0.7500    1.2990    0.0000 N   0  0  0  0  0  0  0  0  0  0  0  0
    3.0000   -2.5981    0.0000 C   0  0  0  0  0  0  0  0  0  0  0  0
    3.7500   -3.8971    0.0000 O   0  0  0  0  0  0  0  0  0  0  0  0
    1.5000   -2.5981    0.0000 O   0  0  0  0  0  0  0  0  0  0  0  0
  1  2  1  0
  2  3  1  0
  3  4  1  0
  4  5  1  0
  5  6  1  0
  6  7  1  0
  7  8  2  0
  8  9  1  0
  9 10  1  0
  9 11  2  0
 11 12  1  0
 12 13  1  0
 13 14  2  0
 13 15  1  0
 15 16  2  0
 16 17  1  0
 17 18  2  0
 18 19  1  0
 19 20  1  0
 20 21  1  0
 18 22  1  0
 22 23  2  0
 11 24  1  0
 24 25  1  0
 24 26  2  0
  5 27  1  0
 27 28  2  0
 27 29  1  0
 26  7  1  0
 23 15  1  0
M  END
> <ChEMBL ID>
CHEMBL1418811

> <Standard Type>
Potency

> <Standard Relation>
'='

> <Standard Value>
25.1

> <Standard Units>
nM

> <Document ChEMBL ID>
CHEMBL1201862

$$$$

     RDKit          2D

 28 32  0  0  0  0  0  0  0  0999 V2000
    3.0000    0.0000    0.0000 C   0  0  0  0  0  0  0  0  0  0  0  0
    1.5000    0.0000    0.0000 C   0  0  0  0  0  0  0  0  0  0  0  0
    0.7500   -1.2990    0.0000 C   0  0  0  0  0  0  0  0  0  0  0  0
   -0.7500   -1.2990    0.0000 C   0  0  0  0  0  0  0  0  0  0  0  0
   -1.5000    0.0000    0.0000 C   0  0  0  0  0  0  0  0  0  0  0  0
   -0.7500    1.2990    0.0000 N   0  0  0  0  0  0  0  0  0  0  0  0
   -1.5000    2.5981    0.0000 C   0  0  0  0  0  0  0  0  0  0  0  0
   -3.0000    2.5981    0.0000 O   0  0  0  0  0  0  0  0  0  0  0  0
   -0.7500    3.8971    0.0000 C   0  0  0  0  0  0  0  0  0  0  0  0
   -1.2135    5.3237    0.0000 C   0  0  0  0  0  0  0  0  0  0  0  0
   -0.0000    6.2054    0.0000 C   0  0  0  0  0  0  0  0  0  0  0  0
   -0.0000    7.7054    0.0000 C   0  0  0  0  0  0  0  0  0  0  0  0
   -1.2990    8.4554    0.0000 O   0  0  0  0  0  0  0  0  0  0  0  0
    1.2990    8.4554    0.0000 N   0  0  0  0  0  0  0  0  0  0  0  0
    2.5981    7.7054    0.0000 C   0  0  0  0  0  0  0  0  0  0  0  0
    3.8971    8.4554    0.0000 C   0  0  0  0  0  0  0  0  0  0  0  0
    3.8971    9.9554    0.0000 C   0  0  0  0  0  0  0  0  0  0  0  0
    2.5981   10.7054    0.0000 C   0  0  0  0  0  0  0  0  0  0  0  0
    1.2990    9.9554    0.0000 C   0  0  0  0  0  0  0  0  0  0  0  0
    4.0539   11.4472    0.0000 O   0  0  0  0  0  0  0  0  0  0  0  0
    5.5211   11.7590    0.0000 C   0  0  0  0  0  0  0  0  0  0  0  0
    6.2711   10.4600    0.0000 C   0  0  0  0  0  0  0  0  0  0  0  0
    5.2674    9.3453    0.0000 O   0  0  0  0  0  0  0  0  0  0  0  0
    1.2135    5.3237    0.0000 N   0  0  0  0  0  0  0  0  0  0  0  0
    2.6401    5.7872    0.0000 C   0  0  0  0  0  0  0  0  0  0  0  0
    0.7500    3.8971    0.0000 C   0  0  0  0  0  0  0  0  0  0  0  0
    1.5000    2.5981    0.0000 N   0  0  0  0  0  0  0  0  0  0  0  0
    0.7500    1.2990    0.0000 C   0  0  0  0  0  0  0  0  0  0  0  0
  1  2  1  0
  2  3  2  0
  3  4  1  0
  4  5  2  0
  5  6  1  0
  6  7  1  0
  7  8  2  0
  7  9  1  0
  9 10  1  0
 10 11  2  0
 11 12  1  0
 12 13  2  0
 12 14  1  0
 14 15  1  0
 15 16  1  0
 16 17  1  0
 17 18  1  0
 18 19  1  0
 17 20  1  0
 20 21  1  0
 21 22  1  0
 22 23  1  0
 11 24  1  0
 24 25  1  0
 24 26  1  0
 26 27  1  0
 27 28  2  0
 28  2  1  0
 28  6  1  0
 26  9  2  0
 19 14  1  0
 23 17  1  0
M  END
> <ChEMBL ID>
CHEMBL1429245

> <Standard Type>
Potency

> <Standard Relation>
'='

> <Standard Value>
25.1

> <Standard Units>
nM

> <Document ChEMBL ID>
CHEMBL1201862

$$$$

     RDKit          2D

 32 35  0  0  0  0  0  0  0  0999 V2000
   -3.3818  -11.6074    0.0000 C   0  0  0  0  0  0  0  0  0  0  0  0
   -2.1424  -10.7624    0.0000 C   0  0  0  0  0  0  0  0  0  0  0  0
   -2.2545   -9.2666    0.0000 N   0  0  0  0  0  0  0  0  0  0  0  0
   -3.6060   -8.6157    0.0000 C   0  0  0  0  0  0  0  0  0  0  0  0
   -4.8453   -9.4607    0.0000 C   0  0  0  0  0  0  0  0  0  0  0  0
   -1.0152   -8.4216    0.0000 C   0  0  0  0  0  0  0  0  0  0  0  0
    0.3363   -9.0724    0.0000 O   0  0  0  0  0  0  0  0  0  0  0  0
   -1.1273   -6.9258    0.0000 C   0  0  0  0  0  0  0  0  0  0  0  0
   -2.4787   -6.2750    0.0000 C   0  0  0  0  0  0  0  0  0  0  0  0
   -2.5908   -4.7792    0.0000 C   0  0  0  0  0  0  0  0  0  0  0  0
   -1.3515   -3.9342    0.0000 C   0  0  0  0  0  0  0  0  0  0  0  0
    0.0000   -4.5850    0.0000 C   0  0  0  0  0  0  0  0  0  0  0  0
    0.1121   -6.0808    0.0000 C   0  0  0  0  0  0  0  0  0  0  0  0
    1.3515   -3.9342    0.0000 N   0  0  0  0  0  0  0  0  0  0  0  0
    2.5242   -4.8694    0.0000 C   0  0  0  0  0  0  0  0  0  0  0  0
    3.9205   -4.3214    0.0000 C   0  0  0  0  0  0  0  0  0  0  0  0
    5.0933   -5.2566    0.0000 C   0  0  0  0  0  0  0  0  0  0  0  0
    4.8697   -6.7399    0.0000 F   0  0  0  0  0  0  0  0  0  0  0  0
    6.4896   -4.7086    0.0000 C   0  0  0  0  0  0  0  0  0  0  0  0
    6.7131   -3.2254    0.0000 C   0  0  0  0  0  0  0  0  0  0  0  0
    5.5404   -2.2901    0.0000 C   0  0  0  0  0  0  0  0  0  0  0  0
    4.1441   -2.8382    0.0000 C   0  0  0  0  0  0  0  0  0  0  0  0
    3.5241   -2.2056    0.0000 Cl  0  0  0  0  0  0  0  0  0  0  0  0
    1.6852   -2.4718    0.0000 C   0  0  0  0  0  0  0  0  0  0  0  0
    2.5183   -2.1709    0.0000 O   0  0  0  0  0  0  0  0  0  0  0  0
    0.7500   -1.2990    0.0000 C   0  0  0  0  0  0  0  0  0  0  0  0
    1.5000    0.0000    0.0000 C   0  0  0  0  0  0  0  0  0  0  0  0
    0.7500    1.2990    0.0000 C   0  0  0  0  0  0  0  0  0  0  0  0
   -0.7500    1.2990    0.0000 C   0  0  0  0  0  0  0  0  0  0  0  0
   -1.5000    0.0000    0.0000 C   0  0  0  0  0  0  0  0  0  0  0  0
   -0.7500   -1.2990    0.0000 C   0  0  0  0  0  0  0  0  0  0  0  0
   -1.6852   -2.4718    0.0000 S   0  0  0  0  0  0  0  0  0  0  0  0
  1  2  1  0
  2  3  1  0
  3  4  1  0
  4  5  1  0
  3  6  1  0
  6  7  2  0
  6  8  1  0
  8  9  2  0
  9 10  1  0
 10 11  2  0
 11 12  1  0
 12 13  2  0
 12 14  1  0
 14 15  1  0
 15 16  1  0
 16 17  2  0
 17 18  1  0
 17 19  1  0
 19 20  2  0
 20 21  1  0
 21 22  2  0
 22 23  1  0
 14 24  1  0
 24 25  2  0
 24 26  1  0
 26 27  2  0
 27 28  1  0
 28 29  2  0
 29 30  1  0
 30 31  2  0
 31 32  1  0
 13  8  1  0
 22 16  1  0
 31 26  1  0
 32 11  1  0
M  END
> <ChEMBL ID>
CHEMBL1435462

> <Standard Type>
Potency

> <Standard Relation>
'='

> <Standard Value>
25.1

> <Standard Units>
nM

> <Document ChEMBL ID>
CHEMBL1201862

$$$$

     RDKit          2D

 33 36  0  0  0  0  0  0  0  0999 V2000
   -6.4952   -7.3573    0.0000 C   0  0  0  0  0  0  0  0  0  0  0  0
   -5.1962   -8.1073    0.0000 O   0  0  0  0  0  0  0  0  0  0  0  0
   -3.8971   -7.3573    0.0000 C   0  0  0  0  0  0  0  0  0  0  0  0
   -3.8971   -5.8573    0.0000 C   0  0  0  0  0  0  0  0  0  0  0  0
   -2.5981   -5.1073    0.0000 C   0  0  0  0  0  0  0  0  0  0  0  0
   -1.2990   -5.8573    0.0000 C   0  0  0  0  0  0  0  0  0  0  0  0
   -0.0000   -5.1073    0.0000 C   0  0  0  0  0  0  0  0  0  0  0  0
    1.2990   -5.8573    0.0000 O   0  0  0  0  0  0  0  0  0  0  0  0
   -0.0000   -3.6073    0.0000 C   0  0  0  0  0  0  0  0  0  0  0  0
    1.2135   -2.7256    0.0000 O   0  0  0  0  0  0  0  0  0  0  0  0
    0.7500   -1.2990    0.0000 C   0  0  0  0  0  0  0  0  0  0  0  0
    1.5000    0.0000    0.0000 C   0  0  0  0  0  0  0  0  0  0  0  0
    0.7500    1.2990    0.0000 C   0  0  0  0  0  0  0  0  0  0  0  0
   -0.7500    1.2990    0.0000 C   0  0  0  0  0  0  0  0  0  0  0  0
   -1.5000    0.0000    0.0000 C   0  0  0  0  0  0  0  0  0  0  0  0
   -0.7500   -1.2990    0.0000 C   0  0  0  0  0  0  0  0  0  0  0  0
   -1.2135   -2.7256    0.0000 C   0  0  0  0  0  0  0  0  0  0  0  0
   -2.6401   -3.1891    0.0000 N   0  0  0  0  0  0  0  0  0  0  0  0
   -3.7548   -2.1855    0.0000 C   0  0  0  0  0  0  0  0  0  0  0  0
   -3.4430   -0.7182    0.0000 O   0  0  0  0  0  0  0  0  0  0  0  0
   -5.1814   -2.6490    0.0000 C   0  0  0  0  0  0  0  0  0  0  0  0
   -6.2961   -1.6453    0.0000 O   0  0  0  0  0  0  0  0  0  0  0  0
   -7.7227   -2.1088    0.0000 C   0  0  0  0  0  0  0  0  0  0  0  0
   -8.8374   -1.1051    0.0000 C   0  0  0  0  0  0  0  0  0  0  0  0
   -8.5256    0.3621    0.0000 C   0  0  0  0  0  0  0  0  0  0  0  0
  -10.2640   -1.5686    0.0000 C   0  0  0  0  0  0  0  0  0  0  0  0
  -10.5759   -3.0359    0.0000 C   0  0  0  0  0  0  0  0  0  0  0  0
  -12.0025   -3.4994    0.0000 C   0  0  0  0  0  0  0  0  0  0  0  0
   -9.4612   -4.0396    0.0000 C   0  0  0  0  0  0  0  0  0  0  0  0
   -8.0346   -3.5760    0.0000 C   0  0  0  0  0  0  0  0  0  0  0  0
   -6.9199   -4.5797    0.0000 C   0  0  0  0  0  0  0  0  0  0  0  0
   -1.2990   -7.3573    0.0000 C   0  0  0  0  0  0  0  0  0  0  0  0
   -2.5981   -8.1073    0.0000 C   0  0  0  0  0  0  0  0  0  0  0  0
  1  2  1  0
  2  3  1  0
  3  4  2  0
  4  5  1  0
  5  6  2  0
  6  7  1  0
  7  8  2  0
  7  9  1  0
  9 10  1  0
 10 11  1  0
 11 12  2  0
 12 13  1  0
 13 14  2  0
 14 15  1  0
 15 16  2  0
 16 17  1  0
 17 18  1  0
 18 19  1  0
 19 20  2  0
 19 21  1  0
 21 22  1  0
 22 23  1  0
 23 24  2  0
 24 25  1  0
 24 26  1  0
 26 27  2  0
 27 28  1  0
 27 29  1  0
 29 30  2  0
 30 31  1  0
  6 32  1  0
 32 33  2  0
 33  3  1  0
 17  9  2  0
 30 23  1  0
 16 11  1  0
M  END
> <ChEMBL ID>
CHEMBL1437321

> <Standard Type>
Potency

> <Standard Relation>
'='

> <Standard Value>
25.1

> <Standard Units>
nM

> <Document ChEMBL ID>
CHEMBL1201862

$$$$

     RDKit          2D

 23 25  0  0  0  0  0  0  0  0999 V2000
    2.5981   -5.1073    0.0000 C   0  0  0  0  0  0  0  0  0  0  0  0
    1.2990   -5.8573    0.0000 C   0  0  0  0  0  0  0  0  0  0  0  0
    1.2990   -7.3573    0.0000 C   0  0  0  0  0  0  0  0  0  0  0  0
    2.5981   -8.1073    0.0000 N   0  0  0  0  0  0  0  0  0  0  0  0
    2.5981   -9.6073    0.0000 C   0  0  0  0  0  0  0  0  0  0  0  0
    1.2990  -10.3573    0.0000 O   0  0  0  0  0  0  0  0  0  0  0  0
    3.8971  -10.3573    0.0000 C   0  0  0  0  0  0  0  0  0  0  0  0
    3.1471  -11.6563    0.0000 C   0  0  0  0  0  0  0  0  0  0  0  0
    4.6471   -9.0583    0.0000 C   0  0  0  0  0  0  0  0  0  0  0  0
    5.1962  -11.1073    0.0000 C   0  0  0  0  0  0  0  0  0  0  0  0
   -0.0000   -8.1073    0.0000 C   0  0  0  0  0  0  0  0  0  0  0  0
   -1.2990   -7.3573    0.0000 C   0  0  0  0  0  0  0  0  0  0  0  0
   -1.2990   -5.8573    0.0000 C   0  0  0  0  0  0  0  0  0  0  0  0
   -0.0000   -5.1073    0.0000 C   0  0  0  0  0  0  0  0  0  0  0  0
   -0.0000   -3.6073    0.0000 C   0  0  0  0  0  0  0  0  0  0  0  0
    1.2135   -2.7256    0.0000 N   0  0  0  0  0  0  0  0  0  0  0  0
    0.7500   -1.2990    0.0000 C   0  0  0  0  0  0  0  0  0  0  0  0
    1.5000    0.0000    0.0000 C   0  0  0  0  0  0  0  0  0  0  0  0
    0.7500    1.2990    0.0000 C   0  0  0  0  0  0  0  0  0  0  0  0
   -0.7500    1.2990    0.0000 C   0  0  0  0  0  0  0  0  0  0  0  0
   -1.5000    0.0000    0.0000 C   0  0  0  0  0  0  0  0  0  0  0  0
   -0.7500   -1.2990    0.0000 C   0  0  0  0  0  0  0  0  0  0  0  0
   -1.2135   -2.7256    0.0000 S   0  0  0  0  0  0  0  0  0  0  0  0
  1  2  1  0
  2  3  2  0
  3  4  1  0
  4  5  1  0
  5  6  2  0
  5  7  1  0
  7  8  1  0
  7  9  1  0
  7 10  1  0
  3 11  1  0
 11 12  2  0
 12 13  1  0
 13 14  2  0
 14 15  1  0
 15 16  2  0
 16 17  1  0
 17 18  2  0
 18 19  1  0
 19 20  2  0
 20 21  1  0
 21 22  2  0
 22 23  1  0
 14  2  1  0
 23 15  1  0
 22 17  1  0
M  END
> <ChEMBL ID>
CHEMBL1440798

> <Standard Type>
Potency

> <Standard Relation>
'='

> <Standard Value>
25.1

> <Standard Units>
nM

> <Document ChEMBL ID>
CHEMBL1201862

$$$$

     RDKit          2D

 21 23  0  0  0  0  0  0  0  0999 V2000
    7.7282  -11.6340    0.0000 C   0  0  0  0  0  0  0  0  0  0  0  0
    6.3579  -11.0239    0.0000 C   0  0  0  0  0  0  0  0  0  0  0  0
    6.2011   -9.5322    0.0000 C   0  0  0  0  0  0  0  0  0  0  0  0
    4.8308   -8.9221    0.0000 C   0  0  0  0  0  0  0  0  0  0  0  0
    3.6172   -9.8037    0.0000 O   0  0  0  0  0  0  0  0  0  0  0  0
    4.6740   -7.4303    0.0000 N   0  0  0  0  0  0  0  0  0  0  0  0
    3.3037   -6.8202    0.0000 C   0  0  0  0  0  0  0  0  0  0  0  0
    2.9918   -5.3529    0.0000 N   0  0  0  0  0  0  0  0  0  0  0  0
    1.5000   -5.1962    0.0000 C   0  0  0  0  0  0  0  0  0  0  0  0
    0.7500   -3.8971    0.0000 C   0  0  0  0  0  0  0  0  0  0  0  0
   -0.7500   -3.8971    0.0000 C   0  0  0  0  0  0  0  0  0  0  0  0
   -1.5000   -2.5981    0.0000 C   0  0  0  0  0  0  0  0  0  0  0  0
   -0.7500   -1.2990    0.0000 C   0  0  0  0  0  0  0  0  0  0  0  0
    0.7500   -1.2990    0.0000 C   0  0  0  0  0  0  0  0  0  0  0  0
    1.5000   -2.5981    0.0000 C   0  0  0  0  0  0  0  0  0  0  0  0
    1.5000    0.0000    0.0000 O   0  0  0  0  0  0  0  0  0  0  0  0
    0.7500    1.2990    0.0000 C   0  0  0  0  0  0  0  0  0  0  0  0
   -0.7500    1.2990    0.0000 C   0  0  0  0  0  0  0  0  0  0  0  0
   -1.5000    0.0000    0.0000 O   0  0  0  0  0  0  0  0  0  0  0  0
    0.8899   -6.5665    0.0000 C   0  0  0  0  0  0  0  0  0  0  0  0
    2.0046   -7.5702    0.0000 S   0  0  0  0  0  0  0  0  0  0  0  0
  1  2  1  0
  2  3  1  0
  3  4  1  0
  4  5  2  0
  4  6  1  0
  6  7  1  0
  7  8  2  0
  8  9  1  0
  9 10  1  0
 10 11  2  0
 11 12  1  0
 12 13  2  0
 13 14  1  0
 14 15  2  0
 14 16  1  0
 16 17  1  0
 17 18  1  0
 18 19  1  0
  9 20  2  0
 20 21  1  0
 21  7  1  0
 15 10  1  0
 19 13  1  0
M  END
> <ChEMBL ID>
CHEMBL1442585

> <Standard Type>
Potency

> <Standard Relation>
'='

> <Standard Value>
25.1

> <Standard Units>
nM

> <Document ChEMBL ID>
CHEMBL1201862

$$$$

     RDKit          2D

 30 33  0  0  0  0  0  0  0  0999 V2000
   -3.0000   -2.5981    0.0000 C   0  0  0  0  0  0  0  0  0  0  0  0
   -1.5000   -2.5981    0.0000 C   0  0  0  0  0  0  0  0  0  0  0  0
   -0.7500   -3.8971    0.0000 C   0  0  0  0  0  0  0  0  0  0  0  0
    0.7500   -3.8971    0.0000 C   0  0  0  0  0  0  0  0  0  0  0  0
    1.5000   -5.1962    0.0000 N   0  0  0  0  0  0  0  0  0  0  0  0
    0.7500   -6.4952    0.0000 C   0  0  0  0  0  0  0  0  0  0  0  0
    1.5000   -7.7942    0.0000 C   0  0  0  0  0  0  0  0  0  0  0  0
    3.0000   -7.7942    0.0000 C   0  0  0  0  0  0  0  0  0  0  0  0
    3.7500   -9.0933    0.0000 C   0  0  0  0  0  0  0  0  0  0  0  0
    3.7500   -6.4952    0.0000 C   0  0  0  0  0  0  0  0  0  0  0  0
    3.0000   -5.1962    0.0000 C   0  0  0  0  0  0  0  0  0  0  0  0
    1.5000   -2.5981    0.0000 N   0  0  0  0  0  0  0  0  0  0  0  0
    0.7500   -1.2990    0.0000 C   0  0  0  0  0  0  0  0  0  0  0  0
    1.5000    0.0000    0.0000 C   0  0  0  0  0  0  0  0  0  0  0  0
    0.7500    1.2990    0.0000 C   0  0  0  0  0  0  0  0  0  0  0  0
   -0.7500    1.2990    0.0000 C   0  0  0  0  0  0  0  0  0  0  0  0
   -1.5000    2.5981    0.0000 N   0  0  0  0  0  0  0  0  0  0  0  0
   -0.7500    3.8971    0.0000 C   0  0  0  0  0  0  0  0  0  0  0  0
    0.7500    3.8971    0.0000 O   0  0  0  0  0  0  0  0  0  0  0  0
   -1.5000    5.1962    0.0000 C   0  0  0  0  0  0  0  0  0  0  0  0
   -0.7500    6.4952    0.0000 C   0  0  0  0  0  0  0  0  0  0  0  0
    0.7500    6.4952    0.0000 C   0  0  0  0  0  0  0  0  0  0  0  0
    1.5000    5.1962    0.0000 F   0  0  0  0  0  0  0  0  0  0  0  0
    1.5000    7.7942    0.0000 C   0  0  0  0  0  0  0  0  0  0  0  0
    0.7500    9.0933    0.0000 C   0  0  0  0  0  0  0  0  0  0  0  0
   -0.7500    9.0933    0.0000 C   0  0  0  0  0  0  0  0  0  0  0  0
   -1.5000    7.7942    0.0000 C   0  0  0  0  0  0  0  0  0  0  0  0
   -3.0000    7.7942    0.0000 Cl  0  0  0  0  0  0  0  0  0  0  0  0
   -1.5000    0.0000    0.0000 C   0  0  0  0  0  0  0  0  0  0  0  0
   -0.7500   -1.2990    0.0000 C   0  0  0  0  0  0  0  0  0  0  0  0
  1  2  1  0
  2  3  2  0
  3  4  1  0
  4  5  1  0
  5  6  1  0
  6  7  1  0
  7  8  1  0
  8  9  1  0
  8 10  1  0
 10 11  1  0
  4 12  2  0
 12 13  1  0
 13 14  2  0
 14 15  1  0
 15 16  2  0
 16 17  1  0
 17 18  1  0
 18 19  2  0
 18 20  1  0
 20 21  1  0
 21 22  2  0
 22 23  1  0
 22 24  1  0
 24 25  2  0
 25 26  1  0
 26 27  2  0
 27 28  1  0
 16 29  1  0
 29 30  2  0
 30  2  1  0
 11  5  1  0
 30 13  1  0
 27 21  1  0
M  END
> <ChEMBL ID>
CHEMBL1446041

> <Standard Type>
Potency

> <Standard Relation>
'='

> <Standard Value>
25.1

> <Standard Units>
nM

> <Document ChEMBL ID>
CHEMBL1201862

$$$$

     RDKit          2D

 34 37  0  0  0  0  0  0  0  0999 V2000
   -8.2500    6.4952    0.0000 C   0  0  0  0  0  0  0  0  0  0  0  0
   -7.5000    5.1962    0.0000 C   0  0  0  0  0  0  0  0  0  0  0  0
   -8.2500    3.8971    0.0000 C   0  0  0  0  0  0  0  0  0  0  0  0
   -7.5000    2.5981    0.0000 C   0  0  0  0  0  0  0  0  0  0  0  0
   -6.0000    2.5981    0.0000 C   0  0  0  0  0  0  0  0  0  0  0  0
   -5.2500    1.2990    0.0000 S   0  0  0  0  0  0  0  0  0  0  0  0
   -3.9510    2.0490    0.0000 O   0  0  0  0  0  0  0  0  0  0  0  0
   -6.5490    0.5490    0.0000 O   0  0  0  0  0  0  0  0  0  0  0  0
   -4.5000    0.0000    0.0000 N   0  0  0  0  0  0  0  0  0  0  0  0
   -5.2500   -1.2990    0.0000 C   0  0  0  0  0  0  0  0  0  0  0  0
   -6.7500   -1.2990    0.0000 C   0  0  0  0  0  0  0  0  0  0  0  0
   -7.5000   -2.5981    0.0000 C   0  0  0  0  0  0  0  0  0  0  0  0
   -6.7500   -3.8971    0.0000 C   0  0  0  0  0  0  0  0  0  0  0  0
   -5.2500   -3.8971    0.0000 C   0  0  0  0  0  0  0  0  0  0  0  0
   -4.5000   -2.5981    0.0000 C   0  0  0  0  0  0  0  0  0  0  0  0
   -3.0000   -2.5981    0.0000 C   0  0  0  0  0  0  0  0  0  0  0  0
   -2.2500   -1.2990    0.0000 C   0  0  0  0  0  0  0  0  0  0  0  0
   -0.7500   -1.2990    0.0000 C   0  0  0  0  0  0  0  0  0  0  0  0
   -0.0000   -2.5981    0.0000 C   0  0  0  0  0  0  0  0  0  0  0  0
   -0.7500   -3.8971    0.0000 C   0  0  0  0  0  0  0  0  0  0  0  0
   -2.2500   -3.8971    0.0000 C   0  0  0  0  0  0  0  0  0  0  0  0
   -3.0000   -5.1962    0.0000 N   0  0  0  0  0  0  0  0  0  0  0  0
   -2.2500   -6.4952    0.0000 S   0  0  0  0  0  0  0  0  0  0  0  0
   -0.9510   -5.7452    0.0000 O   0  0  0  0  0  0  0  0  0  0  0  0
   -3.5490   -7.2452    0.0000 O   0  0  0  0  0  0  0  0  0  0  0  0
   -1.5000   -7.7942    0.0000 C   0  0  0  0  0  0  0  0  0  0  0  0
    0.0000   -7.7942    0.0000 C   0  0  0  0  0  0  0  0  0  0  0  0
    0.7500   -9.0933    0.0000 C   0  0  0  0  0  0  0  0  0  0  0  0
    0.0000  -10.3923    0.0000 C   0  0  0  0  0  0  0  0  0  0  0  0
    0.7500  -11.6913    0.0000 C   0  0  0  0  0  0  0  0  0  0  0  0
   -1.5000  -10.3923    0.0000 C   0  0  0  0  0  0  0  0  0  0  0  0
   -2.2500   -9.0933    0.0000 C   0  0  0  0  0  0  0  0  0  0  0  0
   -5.2500    3.8971    0.0000 C   0  0  0  0  0  0  0  0  0  0  0  0
   -6.0000    5.1962    0.0000 C   0  0  0  0  0  0  0  0  0  0  0  0
  1  2  1  0
  2  3  2  0
  3  4  1  0
  4  5  2  0
  5  6  1  0
  6  7  2  0
  6  8  2  0
  6  9  1  0
  9 10  1  0
 10 11  2  0
 11 12  1  0
 12 13  2  0
 13 14  1  0
 14 15  2  0
 15 16  1  0
 16 17  2  0
 17 18  1  0
 18 19  2  0
 19 20  1  0
 20 21  2  0
 21 22  1  0
 22 23  1  0
 23 24  2  0
 23 25  2  0
 23 26  1  0
 26 27  2  0
 27 28  1  0
 28 29  2  0
 29 30  1  0
 29 31  1  0
 31 32  2  0
  5 33  1  0
 33 34  2  0
 34  2  1  0
 15 10  1  0
 21 16  1  0
 32 26  1  0
M  END
> <ChEMBL ID>
CHEMBL1458660

> <Standard Type>
Potency

> <Standard Relation>
'='

> <Standard Value>
25.1

> <Standard Units>
nM

> <Document ChEMBL ID>
CHEMBL1201862

$$$$

     RDKit          2D

 28 31  0  0  0  0  0  0  0  0999 V2000
   -1.2990  -11.8573    0.0000 F   0  0  0  0  0  0  0  0  0  0  0  0
   -1.2990  -10.3573    0.0000 C   0  0  0  0  0  0  0  0  0  0  0  0
   -2.5981   -9.6073    0.0000 C   0  0  0  0  0  0  0  0  0  0  0  0
   -2.5981   -8.1073    0.0000 C   0  0  0  0  0  0  0  0  0  0  0  0
   -1.2990   -7.3573    0.0000 C   0  0  0  0  0  0  0  0  0  0  0  0
   -1.2990   -5.8573    0.0000 N   0  0  0  0  0  0  0  0  0  0  0  0
   -0.0000   -5.1073    0.0000 C   0  0  0  0  0  0  0  0  0  0  0  0
   -0.0000   -3.6073    0.0000 C   0  0  0  0  0  0  0  0  0  0  0  0
    1.2135   -2.7256    0.0000 N   0  0  0  0  0  0  0  0  0  0  0  0
    0.7500   -1.2990    0.0000 C   0  0  0  0  0  0  0  0  0  0  0  0
    1.5000    0.0000    0.0000 C   0  0  0  0  0  0  0  0  0  0  0  0
    0.7500    1.2990    0.0000 C   0  0  0  0  0  0  0  0  0  0  0  0
   -0.7500    1.2990    0.0000 C   0  0  0  0  0  0  0  0  0  0  0  0
   -1.5000    0.0000    0.0000 C   0  0  0  0  0  0  0  0  0  0  0  0
   -0.7500   -1.2990    0.0000 C   0  0  0  0  0  0  0  0  0  0  0  0
   -1.2135   -2.7256    0.0000 N   0  0  0  0  0  0  0  0  0  0  0  0
   -2.6401   -3.1891    0.0000 C   0  0  0  0  0  0  0  0  0  0  0  0
   -3.7548   -2.1855    0.0000 C   0  0  0  0  0  0  0  0  0  0  0  0
   -5.1814   -2.6490    0.0000 O   0  0  0  0  0  0  0  0  0  0  0  0
   -6.2961   -1.6453    0.0000 C   0  0  0  0  0  0  0  0  0  0  0  0
   -5.9843   -0.1781    0.0000 C   0  0  0  0  0  0  0  0  0  0  0  0
   -7.0990    0.8256    0.0000 C   0  0  0  0  0  0  0  0  0  0  0  0
   -8.5256    0.3621    0.0000 C   0  0  0  0  0  0  0  0  0  0  0  0
   -8.8374   -1.1051    0.0000 C   0  0  0  0  0  0  0  0  0  0  0  0
   -7.7227   -2.1088    0.0000 C   0  0  0  0  0  0  0  0  0  0  0  0
   -8.0346   -3.5760    0.0000 Cl  0  0  0  0  0  0  0  0  0  0  0  0
    0.0000   -8.1073    0.0000 C   0  0  0  0  0  0  0  0  0  0  0  0
    0.0000   -9.6073    0.0000 C   0  0  0  0  0  0  0  0  0  0  0  0
  1  2  1  0
  2  3  2  0
  3  4  1  0
  4  5  2  0
  5  6  1  0
  6  7  1  0
  7  8  1  0
  8  9  2  0
  9 10  1  0
 10 11  2  0
 11 12  1  0
 12 13  2  0
 13 14  1  0
 14 15  2  0
 15 16  1  0
 16 17  1  0
 17 18  1  0
 18 19  1  0
 19 20  1  0
 20 21  2  0
 21 22  1  0
 22 23  2  0
 23 24  1  0
 24 25  2  0
 25 26  1  0
  5 27  1  0
 27 28  2  0
 28  2  1  0
 16  8  1  0
 25 20  1  0
 15 10  1  0
M  END
> <ChEMBL ID>
CHEMBL1473368

> <Standard Type>
Potency

> <Standard Relation>
'='

> <Standard Value>
25.1

> <Standard Units>
nM

> <Document ChEMBL ID>
CHEMBL1201862

$$$$

     RDKit          2D

 27 29  0  0  0  0  0  0  0  0999 V2000
    3.7500   -1.2990    0.0000 C   0  0  0  0  0  0  0  0  0  0  0  0
    3.0000    0.0000    0.0000 O   0  0  0  0  0  0  0  0  0  0  0  0
    1.5000    0.0000    0.0000 C   0  0  0  0  0  0  0  0  0  0  0  0
    0.7500   -1.2990    0.0000 C   0  0  0  0  0  0  0  0  0  0  0  0
   -0.7500   -1.2990    0.0000 C   0  0  0  0  0  0  0  0  0  0  0  0
   -1.5000    0.0000    0.0000 C   0  0  0  0  0  0  0  0  0  0  0  0
   -3.0000    0.0000    0.0000 C   0  0  0  0  0  0  0  0  0  0  0  0
   -3.7500    1.2990    0.0000 C   0  0  0  0  0  0  0  0  0  0  0  0
   -5.2500    1.2990    0.0000 C   0  0  0  0  0  0  0  0  0  0  0  0
   -6.0000    2.5981    0.0000 C   0  0  0  0  0  0  0  0  0  0  0  0
   -7.5000    2.5981    0.0000 O   0  0  0  0  0  0  0  0  0  0  0  0
   -5.2500    3.8971    0.0000 O   0  0  0  0  0  0  0  0  0  0  0  0
   -6.0000    0.0000    0.0000 O   0  0  0  0  0  0  0  0  0  0  0  0
   -5.2500   -1.2990    0.0000 C   0  0  0  0  0  0  0  0  0  0  0  0
   -6.0000   -2.5981    0.0000 O   0  0  0  0  0  0  0  0  0  0  0  0
   -7.5000   -2.5981    0.0000 C   0  0  0  0  0  0  0  0  0  0  0  0
   -8.2500   -3.8971    0.0000 C   0  0  0  0  0  0  0  0  0  0  0  0
   -9.7500   -3.8971    0.0000 C   0  0  0  0  0  0  0  0  0  0  0  0
  -10.5000   -5.1962    0.0000 C   0  0  0  0  0  0  0  0  0  0  0  0
   -9.7500   -6.4952    0.0000 C   0  0  0  0  0  0  0  0  0  0  0  0
  -10.5000   -7.7942    0.0000 C   0  0  0  0  0  0  0  0  0  0  0  0
  -12.0000   -7.7942    0.0000 O   0  0  0  0  0  0  0  0  0  0  0  0
   -8.2500   -6.4952    0.0000 C   0  0  0  0  0  0  0  0  0  0  0  0
   -7.5000   -5.1962    0.0000 C   0  0  0  0  0  0  0  0  0  0  0  0
   -3.7500   -1.2990    0.0000 C   0  0  0  0  0  0  0  0  0  0  0  0
   -0.7500    1.2990    0.0000 C   0  0  0  0  0  0  0  0  0  0  0  0
    0.7500    1.2990    0.0000 C   0  0  0  0  0  0  0  0  0  0  0  0
  1  2  1  0
  2  3  1  0
  3  4  2  0
  4  5  1  0
  5  6  2  0
  7  6  1  6
  7  8  1  0
  8  9  2  0
  9 10  1  0
 10 11  2  0
 10 12  1  0
  9 13  1  0
 13 14  1  0
 14 15  1  6
 15 16  1  0
 16 17  1  0
 17 18  2  0
 18 19  1  0
 19 20  2  0
 20 21  1  0
 21 22  1  0
 20 23  1  0
 23 24  2  0
 14 25  1  0
  6 26  1  0
 26 27  2  0
 27  3  1  0
 25  7  1  0
 24 17  1  0
M  END
> <ChEMBL ID>
CHEMBL1477628

> <Standard Type>
Potency

> <Standard Relation>
'='

> <Standard Value>
25.1

> <Standard Units>
nM

> <Document ChEMBL ID>
CHEMBL1201862

$$$$

     RDKit          2D

 32 35  0  0  0  0  0  0  0  0999 V2000
    9.2657    5.4619    0.0000 C   0  0  0  0  0  0  0  0  0  0  0  0
    8.1510    6.4656    0.0000 C   0  0  0  0  0  0  0  0  0  0  0  0
    8.4628    7.9328    0.0000 C   0  0  0  0  0  0  0  0  0  0  0  0
    6.7244    6.0021    0.0000 N   0  0  0  0  0  0  0  0  0  0  0  0
    5.6097    7.0058    0.0000 C   0  0  0  0  0  0  0  0  0  0  0  0
    5.9215    8.4730    0.0000 O   0  0  0  0  0  0  0  0  0  0  0  0
    4.1831    6.5422    0.0000 C   0  0  0  0  0  0  0  0  0  0  0  0
    3.8712    5.0750    0.0000 C   0  0  0  0  0  0  0  0  0  0  0  0
    2.4446    4.6115    0.0000 C   0  0  0  0  0  0  0  0  0  0  0  0
    1.3299    5.6152    0.0000 C   0  0  0  0  0  0  0  0  0  0  0  0
   -0.0967    5.1517    0.0000 C   0  0  0  0  0  0  0  0  0  0  0  0
   -0.4086    3.6844    0.0000 N   0  0  0  0  0  0  0  0  0  0  0  0
    0.7062    2.6807    0.0000 C   0  0  0  0  0  0  0  0  0  0  0  0
    2.1328    3.1443    0.0000 O   0  0  0  0  0  0  0  0  0  0  0  0
    0.3943    1.2135    0.0000 C   0  0  0  0  0  0  0  0  0  0  0  0
    1.2760    0.0000    0.0000 S   0  0  0  0  0  0  0  0  0  0  0  0
    0.3943   -1.2135    0.0000 C   0  0  0  0  0  0  0  0  0  0  0  0
   -1.0323   -0.7500    0.0000 C   0  0  0  0  0  0  0  0  0  0  0  0
   -1.0323    0.7500    0.0000 C   0  0  0  0  0  0  0  0  0  0  0  0
   -2.1470    1.7537    0.0000 N   0  0  0  0  0  0  0  0  0  0  0  0
   -3.5736    1.2902    0.0000 C   0  0  0  0  0  0  0  0  0  0  0  0
   -4.6883    2.2939    0.0000 C   0  0  0  0  0  0  0  0  0  0  0  0
   -4.3764    3.7611    0.0000 O   0  0  0  0  0  0  0  0  0  0  0  0
   -6.1149    1.8303    0.0000 N   0  0  0  0  0  0  0  0  0  0  0  0
   -6.5784    0.4038    0.0000 C   0  0  0  0  0  0  0  0  0  0  0  0
   -8.0784    0.4038    0.0000 C   0  0  0  0  0  0  0  0  0  0  0  0
   -8.5419    1.8303    0.0000 C   0  0  0  0  0  0  0  0  0  0  0  0
   -7.3284    2.7120    0.0000 C   0  0  0  0  0  0  0  0  0  0  0  0
   -1.8351    3.2209    0.0000 C   0  0  0  0  0  0  0  0  0  0  0  0
   -2.9499    4.2246    0.0000 O   0  0  0  0  0  0  0  0  0  0  0  0
    1.6418    7.0824    0.0000 C   0  0  0  0  0  0  0  0  0  0  0  0
    3.0684    7.5459    0.0000 C   0  0  0  0  0  0  0  0  0  0  0  0
  1  2  1  0
  2  3  1  0
  2  4  1  0
  4  5  1  0
  5  6  2  0
  5  7  1  0
  7  8  1  0
  8  9  1  0
  9 10  1  0
 10 11  1  0
 11 12  1  0
 12 13  1  0
 13 14  2  0
 13 15  1  0
 15 16  1  0
 16 17  1  0
 17 18  2  0
 18 19  1  0
 19 20  1  0
 20 21  1  0
 21 22  1  0
 22 23  2  0
 22 24  1  0
 24 25  1  0
 25 26  1  0
 26 27  1  0
 27 28  1  0
 20 29  1  0
 29 30  2  0
 10 31  1  0
 31 32  1  0
 32  7  1  0
 29 12  1  0
 19 15  2  0
 28 24  1  0
M  END
> <ChEMBL ID>
CHEMBL1487792

> <Standard Type>
Potency

> <Standard Relation>
'='

> <Standard Value>
25.1

> <Standard Units>
nM

> <Document ChEMBL ID>
CHEMBL1201862

$$$$

     RDKit          2D

 26 28  0  0  0  0  0  0  0  0999 V2000
    1.8478   -6.4639    0.0000 C   0  0  0  0  0  0  0  0  0  0  0  0
    2.0046   -4.9721    0.0000 C   0  0  0  0  0  0  0  0  0  0  0  0
    3.3037   -4.2221    0.0000 O   0  0  0  0  0  0  0  0  0  0  0  0
    2.9918   -2.7549    0.0000 N   0  0  0  0  0  0  0  0  0  0  0  0
    1.5000   -2.5981    0.0000 C   0  0  0  0  0  0  0  0  0  0  0  0
    0.7500   -1.2990    0.0000 C   0  0  0  0  0  0  0  0  0  0  0  0
   -0.7500   -1.2990    0.0000 C   0  0  0  0  0  0  0  0  0  0  0  0
   -1.5625   -2.3772    0.0000 Cl  0  0  0  0  0  0  0  0  0  0  0  0
   -1.5000    0.0000    0.0000 C   0  0  0  0  0  0  0  0  0  0  0  0
   -0.7500    1.2990    0.0000 C   0  0  0  0  0  0  0  0  0  0  0  0
    0.7500    1.2990    0.0000 C   0  0  0  0  0  0  0  0  0  0  0  0
    1.5000   -0.0000    0.0000 C   0  0  0  0  0  0  0  0  0  0  0  0
    3.0000   -0.0000    0.0000 Cl  0  0  0  0  0  0  0  0  0  0  0  0
    0.8899   -3.9684    0.0000 C   0  0  0  0  0  0  0  0  0  0  0  0
   -0.5773   -4.2803    0.0000 C   0  0  0  0  0  0  0  0  0  0  0  0
   -1.5962   -3.3946    0.0000 O   0  0  0  0  0  0  0  0  0  0  0  0
   -1.0409   -5.7068    0.0000 N   0  0  0  0  0  0  0  0  0  0  0  0
   -2.5081   -6.0187    0.0000 C   0  0  0  0  0  0  0  0  0  0  0  0
   -3.1182   -7.3890    0.0000 N   0  0  0  0  0  0  0  0  0  0  0  0
   -4.6100   -7.2322    0.0000 C   0  0  0  0  0  0  0  0  0  0  0  0
   -5.6137   -8.3470    0.0000 C   0  0  0  0  0  0  0  0  0  0  0  0
   -6.7284   -7.3433    0.0000 C   0  0  0  0  0  0  0  0  0  0  0  0
   -4.4989   -9.3507    0.0000 C   0  0  0  0  0  0  0  0  0  0  0  0
   -6.6174   -9.4617    0.0000 C   0  0  0  0  0  0  0  0  0  0  0  0
   -4.9218   -5.7650    0.0000 C   0  0  0  0  0  0  0  0  0  0  0  0
   -3.6228   -5.0150    0.0000 S   0  0  0  0  0  0  0  0  0  0  0  0
  1  2  1  0
  2  3  1  0
  3  4  1  0
  4  5  2  0
  5  6  1  0
  6  7  2  0
  7  8  1  0
  7  9  1  0
  9 10  2  0
 10 11  1  0
 11 12  2  0
 12 13  1  0
  5 14  1  0
 14 15  1  0
 15 16  2  0
 15 17  1  0
 17 18  1  0
 18 19  2  0
 19 20  1  0
 20 21  1  0
 21 22  1  0
 21 23  1  0
 21 24  1  0
 20 25  2  0
 25 26  1  0
 14  2  2  0
 26 18  1  0
 12  6  1  0
M  END
> <ChEMBL ID>
CHEMBL1489585

> <Standard Type>
Potency

> <Standard Relation>
'='

> <Standard Value>
25.1

> <Standard Units>
nM

> <Document ChEMBL ID>
CHEMBL1201862

$$$$

     RDKit          2D

 24 26  0  0  0  0  0  0  0  0999 V2000
    1.8478  -11.6600    0.0000 C   0  0  0  0  0  0  0  0  0  0  0  0
    2.0046  -10.1682    0.0000 C   0  0  0  0  0  0  0  0  0  0  0  0
    3.3037   -9.4182    0.0000 N   0  0  0  0  0  0  0  0  0  0  0  0
    2.9918   -7.9510    0.0000 C   0  0  0  0  0  0  0  0  0  0  0  0
    3.9955   -6.8363    0.0000 C   0  0  0  0  0  0  0  0  0  0  0  0
    1.5000   -7.7942    0.0000 C   0  0  0  0  0  0  0  0  0  0  0  0
    0.7500   -6.4952    0.0000 C   0  0  0  0  0  0  0  0  0  0  0  0
   -0.7500   -6.4952    0.0000 O   0  0  0  0  0  0  0  0  0  0  0  0
    1.5000   -5.1962    0.0000 C   0  0  0  0  0  0  0  0  0  0  0  0
    0.7500   -3.8971    0.0000 C   0  0  0  0  0  0  0  0  0  0  0  0
    1.5000   -2.5981    0.0000 N   0  0  0  0  0  0  0  0  0  0  0  0
    0.7500   -1.2990    0.0000 C   0  0  0  0  0  0  0  0  0  0  0  0
    1.5000    0.0000    0.0000 C   0  0  0  0  0  0  0  0  0  0  0  0
    0.7500    1.2990    0.0000 C   0  0  0  0  0  0  0  0  0  0  0  0
   -0.7500    1.2990    0.0000 C   0  0  0  0  0  0  0  0  0  0  0  0
   -1.5000    2.5981    0.0000 N   0  0  0  0  0  4  0  0  0  0  0  0
   -3.0000    2.5981    0.0000 O   0  0  0  0  0  0  0  0  0  0  0  0
   -0.7500    3.8971    0.0000 O   0  0  0  0  0  1  0  0  0  0  0  0
   -1.5000    0.0000    0.0000 C   0  0  0  0  0  0  0  0  0  0  0  0
   -0.7500   -1.2990    0.0000 C   0  0  0  0  0  0  0  0  0  0  0  0
   -1.5000   -2.5981    0.0000 O   0  0  0  0  0  0  0  0  0  0  0  0
   -0.7500   -3.8971    0.0000 C   0  0  0  0  0  0  0  0  0  0  0  0
   -1.5000   -5.1962    0.0000 O   0  0  0  0  0  0  0  0  0  0  0  0
    0.8899   -9.1645    0.0000 O   0  0  0  0  0  0  0  0  0  0  0  0
  1  2  1  0
  2  3  2  0
  3  4  1  0
  4  5  1  0
  4  6  2  0
  6  7  1  0
  7  8  1  0
  7  9  2  0
  9 10  1  0
 10 11  2  0
 11 12  1  0
 12 13  2  0
 13 14  1  0
 14 15  2  0
 15 16  1  0
 16 17  2  0
 16 18  1  0
 15 19  1  0
 19 20  2  0
 20 21  1  0
 21 22  1  0
 22 23  2  0
  6 24  1  0
 24  2  1  0
 22 10  1  0
 20 12  1  0
M  CHG  2  16   1  18  -1
M  END
> <ChEMBL ID>
CHEMBL1499446

> <Standard Type>
Potency

> <Standard Relation>
'='

> <Standard Value>
25.1

> <Standard Units>
nM

> <Document ChEMBL ID>
CHEMBL1201862

$$$$

     RDKit          2D

 27 29  0  0  0  0  0  0  0  0999 V2000
    1.5000   -7.7942    0.0000 C   0  0  0  0  0  0  0  0  0  0  0  0
    0.7500   -6.4952    0.0000 C   0  0  0  0  0  0  0  0  0  0  0  0
    1.5000   -5.1962    0.0000 C   0  0  0  0  0  0  0  0  0  0  0  0
    0.7500   -3.8971    0.0000 N   0  0  0  0  0  0  0  0  0  0  0  0
    1.5000   -2.5981    0.0000 C   0  0  0  0  0  0  0  0  0  0  0  0
    3.0000   -2.5981    0.0000 O   0  0  0  0  0  0  0  0  0  0  0  0
    0.7500   -1.2990    0.0000 C   0  0  0  0  0  0  0  0  0  0  0  0
    1.5000    0.0000    0.0000 C   0  0  0  0  0  0  0  0  0  0  0  0
    3.0000    0.0000    0.0000 C   0  0  0  0  0  0  0  0  0  0  0  0
    4.5000    0.0000    0.0000 F   0  0  0  0  0  0  0  0  0  0  0  0
    3.0000    1.5000    0.0000 F   0  0  0  0  0  0  0  0  0  0  0  0
    3.0000   -1.5000    0.0000 F   0  0  0  0  0  0  0  0  0  0  0  0
    0.7500    1.2990    0.0000 C   0  0  0  0  0  0  0  0  0  0  0  0
   -0.7500    1.2990    0.0000 C   0  0  0  0  0  0  0  0  0  0  0  0
   -1.5000    2.5981    0.0000 C   0  0  0  0  0  0  0  0  0  0  0  0
   -2.9918    2.7549    0.0000 C   0  0  0  0  0  0  0  0  0  0  0  0
   -3.3037    4.2221    0.0000 C   0  0  0  0  0  0  0  0  0  0  0  0
   -2.0046    4.9721    0.0000 C   0  0  0  0  0  0  0  0  0  0  0  0
   -0.8899    3.9684    0.0000 O   0  0  0  0  0  0  0  0  0  0  0  0
   -1.5000    0.0000    0.0000 N   0  0  0  0  0  0  0  0  0  0  0  0
   -0.7500   -1.2990    0.0000 C   0  0  0  0  0  0  0  0  0  0  0  0
   -1.5000   -2.5981    0.0000 N   0  0  0  0  0  0  0  0  0  0  0  0
   -3.0000   -2.5981    0.0000 C   0  0  0  0  0  0  0  0  0  0  0  0
   -3.7500   -1.2990    0.0000 C   0  0  0  0  0  0  0  0  0  0  0  0
   -5.2500   -1.2990    0.0000 C   0  0  0  0  0  0  0  0  0  0  0  0
   -0.7500   -3.8971    0.0000 C   0  0  0  0  0  0  0  0  0  0  0  0
   -1.5000   -5.1962    0.0000 O   0  0  0  0  0  0  0  0  0  0  0  0
  1  2  1  0
  2  3  1  0
  3  4  1  0
  4  5  1  0
  5  6  2  0
  5  7  1  0
  7  8  2  0
  8  9  1  0
  9 10  1  0
  9 11  1  0
  9 12  1  0
  8 13  1  0
 13 14  2  0
 14 15  1  0
 15 16  2  0
 16 17  1  0
 17 18  2  0
 18 19  1  0
 14 20  1  0
 20 21  2  0
 21 22  1  0
 22 23  1  0
 23 24  1  0
 24 25  1  0
 22 26  1  0
 26 27  2  0
 26  4  1  0
 21  7  1  0
 19 15  1  0
M  END
> <ChEMBL ID>
CHEMBL1501900

> <Standard Type>
Potency

> <Standard Relation>
'='

> <Standard Value>
25.1

> <Standard Units>
nM

> <Document ChEMBL ID>
CHEMBL1201862

$$$$

     RDKit          2D

 26 28  0  0  0  0  0  0  0  0999 V2000
  -11.9540   -6.8963    0.0000 C   0  0  0  0  0  0  0  0  0  0  0  0
  -10.5274   -6.4328    0.0000 C   0  0  0  0  0  0  0  0  0  0  0  0
  -10.2155   -4.9656    0.0000 C   0  0  0  0  0  0  0  0  0  0  0  0
   -8.7889   -4.5021    0.0000 C   0  0  0  0  0  0  0  0  0  0  0  0
   -8.4771   -3.0348    0.0000 N   0  0  0  0  0  0  0  0  0  0  0  0
   -7.0505   -2.5713    0.0000 C   0  0  0  0  0  0  0  0  0  0  0  0
   -5.9358   -3.5750    0.0000 O   0  0  0  0  0  0  0  0  0  0  0  0
   -6.7386   -1.1041    0.0000 C   0  0  0  0  0  0  0  0  0  0  0  0
   -5.3120   -0.6406    0.0000 C   0  0  0  0  0  0  0  0  0  0  0  0
   -5.0002    0.8266    0.0000 N   0  0  0  0  0  0  0  0  0  0  0  0
   -3.5736    1.2902    0.0000 S   0  0  0  0  0  0  0  0  0  0  0  0
   -4.0371    2.7168    0.0000 O   0  0  0  0  0  0  0  0  0  0  0  0
   -3.1101   -0.1364    0.0000 O   0  0  0  0  0  0  0  0  0  0  0  0
   -2.1470    1.7537    0.0000 C   0  0  0  0  0  0  0  0  0  0  0  0
   -1.8351    3.2209    0.0000 C   0  0  0  0  0  0  0  0  0  0  0  0
   -0.4086    3.6844    0.0000 C   0  0  0  0  0  0  0  0  0  0  0  0
    0.7062    2.6807    0.0000 C   0  0  0  0  0  0  0  0  0  0  0  0
    0.3943    1.2135    0.0000 C   0  0  0  0  0  0  0  0  0  0  0  0
    1.2760    0.0000    0.0000 N   0  0  0  0  0  0  0  0  0  0  0  0
    0.3943   -1.2135    0.0000 S   0  0  0  0  0  0  0  0  0  0  0  0
   -1.0323   -0.7500    0.0000 N   0  0  0  0  0  0  0  0  0  0  0  0
   -1.0323    0.7500    0.0000 C   0  0  0  0  0  0  0  0  0  0  0  0
   -7.6742   -5.5058    0.0000 C   0  0  0  0  0  0  0  0  0  0  0  0
   -7.9861   -6.9730    0.0000 C   0  0  0  0  0  0  0  0  0  0  0  0
   -9.4127   -7.4365    0.0000 C   0  0  0  0  0  0  0  0  0  0  0  0
   -9.7245   -8.9037    0.0000 Br  0  0  0  0  0  0  0  0  0  0  0  0
  1  2  1  0
  2  3  2  0
  3  4  1  0
  4  5  1  0
  5  6  1  0
  6  7  2  0
  6  8  1  0
  8  9  1  0
  9 10  1  0
 10 11  1  0
 11 12  2  0
 11 13  2  0
 11 14  1  0
 14 15  2  0
 15 16  1  0
 16 17  2  0
 17 18  1  0
 18 19  2  0
 19 20  1  0
 20 21  1  0
 21 22  2  0
  4 23  2  0
 23 24  1  0
 24 25  2  0
 25 26  1  0
 25  2  1  0
 22 14  1  0
 22 18  1  0
M  END
> <ChEMBL ID>
CHEMBL1514506

> <Standard Type>
Potency

> <Standard Relation>
'='

> <Standard Value>
25.1

> <Standard Units>
nM

> <Document ChEMBL ID>
CHEMBL1201862

$$$$

     RDKit          2D

 34 38  0  0  0  0  0  0  0  0999 V2000
    3.7500   -1.2990    0.0000 C   0  0  0  0  0  0  0  0  0  0  0  0
    3.0000    0.0000    0.0000 O   0  0  0  0  0  0  0  0  0  0  0  0
    1.5000    0.0000    0.0000 C   0  0  0  0  0  0  0  0  0  0  0  0
    0.7500   -1.2990    0.0000 C   0  0  0  0  0  0  0  0  0  0  0  0
   -0.7500   -1.2990    0.0000 C   0  0  0  0  0  0  0  0  0  0  0  0
   -1.5000    0.0000    0.0000 C   0  0  0  0  0  0  0  0  0  0  0  0
   -0.7500    1.2990    0.0000 C   0  0  0  0  0  0  0  0  0  0  0  0
    0.7500    1.2990    0.0000 C   0  0  0  0  0  0  0  0  0  0  0  0
   -1.5000    2.5981    0.0000 O   0  0  0  0  0  0  0  0  0  0  0  0
   -3.0000    2.5981    0.0000 C   0  0  0  0  0  0  0  0  0  0  0  0
   -3.7500    3.8971    0.0000 C   0  0  0  0  0  0  0  0  0  0  0  0
   -3.0000    5.1962    0.0000 C   0  0  0  0  0  0  0  0  0  0  0  0
   -3.7500    6.4952    0.0000 C   0  0  0  0  0  0  0  0  0  0  0  0
   -5.2500    6.4952    0.0000 C   0  0  0  0  0  0  0  0  0  0  0  0
   -6.0000    5.1962    0.0000 C   0  0  0  0  0  0  0  0  0  0  0  0
   -5.2500    3.8971    0.0000 C   0  0  0  0  0  0  0  0  0  0  0  0
   -7.4672    5.5080    0.0000 O   0  0  0  0  0  0  0  0  0  0  0  0
   -7.6240    6.9998    0.0000 C   0  0  0  0  0  0  0  0  0  0  0  0
   -6.2537    7.6099    0.0000 O   0  0  0  0  0  0  0  0  0  0  0  0
   -3.7500    1.2990    0.0000 C   0  0  0  0  0  0  0  0  0  0  0  0
   -5.2500    1.2990    0.0000 O   0  0  0  0  0  0  0  0  0  0  0  0
   -6.0000    0.0000    0.0000 C   0  0  0  0  0  0  0  0  0  0  0  0
   -5.2500   -1.2990    0.0000 O   0  0  0  0  0  0  0  0  0  0  0  0
   -7.5000    0.0000    0.0000 N   0  0  0  0  0  0  0  0  0  0  0  0
   -8.2500   -1.2990    0.0000 C   0  0  0  0  0  0  0  0  0  0  0  0
   -9.7500   -1.2990    0.0000 C   0  0  0  0  0  0  0  0  0  0  0  0
  -10.5000   -2.5981    0.0000 C   0  0  0  0  0  0  0  0  0  0  0  0
   -9.7500   -3.8971    0.0000 C   0  0  0  0  0  0  0  0  0  0  0  0
  -10.5000   -5.1962    0.0000 C   0  0  0  0  0  0  0  0  0  0  0  0
   -8.2500   -3.8971    0.0000 C   0  0  0  0  0  0  0  0  0  0  0  0
   -7.5000   -5.1962    0.0000 Br  0  0  0  0  0  0  0  0  0  0  0  0
   -7.5000   -2.5981    0.0000 C   0  0  0  0  0  0  0  0  0  0  0  0
   -3.0000    0.0000    0.0000 C   0  0  0  0  0  0  0  0  0  0  0  0
   -3.7500   -1.2990    0.0000 O   0  0  0  0  0  0  0  0  0  0  0  0
  1  2  1  0
  2  3  1  0
  3  4  2  0
  4  5  1  0
  5  6  2  0
  6  7  1  0
  7  8  2  0
  7  9  1  0
  9 10  1  0
 10 11  1  1
 11 12  2  0
 12 13  1  0
 13 14  2  0
 14 15  1  0
 15 16  2  0
 15 17  1  0
 17 18  1  0
 18 19  1  0
 10 20  1  0
 20 21  1  6
 21 22  1  0
 22 23  2  0
 22 24  1  0
 24 25  1  0
 25 26  2  0
 26 27  1  0
 27 28  2  0
 28 29  1  0
 28 30  1  0
 30 31  1  0
 30 32  2  0
 20 33  1  0
 33 34  2  0
  8  3  1  0
 16 11  1  0
 32 25  1  0
 33  6  1  0
 19 14  1  0
M  END
> <ChEMBL ID>
CHEMBL1522439

> <Standard Type>
Potency

> <Standard Relation>
'='

> <Standard Value>
25.1

> <Standard Units>
nM

> <Document ChEMBL ID>
CHEMBL1201862

$$$$

     RDKit          2D

 31 33  0  0  0  0  0  0  0  0999 V2000
   -6.0000  -12.9904    0.0000 C   0  0  0  0  0  0  0  0  0  0  0  0
   -5.2500  -14.2894    0.0000 O   0  0  0  0  0  0  0  0  0  0  0  0
   -3.7500  -14.2894    0.0000 C   0  0  0  0  0  0  0  0  0  0  0  0
   -3.0000  -12.9904    0.0000 C   0  0  0  0  0  0  0  0  0  0  0  0
   -1.5000  -12.9904    0.0000 C   0  0  0  0  0  0  0  0  0  0  0  0
   -0.7500  -11.6913    0.0000 N   0  0  0  0  0  0  0  0  0  0  0  0
   -1.5000  -10.3923    0.0000 C   0  0  0  0  0  0  0  0  0  0  0  0
   -3.0000  -10.3923    0.0000 O   0  0  0  0  0  0  0  0  0  0  0  0
   -0.7500   -9.0933    0.0000 C   0  0  0  0  0  0  0  0  0  0  0  0
   -1.5000   -7.7942    0.0000 N   0  0  0  0  0  0  0  0  0  0  0  0
   -0.7500   -6.4952    0.0000 C   0  0  0  0  0  0  0  0  0  0  0  0
    0.7500   -6.4952    0.0000 O   0  0  0  0  0  0  0  0  0  0  0  0
   -1.5000   -5.1962    0.0000 C   0  0  0  0  0  0  0  0  0  0  0  0
   -0.7500   -3.8971    0.0000 N   0  0  0  0  0  0  0  0  0  0  0  0
    0.7500   -3.8971    0.0000 C   0  0  0  0  0  0  0  0  0  0  0  0
    1.5000   -2.5981    0.0000 C   0  0  0  0  0  0  0  0  0  0  0  0
    0.7500   -1.2990    0.0000 C   0  0  0  0  0  0  0  0  0  0  0  0
    1.5000    0.0000    0.0000 C   0  0  0  0  0  0  0  0  0  0  0  0
    0.7500    1.2990    0.0000 C   0  0  0  0  0  0  0  0  0  0  0  0
   -0.7500    1.2990    0.0000 C   0  0  0  0  0  0  0  0  0  0  0  0
   -1.5000    0.0000    0.0000 C   0  0  0  0  0  0  0  0  0  0  0  0
   -0.7500   -1.2990    0.0000 C   0  0  0  0  0  0  0  0  0  0  0  0
   -1.5000   -2.5981    0.0000 C   0  0  0  0  0  0  0  0  0  0  0  0
   -3.0000   -2.5981    0.0000 O   0  0  0  0  0  0  0  0  0  0  0  0
   -0.7500  -14.2894    0.0000 C   0  0  0  0  0  0  0  0  0  0  0  0
   -1.5000  -15.5885    0.0000 C   0  0  0  0  0  0  0  0  0  0  0  0
   -0.7500  -16.8875    0.0000 O   0  0  0  0  0  0  0  0  0  0  0  0
   -1.5000  -18.1865    0.0000 C   0  0  0  0  0  0  0  0  0  0  0  0
   -3.0000  -15.5885    0.0000 C   0  0  0  0  0  0  0  0  0  0  0  0
   -3.7500  -16.8875    0.0000 O   0  0  0  0  0  0  0  0  0  0  0  0
   -5.2500  -16.8875    0.0000 C   0  0  0  0  0  0  0  0  0  0  0  0
  1  2  1  0
  2  3  1  0
  3  4  2  0
  4  5  1  0
  5  6  1  0
  6  7  1  0
  7  8  2  0
  7  9  1  0
  9 10  1  0
 10 11  1  0
 11 12  2  0
 11 13  1  0
 13 14  1  0
 14 15  1  0
 15 16  2  0
 16 17  1  0
 17 18  2  0
 18 19  1  0
 19 20  2  0
 20 21  1  0
 21 22  2  0
 22 23  1  0
 23 24  2  0
  5 25  2  0
 25 26  1  0
 26 27  1  0
 27 28  1  0
 26 29  2  0
 29 30  1  0
 30 31  1  0
 29  3  1  0
 23 14  1  0
 22 17  1  0
M  END
> <ChEMBL ID>
CHEMBL1529782

> <Standard Type>
Potency

> <Standard Relation>
'='

> <Standard Value>
25.1

> <Standard Units>
nM

> <Document ChEMBL ID>
CHEMBL1201862

$$$$

     RDKit          2D

 32 34  0  0  0  0  0  0  0  0999 V2000
   -3.0000   -7.7942    0.0000 C   0  0  0  0  0  0  0  0  0  0  0  0
   -3.7500   -6.4952    0.0000 C   0  0  0  0  0  0  0  0  0  0  0  0
   -3.0000   -5.1962    0.0000 C   0  0  0  0  0  0  0  0  0  0  0  0
   -3.7500   -3.8971    0.0000 N   0  0  0  0  0  0  0  0  0  0  0  0
   -3.0000   -2.5981    0.0000 C   0  0  0  0  0  0  0  0  0  0  0  0
   -3.7500   -1.2990    0.0000 O   0  0  0  0  0  0  0  0  0  0  0  0
   -1.5000   -2.5981    0.0000 C   0  0  0  0  0  0  0  0  0  0  0  0
   -0.7500   -3.8971    0.0000 C   0  0  0  0  0  0  0  0  0  0  0  0
    0.7500   -3.8971    0.0000 N   0  0  0  0  0  0  0  0  0  0  0  0
    1.5000   -5.1962    0.0000 C   0  0  0  0  0  0  0  0  0  0  0  0
    0.7500   -6.4952    0.0000 C   0  0  0  0  0  0  0  0  0  0  0  0
    1.5000   -7.7942    0.0000 C   0  0  0  0  0  0  0  0  0  0  0  0
   -0.7500   -6.4952    0.0000 C   0  0  0  0  0  0  0  0  0  0  0  0
    1.5000   -2.5981    0.0000 C   0  0  0  0  0  0  0  0  0  0  0  0
    3.0000   -2.5981    0.0000 O   0  0  0  0  0  0  0  0  0  0  0  0
    0.7500   -1.2990    0.0000 C   0  0  0  0  0  0  0  0  0  0  0  0
    1.5000    0.0000    0.0000 C   0  0  0  0  0  0  0  0  0  0  0  0
    0.7500    1.2990    0.0000 C   0  0  0  0  0  0  0  0  0  0  0  0
    1.5000    2.5981    0.0000 O   0  0  0  0  0  0  0  0  0  0  0  0
    3.0000    2.5981    0.0000 C   0  0  0  0  0  0  0  0  0  0  0  0
   -0.7500    1.2990    0.0000 C   0  0  0  0  0  0  0  0  0  0  0  0
   -1.5000    2.5981    0.0000 O   0  0  0  0  0  0  0  0  0  0  0  0
   -3.0000    2.5981    0.0000 C   0  0  0  0  0  0  0  0  0  0  0  0
   -1.5000    0.0000    0.0000 C   0  0  0  0  0  0  0  0  0  0  0  0
   -0.7500   -1.2990    0.0000 C   0  0  0  0  0  0  0  0  0  0  0  0
   -5.2500   -3.8971    0.0000 C   0  0  0  0  0  0  0  0  0  0  0  0
   -6.0000   -2.5981    0.0000 C   0  0  0  0  0  0  0  0  0  0  0  0
   -7.5000   -2.5981    0.0000 C   0  0  0  0  0  0  0  0  0  0  0  0
   -8.2500   -3.8971    0.0000 C   0  0  0  0  0  0  0  0  0  0  0  0
   -7.5000   -5.1962    0.0000 C   0  0  0  0  0  0  0  0  0  0  0  0
   -8.2500   -6.4952    0.0000 C   0  0  0  0  0  0  0  0  0  0  0  0
   -6.0000   -5.1962    0.0000 C   0  0  0  0  0  0  0  0  0  0  0  0
  1  2  1  0
  2  3  1  0
  3  4  1  0
  4  5  1  0
  5  6  2  0
  5  7  1  0
  7  8  2  0
  8  9  1  0
  9 10  1  0
 10 11  1  0
 11 12  1  0
 11 13  1  0
  9 14  1  0
 14 15  2  0
 14 16  1  0
 16 17  2  0
 17 18  1  0
 18 19  1  0
 19 20  1  0
 18 21  2  0
 21 22  1  0
 22 23  1  0
 21 24  1  0
 24 25  2  0
  4 26  1  0
 26 27  2  0
 27 28  1  0
 28 29  2  0
 29 30  1  0
 30 31  1  0
 30 32  2  0
 25  7  1  0
 32 26  1  0
 25 16  1  0
M  END
> <ChEMBL ID>
CHEMBL1535829

> <Standard Type>
Potency

> <Standard Relation>
'='

> <Standard Value>
25.1

> <Standard Units>
nM

> <Document ChEMBL ID>
CHEMBL1201862

$$$$

     RDKit          2D

 27 29  0  0  0  0  0  0  0  0999 V2000
    0.0000    2.2990    0.0000 Cl  0  0  0  0  0  0  0  0  0  0  0  0
   -5.2500   -9.0933    0.0000 C   0  0  0  0  0  0  0  0  0  0  0  0
   -6.0000   -7.7942    0.0000 C   0  0  0  0  0  0  0  0  0  0  0  0
   -5.2500   -6.4952    0.0000 C   0  0  0  0  0  0  0  0  0  0  0  0
   -3.7500   -6.4952    0.0000 C   0  0  0  0  0  0  0  0  0  0  0  0
   -3.0000   -5.1962    0.0000 C   0  0  0  0  0  0  0  0  0  0  0  0
   -1.5000   -5.1962    0.0000 N   0  0  0  0  0  0  0  0  0  0  0  0
   -0.7500   -3.8971    0.0000 C   0  0  0  0  0  0  0  0  0  0  0  0
    0.7500   -3.8971    0.0000 N   0  0  0  0  0  0  0  0  0  0  0  0
    1.5000   -2.5981    0.0000 C   0  0  0  0  0  0  0  0  0  0  0  0
    3.0000   -2.5981    0.0000 N   0  0  0  0  0  0  0  0  0  0  0  0
    3.7500   -3.8971    0.0000 C   0  0  0  0  0  0  0  0  0  0  0  0
    5.2500   -3.8971    0.0000 C   0  0  0  0  0  0  0  0  0  0  0  0
    6.0000   -5.1962    0.0000 C   0  0  0  0  0  0  0  0  0  0  0  0
    7.5000   -5.1962    0.0000 C   0  0  0  0  0  0  0  0  0  0  0  0
    8.2500   -3.8971    0.0000 C   0  0  0  0  0  0  0  0  0  0  0  0
    7.5000   -2.5981    0.0000 C   0  0  0  0  0  0  0  0  0  0  0  0
    6.0000   -2.5981    0.0000 C   0  0  0  0  0  0  0  0  0  0  0  0
    0.7500   -1.2990    0.0000 C   0  0  0  0  0  0  0  0  0  0  0  0
    1.5000    0.0000    0.0000 C   0  0  0  0  0  0  0  0  0  0  0  0
    0.7500    1.2990    0.0000 C   0  0  0  0  0  0  0  0  0  0  0  0
   -0.7500    1.2990    0.0000 C   0  0  0  0  0  0  0  0  0  0  0  0
   -1.5000    0.0000    0.0000 C   0  0  0  0  0  0  0  0  0  0  0  0
   -0.7500   -1.2990    0.0000 C   0  0  0  0  0  0  0  0  0  0  0  0
   -1.5000   -2.5981    0.0000 N   0  0  0  0  0  0  0  0  0  0  0  0
   -3.0000   -7.7942    0.0000 C   0  0  0  0  0  0  0  0  0  0  0  0
   -3.7500   -9.0933    0.0000 C   0  0  0  0  0  0  0  0  0  0  0  0
  2  3  2  0
  3  4  1  0
  4  5  2  0
  5  6  1  0
  6  7  1  0
  7  8  1  0
  8  9  2  0
  9 10  1  0
 10 11  1  0
 11 12  1  0
 12 13  1  0
 13 14  2  0
 14 15  1  0
 15 16  2  0
 16 17  1  0
 17 18  2  0
 10 19  2  0
 19 20  1  0
 20 21  2  0
 21 22  1  0
 22 23  2  0
 23 24  1  0
 24 25  2  0
  5 26  1  0
 26 27  2  0
 27  2  1  0
 25  8  1  0
 18 13  1  0
 24 19  1  0
M  END
> <ChEMBL ID>
CHEMBL1547025

> <Standard Type>
Potency

> <Standard Relation>
'='

> <Standard Value>
25.1

> <Standard Units>
nM

> <Document ChEMBL ID>
CHEMBL1201862

$$$$

     RDKit          2D

 32 35  0  0  0  0  0  0  0  0999 V2000
   -5.9371    8.8417    0.0000 C   0  0  0  0  0  0  0  0  0  0  0  0
   -5.0554    7.6281    0.0000 C   0  0  0  0  0  0  0  0  0  0  0  0
   -3.5636    7.7849    0.0000 N   0  0  0  0  0  0  0  0  0  0  0  0
   -2.9535    9.1552    0.0000 C   0  0  0  0  0  0  0  0  0  0  0  0
   -1.4617    9.3120    0.0000 C   0  0  0  0  0  0  0  0  0  0  0  0
   -0.5800    8.0985    0.0000 N   0  0  0  0  0  0  0  0  0  0  0  0
    0.9117    8.2553    0.0000 C   0  0  0  0  0  0  0  0  0  0  0  0
    1.5219    9.6256    0.0000 C   0  0  0  0  0  0  0  0  0  0  0  0
    3.0136    9.7824    0.0000 C   0  0  0  0  0  0  0  0  0  0  0  0
    3.6237   11.1527    0.0000 C   0  0  0  0  0  0  0  0  0  0  0  0
    2.7421   12.3663    0.0000 C   0  0  0  0  0  0  0  0  0  0  0  0
    3.3522   13.7366    0.0000 F   0  0  0  0  0  0  0  0  0  0  0  0
    1.2503   12.2095    0.0000 C   0  0  0  0  0  0  0  0  0  0  0  0
    0.6402   10.8391    0.0000 C   0  0  0  0  0  0  0  0  0  0  0  0
    1.7934    7.0418    0.0000 C   0  0  0  0  0  0  0  0  0  0  0  0
    3.2934    7.0418    0.0000 N   0  0  0  0  0  0  0  0  0  0  0  0
    3.7570    5.6152    0.0000 N   0  0  0  0  0  0  0  0  0  0  0  0
    2.5434    4.7335    0.0000 N   0  0  0  0  0  0  0  0  0  0  0  0
    1.3299    5.6152    0.0000 N   0  0  0  0  0  0  0  0  0  0  0  0
   -0.0967    5.1517    0.0000 C   0  0  0  0  0  0  0  0  0  0  0  0
   -0.4086    3.6844    0.0000 C   0  0  0  0  0  0  0  0  0  0  0  0
   -1.8351    3.2209    0.0000 C   0  0  0  0  0  0  0  0  0  0  0  0
   -2.1470    1.7537    0.0000 C   0  0  0  0  0  0  0  0  0  0  0  0
   -1.0323    0.7500    0.0000 C   0  0  0  0  0  0  0  0  0  0  0  0
    0.3943    1.2135    0.0000 C   0  0  0  0  0  0  0  0  0  0  0  0
    0.7062    2.6807    0.0000 C   0  0  0  0  0  0  0  0  0  0  0  0
    1.2760    0.0000    0.0000 O   0  0  0  0  0  0  0  0  0  0  0  0
    0.3943   -1.2135    0.0000 C   0  0  0  0  0  0  0  0  0  0  0  0
   -1.0323   -0.7500    0.0000 O   0  0  0  0  0  0  0  0  0  0  0  0
   -1.1901    6.7282    0.0000 C   0  0  0  0  0  0  0  0  0  0  0  0
   -2.6819    6.5714    0.0000 C   0  0  0  0  0  0  0  0  0  0  0  0
    4.7570    0.0000    0.0000 Cl  0  0  0  0  0  0  0  0  0  0  0  0
  1  2  1  0
  2  3  1  0
  3  4  1  0
  4  5  1  0
  5  6  1  0
  6  7  1  0
  7  8  1  0
  8  9  2  0
  9 10  1  0
 10 11  2  0
 11 12  1  0
 11 13  1  0
 13 14  2  0
  7 15  1  0
 15 16  2  0
 16 17  1  0
 17 18  2  0
 18 19  1  0
 19 20  1  0
 20 21  1  0
 21 22  2  0
 22 23  1  0
 23 24  2  0
 24 25  1  0
 25 26  2  0
 25 27  1  0
 27 28  1  0
 28 29  1  0
  6 30  1  0
 30 31  1  0
 31  3  1  0
 14  8  1  0
 19 15  1  0
 26 21  1  0
 29 24  1  0
M  END
> <ChEMBL ID>
CHEMBL1547765

> <Standard Type>
Potency

> <Standard Relation>
'='

> <Standard Value>
25.1

> <Standard Units>
nM

> <Document ChEMBL ID>
CHEMBL1201862

$$$$

     RDKit          2D

 23 25  0  0  0  0  0  0  0  0999 V2000
    3.0000    0.0000    0.0000 Cl  0  0  0  0  0  0  0  0  0  0  0  0
    1.5000    0.0000    0.0000 C   0  0  0  0  0  0  0  0  0  0  0  0
    0.7500   -1.2990    0.0000 C   0  0  0  0  0  0  0  0  0  0  0  0
   -0.7500   -1.2990    0.0000 C   0  0  0  0  0  0  0  0  0  0  0  0
   -1.5000    0.0000    0.0000 C   0  0  0  0  0  0  0  0  0  0  0  0
   -3.0000    0.0000    0.0000 C   0  0  0  0  0  0  0  0  0  0  0  0
   -3.7500    1.2990    0.0000 S   0  0  0  0  0  0  0  0  0  0  0  0
   -5.2500    1.2990    0.0000 C   0  0  0  0  0  0  0  0  0  0  0  0
   -6.1317    0.0855    0.0000 N   0  0  0  0  0  0  0  0  0  0  0  0
   -7.5583    0.5490    0.0000 N   0  0  0  0  0  0  0  0  0  0  0  0
   -7.5583    2.0490    0.0000 C   0  0  0  0  0  0  0  0  0  0  0  0
   -8.7718    2.9307    0.0000 C   0  0  0  0  0  0  0  0  0  0  0  0
   -8.6150    4.4225    0.0000 N   0  0  0  0  0  0  0  0  0  0  0  0
   -9.8285    5.3042    0.0000 C   0  0  0  0  0  0  0  0  0  0  0  0
   -9.6717    6.7960    0.0000 C   0  0  0  0  0  0  0  0  0  0  0  0
  -10.8853    7.6776    0.0000 C   0  0  0  0  0  0  0  0  0  0  0  0
  -12.2556    7.0675    0.0000 C   0  0  0  0  0  0  0  0  0  0  0  0
  -12.4124    5.5757    0.0000 C   0  0  0  0  0  0  0  0  0  0  0  0
  -13.7827    4.9656    0.0000 Cl  0  0  0  0  0  0  0  0  0  0  0  0
  -11.1988    4.6941    0.0000 C   0  0  0  0  0  0  0  0  0  0  0  0
   -6.1317    2.5126    0.0000 O   0  0  0  0  0  0  0  0  0  0  0  0
   -0.7500    1.2990    0.0000 C   0  0  0  0  0  0  0  0  0  0  0  0
    0.7500    1.2990    0.0000 C   0  0  0  0  0  0  0  0  0  0  0  0
  1  2  1  0
  2  3  2  0
  3  4  1  0
  4  5  2  0
  5  6  1  0
  6  7  1  0
  7  8  1  0
  8  9  2  0
  9 10  1  0
 10 11  2  0
 11 12  1  0
 12 13  1  0
 13 14  1  0
 14 15  2  0
 15 16  1  0
 16 17  2  0
 17 18  1  0
 18 19  1  0
 18 20  2  0
 11 21  1  0
  5 22  1  0
 22 23  2  0
 23  2  1  0
 21  8  1  0
 20 14  1  0
M  END
> <ChEMBL ID>
CHEMBL1550080

> <Standard Type>
Potency

> <Standard Relation>
'='

> <Standard Value>
25.1

> <Standard Units>
nM

> <Document ChEMBL ID>
CHEMBL1201862

$$$$

     RDKit          2D

 24 26  0  0  0  0  0  0  0  0999 V2000
   -6.0000   -5.1962    0.0000 C   0  0  0  0  0  0  0  0  0  0  0  0
   -5.2500   -3.8971    0.0000 C   0  0  0  0  0  0  0  0  0  0  0  0
   -3.7500   -3.8971    0.0000 N   0  0  0  0  0  0  0  0  0  0  0  0
   -3.0000   -2.5981    0.0000 C   0  0  0  0  0  0  0  0  0  0  0  0
   -3.7500   -1.2990    0.0000 O   0  0  0  0  0  0  0  0  0  0  0  0
   -1.5000   -2.5981    0.0000 C   0  0  0  0  0  0  0  0  0  0  0  0
   -0.7500   -3.8971    0.0000 C   0  0  0  0  0  0  0  0  0  0  0  0
    0.7500   -3.8971    0.0000 N   0  0  0  0  0  0  0  0  0  0  0  0
    1.5000   -5.1962    0.0000 C   0  0  0  0  0  0  0  0  0  0  0  0
    1.5000   -2.5981    0.0000 C   0  0  0  0  0  0  0  0  0  0  0  0
    3.0000   -2.5981    0.0000 O   0  0  0  0  0  0  0  0  0  0  0  0
    0.7500   -1.2990    0.0000 C   0  0  0  0  0  0  0  0  0  0  0  0
    1.5000    0.0000    0.0000 C   0  0  0  0  0  0  0  0  0  0  0  0
    0.7500    1.2990    0.0000 C   0  0  0  0  0  0  0  0  0  0  0  0
   -0.7500    1.2990    0.0000 C   0  0  0  0  0  0  0  0  0  0  0  0
   -1.5000    0.0000    0.0000 C   0  0  0  0  0  0  0  0  0  0  0  0
   -0.7500   -1.2990    0.0000 C   0  0  0  0  0  0  0  0  0  0  0  0
   -3.0000   -5.1962    0.0000 C   0  0  0  0  0  0  0  0  0  0  0  0
   -3.7500   -6.4952    0.0000 C   0  0  0  0  0  0  0  0  0  0  0  0
   -3.0000   -7.7942    0.0000 C   0  0  0  0  0  0  0  0  0  0  0  0
   -1.5000   -7.7942    0.0000 C   0  0  0  0  0  0  0  0  0  0  0  0
   -0.7500   -6.4952    0.0000 C   0  0  0  0  0  0  0  0  0  0  0  0
    0.7500   -6.4952    0.0000 C   0  0  0  0  0  0  0  0  0  0  0  0
   -1.5000   -5.1962    0.0000 C   0  0  0  0  0  0  0  0  0  0  0  0
  1  2  1  0
  2  3  1  0
  3  4  1  0
  4  5  2  0
  4  6  1  0
  6  7  2  0
  7  8  1  0
  8  9  1  0
  8 10  1  0
 10 11  2  0
 10 12  1  0
 12 13  2  0
 13 14  1  0
 14 15  2  0
 15 16  1  0
 16 17  2  0
  3 18  1  0
 18 19  2  0
 19 20  1  0
 20 21  2  0
 21 22  1  0
 22 23  1  0
 22 24  2  0
 17  6  1  0
 24 18  1  0
 17 12  1  0
M  END
> <ChEMBL ID>
CHEMBL1551781

> <Standard Type>
Potency

> <Standard Relation>
'='

> <Standard Value>
25.1

> <Standard Units>
nM

> <Document ChEMBL ID>
CHEMBL1201862

$$$$

     RDKit          2D

 18 20  0  0  0  0  0  0  0  0999 V2000
    3.0000    0.0000    0.0000 C   0  0  0  0  0  0  0  0  0  0  0  0
    1.5000    0.0000    0.0000 C   0  0  0  0  0  0  0  0  0  0  0  0
    0.7500   -1.2990    0.0000 C   0  0  0  0  0  0  0  0  0  0  0  0
   -0.7500   -1.2990    0.0000 C   0  0  0  0  0  0  0  0  0  0  0  0
   -1.5000    0.0000    0.0000 C   0  0  0  0  0  0  0  0  0  0  0  0
   -0.7500    1.2990    0.0000 C   0  0  0  0  0  0  0  0  0  0  0  0
    0.7500    1.2990    0.0000 C   0  0  0  0  0  0  0  0  0  0  0  0
    1.5000    2.5981    0.0000 C   0  0  0  0  0  0  0  0  0  0  0  0
    3.0000    2.5981    0.0000 C   0  0  0  0  0  0  0  0  0  0  0  0
    3.7500    3.8971    0.0000 C   0  0  0  0  0  0  0  0  0  0  0  0
    5.2500    3.8971    0.0000 N   0  0  0  0  0  0  0  0  0  0  0  0
    6.1317    5.1106    0.0000 C   0  0  0  0  0  0  0  0  0  0  0  0
    7.5583    4.6471    0.0000 C   0  0  0  0  0  0  0  0  0  0  0  0
    7.5583    3.1471    0.0000 N   0  0  0  0  0  0  0  0  0  0  0  0
    6.1317    2.6836    0.0000 C   0  0  0  0  0  0  0  0  0  0  0  0
    3.0000    5.1962    0.0000 N   0  0  0  0  0  0  0  0  0  0  0  0
    1.5000    5.1962    0.0000 C   0  0  0  0  0  0  0  0  0  0  0  0
    0.7500    3.8971    0.0000 N   0  0  0  0  0  0  0  0  0  0  0  0
  1  2  1  0
  2  3  2  0
  3  4  1  0
  4  5  2  0
  5  6  1  0
  6  7  2  0
  7  8  1  0
  8  9  2  0
  9 10  1  0
 10 11  1  0
 11 12  1  0
 12 13  2  0
 13 14  1  0
 14 15  2  0
 10 16  2  0
 16 17  1  0
 17 18  2  0
  7  2  1  0
 18  8  1  0
 15 11  1  0
M  END
> <ChEMBL ID>
CHEMBL1553070

> <Standard Type>
Potency

> <Standard Relation>
'='

> <Standard Value>
25.1

> <Standard Units>
nM

> <Document ChEMBL ID>
CHEMBL1201862

$$$$

     RDKit          2D

 27 30  0  0  0  0  0  0  0  0999 V2000
   -6.8108  -13.3727    0.0000 C   0  0  0  0  0  0  0  0  0  0  0  0
   -5.5972  -12.4910    0.0000 C   0  0  0  0  0  0  0  0  0  0  0  0
   -5.7540  -10.9993    0.0000 C   0  0  0  0  0  0  0  0  0  0  0  0
   -4.2269  -13.1011    0.0000 O   0  0  0  0  0  0  0  0  0  0  0  0
   -3.0134  -12.2195    0.0000 C   0  0  0  0  0  0  0  0  0  0  0  0
   -3.1702  -10.7277    0.0000 C   0  0  0  0  0  0  0  0  0  0  0  0
   -1.9567   -9.8460    0.0000 C   0  0  0  0  0  0  0  0  0  0  0  0
   -0.5864  -10.4561    0.0000 C   0  0  0  0  0  0  0  0  0  0  0  0
    0.6272   -9.5744    0.0000 C   0  0  0  0  0  0  0  0  0  0  0  0
    0.4704   -8.0826    0.0000 N   0  0  0  0  0  0  0  0  0  0  0  0
    1.6839   -7.2010    0.0000 C   0  0  0  0  0  0  0  0  0  0  0  0
    3.0542   -7.8111    0.0000 O   0  0  0  0  0  0  0  0  0  0  0  0
    1.5271   -5.7092    0.0000 C   0  0  0  0  0  0  0  0  0  0  0  0
    2.7406   -4.8275    0.0000 C   0  0  0  0  0  0  0  0  0  0  0  0
    2.5838   -3.3357    0.0000 C   0  0  0  0  0  0  0  0  0  0  0  0
    1.2135   -2.7256    0.0000 C   0  0  0  0  0  0  0  0  0  0  0  0
   -0.0000   -3.6073    0.0000 C   0  0  0  0  0  0  0  0  0  0  0  0
    0.1568   -5.0991    0.0000 C   0  0  0  0  0  0  0  0  0  0  0  0
   -1.2135   -2.7256    0.0000 N   0  0  0  0  0  0  0  0  0  0  0  0
   -0.7500   -1.2990    0.0000 C   0  0  0  0  0  0  0  0  0  0  0  0
    0.7500   -1.2990    0.0000 N   0  0  0  0  0  0  0  0  0  0  0  0
    1.5000    0.0000    0.0000 C   0  0  0  0  0  0  0  0  0  0  0  0
    0.7500    1.2990    0.0000 C   0  0  0  0  0  0  0  0  0  0  0  0
   -0.7500    1.2990    0.0000 O   0  0  0  0  0  0  0  0  0  0  0  0
   -1.5000    0.0000    0.0000 C   0  0  0  0  0  0  0  0  0  0  0  0
   -0.4296  -11.9479    0.0000 C   0  0  0  0  0  0  0  0  0  0  0  0
   -1.6431  -12.8296    0.0000 C   0  0  0  0  0  0  0  0  0  0  0  0
  1  2  1  0
  2  3  1  0
  2  4  1  0
  4  5  1  0
  5  6  2  0
  6  7  1  0
  7  8  2  0
  8  9  1  0
  9 10  1  0
 10 11  1  0
 11 12  2  0
 11 13  1  0
 13 14  2  0
 14 15  1  0
 15 16  2  0
 16 17  1  0
 17 18  2  0
 17 19  1  0
 19 20  2  0
 20 21  1  0
 21 22  1  0
 22 23  1  0
 23 24  1  0
 24 25  1  0
  8 26  1  0
 26 27  2  0
 27  5  1  0
 18 13  1  0
 25 20  1  0
 21 16  1  0
M  END
> <ChEMBL ID>
CHEMBL1555223

> <Standard Type>
Potency

> <Standard Relation>
'='

> <Standard Value>
25.1

> <Standard Units>
nM

> <Document ChEMBL ID>
CHEMBL1201862

$$$$

     RDKit          2D

 20 22  0  0  0  0  0  0  0  0999 V2000
    4.2045    1.5470    0.0000 O   0  0  0  0  0  0  0  0  0  0  0  0
    3.3411    2.7736    0.0000 C   0  0  0  0  0  0  0  0  0  0  0  0
    3.9716    4.1346    0.0000 N   0  0  0  0  0  0  0  0  0  0  0  0
    5.4656    4.2691    0.0000 C   0  0  0  0  0  0  0  0  0  0  0  0
    6.3290    3.0425    0.0000 C   0  0  0  0  0  0  0  0  0  0  0  0
    7.8229    3.1770    0.0000 C   0  0  0  0  0  0  0  0  0  0  0  0
    8.4535    4.5380    0.0000 C   0  0  0  0  0  0  0  0  0  0  0  0
    9.9474    4.6725    0.0000 Cl  0  0  0  0  0  0  0  0  0  0  0  0
    7.5901    5.7646    0.0000 C   0  0  0  0  0  0  0  0  0  0  0  0
    6.0961    5.6301    0.0000 C   0  0  0  0  0  0  0  0  0  0  0  0
    1.8471    2.6391    0.0000 C   0  0  0  0  0  0  0  0  0  0  0  0
    0.8602    3.7687    0.0000 C   0  0  0  0  0  0  0  0  0  0  0  0
   -0.5191    3.1792    0.0000 S   0  0  0  0  0  0  0  0  0  0  0  0
   -0.3846    1.6852    0.0000 C   0  0  0  0  0  0  0  0  0  0  0  0
    1.0777    1.3515    0.0000 C   0  0  0  0  0  0  0  0  0  0  0  0
    1.7286    0.0000    0.0000 C   0  0  0  0  0  0  0  0  0  0  0  0
    1.0777   -1.3515    0.0000 C   0  0  0  0  0  0  0  0  0  0  0  0
   -0.3846   -1.6852    0.0000 C   0  0  0  0  0  0  0  0  0  0  0  0
   -1.5574   -0.7500    0.0000 C   0  0  0  0  0  0  0  0  0  0  0  0
   -1.5574    0.7500    0.0000 C   0  0  0  0  0  0  0  0  0  0  0  0
  1  2  2  0
  2  3  1  0
  3  4  1  0
  4  5  2  0
  5  6  1  0
  6  7  2  0
  7  8  1  0
  7  9  1  0
  9 10  2  0
  2 11  1  0
 11 12  2  0
 12 13  1  0
 13 14  1  0
 14 15  2  0
 15 16  1  0
 16 17  1  0
 17 18  1  0
 18 19  1  0
 19 20  1  0
 10  4  1  0
 15 11  1  0
 20 14  1  0
M  END
> <ChEMBL ID>
CHEMBL1558523

> <Standard Type>
Potency

> <Standard Relation>
'='

> <Standard Value>
25.1

> <Standard Units>
nM

> <Document ChEMBL ID>
CHEMBL1201862

$$$$

     RDKit          2D

 36 40  0  0  0  0  0  0  0  0999 V2000
    5.2500   -9.0933    0.0000 C   0  0  0  0  0  0  0  0  0  0  0  0
    3.7500   -9.0933    0.0000 C   0  0  0  0  0  0  0  0  0  0  0  0
    3.0000   -7.7942    0.0000 O   0  0  0  0  0  0  0  0  0  0  0  0
    1.5000   -7.7942    0.0000 C   0  0  0  0  0  0  0  0  0  0  0  0
    0.7500   -9.0933    0.0000 O   0  0  0  0  0  0  0  0  0  0  0  0
    0.7500   -6.4952    0.0000 C   0  0  0  0  0  0  0  0  0  0  0  0
    1.5000   -5.1962    0.0000 C   0  0  0  0  0  0  0  0  0  0  0  0
    0.7500   -3.8971    0.0000 C   0  0  0  0  0  0  0  0  0  0  0  0
    1.5000   -2.5981    0.0000 C   0  0  0  0  0  0  0  0  0  0  0  0
    3.0000   -2.5981    0.0000 O   0  0  0  0  0  0  0  0  0  0  0  0
    0.7500   -1.2990    0.0000 N   0  0  0  0  0  0  0  0  0  0  0  0
    1.5000    0.0000    0.0000 C   0  0  0  0  0  0  0  0  0  0  0  0
    0.7500    1.2990    0.0000 C   0  0  0  0  0  0  0  0  0  0  0  0
   -0.7500    1.2990    0.0000 C   0  0  0  0  0  0  0  0  0  0  0  0
   -1.5000    0.0000    0.0000 C   0  0  0  0  0  0  0  0  0  0  0  0
   -0.7500   -1.2990    0.0000 C   0  0  0  0  0  0  0  0  0  0  0  0
   -1.5000   -2.5981    0.0000 N   0  0  0  0  0  0  0  0  0  0  0  0
   -0.7500   -3.8971    0.0000 C   0  0  0  0  0  0  0  0  0  0  0  0
   -1.5000   -5.1962    0.0000 N   0  0  0  0  0  0  0  0  0  0  0  0
   -3.0000   -5.1962    0.0000 C   0  0  0  0  0  0  0  0  0  0  0  0
   -3.7500   -3.8971    0.0000 C   0  0  0  0  0  0  0  0  0  0  0  0
   -5.2418   -3.7403    0.0000 C   0  0  0  0  0  0  0  0  0  0  0  0
   -5.5537   -2.2731    0.0000 C   0  0  0  0  0  0  0  0  0  0  0  0
   -4.2546   -1.5231    0.0000 C   0  0  0  0  0  0  0  0  0  0  0  0
   -3.1399   -2.5268    0.0000 O   0  0  0  0  0  0  0  0  0  0  0  0
   -0.7500   -6.4952    0.0000 C   0  0  0  0  0  0  0  0  0  0  0  0
   -1.5000   -7.7942    0.0000 N   0  0  0  0  0  0  0  0  0  0  0  0
   -3.0000   -7.7942    0.0000 C   0  0  0  0  0  0  0  0  0  0  0  0
   -3.7500   -6.4952    0.0000 O   0  0  0  0  0  0  0  0  0  0  0  0
   -3.7500   -9.0933    0.0000 C   0  0  0  0  0  0  0  0  0  0  0  0
   -5.2500   -9.0933    0.0000 C   0  0  0  0  0  0  0  0  0  0  0  0
   -6.0000  -10.3923    0.0000 C   0  0  0  0  0  0  0  0  0  0  0  0
   -5.2500  -11.6913    0.0000 C   0  0  0  0  0  0  0  0  0  0  0  0
   -3.7500  -11.6913    0.0000 C   0  0  0  0  0  0  0  0  0  0  0  0
   -3.0000  -10.3923    0.0000 C   0  0  0  0  0  0  0  0  0  0  0  0
   -1.5000  -10.3923    0.0000 Br  0  0  0  0  0  0  0  0  0  0  0  0
  1  2  1  0
  2  3  1  0
  3  4  1  0
  4  5  2  0
  4  6  1  0
  6  7  2  0
  7  8  1  0
  8  9  1  0
  9 10  2  0
  9 11  1  0
 11 12  1  0
 12 13  2  0
 13 14  1  0
 14 15  2  0
 15 16  1  0
 16 17  2  0
 17 18  1  0
 18 19  1  0
 19 20  1  0
 20 21  1  0
 21 22  2  0
 22 23  1  0
 23 24  2  0
 24 25  1  0
 19 26  1  0
 26 27  2  0
 27 28  1  0
 28 29  2  0
 28 30  1  0
 30 31  2  0
 31 32  1  0
 32 33  2  0
 33 34  1  0
 34 35  2  0
 35 36  1  0
 26  6  1  0
 35 30  1  0
 18  8  2  0
 25 21  1  0
 16 11  1  0
M  END
> <ChEMBL ID>
CHEMBL1573082

> <Standard Type>
Potency

> <Standard Relation>
'='

> <Standard Value>
25.1

> <Standard Units>
nM

> <Document ChEMBL ID>
CHEMBL1201862

$$$$

     RDKit          2D

 26 28  0  0  0  0  0  0  0  0999 V2000
   -0.7500   -6.4952    0.0000 O   0  0  0  0  0  0  0  0  0  0  0  0
    0.7500   -6.4952    0.0000 C   0  0  0  0  0  0  0  0  0  0  0  0
    1.5000   -5.1962    0.0000 N   0  0  0  0  0  0  0  0  0  0  0  0
    0.7500   -3.8971    0.0000 C   0  0  0  0  0  0  0  0  0  0  0  0
   -0.7500   -3.8971    0.0000 S   0  0  0  0  0  0  0  0  0  0  0  0
    1.5000   -2.5981    0.0000 N   0  0  0  0  0  0  0  0  0  0  0  0
    0.7500   -1.2990    0.0000 C   0  0  0  0  0  0  0  0  0  0  0  0
    1.5000    0.0000    0.0000 C   0  0  0  0  0  0  0  0  0  0  0  0
    0.7500    1.2990    0.0000 C   0  0  0  0  0  0  0  0  0  0  0  0
   -0.7500    1.2990    0.0000 C   0  0  0  0  0  0  0  0  0  0  0  0
   -1.5000    0.0000    0.0000 C   0  0  0  0  0  0  0  0  0  0  0  0
   -0.7500   -1.2990    0.0000 C   0  0  0  0  0  0  0  0  0  0  0  0
    1.5000   -7.7942    0.0000 C   0  0  0  0  0  0  0  0  0  0  0  0
    0.7500   -9.0933    0.0000 C   0  0  0  0  0  0  0  0  0  0  0  0
    1.5000  -10.3923    0.0000 N   0  0  0  0  0  0  0  0  0  0  0  0
    3.0000  -10.3923    0.0000 C   0  0  0  0  0  0  0  0  0  0  0  0
    3.7500   -9.0933    0.0000 C   0  0  0  0  0  0  0  0  0  0  0  0
    5.2500   -9.0933    0.0000 C   0  0  0  0  0  0  0  0  0  0  0  0
    6.7500   -9.0933    0.0000 C   0  0  0  0  0  0  0  0  0  0  0  0
    8.2500   -9.0933    0.0000 C   0  0  0  0  0  0  0  0  0  0  0  0
    9.0000  -10.3923    0.0000 C   0  0  0  0  0  0  0  0  0  0  0  0
   10.5000  -10.3923    0.0000 C   0  0  0  0  0  0  0  0  0  0  0  0
   11.2500   -9.0933    0.0000 C   0  0  0  0  0  0  0  0  0  0  0  0
   10.5000   -7.7942    0.0000 C   0  0  0  0  0  0  0  0  0  0  0  0
    9.0000   -7.7942    0.0000 C   0  0  0  0  0  0  0  0  0  0  0  0
    3.0000   -7.7942    0.0000 C   0  0  0  0  0  0  0  0  0  0  0  0
  1  2  2  0
  2  3  1  0
  3  4  1  0
  4  5  2  0
  4  6  1  0
  6  7  1  0
  7  8  2  0
  8  9  1  0
  9 10  2  0
 10 11  1  0
 11 12  2  0
  2 13  1  0
 13 14  2  0
 14 15  1  0
 15 16  2  0
 16 17  1  0
 17 18  1  0
 18 19  3  0
 19 20  1  0
 20 21  2  0
 21 22  1  0
 22 23  2  0
 23 24  1  0
 24 25  2  0
 17 26  2  0
 12  7  1  0
 26 13  1  0
 25 20  1  0
M  END
> <ChEMBL ID>
CHEMBL1580781

> <Standard Type>
Potency

> <Standard Relation>
'='

> <Standard Value>
25.1

> <Standard Units>
nM

> <Document ChEMBL ID>
CHEMBL1201862

$$$$

     RDKit          2D

 36 39  0  0  0  0  0  0  0  0999 V2000
    7.5000   -2.5981    0.0000 C   0  0  0  0  0  0  0  0  0  0  0  0
    6.0000   -2.5981    0.0000 C   0  0  0  0  0  0  0  0  0  0  0  0
    5.2500   -3.8971    0.0000 C   0  0  0  0  0  0  0  0  0  0  0  0
    6.0000   -5.1962    0.0000 O   0  0  0  0  0  0  0  0  0  0  0  0
    3.7500   -3.8971    0.0000 N   0  0  0  0  0  0  0  0  0  0  0  0
    3.0000   -5.1962    0.0000 C   0  0  0  0  0  0  0  0  0  0  0  0
    3.7500   -6.4952    0.0000 C   0  0  0  0  0  0  0  0  0  0  0  0
    3.0000   -7.7942    0.0000 C   0  0  0  0  0  0  0  0  0  0  0  0
    1.5000   -7.7942    0.0000 C   0  0  0  0  0  0  0  0  0  0  0  0
    0.7500   -9.0933    0.0000 C   0  0  0  0  0  0  0  0  0  0  0  0
   -0.7500   -9.0933    0.0000 C   0  0  0  0  0  0  0  0  0  0  0  0
    0.7500   -6.4952    0.0000 C   0  0  0  0  0  0  0  0  0  0  0  0
    1.5000   -5.1962    0.0000 C   0  0  0  0  0  0  0  0  0  0  0  0
    0.7500   -3.8971    0.0000 C   0  0  0  0  0  0  0  0  0  0  0  0
    1.5000   -2.5981    0.0000 N   0  0  0  0  0  0  0  0  0  0  0  0
    0.7500   -1.2990    0.0000 C   0  0  0  0  0  0  0  0  0  0  0  0
    1.5000    0.0000    0.0000 C   0  0  0  0  0  0  0  0  0  0  0  0
    0.7500    1.2990    0.0000 C   0  0  0  0  0  0  0  0  0  0  0  0
   -0.7500    1.2990    0.0000 C   0  0  0  0  0  0  0  0  0  0  0  0
   -1.5000    0.0000    0.0000 C   0  0  0  0  0  0  0  0  0  0  0  0
   -0.7500   -1.2990    0.0000 C   0  0  0  0  0  0  0  0  0  0  0  0
   -1.5000   -2.5981    0.0000 N   0  0  0  0  0  0  0  0  0  0  0  0
   -3.0000   -2.5981    0.0000 C   0  0  0  0  0  0  0  0  0  0  0  0
   -3.7500   -1.2990    0.0000 C   0  0  0  0  0  0  0  0  0  0  0  0
   -3.0000    0.0000    0.0000 O   0  0  0  0  0  0  0  0  0  0  0  0
   -5.2500   -1.2990    0.0000 N   0  0  0  0  0  0  0  0  0  0  0  0
   -6.0000    0.0000    0.0000 C   0  0  0  0  0  0  0  0  0  0  0  0
   -5.2500    1.2990    0.0000 C   0  0  0  0  0  0  0  0  0  0  0  0
   -6.0000    2.5981    0.0000 C   0  0  0  0  0  0  0  0  0  0  0  0
   -7.5000    2.5981    0.0000 C   0  0  0  0  0  0  0  0  0  0  0  0
   -8.2500    1.2990    0.0000 C   0  0  0  0  0  0  0  0  0  0  0  0
   -9.7500    1.2990    0.0000 O   0  0  0  0  0  0  0  0  0  0  0  0
  -10.5000    2.5981    0.0000 C   0  0  0  0  0  0  0  0  0  0  0  0
   -7.5000    0.0000    0.0000 C   0  0  0  0  0  0  0  0  0  0  0  0
   -0.7500   -3.8971    0.0000 C   0  0  0  0  0  0  0  0  0  0  0  0
   -1.5000   -5.1962    0.0000 O   0  0  0  0  0  0  0  0  0  0  0  0
  1  2  1  0
  2  3  1  0
  3  4  2  0
  3  5  1  0
  5  6  1  0
  6  7  2  0
  7  8  1  0
  8  9  2  0
  9 10  1  0
 10 11  1  0
  9 12  1  0
 12 13  2  0
 13 14  1  0
 14 15  2  0
 15 16  1  0
 16 17  2  0
 17 18  1  0
 18 19  2  0
 19 20  1  0
 20 21  2  0
 21 22  1  0
 22 23  1  0
 23 24  1  0
 24 25  2  0
 24 26  1  0
 26 27  1  0
 27 28  2  0
 28 29  1  0
 29 30  2  0
 30 31  1  0
 31 32  1  0
 32 33  1  0
 31 34  2  0
 22 35  1  0
 35 36  2  0
 13  6  1  0
 35 14  1  0
 21 16  1  0
 34 27  1  0
M  END
> <ChEMBL ID>
CHEMBL1592242

> <Standard Type>
Potency

> <Standard Relation>
'='

> <Standard Value>
25.1

> <Standard Units>
nM

> <Document ChEMBL ID>
CHEMBL1201862

$$$$

     RDKit          2D

 41 45  0  0  0  0  0  0  0  0999 V2000
    5.2500   -9.0933    0.0000 C   0  0  0  0  0  0  0  0  0  0  0  0
    3.7500   -9.0933    0.0000 C   0  0  0  0  0  0  0  0  0  0  0  0
    3.0000   -7.7942    0.0000 O   0  0  0  0  0  0  0  0  0  0  0  0
    1.5000   -7.7942    0.0000 C   0  0  0  0  0  0  0  0  0  0  0  0
    0.7500   -9.0933    0.0000 O   0  0  0  0  0  0  0  0  0  0  0  0
    0.7500   -6.4952    0.0000 C   0  0  0  0  0  0  0  0  0  0  0  0
    1.5000   -5.1962    0.0000 C   0  0  0  0  0  0  0  0  0  0  0  0
    0.7500   -3.8971    0.0000 C   0  0  0  0  0  0  0  0  0  0  0  0
    1.5000   -2.5981    0.0000 C   0  0  0  0  0  0  0  0  0  0  0  0
    3.0000   -2.5981    0.0000 O   0  0  0  0  0  0  0  0  0  0  0  0
    0.7500   -1.2990    0.0000 N   0  0  0  0  0  0  0  0  0  0  0  0
    1.5000    0.0000    0.0000 C   0  0  0  0  0  0  0  0  0  0  0  0
    0.7500    1.2990    0.0000 C   0  0  0  0  0  0  0  0  0  0  0  0
   -0.7500    1.2990    0.0000 C   0  0  0  0  0  0  0  0  0  0  0  0
   -1.5000    0.0000    0.0000 C   0  0  0  0  0  0  0  0  0  0  0  0
   -0.7500   -1.2990    0.0000 C   0  0  0  0  0  0  0  0  0  0  0  0
   -1.5000   -2.5981    0.0000 N   0  0  0  0  0  0  0  0  0  0  0  0
   -0.7500   -3.8971    0.0000 C   0  0  0  0  0  0  0  0  0  0  0  0
   -1.5000   -5.1962    0.0000 N   0  0  0  0  0  0  0  0  0  0  0  0
   -3.0000   -5.1962    0.0000 C   0  0  0  0  0  0  0  0  0  0  0  0
   -3.7500   -3.8971    0.0000 C   0  0  0  0  0  0  0  0  0  0  0  0
   -5.2500   -3.8971    0.0000 O   0  0  0  0  0  0  0  0  0  0  0  0
   -6.0000   -2.5981    0.0000 C   0  0  0  0  0  0  0  0  0  0  0  0
   -0.7500   -6.4952    0.0000 C   0  0  0  0  0  0  0  0  0  0  0  0
   -1.5000   -7.7942    0.0000 N   0  0  0  0  0  0  0  0  0  0  0  0
   -3.0000   -7.7942    0.0000 C   0  0  0  0  0  0  0  0  0  0  0  0
   -3.5275   -6.5515    0.0000 O   0  0  0  0  0  0  0  0  0  0  0  0
   -3.7500   -9.0933    0.0000 C   0  0  0  0  0  0  0  0  0  0  0  0
   -5.2418   -9.2501    0.0000 C   0  0  0  0  0  0  0  0  0  0  0  0
   -6.2455   -8.1353    0.0000 C   0  0  0  0  0  0  0  0  0  0  0  0
   -7.7127   -8.4472    0.0000 C   0  0  0  0  0  0  0  0  0  0  0  0
   -8.1762   -9.8738    0.0000 F   0  0  0  0  0  0  0  0  0  0  0  0
   -8.7164   -7.3325    0.0000 C   0  0  0  0  0  0  0  0  0  0  0  0
   -8.2529   -5.9059    0.0000 C   0  0  0  0  0  0  0  0  0  0  0  0
   -6.7856   -5.5940    0.0000 C   0  0  0  0  0  0  0  0  0  0  0  0
   -5.7820   -6.7088    0.0000 C   0  0  0  0  0  0  0  0  0  0  0  0
   -4.5055   -6.2692    0.0000 Cl  0  0  0  0  0  0  0  0  0  0  0  0
   -5.5537  -10.7173    0.0000 N   0  0  0  0  0  0  0  0  0  0  0  0
   -4.2546  -11.4673    0.0000 O   0  0  0  0  0  0  0  0  0  0  0  0
   -3.1399  -10.4636    0.0000 C   0  0  0  0  0  0  0  0  0  0  0  0
   -1.6727  -10.7755    0.0000 C   0  0  0  0  0  0  0  0  0  0  0  0
  1  2  1  0
  2  3  1  0
  3  4  1  0
  4  5  2  0
  4  6  1  0
  6  7  2  0
  7  8  1  0
  8  9  1  0
  9 10  2  0
  9 11  1  0
 11 12  1  0
 12 13  2  0
 13 14  1  0
 14 15  2  0
 15 16  1  0
 16 17  2  0
 17 18  1  0
 18 19  1  0
 19 20  1  0
 20 21  1  0
 21 22  1  0
 22 23  1  0
 19 24  1  0
 24 25  2  0
 25 26  1  0
 26 27  2  0
 26 28  1  0
 28 29  1  0
 29 30  1  0
 30 31  2  0
 31 32  1  0
 31 33  1  0
 33 34  2  0
 34 35  1  0
 35 36  2  0
 36 37  1  0
 29 38  2  0
 38 39  1  0
 39 40  1  0
 40 41  1  0
 24  6  1  0
 40 28  2  0
 18  8  2  0
 36 30  1  0
 16 11  1  0
M  END
> <ChEMBL ID>
CHEMBL1592341

> <Standard Type>
Potency

> <Standard Relation>
'='

> <Standard Value>
25.1

> <Standard Units>
nM

> <Document ChEMBL ID>
CHEMBL1201862

$$$$

     RDKit          2D

 16 16  0  0  0  0  0  0  0  0999 V2000
    6.0000    2.5981    0.0000 C   0  0  0  0  0  0  0  0  0  0  0  0
    5.2500    1.2990    0.0000 C   0  0  0  0  0  0  0  0  0  0  0  0
    3.7500    1.2990    0.0000 O   0  0  0  0  0  0  0  0  0  0  0  0
    3.0000    0.0000    0.0000 C   0  0  0  0  0  0  0  0  0  0  0  0
    3.7500   -1.2990    0.0000 O   0  0  0  0  0  0  0  0  0  0  0  0
    1.5000    0.0000    0.0000 C   0  0  0  0  0  0  0  0  0  0  0  0
    0.7500   -1.2990    0.0000 C   0  0  0  0  0  0  0  0  0  0  0  0
   -0.7500   -1.2990    0.0000 C   0  0  0  0  0  0  0  0  0  0  0  0
   -1.5000    0.0000    0.0000 N   0  0  0  0  0  0  0  0  0  0  0  0
   -3.0000    0.0000    0.0000 C   0  0  0  0  0  0  0  0  0  0  0  0
   -3.7500   -1.2990    0.0000 O   0  0  0  0  0  0  0  0  0  0  0  0
   -3.7500    1.2990    0.0000 N   0  0  0  0  0  0  0  0  0  0  0  0
   -5.2500    1.2990    0.0000 C   0  0  0  0  0  0  0  0  0  0  0  0
   -3.0000    2.5981    0.0000 C   0  0  0  0  0  0  0  0  0  0  0  0
   -0.7500    1.2990    0.0000 C   0  0  0  0  0  0  0  0  0  0  0  0
    0.7500    1.2990    0.0000 C   0  0  0  0  0  0  0  0  0  0  0  0
  1  2  1  0
  2  3  1  0
  3  4  1  0
  4  5  2  0
  4  6  1  0
  6  7  1  0
  7  8  1  0
  8  9  1  0
  9 10  1  0
 10 11  2  0
 10 12  1  0
 12 13  1  0
 12 14  1  0
  9 15  1  0
 15 16  1  0
 16  6  1  0
M  END
> <ChEMBL ID>
CHEMBL1604878

> <Standard Type>
Potency

> <Standard Relation>
'='

> <Standard Value>
25.1

> <Standard Units>
nM

> <Document ChEMBL ID>
CHEMBL1201862

$$$$

     RDKit          2D

 23 25  0  0  0  0  0  0  0  0999 V2000
    6.0000   -2.5981    0.0000 C   0  0  0  0  0  0  0  0  0  0  0  0
    5.2500   -1.2990    0.0000 N   0  0  0  0  0  0  0  0  0  0  0  0
    3.7500   -1.2990    0.0000 C   0  0  0  0  0  0  0  0  0  0  0  0
    3.0000   -2.5981    0.0000 S   0  0  0  0  0  0  0  0  0  0  0  0
    3.0000    0.0000    0.0000 N   0  0  0  0  0  0  0  0  0  0  0  0
    1.5000    0.0000    0.0000 C   0  0  0  0  0  0  0  0  0  0  0  0
    0.7500   -1.2990    0.0000 C   0  0  0  0  0  0  0  0  0  0  0  0
   -0.7500   -1.2990    0.0000 C   0  0  0  0  0  0  0  0  0  0  0  0
   -1.5000   -2.5981    0.0000 C   0  0  0  0  0  0  0  0  0  0  0  0
   -0.7500   -3.8971    0.0000 O   0  0  0  0  0  0  0  0  0  0  0  0
   -3.0000   -2.5981    0.0000 N   0  0  0  0  0  0  0  0  0  0  0  0
   -3.8817   -3.8116    0.0000 C   0  0  0  0  0  0  0  0  0  0  0  0
   -5.3083   -3.3481    0.0000 C   0  0  0  0  0  0  0  0  0  0  0  0
   -5.3083   -1.8481    0.0000 C   0  0  0  0  0  0  0  0  0  0  0  0
   -3.8817   -1.3846    0.0000 C   0  0  0  0  0  0  0  0  0  0  0  0
   -1.5000    0.0000    0.0000 C   0  0  0  0  0  0  0  0  0  0  0  0
   -0.7500    1.2990    0.0000 C   0  0  0  0  0  0  0  0  0  0  0  0
    0.7500    1.2990    0.0000 C   0  0  0  0  0  0  0  0  0  0  0  0
    1.5000    2.5981    0.0000 N   0  0  0  0  0  0  0  0  0  0  0  0
    0.8899    3.9684    0.0000 C   0  0  0  0  0  0  0  0  0  0  0  0
    2.0046    4.9721    0.0000 C   0  0  0  0  0  0  0  0  0  0  0  0
    3.3037    4.2221    0.0000 C   0  0  0  0  0  0  0  0  0  0  0  0
    2.9918    2.7549    0.0000 C   0  0  0  0  0  0  0  0  0  0  0  0
  1  2  1  0
  2  3  2  3
  3  4  1  0
  3  5  1  0
  5  6  1  0
  6  7  2  0
  7  8  1  0
  8  9  1  0
  9 10  2  0
  9 11  1  0
 11 12  1  0
 12 13  1  0
 13 14  1  0
 14 15  1  0
  8 16  2  0
 16 17  1  0
 17 18  2  0
 18 19  1  0
 19 20  1  0
 20 21  1  0
 21 22  1  0
 22 23  1  0
 18  6  1  0
 23 19  1  0
 15 11  1  0
M  END
> <ChEMBL ID>
CHEMBL1606011

> <Standard Type>
Potency

> <Standard Relation>
'='

> <Standard Value>
25.1

> <Standard Units>
nM

> <Document ChEMBL ID>
CHEMBL1201862

$$$$

     RDKit          2D

 31 33  0  0  0  0  0  0  0  0999 V2000
    5.2500   -1.2990    0.0000 C   0  0  0  0  0  0  0  0  0  0  0  0
    3.7500   -1.2990    0.0000 C   0  0  0  0  0  0  0  0  0  0  0  0
    3.0000    0.0000    0.0000 O   0  0  0  0  0  0  0  0  0  0  0  0
    1.5000    0.0000    0.0000 C   0  0  0  0  0  0  0  0  0  0  0  0
    0.7500   -1.2990    0.0000 C   0  0  0  0  0  0  0  0  0  0  0  0
   -0.7500   -1.2990    0.0000 C   0  0  0  0  0  0  0  0  0  0  0  0
   -1.5000    0.0000    0.0000 C   0  0  0  0  0  0  0  0  0  0  0  0
   -0.7500    1.2990    0.0000 C   0  0  0  0  0  0  0  0  0  0  0  0
    0.7500    1.2990    0.0000 C   0  0  0  0  0  0  0  0  0  0  0  0
    1.5000    2.5981    0.0000 N   0  0  0  0  0  0  0  0  0  0  0  0
    0.7500    3.8971    0.0000 C   0  0  0  0  0  0  0  0  0  0  0  0
   -0.7500    3.8971    0.0000 O   0  0  0  0  0  0  0  0  0  0  0  0
    1.5000    5.1962    0.0000 C   0  0  0  0  0  0  0  0  0  0  0  0
    0.7500    6.4952    0.0000 N   0  0  0  0  0  0  0  0  0  0  0  0
    1.5000    7.7942    0.0000 C   0  0  0  0  0  0  0  0  0  0  0  0
    3.0000    7.7942    0.0000 C   0  0  0  0  0  0  0  0  0  0  0  0
    3.7500    9.0933    0.0000 C   0  0  0  0  0  0  0  0  0  0  0  0
    3.0000   10.3923    0.0000 C   0  0  0  0  0  0  0  0  0  0  0  0
    3.7500   11.6913    0.0000 C   0  0  0  0  0  0  0  0  0  0  0  0
    1.5000   10.3923    0.0000 C   0  0  0  0  0  0  0  0  0  0  0  0
    0.7500    9.0933    0.0000 C   0  0  0  0  0  0  0  0  0  0  0  0
   -0.7500    6.4952    0.0000 S   0  0  0  0  0  0  0  0  0  0  0  0
   -0.7500    4.9952    0.0000 O   0  0  0  0  0  0  0  0  0  0  0  0
   -0.7500    7.9952    0.0000 O   0  0  0  0  0  0  0  0  0  0  0  0
   -2.2500    6.4952    0.0000 C   0  0  0  0  0  0  0  0  0  0  0  0
   -3.1317    5.2817    0.0000 C   0  0  0  0  0  0  0  0  0  0  0  0
   -2.6682    3.8551    0.0000 C   0  0  0  0  0  0  0  0  0  0  0  0
   -4.5583    5.7452    0.0000 N   0  0  0  0  0  0  0  0  0  0  0  0
   -4.5583    7.2452    0.0000 O   0  0  0  0  0  0  0  0  0  0  0  0
   -3.1317    7.7087    0.0000 C   0  0  0  0  0  0  0  0  0  0  0  0
   -2.6682    9.1353    0.0000 C   0  0  0  0  0  0  0  0  0  0  0  0
  1  2  1  0
  2  3  1  0
  3  4  1  0
  4  5  2  0
  5  6  1  0
  6  7  2  0
  7  8  1  0
  8  9  2  0
  9 10  1  0
 10 11  1  0
 11 12  2  0
 11 13  1  0
 13 14  1  0
 14 15  1  0
 15 16  2  0
 16 17  1  0
 17 18  2  0
 18 19  1  0
 18 20  1  0
 20 21  2  0
 14 22  1  0
 22 23  2  0
 22 24  2  0
 22 25  1  0
 25 26  1  0
 26 27  1  0
 26 28  2  0
 28 29  1  0
 29 30  1  0
 30 31  1  0
  9  4  1  0
 21 15  1  0
 30 25  2  0
M  END
> <ChEMBL ID>
CHEMBL1612846

> <Standard Type>
Potency

> <Standard Relation>
'='

> <Standard Value>
25.1

> <Standard Units>
nM

> <Document ChEMBL ID>
CHEMBL1201862

$$$$

     RDKit          2D

 44 48  0  0  0  0  0  0  0  0999 V2000
   -0.7500   -6.4952    0.0000 C   0  0  0  0  0  0  0  0  0  0  0  0
    0.7500   -6.4952    0.0000 C   0  0  0  0  0  0  0  0  0  0  0  0
    1.5000   -5.1962    0.0000 N   0  0  0  0  0  0  0  0  0  0  0  0
    0.7500   -3.8971    0.0000 N   0  0  0  0  0  0  0  0  0  0  0  0
    1.5000   -2.5981    0.0000 C   0  0  0  0  0  0  0  0  0  0  0  0
    3.0000   -2.5981    0.0000 O   0  0  0  0  0  0  0  0  0  0  0  0
    0.7500   -1.2990    0.0000 C   0  0  0  0  0  0  0  0  0  0  0  0
    1.5000    0.0000    0.0000 C   0  0  0  0  0  0  0  0  0  0  0  0
    0.7500    1.2990    0.0000 C   0  0  0  0  0  0  0  0  0  0  0  0
   -0.7500    1.2990    0.0000 C   0  0  0  0  0  0  0  0  0  0  0  0
   -1.5000    0.0000    0.0000 N   0  0  0  0  0  0  0  0  0  0  0  0
   -0.7500   -1.2990    0.0000 C   0  0  0  0  0  0  0  0  0  0  0  0
    1.5000   -7.7942    0.0000 C   0  0  0  0  0  0  0  0  0  0  0  0
    0.7500   -9.0933    0.0000 C   0  0  0  0  0  0  0  0  0  0  0  0
    1.5000  -10.3923    0.0000 C   0  0  0  0  0  0  0  0  0  0  0  0
    3.0000  -10.3923    0.0000 C   0  0  0  0  0  0  0  0  0  0  0  0
    3.7500  -11.6913    0.0000 O   0  0  0  0  0  0  0  0  0  0  0  0
    3.0000  -12.9904    0.0000 C   0  0  0  0  0  0  0  0  0  0  0  0
    1.5000  -12.9904    0.0000 O   0  0  0  0  0  0  0  0  0  0  0  0
    0.7500  -14.2894    0.0000 C   0  0  0  0  0  0  0  0  0  0  0  0
    1.5000  -15.5885    0.0000 C   0  0  0  0  0  0  0  0  0  0  0  0
    3.0000  -15.5885    0.0000 O   0  0  0  0  0  0  0  0  0  0  0  0
    3.7500  -14.2894    0.0000 C   0  0  0  0  0  0  0  0  0  0  0  0
    5.2500  -14.2894    0.0000 O   0  0  0  0  0  0  0  0  0  0  0  0
    6.0000  -15.5885    0.0000 C   0  0  0  0  0  0  0  0  0  0  0  0
    5.2500  -16.8875    0.0000 C   0  0  0  0  0  0  0  0  0  0  0  0
    6.0000  -18.1865    0.0000 C   0  0  0  0  0  0  0  0  0  0  0  0
    7.5000  -18.1865    0.0000 C   0  0  0  0  0  0  0  0  0  0  0  0
    8.2500  -19.4856    0.0000 C   0  0  0  0  0  0  0  0  0  0  0  0
    7.5000  -20.7846    0.0000 C   0  0  0  0  0  0  0  0  0  0  0  0
    9.7500  -19.4856    0.0000 N   0  0  0  0  0  0  0  0  0  0  0  0
   10.5000  -20.7846    0.0000 N   0  0  0  0  0  0  0  0  0  0  0  0
   12.0000  -20.7846    0.0000 C   0  0  0  0  0  0  0  0  0  0  0  0
   12.7500  -19.4856    0.0000 O   0  0  0  0  0  0  0  0  0  0  0  0
   12.7500  -22.0836    0.0000 C   0  0  0  0  0  0  0  0  0  0  0  0
   12.0000  -23.3827    0.0000 C   0  0  0  0  0  0  0  0  0  0  0  0
   12.7500  -24.6817    0.0000 C   0  0  0  0  0  0  0  0  0  0  0  0
   14.2500  -24.6817    0.0000 C   0  0  0  0  0  0  0  0  0  0  0  0
   15.0000  -23.3827    0.0000 N   0  0  0  0  0  0  0  0  0  0  0  0
   14.2500  -22.0836    0.0000 C   0  0  0  0  0  0  0  0  0  0  0  0
    8.2500  -16.8875    0.0000 C   0  0  0  0  0  0  0  0  0  0  0  0
    7.5000  -15.5885    0.0000 C   0  0  0  0  0  0  0  0  0  0  0  0
    3.7500   -9.0933    0.0000 C   0  0  0  0  0  0  0  0  0  0  0  0
    3.0000   -7.7942    0.0000 C   0  0  0  0  0  0  0  0  0  0  0  0
  1  2  1  0
  2  3  2  0
  3  4  1  0
  4  5  1  0
  5  6  2  0
  5  7  1  0
  7  8  2  0
  8  9  1  0
  9 10  2  0
 10 11  1  0
 11 12  2  0
  2 13  1  0
 13 14  2  0
 14 15  1  0
 15 16  2  0
 16 17  1  0
 17 18  1  0
 18 19  1  0
 19 20  1  0
 20 21  1  0
 21 22  1  0
 22 23  1  0
 23 24  1  0
 24 25  1  0
 25 26  2  0
 26 27  1  0
 27 28  2  0
 28 29  1  0
 29 30  1  0
 29 31  2  0
 31 32  1  0
 32 33  1  0
 33 34  2  0
 33 35  1  0
 35 36  2  0
 36 37  1  0
 37 38  2  0
 38 39  1  0
 39 40  2  0
 28 41  1  0
 41 42  2  0
 16 43  1  0
 43 44  2  0
 12  7  1  0
 44 13  1  0
 23 18  1  0
 42 25  1  0
 40 35  1  0
M  END
> <ChEMBL ID>
CHEMBL1968465

> <Standard Type>
Potency

> <Standard Relation>
'='

> <Standard Value>
25.1

> <Standard Units>
nM

> <Document ChEMBL ID>
CHEMBL1201862

$$$$

     RDKit          2D

 25 27  0  0  0  0  0  0  0  0999 V2000
   -0.7500   -3.8971    0.0000 O   0  0  0  0  0  0  0  0  0  0  0  0
    0.7500   -3.8971    0.0000 C   0  0  0  0  0  0  0  0  0  0  0  0
    1.5000   -2.5981    0.0000 C   0  0  0  0  0  0  0  0  0  0  0  0
    0.7500   -1.2990    0.0000 N   0  0  0  0  0  0  0  0  0  0  0  0
    1.5000    0.0000    0.0000 C   0  0  0  0  0  0  0  0  0  0  0  0
    0.7500    1.2990    0.0000 C   0  0  0  0  0  0  0  0  0  0  0  0
   -0.7500    1.2990    0.0000 O   0  0  0  0  0  0  0  0  0  0  0  0
   -1.5000    0.0000    0.0000 C   0  0  0  0  0  0  0  0  0  0  0  0
   -0.7500   -1.2990    0.0000 C   0  0  0  0  0  0  0  0  0  0  0  0
    1.5000   -5.1962    0.0000 N   0  0  0  0  0  0  0  0  0  0  0  0
    0.7500   -6.4952    0.0000 N   0  0  0  0  0  0  0  0  0  0  0  0
    1.5000   -7.7942    0.0000 C   0  0  0  0  0  0  0  0  0  0  0  0
    0.7500   -9.0933    0.0000 C   0  0  0  0  0  0  0  0  0  0  0  0
    1.3601  -10.4636    0.0000 C   0  0  0  0  0  0  0  0  0  0  0  0
    0.2454  -11.4673    0.0000 C   0  0  0  0  0  0  0  0  0  0  0  0
   -1.0537  -10.7173    0.0000 C   0  0  0  0  0  0  0  0  0  0  0  0
   -2.4240  -11.3274    0.0000 C   0  0  0  0  0  0  0  0  0  0  0  0
   -3.6375  -10.4457    0.0000 C   0  0  0  0  0  0  0  0  0  0  0  0
   -5.0078  -11.0558    0.0000 C   0  0  0  0  0  0  0  0  0  0  0  0
   -5.1646  -12.5476    0.0000 C   0  0  0  0  0  0  0  0  0  0  0  0
   -3.9511  -13.4293    0.0000 C   0  0  0  0  0  0  0  0  0  0  0  0
   -4.1079  -14.9211    0.0000 Cl  0  0  0  0  0  0  0  0  0  0  0  0
   -2.5808  -12.8192    0.0000 C   0  0  0  0  0  0  0  0  0  0  0  0
   -1.3672  -13.7008    0.0000 Cl  0  0  0  0  0  0  0  0  0  0  0  0
   -0.7418   -9.2501    0.0000 O   0  0  0  0  0  0  0  0  0  0  0  0
  1  2  2  0
  2  3  1  0
  3  4  1  0
  4  5  1  0
  5  6  1  0
  6  7  1  0
  7  8  1  0
  8  9  1  0
  2 10  1  0
 10 11  1  0
 11 12  2  0
 12 13  1  0
 13 14  2  0
 14 15  1  0
 15 16  2  0
 16 17  1  0
 17 18  2  0
 18 19  1  0
 19 20  2  0
 20 21  1  0
 21 22  1  0
 21 23  2  0
 23 24  1  0
 16 25  1  0
  9  4  1  0
 25 13  1  0
 23 17  1  0
M  END
> <ChEMBL ID>
CHEMBL1980708

> <Standard Type>
Potency

> <Standard Relation>
'='

> <Standard Value>
25.1

> <Standard Units>
nM

> <Document ChEMBL ID>
CHEMBL1201862

$$$$

     RDKit          2D

 30 32  0  0  0  0  0  0  0  0999 V2000
    3.7500   -1.2990    0.0000 C   0  0  0  0  0  0  0  0  0  0  0  0
    3.0000    0.0000    0.0000 O   0  0  0  0  0  0  0  0  0  0  0  0
    1.5000    0.0000    0.0000 C   0  0  0  0  0  0  0  0  0  0  0  0
    0.7500   -1.2990    0.0000 C   0  0  0  0  0  0  0  0  0  0  0  0
   -0.7500   -1.2990    0.0000 C   0  0  0  0  0  0  0  0  0  0  0  0
   -1.5000   -2.5981    0.0000 C   0  0  0  0  0  0  0  0  0  0  0  0
   -3.0000   -2.5981    0.0000 N   0  0  0  0  0  0  0  0  0  0  0  0
   -3.7500   -3.8971    0.0000 N   0  0  0  0  0  0  0  0  0  0  0  0
   -5.2500   -3.8971    0.0000 C   0  0  0  0  0  0  0  0  0  0  0  0
   -6.0000   -2.5981    0.0000 O   0  0  0  0  0  0  0  0  0  0  0  0
   -6.0000   -5.1962    0.0000 C   0  0  0  0  0  0  0  0  0  0  0  0
   -7.5000   -5.1962    0.0000 C   0  0  0  0  0  0  0  0  0  0  0  0
   -8.2500   -6.4952    0.0000 C   0  0  0  0  0  0  0  0  0  0  0  0
   -7.5000   -7.7942    0.0000 C   0  0  0  0  0  0  0  0  0  0  0  0
   -6.0000   -7.7942    0.0000 C   0  0  0  0  0  0  0  0  0  0  0  0
   -5.2500   -9.0933    0.0000 S   0  0  0  0  0  0  0  0  0  0  0  0
   -6.5490   -9.8433    0.0000 O   0  0  0  0  0  0  0  0  0  0  0  0
   -3.9510   -8.3433    0.0000 O   0  0  0  0  0  0  0  0  0  0  0  0
   -4.5000  -10.3923    0.0000 N   0  0  0  0  0  0  0  0  0  0  0  0
   -5.2500  -11.6913    0.0000 C   0  0  0  0  0  0  0  0  0  0  0  0
   -4.5000  -12.9904    0.0000 C   0  0  0  0  0  0  0  0  0  0  0  0
   -3.0000  -12.9904    0.0000 C   0  0  0  0  0  0  0  0  0  0  0  0
   -2.2500  -11.6913    0.0000 C   0  0  0  0  0  0  0  0  0  0  0  0
   -3.0000  -10.3923    0.0000 C   0  0  0  0  0  0  0  0  0  0  0  0
   -5.2500   -6.4952    0.0000 C   0  0  0  0  0  0  0  0  0  0  0  0
   -1.5000    0.0000    0.0000 C   0  0  0  0  0  0  0  0  0  0  0  0
   -0.7500    1.2990    0.0000 C   0  0  0  0  0  0  0  0  0  0  0  0
   -1.5000    2.5981    0.0000 Br  0  0  0  0  0  0  0  0  0  0  0  0
    0.7500    1.2990    0.0000 C   0  0  0  0  0  0  0  0  0  0  0  0
    1.5000    2.5981    0.0000 O   0  0  0  0  0  0  0  0  0  0  0  0
  1  2  1  0
  2  3  1  0
  3  4  2  0
  4  5  1  0
  5  6  1  0
  6  7  2  0
  7  8  1  0
  8  9  1  0
  9 10  2  0
  9 11  1  0
 11 12  2  0
 12 13  1  0
 13 14  2  0
 14 15  1  0
 15 16  1  0
 16 17  2  0
 16 18  2  0
 16 19  1  0
 19 20  1  0
 20 21  1  0
 21 22  1  0
 22 23  1  0
 23 24  1  0
 15 25  2  0
  5 26  2  0
 26 27  1  0
 27 28  1  0
 27 29  2  0
 29 30  1  0
 29  3  1  0
 25 11  1  0
 24 19  1  0
M  END
> <ChEMBL ID>
CHEMBL3190351

> <Standard Type>
Potency

> <Standard Relation>
'='

> <Standard Value>
25.1

> <Standard Units>
nM

> <Document ChEMBL ID>
CHEMBL1201862

$$$$

     RDKit          2D

 19 21  0  0  0  0  0  0  0  0999 V2000
    4.6740   -4.8322    0.0000 O   0  0  0  0  0  0  0  0  0  0  0  0
    3.3037   -4.2221    0.0000 C   0  0  0  0  0  0  0  0  0  0  0  0
    2.9918   -2.7549    0.0000 O   0  0  0  0  0  0  0  0  0  0  0  0
    1.5000   -2.5981    0.0000 C   0  0  0  0  0  0  0  0  0  0  0  0
    0.7500   -1.2990    0.0000 C   0  0  0  0  0  0  0  0  0  0  0  0
    1.5000    0.0000    0.0000 C   0  0  0  0  0  0  0  0  0  0  0  0
    0.7500    1.2990    0.0000 C   0  0  0  0  0  0  0  0  0  0  0  0
   -0.7500    1.2990    0.0000 C   0  0  0  0  0  0  0  0  0  0  0  0
   -1.5000    0.0000    0.0000 C   0  0  0  0  0  0  0  0  0  0  0  0
   -0.7500   -1.2990    0.0000 C   0  0  0  0  0  0  0  0  0  0  0  0
    0.8899   -3.9684    0.0000 N   0  0  0  0  0  0  0  0  0  0  0  0
    2.0046   -4.9721    0.0000 C   0  0  0  0  0  0  0  0  0  0  0  0
    1.8478   -6.4639    0.0000 C   0  0  0  0  0  0  0  0  0  0  0  0
    0.4775   -7.0740    0.0000 N   0  0  0  0  0  0  0  0  0  0  0  0
    0.3207   -8.5658    0.0000 C   0  0  0  0  0  0  0  0  0  0  0  0
    1.4354   -9.5695    0.0000 N   0  0  0  0  0  0  0  0  0  0  0  0
    0.8253  -10.9398    0.0000 C   0  0  0  0  0  0  0  0  0  0  0  0
   -0.6665  -10.7830    0.0000 C   0  0  0  0  0  0  0  0  0  0  0  0
   -0.9783   -9.3158    0.0000 S   0  0  0  0  0  0  0  0  0  0  0  0
  1  2  1  0
  2  3  1  0
  3  4  1  0
  4  5  1  0
  5  6  2  0
  6  7  1  0
  7  8  2  0
  8  9  1  0
  9 10  2  0
  4 11  2  0
 11 12  1  0
 12 13  1  0
 13 14  2  0
 14 15  1  0
 15 16  2  0
 16 17  1  0
 17 18  2  0
 18 19  1  0
 12  2  2  0
 19 15  1  0
 10  5  1  0
M  END
> <ChEMBL ID>
CHEMBL3190491

> <Standard Type>
Potency

> <Standard Relation>
'='

> <Standard Value>
25.1

> <Standard Units>
nM

> <Document ChEMBL ID>
CHEMBL1201862

$$$$

     RDKit          2D

 21 22  0  0  0  0  0  0  0  0999 V2000
    3.7500   -1.2990    0.0000 C   0  0  0  0  0  0  0  0  0  0  0  0
    3.0000    0.0000    0.0000 O   0  0  0  0  0  0  0  0  0  0  0  0
    1.5000    0.0000    0.0000 C   0  0  0  0  0  0  0  0  0  0  0  0
    0.7500   -1.2990    0.0000 C   0  0  0  0  0  0  0  0  0  0  0  0
   -0.7500   -1.2990    0.0000 C   0  0  0  0  0  0  0  0  0  0  0  0
   -1.5000    0.0000    0.0000 C   0  0  0  0  0  0  0  0  0  0  0  0
   -0.7500    1.2990    0.0000 C   0  0  0  0  0  0  0  0  0  0  0  0
    0.7500    1.2990    0.0000 C   0  0  0  0  0  0  0  0  0  0  0  0
    1.5000    2.5981    0.0000 N   0  0  0  0  0  0  0  0  0  0  0  0
    3.0000    2.5981    0.0000 C   0  0  0  0  0  0  0  0  0  0  0  0
    3.7500    3.8971    0.0000 C   0  0  0  0  0  0  0  0  0  0  0  0
    3.0000    5.1962    0.0000 O   0  0  0  0  0  0  0  0  0  0  0  0
    5.2500    3.8971    0.0000 N   0  0  0  0  0  0  0  0  0  0  0  0
    6.0000    5.1962    0.0000 N   0  0  0  0  0  0  0  0  0  0  0  0
    7.5000    5.1962    0.0000 C   0  0  0  0  0  0  0  0  0  0  0  0
    8.2500    6.4952    0.0000 C   0  0  0  0  0  0  0  0  0  0  0  0
    7.6399    7.8655    0.0000 S   0  0  0  0  0  0  0  0  0  0  0  0
    8.7546    8.8692    0.0000 C   0  0  0  0  0  0  0  0  0  0  0  0
   10.0537    8.1192    0.0000 C   0  0  0  0  0  0  0  0  0  0  0  0
    9.7418    6.6520    0.0000 C   0  0  0  0  0  0  0  0  0  0  0  0
   10.7455    5.5373    0.0000 C   0  0  0  0  0  0  0  0  0  0  0  0
  1  2  1  0
  2  3  1  0
  3  4  2  0
  4  5  1  0
  5  6  2  0
  6  7  1  0
  7  8  2  0
  8  9  1  0
  9 10  1  0
 10 11  1  0
 11 12  2  0
 11 13  1  0
 13 14  1  0
 14 15  2  0
 15 16  1  0
 16 17  1  0
 17 18  1  0
 18 19  2  0
 19 20  1  0
 20 21  1  0
  8  3  1  0
 20 16  2  0
M  END
> <ChEMBL ID>
CHEMBL3195093

> <Standard Type>
Potency

> <Standard Relation>
'='

> <Standard Value>
25.1

> <Standard Units>
nM

> <Document ChEMBL ID>
CHEMBL1201862

$$$$

     RDKit          2D

 17 19  0  0  0  0  0  0  0  0999 V2000
    5.6381   -7.5395    0.0000 C   0  0  0  0  0  0  0  0  0  0  0  0
    4.2677   -6.9294    0.0000 N   0  0  0  0  0  0  0  0  0  0  0  0
    4.1110   -5.4376    0.0000 C   0  0  0  0  0  0  0  0  0  0  0  0
    5.3245   -4.5559    0.0000 O   0  0  0  0  0  0  0  0  0  0  0  0
    2.7406   -4.8275    0.0000 C   0  0  0  0  0  0  0  0  0  0  0  0
    2.5838   -3.3357    0.0000 C   0  0  0  0  0  0  0  0  0  0  0  0
    1.2135   -2.7256    0.0000 C   0  0  0  0  0  0  0  0  0  0  0  0
    0.7500   -1.2990    0.0000 C   0  0  0  0  0  0  0  0  0  0  0  0
    1.5000    0.0000    0.0000 C   0  0  0  0  0  0  0  0  0  0  0  0
    0.7500    1.2990    0.0000 C   0  0  0  0  0  0  0  0  0  0  0  0
   -0.7500    1.2990    0.0000 C   0  0  0  0  0  0  0  0  0  0  0  0
   -1.5000    0.0000    0.0000 C   0  0  0  0  0  0  0  0  0  0  0  0
   -0.7500   -1.2990    0.0000 C   0  0  0  0  0  0  0  0  0  0  0  0
   -1.2135   -2.7256    0.0000 N   0  0  0  0  0  0  0  0  0  0  0  0
    0.0000   -3.6073    0.0000 C   0  0  0  0  0  0  0  0  0  0  0  0
    0.1568   -5.0991    0.0000 C   0  0  0  0  0  0  0  0  0  0  0  0
    1.5271   -5.7092    0.0000 N   0  0  0  0  0  0  0  0  0  0  0  0
  1  2  1  0
  2  3  1  0
  3  4  2  0
  3  5  1  0
  5  6  2  0
  6  7  1  0
  7  8  2  0
  8  9  1  0
  9 10  2  0
 10 11  1  0
 11 12  2  0
 12 13  1  0
 13 14  2  0
 14 15  1  0
 15 16  2  0
 16 17  1  0
 17  5  1  0
 15  7  1  0
 13  8  1  0
M  END
> <ChEMBL ID>
CHEMBL429711

> <Standard Type>
Potency

> <Standard Relation>
'='

> <Standard Value>
25.1

> <Standard Units>
nM

> <Document ChEMBL ID>
CHEMBL1201862

$$$$

     RDKit          2D

 19 21  0  0  0  0  0  0  0  0999 V2000
    1.5000   -7.7942    0.0000 O   0  0  0  0  0  0  0  0  0  0  0  0
    0.7500   -6.4952    0.0000 C   0  0  0  0  0  0  0  0  0  0  0  0
   -0.7500   -6.4952    0.0000 O   0  0  0  0  0  0  0  0  0  0  0  0
    1.5000   -5.1962    0.0000 C   0  0  0  0  0  0  0  0  0  0  0  0
    0.7500   -3.8971    0.0000 N   0  0  0  0  0  0  0  0  0  0  0  0
    1.5000   -2.5981    0.0000 C   0  0  0  0  0  0  0  0  0  0  0  0
    3.0000   -2.5981    0.0000 O   0  0  0  0  0  0  0  0  0  0  0  0
    0.7500   -1.2990    0.0000 C   0  0  0  0  0  0  0  0  0  0  0  0
    1.5000    0.0000    0.0000 C   0  0  0  0  0  0  0  0  0  0  0  0
    0.7500    1.2990    0.0000 C   0  0  0  0  0  0  0  0  0  0  0  0
   -0.7500    1.2990    0.0000 C   0  0  0  0  0  0  0  0  0  0  0  0
   -1.5000    0.0000    0.0000 C   0  0  0  0  0  0  0  0  0  0  0  0
   -3.0000   -0.0000    0.0000 C   0  0  0  0  0  0  0  0  0  0  0  0
   -3.7500   -1.2990    0.0000 C   0  0  0  0  0  0  0  0  0  0  0  0
   -3.0000   -2.5981    0.0000 C   0  0  0  0  0  0  0  0  0  0  0  0
   -1.5000   -2.5981    0.0000 C   0  0  0  0  0  0  0  0  0  0  0  0
   -0.7500   -1.2990    0.0000 C   0  0  0  0  0  0  0  0  0  0  0  0
   -0.7500   -3.8971    0.0000 C   0  0  0  0  0  0  0  0  0  0  0  0
   -1.5000   -5.1962    0.0000 O   0  0  0  0  0  0  0  0  0  0  0  0
  1  2  2  0
  2  3  1  0
  2  4  1  0
  4  5  1  0
  5  6  1  0
  6  7  2  0
  6  8  1  0
  8  9  1  0
  9 10  2  0
 10 11  1  0
 11 12  2  0
 12 13  1  0
 13 14  2  0
 14 15  1  0
 15 16  2  0
 16 17  1  0
 16 18  1  0
 18 19  2  0
 18  5  1  0
 17  8  2  0
 17 12  1  0
M  END
> <ChEMBL ID>
CHEMBL63055

> <Standard Type>
Potency

> <Standard Relation>
'='

> <Standard Value>
25.1

> <Standard Units>
nM

> <Document ChEMBL ID>
CHEMBL1201862

$$$$

     RDKit          2D

 10 11  0  0  0  0  0  0  0  0999 V2000
   -2.6401   -3.1891    0.0000 N   0  0  0  0  0  0  0  0  0  0  0  0
   -1.2135   -2.7256    0.0000 N   0  0  0  0  0  0  0  0  0  0  0  0
   -0.0000   -3.6073    0.0000 N   0  0  0  0  0  0  0  0  0  0  0  0
    1.2135   -2.7256    0.0000 N   0  0  0  0  0  0  0  0  0  0  0  0
    0.7500   -1.2990    0.0000 C   0  0  0  0  0  0  0  0  0  0  0  0
    1.5000    0.0000    0.0000 C   0  0  0  0  0  0  0  0  0  0  0  0
    0.7500    1.2990    0.0000 C   0  0  0  0  0  0  0  0  0  0  0  0
   -0.7500    1.2990    0.0000 C   0  0  0  0  0  0  0  0  0  0  0  0
   -1.5000    0.0000    0.0000 C   0  0  0  0  0  0  0  0  0  0  0  0
   -0.7500   -1.2990    0.0000 C   0  0  0  0  0  0  0  0  0  0  0  0
  1  2  1  0
  2  3  1  0
  3  4  2  0
  4  5  1  0
  5  6  2  0
  6  7  1  0
  7  8  2  0
  8  9  1  0
  9 10  2  0
 10  2  1  0
 10  5  1  0
M  END
> <ChEMBL ID>
CHEMBL101168

> <Standard Type>
Potency

> <Standard Relation>
'='

> <Standard Value>
28.2

> <Standard Units>
nM

> <Document ChEMBL ID>
CHEMBL1201862

$$$$

     RDKit          2D

 33 36  0  0  0  0  0  0  0  0999 V2000
   -6.4952  -14.8573    0.0000 C   0  0  0  0  0  0  0  0  0  0  0  0
   -5.1962  -14.1073    0.0000 C   0  0  0  0  0  0  0  0  0  0  0  0
   -3.8971  -14.8573    0.0000 O   0  0  0  0  0  0  0  0  0  0  0  0
   -2.5981  -14.1073    0.0000 C   0  0  0  0  0  0  0  0  0  0  0  0
   -2.5981  -12.6073    0.0000 C   0  0  0  0  0  0  0  0  0  0  0  0
   -1.2990  -11.8573    0.0000 C   0  0  0  0  0  0  0  0  0  0  0  0
   -1.2990  -10.3573    0.0000 C   0  0  0  0  0  0  0  0  0  0  0  0
   -2.5981   -9.6073    0.0000 O   0  0  0  0  0  0  0  0  0  0  0  0
   -0.0000   -9.6073    0.0000 N   0  0  0  0  0  0  0  0  0  0  0  0
   -0.0000   -8.1073    0.0000 C   0  0  0  0  0  0  0  0  0  0  0  0
    1.2990   -7.3573    0.0000 C   0  0  0  0  0  0  0  0  0  0  0  0
    1.2990   -5.8573    0.0000 C   0  0  0  0  0  0  0  0  0  0  0  0
   -0.0000   -5.1073    0.0000 C   0  0  0  0  0  0  0  0  0  0  0  0
   -0.0000   -3.6073    0.0000 C   0  0  0  0  0  0  0  0  0  0  0  0
    1.2135   -2.7256    0.0000 C   0  0  0  0  0  0  0  0  0  0  0  0
    0.7500   -1.2990    0.0000 N   0  0  0  0  0  0  0  0  0  0  0  0
    1.5000    0.0000    0.0000 C   0  0  0  0  0  0  0  0  0  0  0  0
    0.7500    1.2990    0.0000 C   0  0  0  0  0  0  0  0  0  0  0  0
   -0.7500    1.2990    0.0000 C   0  0  0  0  0  0  0  0  0  0  0  0
   -1.5000    0.0000    0.0000 N   0  0  0  0  0  0  0  0  0  0  0  0
   -0.7500   -1.2990    0.0000 C   0  0  0  0  0  0  0  0  0  0  0  0
   -1.2135   -2.7256    0.0000 N   0  0  0  0  0  0  0  0  0  0  0  0
   -1.2990   -5.8573    0.0000 C   0  0  0  0  0  0  0  0  0  0  0  0
   -1.2990   -7.3573    0.0000 C   0  0  0  0  0  0  0  0  0  0  0  0
   -0.0000  -12.6073    0.0000 C   0  0  0  0  0  0  0  0  0  0  0  0
   -0.0000  -14.1073    0.0000 C   0  0  0  0  0  0  0  0  0  0  0  0
    1.2990  -14.8573    0.0000 O   0  0  0  0  0  0  0  0  0  0  0  0
    1.2990  -16.3573    0.0000 C   0  0  0  0  0  0  0  0  0  0  0  0
    2.5981  -17.1073    0.0000 C   0  0  0  0  0  0  0  0  0  0  0  0
   -1.2990  -14.8573    0.0000 C   0  0  0  0  0  0  0  0  0  0  0  0
   -1.2990  -16.3573    0.0000 O   0  0  0  0  0  0  0  0  0  0  0  0
   -2.5981  -17.1073    0.0000 C   0  0  0  0  0  0  0  0  0  0  0  0
   -2.5981  -18.6073    0.0000 C   0  0  0  0  0  0  0  0  0  0  0  0
  1  2  1  0
  2  3  1  0
  3  4  1  0
  4  5  2  0
  5  6  1  0
  6  7  1  0
  7  8  2  0
  7  9  1  0
  9 10  1  0
 10 11  2  0
 11 12  1  0
 12 13  2  0
 13 14  1  0
 14 15  2  0
 15 16  1  0
 16 17  1  0
 17 18  2  0
 18 19  1  0
 19 20  2  0
 20 21  1  0
 21 22  2  0
 13 23  1  0
 23 24  2  0
  6 25  2  0
 25 26  1  0
 26 27  1  0
 27 28  1  0
 28 29  1  0
 26 30  2  0
 30 31  1  0
 31 32  1  0
 32 33  1  0
 30  4  1  0
 24 10  1  0
 22 14  1  0
 21 16  1  0
M  END
> <ChEMBL ID>
CHEMBL1395139

> <Standard Type>
Potency

> <Standard Relation>
'='

> <Standard Value>
28.2

> <Standard Units>
nM

> <Document ChEMBL ID>
CHEMBL1201862

$$$$

     RDKit          2D

 33 37  0  0  0  0  0  0  0  0999 V2000
    5.2500   -1.2990    0.0000 C   0  0  0  0  0  0  0  0  0  0  0  0
    3.7500   -1.2990    0.0000 O   0  0  0  0  0  0  0  0  0  0  0  0
    3.0000   -2.5981    0.0000 C   0  0  0  0  0  0  0  0  0  0  0  0
    3.7500   -3.8971    0.0000 C   0  0  0  0  0  0  0  0  0  0  0  0
    3.0000   -5.1962    0.0000 C   0  0  0  0  0  0  0  0  0  0  0  0
    1.5000   -5.1962    0.0000 C   0  0  0  0  0  0  0  0  0  0  0  0
    0.7500   -3.8971    0.0000 C   0  0  0  0  0  0  0  0  0  0  0  0
    1.5000   -2.5981    0.0000 C   0  0  0  0  0  0  0  0  0  0  0  0
    0.7500   -1.2990    0.0000 C   0  0  0  0  0  0  0  0  0  0  0  0
    1.5000    0.0000    0.0000 N   0  0  0  0  0  0  0  0  0  0  0  0
    0.7500    1.2990    0.0000 N   0  0  0  0  0  0  0  0  0  0  0  0
   -0.7500    1.2990    0.0000 C   0  0  0  0  0  0  0  0  0  0  0  0
   -1.5000    2.5981    0.0000 N   0  0  0  0  0  0  0  0  0  0  0  0
   -0.7500    3.8971    0.0000 C   0  0  0  0  0  0  0  0  0  0  0  0
   -1.2135    5.3237    0.0000 S   0  0  0  0  0  0  0  0  0  0  0  0
   -0.0000    6.2054    0.0000 C   0  0  0  0  0  0  0  0  0  0  0  0
   -0.0000    7.7054    0.0000 C   0  0  0  0  0  0  0  0  0  0  0  0
   -1.2990    8.4554    0.0000 O   0  0  0  0  0  0  0  0  0  0  0  0
    1.2990    8.4554    0.0000 N   0  0  0  0  0  0  0  0  0  0  0  0
    1.2990    9.9554    0.0000 C   0  0  0  0  0  0  0  0  0  0  0  0
    2.5981   10.7054    0.0000 C   0  0  0  0  0  0  0  0  0  0  0  0
    2.5981   12.2054    0.0000 C   0  0  0  0  0  0  0  0  0  0  0  0
    1.2990   12.9554    0.0000 C   0  0  0  0  0  0  0  0  0  0  0  0
   -0.0000   12.2054    0.0000 C   0  0  0  0  0  0  0  0  0  0  0  0
   -0.0000   10.7054    0.0000 C   0  0  0  0  0  0  0  0  0  0  0  0
   -1.2990    9.9554    0.0000 Cl  0  0  0  0  0  0  0  0  0  0  0  0
    1.2135    5.3237    0.0000 C   0  0  0  0  0  0  0  0  0  0  0  0
    2.6401    5.7872    0.0000 C   0  0  0  0  0  0  0  0  0  0  0  0
    0.7500    3.8971    0.0000 C   0  0  0  0  0  0  0  0  0  0  0  0
    1.5000    2.5981    0.0000 C   0  0  0  0  0  0  0  0  0  0  0  0
    3.0000    2.5981    0.0000 O   0  0  0  0  0  0  0  0  0  0  0  0
   -1.5000    0.0000    0.0000 S   0  0  0  0  0  0  0  0  0  0  0  0
   -0.7500   -1.2990    0.0000 C   0  0  0  0  0  0  0  0  0  0  0  0
  1  2  1  0
  2  3  1  0
  3  4  2  0
  4  5  1  0
  5  6  2  0
  6  7  1  0
  7  8  2  0
  8  9  1  0
  9 10  2  0
 10 11  1  0
 11 12  1  0
 12 13  2  0
 13 14  1  0
 14 15  1  0
 15 16  1  0
 16 17  1  0
 17 18  2  0
 17 19  1  0
 19 20  1  0
 20 21  2  0
 21 22  1  0
 22 23  2  0
 23 24  1  0
 24 25  2  0
 25 26  1  0
 16 27  2  0
 27 28  1  0
 27 29  1  0
 29 30  1  0
 30 31  2  0
 12 32  1  0
 32 33  1  0
  8  3  1  0
 33  9  1  0
 30 11  1  0
 29 14  2  0
 25 20  1  0
M  END
> <ChEMBL ID>
CHEMBL1395849

> <Standard Type>
Potency

> <Standard Relation>
'='

> <Standard Value>
28.2

> <Standard Units>
nM

> <Document ChEMBL ID>
CHEMBL1201862

$$$$

     RDKit          2D

 30 33  0  0  0  0  0  0  0  0999 V2000
    3.0000   -1.5000    0.0000 C   0  0  0  0  0  0  0  0  0  0  0  0
    3.0000    0.0000    0.0000 C   0  0  0  0  0  0  0  0  0  0  0  0
    3.0000    1.5000    0.0000 C   0  0  0  0  0  0  0  0  0  0  0  0
    4.5000    0.0000    0.0000 C   0  0  0  0  0  0  0  0  0  0  0  0
    1.5000    0.0000    0.0000 C   0  0  0  0  0  0  0  0  0  0  0  0
    0.7500   -1.2990    0.0000 C   0  0  0  0  0  0  0  0  0  0  0  0
   -0.7500   -1.2990    0.0000 C   0  0  0  0  0  0  0  0  0  0  0  0
   -1.5000    0.0000    0.0000 C   0  0  0  0  0  0  0  0  0  0  0  0
   -2.9672    0.3119    0.0000 O   0  0  0  0  0  0  0  0  0  0  0  0
   -3.1240    1.8037    0.0000 C   0  0  0  0  0  0  0  0  0  0  0  0
   -4.3375    2.6853    0.0000 C   0  0  0  0  0  0  0  0  0  0  0  0
   -4.1807    4.1771    0.0000 C   0  0  0  0  0  0  0  0  0  0  0  0
   -2.8104    4.7872    0.0000 C   0  0  0  0  0  0  0  0  0  0  0  0
   -2.6536    6.2790    0.0000 N   0  0  0  0  0  0  0  0  0  0  0  0
   -1.2833    6.8891    0.0000 S   0  0  0  0  0  0  0  0  0  0  0  0
   -0.6732    5.5188    0.0000 O   0  0  0  0  0  0  0  0  0  0  0  0
   -1.8934    8.2594    0.0000 O   0  0  0  0  0  0  0  0  0  0  0  0
    0.0870    7.4992    0.0000 C   0  0  0  0  0  0  0  0  0  0  0  0
    1.3005    6.6175    0.0000 C   0  0  0  0  0  0  0  0  0  0  0  0
    2.6708    7.2276    0.0000 C   0  0  0  0  0  0  0  0  0  0  0  0
    2.8276    8.7194    0.0000 C   0  0  0  0  0  0  0  0  0  0  0  0
    4.1980    9.3295    0.0000 C   0  0  0  0  0  0  0  0  0  0  0  0
    5.4115    8.4478    0.0000 O   0  0  0  0  0  0  0  0  0  0  0  0
    4.3547   10.8213    0.0000 O   0  0  0  0  0  0  0  0  0  0  0  0
    1.6141    9.6011    0.0000 C   0  0  0  0  0  0  0  0  0  0  0  0
    0.2438    8.9910    0.0000 C   0  0  0  0  0  0  0  0  0  0  0  0
   -1.5969    3.9055    0.0000 C   0  0  0  0  0  0  0  0  0  0  0  0
   -1.7537    2.4138    0.0000 C   0  0  0  0  0  0  0  0  0  0  0  0
   -0.7500    1.2990    0.0000 C   0  0  0  0  0  0  0  0  0  0  0  0
    0.7500    1.2990    0.0000 C   0  0  0  0  0  0  0  0  0  0  0  0
  1  2  1  0
  2  3  1  0
  2  4  1  0
  2  5  1  0
  5  6  1  0
  6  7  1  0
  7  8  1  0
  8  9  1  0
  9 10  1  0
 10 11  2  0
 11 12  1  0
 12 13  2  0
 13 14  1  0
 14 15  1  0
 15 16  2  0
 15 17  2  0
 15 18  1  0
 18 19  2  0
 19 20  1  0
 20 21  2  0
 21 22  1  0
 22 23  2  0
 22 24  1  0
 21 25  1  0
 25 26  2  0
 13 27  1  0
 27 28  2  0
 28 29  1  0
 29 30  1  0
 30  5  1  0
 29  8  2  0
 28 10  1  0
 26 18  1  0
M  END
> <ChEMBL ID>
CHEMBL1398274

> <Standard Type>
Potency

> <Standard Relation>
'='

> <Standard Value>
28.2

> <Standard Units>
nM

> <Document ChEMBL ID>
CHEMBL1201862

$$$$

     RDKit          2D

 29 32  0  0  0  0  0  0  0  0999 V2000
   -7.5000   -5.1962    0.0000 C   0  0  0  0  0  0  0  0  0  0  0  0
   -6.0000   -5.1962    0.0000 C   0  0  0  0  0  0  0  0  0  0  0  0
   -5.2500   -3.8971    0.0000 C   0  0  0  0  0  0  0  0  0  0  0  0
   -3.7500   -3.8971    0.0000 C   0  0  0  0  0  0  0  0  0  0  0  0
   -3.0000   -5.1962    0.0000 C   0  0  0  0  0  0  0  0  0  0  0  0
   -1.5000   -5.1962    0.0000 C   0  0  0  0  0  0  0  0  0  0  0  0
   -0.7500   -6.4952    0.0000 O   0  0  0  0  0  0  0  0  0  0  0  0
   -0.7500   -3.8971    0.0000 C   0  0  0  0  0  0  0  0  0  0  0  0
    0.7500   -3.8971    0.0000 C   0  0  0  0  0  0  0  0  0  0  0  0
    1.5000   -2.5981    0.0000 N   0  0  0  0  0  0  0  0  0  0  0  0
    3.0000   -2.5981    0.0000 C   0  0  0  0  0  0  0  0  0  0  0  0
    3.7500   -3.8971    0.0000 C   0  0  0  0  0  0  0  0  0  0  0  0
    3.0000   -5.1962    0.0000 C   0  0  0  0  0  0  0  0  0  0  0  0
    3.7500   -6.4952    0.0000 C   0  0  0  0  0  0  0  0  0  0  0  0
    5.2500   -6.4952    0.0000 C   0  0  0  0  0  0  0  0  0  0  0  0
    6.0000   -5.1962    0.0000 C   0  0  0  0  0  0  0  0  0  0  0  0
    7.5000   -5.1962    0.0000 C   0  0  0  0  0  0  0  0  0  0  0  0
    5.2500   -3.8971    0.0000 C   0  0  0  0  0  0  0  0  0  0  0  0
    0.7500   -1.2990    0.0000 C   0  0  0  0  0  0  0  0  0  0  0  0
    1.5000    0.0000    0.0000 N   0  0  0  0  0  0  0  0  0  0  0  0
    0.7500    1.2990    0.0000 C   0  0  0  0  0  0  0  0  0  0  0  0
    1.5000    2.5981    0.0000 C   0  0  0  0  0  0  0  0  0  0  0  0
   -0.7500    1.2990    0.0000 C   0  0  0  0  0  0  0  0  0  0  0  0
   -1.5000    0.0000    0.0000 C   0  0  0  0  0  0  0  0  0  0  0  0
   -0.7500   -1.2990    0.0000 C   0  0  0  0  0  0  0  0  0  0  0  0
   -1.5000   -2.5981    0.0000 C   0  0  0  0  0  0  0  0  0  0  0  0
   -3.0000   -2.5981    0.0000 O   0  0  0  0  0  0  0  0  0  0  0  0
   -3.7500   -6.4952    0.0000 C   0  0  0  0  0  0  0  0  0  0  0  0
   -5.2500   -6.4952    0.0000 C   0  0  0  0  0  0  0  0  0  0  0  0
  1  2  1  0
  2  3  2  0
  3  4  1  0
  4  5  2  0
  5  6  1  0
  6  7  2  0
  6  8  1  0
  8  9  2  0
  9 10  1  0
 10 11  1  0
 11 12  1  0
 12 13  2  0
 13 14  1  0
 14 15  2  0
 15 16  1  0
 16 17  1  0
 16 18  2  0
 10 19  1  0
 19 20  2  0
 20 21  1  0
 21 22  1  0
 21 23  2  0
 23 24  1  0
 24 25  2  0
 25 26  1  0
 26 27  2  0
  5 28  1  0
 28 29  2  0
 29  2  1  0
 26  8  1  0
 18 12  1  0
 25 19  1  0
M  END
> <ChEMBL ID>
CHEMBL1437739

> <Standard Type>
Potency

> <Standard Relation>
'='

> <Standard Value>
28.2

> <Standard Units>
nM

> <Document ChEMBL ID>
CHEMBL1201862

$$$$

     RDKit          2D

 16 17  0  0  0  0  0  0  0  0999 V2000
    4.8308   -6.3240    0.0000 C   0  0  0  0  0  0  0  0  0  0  0  0
    4.6740   -4.8322    0.0000 C   0  0  0  0  0  0  0  0  0  0  0  0
    5.8875   -3.9505    0.0000 O   0  0  0  0  0  0  0  0  0  0  0  0
    3.3037   -4.2221    0.0000 C   0  0  0  0  0  0  0  0  0  0  0  0
    2.9918   -2.7549    0.0000 S   0  0  0  0  0  0  0  0  0  0  0  0
    1.5000   -2.5981    0.0000 C   0  0  0  0  0  0  0  0  0  0  0  0
    0.7500   -1.2990    0.0000 C   0  0  0  0  0  0  0  0  0  0  0  0
    1.5000    0.0000    0.0000 C   0  0  0  0  0  0  0  0  0  0  0  0
    0.7500    1.2990    0.0000 C   0  0  0  0  0  0  0  0  0  0  0  0
   -0.7500    1.2990    0.0000 C   0  0  0  0  0  0  0  0  0  0  0  0
   -1.5000    2.5981    0.0000 Cl  0  0  0  0  0  0  0  0  0  0  0  0
   -1.5000    0.0000    0.0000 C   0  0  0  0  0  0  0  0  0  0  0  0
   -0.7500   -1.2990    0.0000 C   0  0  0  0  0  0  0  0  0  0  0  0
    0.8899   -3.9684    0.0000 C   0  0  0  0  0  0  0  0  0  0  0  0
    2.0046   -4.9721    0.0000 C   0  0  0  0  0  0  0  0  0  0  0  0
    1.8478   -6.4639    0.0000 N   0  0  0  0  0  0  0  0  0  0  0  0
  1  2  1  0
  2  3  2  0
  2  4  1  0
  4  5  1  0
  5  6  1  0
  6  7  1  0
  7  8  2  0
  8  9  1  0
  9 10  2  0
 10 11  1  0
 10 12  1  0
 12 13  2  0
  6 14  2  0
 14 15  1  0
 15 16  1  0
 15  4  2  0
 13  7  1  0
M  END
> <ChEMBL ID>
CHEMBL1533282

> <Standard Type>
Potency

> <Standard Relation>
'='

> <Standard Value>
28.2

> <Standard Units>
nM

> <Document ChEMBL ID>
CHEMBL1201862

$$$$

     RDKit          2D

 26 29  0  0  0  0  0  0  0  0999 V2000
  -10.9182   -7.4017    0.0000 C   0  0  0  0  0  0  0  0  0  0  0  0
   -9.6192   -6.6517    0.0000 C   0  0  0  0  0  0  0  0  0  0  0  0
   -9.6192   -5.1517    0.0000 C   0  0  0  0  0  0  0  0  0  0  0  0
   -8.3202   -4.4017    0.0000 C   0  0  0  0  0  0  0  0  0  0  0  0
   -7.0211   -5.1517    0.0000 C   0  0  0  0  0  0  0  0  0  0  0  0
   -5.7221   -4.4017    0.0000 N   0  0  0  0  0  0  0  0  0  0  0  0
   -4.4231   -5.1517    0.0000 C   0  0  0  0  0  0  0  0  0  0  0  0
   -4.4231   -6.6517    0.0000 O   0  0  0  0  0  0  0  0  0  0  0  0
   -3.1240   -4.4017    0.0000 C   0  0  0  0  0  0  0  0  0  0  0  0
   -1.7537   -5.0118    0.0000 C   0  0  0  0  0  0  0  0  0  0  0  0
   -0.7500   -3.8971    0.0000 C   0  0  0  0  0  0  0  0  0  0  0  0
    0.7500   -3.8971    0.0000 C   0  0  0  0  0  0  0  0  0  0  0  0
    1.5000   -5.1962    0.0000 O   0  0  0  0  0  0  0  0  0  0  0  0
    1.5000   -2.5981    0.0000 N   0  0  0  0  0  0  0  0  0  0  0  0
    0.7500   -1.2990    0.0000 C   0  0  0  0  0  0  0  0  0  0  0  0
    1.5000    0.0000    0.0000 C   0  0  0  0  0  0  0  0  0  0  0  0
    0.7500    1.2990    0.0000 C   0  0  0  0  0  0  0  0  0  0  0  0
   -0.7500    1.2990    0.0000 C   0  0  0  0  0  0  0  0  0  0  0  0
   -1.5000    0.0000    0.0000 C   0  0  0  0  0  0  0  0  0  0  0  0
   -0.7500   -1.2990    0.0000 C   0  0  0  0  0  0  0  0  0  0  0  0
   -1.5000   -2.5981    0.0000 C   0  0  0  0  0  0  0  0  0  0  0  0
   -2.9672   -2.9099    0.0000 N   0  0  0  0  0  0  0  0  0  0  0  0
   -4.0819   -1.9062    0.0000 C   0  0  0  0  0  0  0  0  0  0  0  0
   -7.0211   -6.6517    0.0000 C   0  0  0  0  0  0  0  0  0  0  0  0
   -8.3202   -7.4017    0.0000 C   0  0  0  0  0  0  0  0  0  0  0  0
   -8.3202   -8.9017    0.0000 F   0  0  0  0  0  0  0  0  0  0  0  0
  1  2  1  0
  2  3  2  0
  3  4  1  0
  4  5  2  0
  5  6  1  0
  6  7  1  0
  7  8  2  0
  7  9  1  0
  9 10  2  0
 10 11  1  0
 11 12  1  0
 12 13  2  0
 12 14  1  0
 14 15  1  0
 15 16  2  0
 16 17  1  0
 17 18  2  0
 18 19  1  0
 19 20  2  0
 20 21  1  0
 21 22  1  0
 22 23  1  0
  5 24  1  0
 24 25  2  0
 25 26  1  0
 25  2  1  0
 22  9  1  0
 21 11  2  0
 20 15  1  0
M  END
> <ChEMBL ID>
CHEMBL1551538

> <Standard Type>
Potency

> <Standard Relation>
'='

> <Standard Value>
28.2

> <Standard Units>
nM

> <Document ChEMBL ID>
CHEMBL1201862

$$$$

     RDKit          2D

 18 19  0  0  0  0  0  0  0  0999 V2000
    3.7500   -1.2990    0.0000 C   0  0  0  0  0  0  0  0  0  0  0  0
    3.0000    0.0000    0.0000 O   0  0  0  0  0  0  0  0  0  0  0  0
    1.5000    0.0000    0.0000 C   0  0  0  0  0  0  0  0  0  0  0  0
    0.7500   -1.2990    0.0000 C   0  0  0  0  0  0  0  0  0  0  0  0
   -0.7500   -1.2990    0.0000 C   0  0  0  0  0  0  0  0  0  0  0  0
   -1.5000    0.0000    0.0000 C   0  0  0  0  0  0  0  0  0  0  0  0
   -3.0000    0.0000    0.0000 C   0  0  0  0  0  0  0  0  0  0  0  0
   -3.7500    1.2990    0.0000 C   0  0  0  0  0  0  0  0  0  0  0  0
   -3.0000    2.5981    0.0000 O   0  0  0  0  0  0  0  0  0  0  0  0
   -5.2500    1.2990    0.0000 N   0  0  0  0  0  0  0  0  0  0  0  0
   -6.0000    2.5981    0.0000 C   0  0  0  0  0  0  0  0  0  0  0  0
   -7.5000    2.5981    0.0000 C   0  0  0  0  0  0  0  0  0  0  0  0
   -8.2500    1.2990    0.0000 N   0  0  0  0  0  0  0  0  0  0  0  0
   -9.7500    1.2990    0.0000 C   0  0  0  0  0  0  0  0  0  0  0  0
   -7.5000    0.0000    0.0000 C   0  0  0  0  0  0  0  0  0  0  0  0
   -6.0000    0.0000    0.0000 C   0  0  0  0  0  0  0  0  0  0  0  0
   -0.7500    1.2990    0.0000 C   0  0  0  0  0  0  0  0  0  0  0  0
    0.7500    1.2990    0.0000 C   0  0  0  0  0  0  0  0  0  0  0  0
  1  2  1  0
  2  3  1  0
  3  4  2  0
  4  5  1  0
  5  6  2  0
  6  7  1  0
  7  8  1  0
  8  9  2  0
  8 10  1  0
 10 11  1  0
 11 12  1  0
 12 13  1  0
 13 14  1  0
 13 15  1  0
 15 16  1  0
  6 17  1  0
 17 18  2  0
 18  3  1  0
 16 10  1  0
M  END
> <ChEMBL ID>
CHEMBL1613585

> <Standard Type>
Potency

> <Standard Relation>
'='

> <Standard Value>
28.2

> <Standard Units>
nM

> <Document ChEMBL ID>
CHEMBL1201862

$$$$

     RDKit          2D

 22 21  0  0  0  0  0  0  0  0999 V2000
    5.2500   -1.2990    0.0000 N   0  0  0  0  0  0  0  0  0  0  0  0
    3.7500   -1.2990    0.0000 C   0  0  0  0  0  0  0  0  0  0  0  0
    3.0000    0.0000    0.0000 C   0  0  0  0  0  0  0  0  0  0  0  0
    3.7500    1.2990    0.0000 O   0  0  0  0  0  0  0  0  0  0  0  0
    1.5000    0.0000    0.0000 C   0  0  0  0  0  0  0  0  0  0  0  0
    0.7500   -1.2990    0.0000 C   0  0  0  0  0  0  0  0  0  0  0  0
   -0.7500   -1.2990    0.0000 C   0  0  0  0  0  0  0  0  0  0  0  0
   -1.5000    0.0000    0.0000 C   0  0  0  0  0  0  0  0  0  0  0  0
   -3.0000    0.0000    0.0000 O   0  0  0  0  0  0  0  0  0  0  0  0
   -0.7500    1.2990    0.0000 C   0  0  0  0  0  0  0  0  0  0  0  0
   -1.5000    2.5981    0.0000 O   0  0  0  0  0  0  0  0  0  0  0  0
    0.7500    1.2990    0.0000 C   0  0  0  0  0  0  0  0  0  0  0  0
   -1.2990    5.8481    0.0000 O   0  0  0  0  0  0  0  0  0  0  0  0
    0.0000    5.0981    0.0000 C   0  0  0  0  0  0  0  0  0  0  0  0
   -0.0000    3.5981    0.0000 O   0  0  0  0  0  0  0  0  0  0  0  0
    1.2990    5.8481    0.0000 C   0  0  0  0  0  0  0  0  0  0  0  0
    1.2990    7.3481    0.0000 O   0  0  0  0  0  0  0  0  0  0  0  0
    2.5981    5.0981    0.0000 C   0  0  0  0  0  0  0  0  0  0  0  0
    2.5981    3.5981    0.0000 O   0  0  0  0  0  0  0  0  0  0  0  0
    3.8971    5.8481    0.0000 C   0  0  0  0  0  0  0  0  0  0  0  0
    5.1962    5.0981    0.0000 O   0  0  0  0  0  0  0  0  0  0  0  0
    3.8971    7.3481    0.0000 O   0  0  0  0  0  0  0  0  0  0  0  0
  1  2  1  0
  2  3  1  0
  3  4  1  0
  3  5  1  0
  5  6  2  0
  6  7  1  0
  7  8  2  0
  8  9  1  0
  8 10  1  0
 10 11  1  0
 10 12  2  0
 13 14  2  0
 14 15  1  0
 14 16  1  0
 16 17  1  0
 16 18  1  0
 18 19  1  0
 18 20  1  0
 20 21  2  0
 20 22  1  0
 12  5  1  0
M  END
> <ChEMBL ID>
CHEMBL2062273

> <Standard Type>
Potency

> <Standard Relation>
'='

> <Standard Value>
28.2

> <Standard Units>
nM

> <Document ChEMBL ID>
CHEMBL1201862

$$$$

     RDKit          2D

 28 31  0  0  0  0  0  0  0  0999 V2000
    1.5000  -10.3923    0.0000 C   0  0  0  0  0  0  0  0  0  0  0  0
    0.7500   -9.0933    0.0000 C   0  0  0  0  0  0  0  0  0  0  0  0
    1.5000   -7.7942    0.0000 C   0  0  0  0  0  0  0  0  0  0  0  0
    0.7500   -6.4952    0.0000 C   0  0  0  0  0  0  0  0  0  0  0  0
    1.5000   -5.1962    0.0000 N   0  0  0  0  0  0  0  0  0  0  0  0
    0.7500   -3.8971    0.0000 C   0  0  0  0  0  0  0  0  0  0  0  0
    1.5000   -2.5981    0.0000 S   0  0  0  0  0  0  0  0  0  0  0  0
    0.7500   -1.2990    0.0000 C   0  0  0  0  0  0  0  0  0  0  0  0
    1.5000    0.0000    0.0000 C   0  0  0  0  0  0  0  0  0  0  0  0
    0.7500    1.2990    0.0000 C   0  0  0  0  0  0  0  0  0  0  0  0
   -0.7500    1.2990    0.0000 C   0  0  0  0  0  0  0  0  0  0  0  0
   -1.5000    0.0000    0.0000 C   0  0  0  0  0  0  0  0  0  0  0  0
   -0.7500   -1.2990    0.0000 C   0  0  0  0  0  0  0  0  0  0  0  0
   -1.5000   -2.5981    0.0000 C   0  0  0  0  0  0  0  0  0  0  0  0
   -3.0000   -2.5981    0.0000 O   0  0  0  0  0  0  0  0  0  0  0  0
   -0.7500   -3.8971    0.0000 C   0  0  0  0  0  0  0  0  0  0  0  0
   -1.5000   -5.1962    0.0000 C   0  0  0  0  0  0  0  0  0  0  0  0
   -3.0000   -5.1962    0.0000 O   0  0  0  0  0  0  0  0  0  0  0  0
   -0.7500   -6.4952    0.0000 N   0  0  0  0  0  0  0  0  0  0  0  0
   -1.5000   -7.7942    0.0000 C   0  0  0  0  0  0  0  0  0  0  0  0
   -3.0000   -7.7942    0.0000 C   0  0  0  0  0  0  0  0  0  0  0  0
   -3.7500   -6.4952    0.0000 C   0  0  0  0  0  0  0  0  0  0  0  0
   -5.2500   -6.4952    0.0000 C   0  0  0  0  0  0  0  0  0  0  0  0
   -6.0000   -7.7942    0.0000 C   0  0  0  0  0  0  0  0  0  0  0  0
   -7.5000   -7.7942    0.0000 O   0  0  0  0  0  0  0  0  0  0  0  0
   -8.2500   -6.4952    0.0000 C   0  0  0  0  0  0  0  0  0  0  0  0
   -5.2500   -9.0933    0.0000 C   0  0  0  0  0  0  0  0  0  0  0  0
   -3.7500   -9.0933    0.0000 C   0  0  0  0  0  0  0  0  0  0  0  0
  1  2  1  0
  2  3  1  0
  3  4  1  0
  4  5  2  0
  5  6  1  0
  6  7  1  0
  7  8  1  0
  8  9  2  0
  9 10  1  0
 10 11  2  0
 11 12  1  0
 12 13  2  0
 13 14  1  0
 14 15  2  0
 14 16  1  0
 16 17  1  0
 17 18  2  0
 17 19  1  0
 19 20  1  0
 20 21  1  0
 21 22  2  0
 22 23  1  0
 23 24  2  0
 24 25  1  0
 25 26  1  0
 24 27  1  0
 27 28  2  0
 19  4  1  0
 28 21  1  0
 16  6  2  0
 13  8  1  0
M  END
> <ChEMBL ID>
CHEMBL1481667

> <Standard Type>
Potency

> <Standard Relation>
'='

> <Standard Value>
31.6

> <Standard Units>
nM

> <Document ChEMBL ID>
CHEMBL1201862

$$$$

     RDKit          2D

 34 34  0  0  0  0  0  0  0  0999 V2000
    9.2943   -2.5981    0.0000 C   0  0  0  0  0  0  0  0  0  0  0  0
    8.5443   -1.2990    0.0000 S   0  0  0  0  0  0  0  0  0  0  0  0
    7.0443   -1.2990    0.0000 C   0  0  0  0  0  0  0  0  0  0  0  0
    6.2943    0.0000    0.0000 C   0  0  0  0  0  0  0  0  0  0  0  0
    4.7943    0.0000    0.0000 C   0  0  0  0  0  0  0  0  0  0  0  0
    4.5597   -1.4815    0.0000 N   0  0  0  0  0  0  0  0  0  0  0  0
    3.8787   -2.8180    0.0000 C   0  0  0  0  0  0  0  0  0  0  0  0
    5.0922   -3.6997    0.0000 O   0  0  0  0  0  0  0  0  0  0  0  0
    2.8180   -3.8787    0.0000 C   0  0  0  0  0  0  0  0  0  0  0  0
    1.4815   -4.5597    0.0000 C   0  0  0  0  0  0  0  0  0  0  0  0
   -0.0000   -4.7943    0.0000 C   0  0  0  0  0  0  0  0  0  0  0  0
   -1.4815   -4.5597    0.0000 C   0  0  0  0  0  0  0  0  0  0  0  0
   -1.9451   -5.9863    0.0000 C   0  0  0  0  0  0  0  0  0  0  0  0
   -2.8180   -3.8787    0.0000 C   0  0  0  0  0  0  0  0  0  0  0  0
   -3.8787   -2.8180    0.0000 O   0  0  0  0  0  0  0  0  0  0  0  0
   -4.5597   -1.4815    0.0000 C   0  0  0  0  0  0  0  0  0  0  0  0
   -5.9863   -1.9451    0.0000 O   0  0  0  0  0  0  0  0  0  0  0  0
   -4.7943    0.0000    0.0000 C   0  0  0  0  0  0  0  0  0  0  0  0
   -6.2943    0.0000    0.0000 C   0  0  0  0  0  0  0  0  0  0  0  0
   -7.0443    1.2990    0.0000 C   0  0  0  0  0  0  0  0  0  0  0  0
   -8.5443    1.2990    0.0000 S   0  0  0  0  0  0  0  0  0  0  0  0
   -9.2943    2.5981    0.0000 C   0  0  0  0  0  0  0  0  0  0  0  0
   -4.5597    1.4815    0.0000 N   0  0  0  0  0  0  0  0  0  0  0  0
   -3.8787    2.8180    0.0000 C   0  0  0  0  0  0  0  0  0  0  0  0
   -5.0922    3.6997    0.0000 O   0  0  0  0  0  0  0  0  0  0  0  0
   -2.8180    3.8787    0.0000 C   0  0  0  0  0  0  0  0  0  0  0  0
   -1.4815    4.5597    0.0000 C   0  0  0  0  0  0  0  0  0  0  0  0
    0.0000    4.7943    0.0000 C   0  0  0  0  0  0  0  0  0  0  0  0
    1.4815    4.5597    0.0000 C   0  0  0  0  0  0  0  0  0  0  0  0
    1.9451    5.9863    0.0000 C   0  0  0  0  0  0  0  0  0  0  0  0
    2.8180    3.8787    0.0000 C   0  0  0  0  0  0  0  0  0  0  0  0
    3.8787    2.8180    0.0000 O   0  0  0  0  0  0  0  0  0  0  0  0
    4.5597    1.4815    0.0000 C   0  0  0  0  0  0  0  0  0  0  0  0
    5.9863    1.9451    0.0000 O   0  0  0  0  0  0  0  0  0  0  0  0
  1  2  1  0
  2  3  1  0
  3  4  1  0
  5  4  1  6
  5  6  1  0
  6  7  1  0
  7  8  2  0
  7  9  1  0
  9 10  1  0
 10 11  2  0
 11 12  1  0
 12 13  1  1
 12 14  1  0
 14 15  1  0
 15 16  1  0
 16 17  2  0
 16 18  1  0
 18 19  1  1
 19 20  1  0
 20 21  1  0
 21 22  1  0
 18 23  1  0
 23 24  1  0
 24 25  2  0
 24 26  1  0
 26 27  1  0
 27 28  2  0
 28 29  1  0
 29 30  1  1
 29 31  1  0
 31 32  1  0
 32 33  1  0
 33 34  2  0
 33  5  1  0
M  END
> <ChEMBL ID>
CHEMBL1592372

> <Standard Type>
Potency

> <Standard Relation>
'='

> <Standard Value>
31.6

> <Standard Units>
nM

> <Document ChEMBL ID>
CHEMBL1201862

$$$$

     RDKit          2D

 29 33  0  0  0  0  0  0  0  0999 V2000
    1.5000  -10.3923    0.0000 F   0  0  0  0  0  0  0  0  0  0  0  0
    0.7500   -9.0933    0.0000 C   0  0  0  0  0  0  0  0  0  0  0  0
   -0.7500   -9.0933    0.0000 C   0  0  0  0  0  0  0  0  0  0  0  0
   -1.5000   -7.7942    0.0000 C   0  0  0  0  0  0  0  0  0  0  0  0
   -0.7500   -6.4952    0.0000 C   0  0  0  0  0  0  0  0  0  0  0  0
   -1.5000   -5.1962    0.0000 C   0  0  0  0  0  0  0  0  0  0  0  0
   -3.0000   -5.1962    0.0000 N   0  0  0  0  0  0  0  0  0  0  0  0
   -3.7500   -3.8971    0.0000 C   0  0  0  0  0  0  0  0  0  0  0  0
   -5.2500   -3.8971    0.0000 N   0  0  0  0  0  0  0  0  0  0  0  0
   -6.0000   -2.5981    0.0000 C   0  0  0  0  0  0  0  0  0  0  0  0
   -5.2500   -1.2990    0.0000 C   0  0  0  0  0  0  0  0  0  0  0  0
   -6.0000    0.0000    0.0000 C   0  0  0  0  0  0  0  0  0  0  0  0
   -7.5000    0.0000    0.0000 C   0  0  0  0  0  0  0  0  0  0  0  0
   -8.2500   -1.2990    0.0000 C   0  0  0  0  0  0  0  0  0  0  0  0
   -9.7500   -1.2990    0.0000 Cl  0  0  0  0  0  0  0  0  0  0  0  0
   -7.5000   -2.5981    0.0000 C   0  0  0  0  0  0  0  0  0  0  0  0
   -3.0000   -2.5981    0.0000 N   0  0  0  0  0  0  0  0  0  0  0  0
   -1.5000   -2.5981    0.0000 C   0  0  0  0  0  0  0  0  0  0  0  0
   -0.7500   -3.8971    0.0000 C   0  0  0  0  0  0  0  0  0  0  0  0
    0.7500   -3.8971    0.0000 C   0  0  0  0  0  0  0  0  0  0  0  0
    1.5000   -2.5981    0.0000 O   0  0  0  0  0  0  0  0  0  0  0  0
    0.7500   -1.2990    0.0000 C   0  0  0  0  0  0  0  0  0  0  0  0
    1.5000    0.0000    0.0000 C   0  0  0  0  0  0  0  0  0  0  0  0
    0.7500    1.2990    0.0000 C   0  0  0  0  0  0  0  0  0  0  0  0
   -0.7500    1.2990    0.0000 C   0  0  0  0  0  0  0  0  0  0  0  0
   -1.5000    0.0000    0.0000 C   0  0  0  0  0  0  0  0  0  0  0  0
   -0.7500   -1.2990    0.0000 C   0  0  0  0  0  0  0  0  0  0  0  0
    0.7500   -6.4952    0.0000 C   0  0  0  0  0  0  0  0  0  0  0  0
    1.5000   -7.7942    0.0000 C   0  0  0  0  0  0  0  0  0  0  0  0
  1  2  1  0
  2  3  2  0
  3  4  1  0
  4  5  2  0
  5  6  1  0
  6  7  2  0
  7  8  1  0
  8  9  1  0
  9 10  1  0
 10 11  2  0
 11 12  1  0
 12 13  2  0
 13 14  1  0
 14 15  1  0
 14 16  2  0
  8 17  2  0
 17 18  1  0
 18 19  2  0
 19 20  1  0
 20 21  1  0
 21 22  1  0
 22 23  2  0
 23 24  1  0
 24 25  2  0
 25 26  1  0
 26 27  2  0
  5 28  1  0
 28 29  2  0
 29  2  1  0
 19  6  1  0
 27 22  1  0
 16 10  1  0
 27 18  1  0
M  END
> <ChEMBL ID>
CHEMBL1601447

> <Standard Type>
Potency

> <Standard Relation>
'='

> <Standard Value>
31.6

> <Standard Units>
nM

> <Document ChEMBL ID>
CHEMBL1201862

$$$$

     RDKit          2D

 20 22  0  0  0  0  0  0  0  0999 V2000
   -2.9499    4.2246    0.0000 O   0  0  0  0  0  0  0  0  0  0  0  0
   -2.6380    5.6918    0.0000 C   0  0  0  0  0  0  0  0  0  0  0  0
   -1.2114    6.1554    0.0000 C   0  0  0  0  0  0  0  0  0  0  0  0
   -0.0967    5.1517    0.0000 C   0  0  0  0  0  0  0  0  0  0  0  0
   -0.4086    3.6844    0.0000 C   0  0  0  0  0  0  0  0  0  0  0  0
   -1.8351    3.2209    0.0000 C   0  0  0  0  0  0  0  0  0  0  0  0
   -2.1470    1.7537    0.0000 C   0  0  0  0  0  0  0  0  0  0  0  0
   -1.0323    0.7500    0.0000 C   0  0  0  0  0  0  0  0  0  0  0  0
    0.3943    1.2135    0.0000 C   0  0  0  0  0  0  0  0  0  0  0  0
    0.7062    2.6807    0.0000 C   0  0  0  0  0  0  0  0  0  0  0  0
    1.2760    0.0000    0.0000 O   0  0  0  0  0  0  0  0  0  0  0  0
    0.3943   -1.2135    0.0000 C   0  0  0  0  0  0  0  0  0  0  0  0
   -1.0323   -0.7500    0.0000 O   0  0  0  0  0  0  0  0  0  0  0  0
   -3.7527    6.6955    0.0000 C   0  0  0  0  0  0  0  0  0  0  0  0
   -3.4408    8.1628    0.0000 C   0  0  0  0  0  0  0  0  0  0  0  0
   -4.5556    9.1664    0.0000 C   0  0  0  0  0  0  0  0  0  0  0  0
   -5.9821    8.7029    0.0000 C   0  0  0  0  0  0  0  0  0  0  0  0
   -7.0969    9.7066    0.0000 F   0  0  0  0  0  0  0  0  0  0  0  0
   -6.2940    7.2357    0.0000 C   0  0  0  0  0  0  0  0  0  0  0  0
   -5.1793    6.2320    0.0000 C   0  0  0  0  0  0  0  0  0  0  0  0
  1  2  2  0
  2  3  1  0
  3  4  2  0
  4  5  1  0
  5  6  2  0
  6  7  1  0
  7  8  2  0
  8  9  1  0
  9 10  2  0
  9 11  1  0
 11 12  1  0
 12 13  1  0
  2 14  1  0
 14 15  2  0
 15 16  1  0
 16 17  2  0
 17 18  1  0
 17 19  1  0
 19 20  2  0
 10  5  1  0
 20 14  1  0
 13  8  1  0
M  END
> <ChEMBL ID>
CHEMBL1401627

> <Standard Type>
Potency

> <Standard Relation>
'='

> <Standard Value>
35.5

> <Standard Units>
nM

> <Document ChEMBL ID>
CHEMBL1201862

$$$$

     RDKit          2D

 18 20  0  0  0  0  0  0  0  0999 V2000
    4.8308   -6.3240    0.0000 O   0  0  0  0  0  0  0  0  0  0  0  0
    4.6740   -4.8322    0.0000 C   0  0  0  0  0  0  0  0  0  0  0  0
    3.3037   -4.2221    0.0000 C   0  0  0  0  0  0  0  0  0  0  0  0
    2.9918   -2.7549    0.0000 C   0  0  0  0  0  0  0  0  0  0  0  0
    1.5000   -2.5981    0.0000 N   0  0  0  0  0  0  0  0  0  0  0  0
    0.7500   -1.2990    0.0000 C   0  0  0  0  0  0  0  0  0  0  0  0
    1.5000    0.0000    0.0000 C   0  0  0  0  0  0  0  0  0  0  0  0
    0.7500    1.2990    0.0000 C   0  0  0  0  0  0  0  0  0  0  0  0
   -0.7500    1.2990    0.0000 C   0  0  0  0  0  0  0  0  0  0  0  0
   -1.5000    0.0000    0.0000 C   0  0  0  0  0  0  0  0  0  0  0  0
   -0.7500   -1.2990    0.0000 C   0  0  0  0  0  0  0  0  0  0  0  0
    0.8899   -3.9684    0.0000 N   0  0  0  0  0  0  0  0  0  0  0  0
    2.0046   -4.9721    0.0000 C   0  0  0  0  0  0  0  0  0  0  0  0
    1.8478   -6.4639    0.0000 C   0  0  0  0  0  0  0  0  0  0  0  0
    2.9625   -7.4676    0.0000 C   0  0  0  0  0  0  0  0  0  0  0  0
    2.3524   -8.8379    0.0000 C   0  0  0  0  0  0  0  0  0  0  0  0
    0.8606   -8.6811    0.0000 C   0  0  0  0  0  0  0  0  0  0  0  0
    0.5488   -7.2139    0.0000 O   0  0  0  0  0  0  0  0  0  0  0  0
  1  2  1  0
  2  3  1  0
  3  4  2  0
  4  5  1  0
  5  6  1  0
  6  7  2  0
  7  8  1  0
  8  9  2  0
  9 10  1  0
 10 11  2  0
  5 12  1  0
 12 13  2  0
 13 14  1  0
 14 15  2  0
 15 16  1  0
 16 17  2  0
 17 18  1  0
 13  3  1  0
 18 14  1  0
 11  6  1  0
M  END
> <ChEMBL ID>
CHEMBL1414226

> <Standard Type>
Potency

> <Standard Relation>
'='

> <Standard Value>
35.5

> <Standard Units>
nM

> <Document ChEMBL ID>
CHEMBL1201862

$$$$

     RDKit          2D

 25 27  0  0  0  0  0  0  0  0999 V2000
   -2.7391   -5.4474    0.0000 C   0  0  0  0  0  0  0  0  0  0  0  0
   -1.6244   -6.4511    0.0000 C   0  0  0  0  0  0  0  0  0  0  0  0
   -1.9363   -7.9184    0.0000 C   0  0  0  0  0  0  0  0  0  0  0  0
   -0.8215   -8.9221    0.0000 C   0  0  0  0  0  0  0  0  0  0  0  0
    0.0601   -7.7085    0.0000 C   0  0  0  0  0  0  0  0  0  0  0  0
   -0.5500   -6.3382    0.0000 C   0  0  0  0  0  0  0  0  0  0  0  0
    0.3317   -5.1247    0.0000 C   0  0  0  0  0  0  0  0  0  0  0  0
   -1.9363   -9.9258    0.0000 C   0  0  0  0  0  0  0  0  0  0  0  0
   -1.3261  -11.2961    0.0000 C   0  0  0  0  0  0  0  0  0  0  0  0
    0.1656  -11.1393    0.0000 C   0  0  0  0  0  0  0  0  0  0  0  0
    0.4775   -9.6721    0.0000 N   0  0  0  0  0  0  0  0  0  0  0  0
    1.8478   -9.0619    0.0000 C   0  0  0  0  0  0  0  0  0  0  0  0
    2.0046   -7.5702    0.0000 C   0  0  0  0  0  0  0  0  0  0  0  0
    0.8899   -6.5665    0.0000 N   0  0  0  0  0  0  0  0  0  0  0  0
    1.5000   -5.1962    0.0000 C   0  0  0  0  0  0  0  0  0  0  0  0
    0.7500   -3.8971    0.0000 C   0  0  0  0  0  0  0  0  0  0  0  0
    1.5000   -2.5981    0.0000 O   0  0  0  0  0  0  0  0  0  0  0  0
    0.7500   -1.2990    0.0000 C   0  0  0  0  0  0  0  0  0  0  0  0
    1.5000    0.0000    0.0000 C   0  0  0  0  0  0  0  0  0  0  0  0
    0.7500    1.2990    0.0000 C   0  0  0  0  0  0  0  0  0  0  0  0
   -0.7500    1.2990    0.0000 C   0  0  0  0  0  0  0  0  0  0  0  0
   -1.5000    0.0000    0.0000 C   0  0  0  0  0  0  0  0  0  0  0  0
   -0.7500   -1.2990    0.0000 C   0  0  0  0  0  0  0  0  0  0  0  0
    2.9918   -5.3529    0.0000 N   0  0  0  0  0  0  0  0  0  0  0  0
    3.3037   -6.8202    0.0000 O   0  0  0  0  0  0  0  0  0  0  0  0
  1  2  2  0
  2  3  1  0
  3  4  1  0
  4  5  1  0
  5  6  1  0
  6  7  2  0
  4  8  1  0
  8  9  1  0
  9 10  1  0
 10 11  1  0
 11 12  1  0
 12 13  1  0
 13 14  2  0
 14 15  1  0
 15 16  1  0
 16 17  1  0
 17 18  1  0
 18 19  2  0
 19 20  1  0
 20 21  2  0
 21 22  1  0
 22 23  2  0
 15 24  2  0
 24 25  1  0
 11  4  1  0
 25 13  1  0
 23 18  1  0
M  END
> <ChEMBL ID>
CHEMBL1491434

> <Standard Type>
Potency

> <Standard Relation>
'='

> <Standard Value>
35.5

> <Standard Units>
nM

> <Document ChEMBL ID>
CHEMBL1201862

$$$$

     RDKit          2D

 22 23  0  0  0  0  0  0  0  0999 V2000
    3.0000    0.0000    0.0000 N   0  0  0  0  0  0  0  0  0  0  0  0
    1.5000    0.0000    0.0000 C   0  0  0  0  0  0  0  0  0  0  0  0
    0.7500   -1.2990    0.0000 C   0  0  0  0  0  0  0  0  0  0  0  0
   -0.7500   -1.2990    0.0000 C   0  0  0  0  0  0  0  0  0  0  0  0
   -1.5000    0.0000    0.0000 C   0  0  0  0  0  0  0  0  0  0  0  0
   -0.7500    1.2990    0.0000 C   0  0  0  0  0  0  0  0  0  0  0  0
    0.7500    1.2990    0.0000 C   0  0  0  0  0  0  0  0  0  0  0  0
    1.5000    2.5981    0.0000 C   0  0  0  0  0  0  0  0  0  0  0  0
    3.0000    2.5981    0.0000 O   0  0  0  0  0  0  0  0  0  0  0  0
    0.7500    3.8971    0.0000 N   0  0  0  0  0  0  0  0  0  0  0  0
    1.5000    5.1962    0.0000 N   0  0  0  0  0  0  0  0  0  0  0  0
    0.7500    6.4952    0.0000 C   0  0  0  0  0  0  0  0  0  0  0  0
   -0.7418    6.6520    0.0000 C   0  0  0  0  0  0  0  0  0  0  0  0
   -1.7455    5.5373    0.0000 C   0  0  0  0  0  0  0  0  0  0  0  0
   -1.2820    4.1107    0.0000 O   0  0  0  0  0  0  0  0  0  0  0  0
   -3.2127    5.8491    0.0000 C   0  0  0  0  0  0  0  0  0  0  0  0
   -4.6799    6.1610    0.0000 F   0  0  0  0  0  0  0  0  0  0  0  0
   -3.5246    4.3819    0.0000 F   0  0  0  0  0  0  0  0  0  0  0  0
   -2.9008    7.3164    0.0000 F   0  0  0  0  0  0  0  0  0  0  0  0
   -1.0537    8.1192    0.0000 C   0  0  0  0  0  0  0  0  0  0  0  0
    0.2454    8.8692    0.0000 C   0  0  0  0  0  0  0  0  0  0  0  0
    1.3601    7.8655    0.0000 C   0  0  0  0  0  0  0  0  0  0  0  0
  1  2  1  0
  2  3  2  0
  3  4  1  0
  4  5  2  0
  5  6  1  0
  6  7  2  0
  7  8  1  0
  8  9  2  0
  8 10  1  0
 10 11  1  0
 11 12  1  0
 12 13  2  0
 13 14  1  0
 14 15  2  0
 14 16  1  0
 16 17  1  0
 16 18  1  0
 16 19  1  0
 13 20  1  0
 20 21  1  0
 21 22  1  0
  7  2  1  0
 22 12  1  0
M  END
> <ChEMBL ID>
CHEMBL1967184

> <Standard Type>
Potency

> <Standard Relation>
'='

> <Standard Value>
35.5

> <Standard Units>
nM

> <Document ChEMBL ID>
CHEMBL1201862

$$$$

     RDKit          2D

 30 33  0  0  0  0  0  0  0  0999 V2000
   -2.9499    4.2246    0.0000 C   0  0  0  0  0  0  0  0  0  0  0  0
   -1.8351    3.2209    0.0000 C   0  0  0  0  0  0  0  0  0  0  0  0
   -0.4086    3.6844    0.0000 C   0  0  0  0  0  0  0  0  0  0  0  0
    0.7062    2.6807    0.0000 C   0  0  0  0  0  0  0  0  0  0  0  0
    2.1328    3.1443    0.0000 C   0  0  0  0  0  0  0  0  0  0  0  0
    0.3943    1.2135    0.0000 C   0  0  0  0  0  0  0  0  0  0  0  0
    1.2760    0.0000    0.0000 N   0  0  0  0  0  0  0  0  0  0  0  0
    0.3943   -1.2135    0.0000 C   0  0  0  0  0  0  0  0  0  0  0  0
    0.8578   -2.6401    0.0000 N   0  0  0  0  0  0  0  0  0  0  0  0
   -0.1459   -3.7548    0.0000 C   0  0  0  0  0  0  0  0  0  0  0  0
   -1.6131   -3.4430    0.0000 O   0  0  0  0  0  0  0  0  0  0  0  0
    0.3177   -5.1814    0.0000 C   0  0  0  0  0  0  0  0  0  0  0  0
   -0.6860   -6.2961    0.0000 C   0  0  0  0  0  0  0  0  0  0  0  0
   -0.2225   -7.7227    0.0000 C   0  0  0  0  0  0  0  0  0  0  0  0
    1.2447   -8.0346    0.0000 C   0  0  0  0  0  0  0  0  0  0  0  0
    1.7082   -9.4612    0.0000 S   0  0  0  0  0  0  0  0  0  0  0  0
    0.2816   -9.9247    0.0000 O   0  0  0  0  0  0  0  0  0  0  0  0
    3.1348   -8.9976    0.0000 O   0  0  0  0  0  0  0  0  0  0  0  0
    2.1718  -10.8878    0.0000 N   0  0  0  0  0  0  0  0  0  0  0  0
    1.1681  -12.0025    0.0000 C   0  0  0  0  0  0  0  0  0  0  0  0
    1.6316  -13.4291    0.0000 C   0  0  0  0  0  0  0  0  0  0  0  0
    3.0988  -13.7409    0.0000 C   0  0  0  0  0  0  0  0  0  0  0  0
    3.5623  -15.1675    0.0000 C   0  0  0  0  0  0  0  0  0  0  0  0
    4.1025  -12.6262    0.0000 C   0  0  0  0  0  0  0  0  0  0  0  0
    3.6390  -11.1996    0.0000 C   0  0  0  0  0  0  0  0  0  0  0  0
    2.2484   -6.9199    0.0000 C   0  0  0  0  0  0  0  0  0  0  0  0
    1.7849   -5.4933    0.0000 C   0  0  0  0  0  0  0  0  0  0  0  0
   -1.0323   -0.7500    0.0000 S   0  0  0  0  0  0  0  0  0  0  0  0
   -1.0323    0.7500    0.0000 C   0  0  0  0  0  0  0  0  0  0  0  0
   -2.1470    1.7537    0.0000 C   0  0  0  0  0  0  0  0  0  0  0  0
  1  2  1  0
  2  3  2  0
  3  4  1  0
  4  5  1  0
  4  6  2  0
  6  7  1  0
  7  8  2  0
  8  9  1  0
  9 10  1  0
 10 11  2  0
 10 12  1  0
 12 13  2  0
 13 14  1  0
 14 15  2  0
 15 16  1  0
 16 17  2  0
 16 18  2  0
 16 19  1  0
 19 20  1  0
 20 21  1  0
 21 22  1  0
 22 23  1  0
 22 24  1  0
 24 25  1  0
 15 26  1  0
 26 27  2  0
  8 28  1  0
 28 29  1  0
 29 30  2  0
 30  2  1  0
 29  6  1  0
 27 12  1  0
 25 19  1  0
M  END
> <ChEMBL ID>
CHEMBL1402588

> <Standard Type>
Potency

> <Standard Relation>
'='

> <Standard Value>
39.8

> <Standard Units>
nM

> <Document ChEMBL ID>
CHEMBL1201862

$$$$

     RDKit          2D

 20 22  0  0  0  0  0  0  0  0999 V2000
   -3.7548   -2.1855    0.0000 O   0  0  0  0  0  0  0  0  0  0  0  0
   -2.6401   -3.1891    0.0000 C   0  0  0  0  0  0  0  0  0  0  0  0
   -2.9520   -4.6564    0.0000 C   0  0  0  0  0  0  0  0  0  0  0  0
   -4.3786   -5.1199    0.0000 C   0  0  0  0  0  0  0  0  0  0  0  0
   -4.6904   -6.5871    0.0000 C   0  0  0  0  0  0  0  0  0  0  0  0
   -6.1170   -7.0506    0.0000 C   0  0  0  0  0  0  0  0  0  0  0  0
   -6.4289   -8.5179    0.0000 C   0  0  0  0  0  0  0  0  0  0  0  0
   -5.3142   -9.5216    0.0000 C   0  0  0  0  0  0  0  0  0  0  0  0
   -3.8876   -9.0580    0.0000 C   0  0  0  0  0  0  0  0  0  0  0  0
   -2.7729  -10.0617    0.0000 F   0  0  0  0  0  0  0  0  0  0  0  0
   -3.5757   -7.5908    0.0000 C   0  0  0  0  0  0  0  0  0  0  0  0
   -1.2135   -2.7256    0.0000 N   0  0  0  0  0  0  0  0  0  0  0  0
   -0.0000   -3.6073    0.0000 C   0  0  0  0  0  0  0  0  0  0  0  0
    1.2135   -2.7256    0.0000 C   0  0  0  0  0  0  0  0  0  0  0  0
    0.7500   -1.2990    0.0000 C   0  0  0  0  0  0  0  0  0  0  0  0
    1.5000    0.0000    0.0000 C   0  0  0  0  0  0  0  0  0  0  0  0
    0.7500    1.2990    0.0000 C   0  0  0  0  0  0  0  0  0  0  0  0
   -0.7500    1.2990    0.0000 C   0  0  0  0  0  0  0  0  0  0  0  0
   -1.5000    0.0000    0.0000 C   0  0  0  0  0  0  0  0  0  0  0  0
   -0.7500   -1.2990    0.0000 C   0  0  0  0  0  0  0  0  0  0  0  0
  1  2  2  0
  2  3  1  0
  3  4  2  0
  4  5  1  0
  5  6  2  0
  6  7  1  0
  7  8  2  0
  8  9  1  0
  9 10  1  0
  9 11  2  0
  2 12  1  0
 12 13  1  0
 13 14  1  0
 14 15  1  0
 15 16  2  0
 16 17  1  0
 17 18  2  0
 18 19  1  0
 19 20  2  0
 11  5  1  0
 20 12  1  0
 20 15  1  0
M  END
> <ChEMBL ID>
CHEMBL1450911

> <Standard Type>
Potency

> <Standard Relation>
'='

> <Standard Value>
39.8

> <Standard Units>
nM

> <Document ChEMBL ID>
CHEMBL1201862

$$$$

     RDKit          2D

 26 29  0  0  0  0  0  0  0  0999 V2000
    8.2500   -3.8971    0.0000 C   0  0  0  0  0  0  0  0  0  0  0  0
    7.5000   -2.5981    0.0000 O   0  0  0  0  0  0  0  0  0  0  0  0
    6.0000   -2.5981    0.0000 C   0  0  0  0  0  0  0  0  0  0  0  0
    5.2500   -3.8971    0.0000 C   0  0  0  0  0  0  0  0  0  0  0  0
    3.7500   -3.8971    0.0000 C   0  0  0  0  0  0  0  0  0  0  0  0
    3.0000   -2.5981    0.0000 C   0  0  0  0  0  0  0  0  0  0  0  0
    1.5000   -2.5981    0.0000 N   0  0  0  0  0  0  0  0  0  0  0  0
    0.7500   -1.2990    0.0000 C   0  0  0  0  0  0  0  0  0  0  0  0
    1.5000    0.0000    0.0000 N   0  0  0  0  0  0  0  0  0  0  0  0
    0.7500    1.2990    0.0000 C   0  0  0  0  0  0  0  0  0  0  0  0
   -0.7500    1.2990    0.0000 N   0  0  0  0  0  0  0  0  0  0  0  0
   -1.5000    0.0000    0.0000 C   0  0  0  0  0  0  0  0  0  0  0  0
   -0.7500   -1.2990    0.0000 C   0  0  0  0  0  0  0  0  0  0  0  0
   -1.7537   -2.4138    0.0000 C   0  0  0  0  0  0  0  0  0  0  0  0
   -3.1240   -1.8037    0.0000 N   0  0  0  0  0  0  0  0  0  0  0  0
   -2.9672   -0.3119    0.0000 N   0  0  0  0  0  0  0  0  0  0  0  0
   -4.0819    0.6918    0.0000 C   0  0  0  0  0  0  0  0  0  0  0  0
   -3.7701    2.1590    0.0000 C   0  0  0  0  0  0  0  0  0  0  0  0
   -4.8848    3.1627    0.0000 C   0  0  0  0  0  0  0  0  0  0  0  0
   -6.3114    2.6992    0.0000 C   0  0  0  0  0  0  0  0  0  0  0  0
   -7.4261    3.7029    0.0000 C   0  0  0  0  0  0  0  0  0  0  0  0
   -6.6232    1.2320    0.0000 C   0  0  0  0  0  0  0  0  0  0  0  0
   -5.5085    0.2283    0.0000 C   0  0  0  0  0  0  0  0  0  0  0  0
   -5.8204   -1.2389    0.0000 C   0  0  0  0  0  0  0  0  0  0  0  0
    3.7500   -1.2990    0.0000 C   0  0  0  0  0  0  0  0  0  0  0  0
    5.2500   -1.2990    0.0000 C   0  0  0  0  0  0  0  0  0  0  0  0
  1  2  1  0
  2  3  1  0
  3  4  2  0
  4  5  1  0
  5  6  2  0
  6  7  1  0
  7  8  1  0
  8  9  2  0
  9 10  1  0
 10 11  2  0
 11 12  1  0
 12 13  2  0
 13 14  1  0
 14 15  2  0
 15 16  1  0
 16 17  1  0
 17 18  2  0
 18 19  1  0
 19 20  2  0
 20 21  1  0
 20 22  1  0
 22 23  2  0
 23 24  1  0
  6 25  1  0
 25 26  2  0
 26  3  1  0
 13  8  1  0
 23 17  1  0
 16 12  1  0
M  END
> <ChEMBL ID>
CHEMBL1555387

> <Standard Type>
Potency

> <Standard Relation>
'='

> <Standard Value>
39.8

> <Standard Units>
nM

> <Document ChEMBL ID>
CHEMBL1201862

$$$$

     RDKit          2D

 31 34  0  0  0  0  0  0  0  0999 V2000
    9.9714   13.8737    0.0000 C   0  0  0  0  0  0  0  0  0  0  0  0
    9.5079   12.4471    0.0000 C   0  0  0  0  0  0  0  0  0  0  0  0
    8.0406   12.1352    0.0000 C   0  0  0  0  0  0  0  0  0  0  0  0
    7.5771   10.7086    0.0000 S   0  0  0  0  0  0  0  0  0  0  0  0
    6.1099   10.3968    0.0000 C   0  0  0  0  0  0  0  0  0  0  0  0
    5.6464    8.9702    0.0000 C   0  0  0  0  0  0  0  0  0  0  0  0
    4.1791    8.6583    0.0000 C   0  0  0  0  0  0  0  0  0  0  0  0
    3.7156    7.2317    0.0000 N   0  0  0  0  0  0  0  0  0  0  0  0
    2.2484    6.9199    0.0000 C   0  0  0  0  0  0  0  0  0  0  0  0
    1.2447    8.0346    0.0000 O   0  0  0  0  0  0  0  0  0  0  0  0
    1.7849    5.4933    0.0000 C   0  0  0  0  0  0  0  0  0  0  0  0
    2.7886    4.3786    0.0000 C   0  0  0  0  0  0  0  0  0  0  0  0
    2.3250    2.9520    0.0000 C   0  0  0  0  0  0  0  0  0  0  0  0
    0.8578    2.6401    0.0000 N   0  0  0  0  0  0  0  0  0  0  0  0
    0.3943    1.2135    0.0000 C   0  0  0  0  0  0  0  0  0  0  0  0
    1.2760    0.0000    0.0000 N   0  0  0  0  0  0  0  0  0  0  0  0
    0.3943   -1.2135    0.0000 N   0  0  0  0  0  0  0  0  0  0  0  0
    0.3943   -2.7135    0.0000 C   0  0  0  0  0  0  0  0  0  0  0  0
   -1.0323   -3.1771    0.0000 C   0  0  0  0  0  0  0  0  0  0  0  0
   -1.4958   -4.6036    0.0000 C   0  0  0  0  0  0  0  0  0  0  0  0
   -2.9630   -4.9155    0.0000 C   0  0  0  0  0  0  0  0  0  0  0  0
   -3.4266   -6.3421    0.0000 C   0  0  0  0  0  0  0  0  0  0  0  0
   -2.4229   -7.4568    0.0000 C   0  0  0  0  0  0  0  0  0  0  0  0
   -2.8864   -8.8834    0.0000 F   0  0  0  0  0  0  0  0  0  0  0  0
   -0.9556   -7.1449    0.0000 C   0  0  0  0  0  0  0  0  0  0  0  0
   -0.4921   -5.7184    0.0000 C   0  0  0  0  0  0  0  0  0  0  0  0
   -1.9140   -1.9635    0.0000 N   0  0  0  0  0  0  0  0  0  0  0  0
   -1.0323   -0.7500    0.0000 C   0  0  0  0  0  0  0  0  0  0  0  0
   -1.0323    0.7500    0.0000 S   0  0  0  0  0  0  0  0  0  0  0  0
   -0.1459    3.7548    0.0000 C   0  0  0  0  0  0  0  0  0  0  0  0
    0.3177    5.1814    0.0000 C   0  0  0  0  0  0  0  0  0  0  0  0
  1  2  1  0
  2  3  1  0
  3  4  1  0
  4  5  1  0
  5  6  1  0
  6  7  1  0
  7  8  1  0
  8  9  1  0
  9 10  2  0
  9 11  1  0
 11 12  1  0
 12 13  1  0
 13 14  1  0
 14 15  1  0
 15 16  2  0
 16 17  1  0
 17 18  1  0
 18 19  2  0
 19 20  1  0
 20 21  2  0
 21 22  1  0
 22 23  2  0
 23 24  1  0
 23 25  1  0
 25 26  2  0
 19 27  1  0
 27 28  2  0
 28 29  1  0
 14 30  1  0
 30 31  1  0
 31 11  1  0
 29 15  1  0
 28 17  1  0
 26 20  1  0
M  END
> <ChEMBL ID>
CHEMBL1589767

> <Standard Type>
Potency

> <Standard Relation>
'='

> <Standard Value>
39.8

> <Standard Units>
nM

> <Document ChEMBL ID>
CHEMBL1201862

$$$$

     RDKit          2D

 24 26  0  0  0  0  0  0  0  0999 V2000
    5.6464    8.9702    0.0000 C   0  0  0  0  0  0  0  0  0  0  0  0
    4.1791    8.6583    0.0000 C   0  0  0  0  0  0  0  0  0  0  0  0
    3.7156    7.2317    0.0000 C   0  0  0  0  0  0  0  0  0  0  0  0
    4.7193    6.1170    0.0000 C   0  0  0  0  0  0  0  0  0  0  0  0
    4.2558    4.6904    0.0000 C   0  0  0  0  0  0  0  0  0  0  0  0
    2.7886    4.3786    0.0000 C   0  0  0  0  0  0  0  0  0  0  0  0
    2.3250    2.9520    0.0000 N   0  0  0  0  0  0  0  0  0  0  0  0
    0.8578    2.6401    0.0000 C   0  0  0  0  0  0  0  0  0  0  0  0
   -0.1459    3.7548    0.0000 O   0  0  0  0  0  0  0  0  0  0  0  0
    0.3943    1.2135    0.0000 C   0  0  0  0  0  0  0  0  0  0  0  0
    1.2760    0.0000    0.0000 S   0  0  0  0  0  0  0  0  0  0  0  0
    0.3943   -1.2135    0.0000 C   0  0  0  0  0  0  0  0  0  0  0  0
    0.7062   -2.6807    0.0000 N   0  0  0  0  0  0  0  0  0  0  0  0
   -0.4086   -3.6844    0.0000 C   0  0  0  0  0  0  0  0  0  0  0  0
   -0.0967   -5.1517    0.0000 C   0  0  0  0  0  0  0  0  0  0  0  0
   -1.8351   -3.2209    0.0000 C   0  0  0  0  0  0  0  0  0  0  0  0
   -2.9499   -4.2246    0.0000 Cl  0  0  0  0  0  0  0  0  0  0  0  0
   -2.1470   -1.7537    0.0000 C   0  0  0  0  0  0  0  0  0  0  0  0
   -3.5736   -1.2902    0.0000 C   0  0  0  0  0  0  0  0  0  0  0  0
   -1.0323   -0.7500    0.0000 C   0  0  0  0  0  0  0  0  0  0  0  0
   -1.0323    0.7500    0.0000 C   0  0  0  0  0  0  0  0  0  0  0  0
   -2.2458    1.6317    0.0000 N   0  0  0  0  0  0  0  0  0  0  0  0
    1.7849    5.4933    0.0000 C   0  0  0  0  0  0  0  0  0  0  0  0
    2.2484    6.9199    0.0000 C   0  0  0  0  0  0  0  0  0  0  0  0
  1  2  1  0
  2  3  1  0
  3  4  2  0
  4  5  1  0
  5  6  2  0
  6  7  1  0
  7  8  1  0
  8  9  2  0
  8 10  1  0
 10 11  1  0
 11 12  1  0
 12 13  2  0
 13 14  1  0
 14 15  1  0
 14 16  2  0
 16 17  1  0
 16 18  1  0
 18 19  1  0
 18 20  2  0
 20 21  1  0
 21 22  1  0
  6 23  1  0
 23 24  2  0
 24  3  1  0
 21 10  2  0
 20 12  1  0
M  END
> <ChEMBL ID>
CHEMBL1317713

> <Standard Type>
Potency

> <Standard Relation>
'='

> <Standard Value>
44.7

> <Standard Units>
nM

> <Document ChEMBL ID>
CHEMBL1201862

$$$$

     RDKit          2D

 28 31  0  0  0  0  0  0  0  0999 V2000
  -13.3888   -7.4964    0.0000 C   0  0  0  0  0  0  0  0  0  0  0  0
  -12.6388   -6.1973    0.0000 C   0  0  0  0  0  0  0  0  0  0  0  0
  -11.1388   -6.1973    0.0000 O   0  0  0  0  0  0  0  0  0  0  0  0
  -10.3888   -4.8983    0.0000 C   0  0  0  0  0  0  0  0  0  0  0  0
  -11.1388   -3.5992    0.0000 C   0  0  0  0  0  0  0  0  0  0  0  0
  -10.3888   -2.3002    0.0000 C   0  0  0  0  0  0  0  0  0  0  0  0
   -8.8888   -2.3002    0.0000 C   0  0  0  0  0  0  0  0  0  0  0  0
   -8.1388   -1.0012    0.0000 N   0  0  0  0  0  0  0  0  0  0  0  0
   -6.6388   -1.0012    0.0000 C   0  0  0  0  0  0  0  0  0  0  0  0
   -5.8888   -2.3002    0.0000 O   0  0  0  0  0  0  0  0  0  0  0  0
   -5.8888    0.2979    0.0000 C   0  0  0  0  0  0  0  0  0  0  0  0
   -4.3888    0.2979    0.0000 C   0  0  0  0  0  0  0  0  0  0  0  0
   -3.6388    1.5969    0.0000 C   0  0  0  0  0  0  0  0  0  0  0  0
   -4.2489    2.9672    0.0000 N   0  0  0  0  0  0  0  0  0  0  0  0
   -3.1342    3.9709    0.0000 N   0  0  0  0  0  0  0  0  0  0  0  0
   -1.8351    3.2209    0.0000 C   0  0  0  0  0  0  0  0  0  0  0  0
   -0.4086    3.6844    0.0000 N   0  0  0  0  0  0  0  0  0  0  0  0
   -0.0967    5.1517    0.0000 C   0  0  0  0  0  0  0  0  0  0  0  0
    0.7062    2.6807    0.0000 C   0  0  0  0  0  0  0  0  0  0  0  0
    2.1328    3.1443    0.0000 O   0  0  0  0  0  0  0  0  0  0  0  0
    0.3943    1.2135    0.0000 C   0  0  0  0  0  0  0  0  0  0  0  0
    1.2760    0.0000    0.0000 S   0  0  0  0  0  0  0  0  0  0  0  0
    0.3943   -1.2135    0.0000 C   0  0  0  0  0  0  0  0  0  0  0  0
   -1.0323   -0.7500    0.0000 C   0  0  0  0  0  0  0  0  0  0  0  0
   -1.0323    0.7500    0.0000 C   0  0  0  0  0  0  0  0  0  0  0  0
   -2.1470    1.7537    0.0000 N   0  0  0  0  0  0  0  0  0  0  0  0
   -8.1388   -3.5992    0.0000 C   0  0  0  0  0  0  0  0  0  0  0  0
   -8.8888   -4.8983    0.0000 C   0  0  0  0  0  0  0  0  0  0  0  0
  1  2  1  0
  2  3  1  0
  3  4  1  0
  4  5  2  0
  5  6  1  0
  6  7  2  0
  7  8  1  0
  8  9  1  0
  9 10  2  0
  9 11  1  0
 11 12  1  0
 12 13  1  0
 13 14  2  0
 14 15  1  0
 15 16  2  0
 16 17  1  0
 17 18  1  0
 17 19  1  0
 19 20  2  0
 19 21  1  0
 21 22  1  0
 22 23  1  0
 23 24  2  0
 24 25  1  0
 25 26  1  0
  7 27  1  0
 27 28  2  0
 28  4  1  0
 26 13  1  0
 26 16  1  0
 25 21  2  0
M  END
> <ChEMBL ID>
CHEMBL1398339

> <Standard Type>
Potency

> <Standard Relation>
'='

> <Standard Value>
44.7

> <Standard Units>
nM

> <Document ChEMBL ID>
CHEMBL1201862

$$$$

     RDKit          2D

 21 23  0  0  0  0  0  0  0  0999 V2000
    3.7500   -1.2990    0.0000 C   0  0  0  0  0  0  0  0  0  0  0  0
    3.0000    0.0000    0.0000 O   0  0  0  0  0  0  0  0  0  0  0  0
    1.5000    0.0000    0.0000 C   0  0  0  0  0  0  0  0  0  0  0  0
    0.7500   -1.2990    0.0000 C   0  0  0  0  0  0  0  0  0  0  0  0
   -0.7500   -1.2990    0.0000 C   0  0  0  0  0  0  0  0  0  0  0  0
   -1.5000    0.0000    0.0000 C   0  0  0  0  0  0  0  0  0  0  0  0
   -0.7500    1.2990    0.0000 C   0  0  0  0  0  0  0  0  0  0  0  0
   -1.5000    2.5981    0.0000 N   0  0  0  0  0  0  0  0  0  0  0  0
   -2.9918    2.7549    0.0000 C   0  0  0  0  0  0  0  0  0  0  0  0
   -3.9955    1.6402    0.0000 O   0  0  0  0  0  0  0  0  0  0  0  0
   -3.3037    4.2221    0.0000 C   0  0  0  0  0  0  0  0  0  0  0  0
   -4.6740    4.8322    0.0000 C   0  0  0  0  0  0  0  0  0  0  0  0
   -5.8875    3.9505    0.0000 C   0  0  0  0  0  0  0  0  0  0  0  0
   -5.8875    2.4505    0.0000 C   0  0  0  0  0  0  0  0  0  0  0  0
   -7.3141    1.9870    0.0000 C   0  0  0  0  0  0  0  0  0  0  0  0
   -8.1958    3.2005    0.0000 C   0  0  0  0  0  0  0  0  0  0  0  0
   -7.3141    4.4140    0.0000 S   0  0  0  0  0  0  0  0  0  0  0  0
   -2.0046    4.9721    0.0000 N   0  0  0  0  0  0  0  0  0  0  0  0
   -0.8899    3.9684    0.0000 C   0  0  0  0  0  0  0  0  0  0  0  0
    0.5773    4.2803    0.0000 S   0  0  0  0  0  0  0  0  0  0  0  0
    0.7500    1.2990    0.0000 C   0  0  0  0  0  0  0  0  0  0  0  0
  1  2  1  0
  2  3  1  0
  3  4  2  0
  4  5  1  0
  5  6  2  0
  6  7  1  0
  7  8  1  0
  8  9  1  0
  9 10  2  0
  9 11  1  0
 11 12  2  0
 12 13  1  0
 13 14  2  0
 14 15  1  0
 15 16  2  0
 16 17  1  0
 11 18  1  0
 18 19  1  0
 19 20  2  0
  7 21  2  0
 21  3  1  0
 19  8  1  0
 17 13  1  0
M  END
> <ChEMBL ID>
CHEMBL1423219

> <Standard Type>
Potency

> <Standard Relation>
'='

> <Standard Value>
44.7

> <Standard Units>
nM

> <Document ChEMBL ID>
CHEMBL1201862

$$$$

     RDKit          2D

 30 32  0  0  0  0  0  0  0  0999 V2000
    6.0514   -8.7051    0.0000 O   0  0  0  0  0  0  0  0  0  0  0  0
    7.4217   -8.0950    0.0000 C   0  0  0  0  0  0  0  0  0  0  0  0
    7.5785   -6.6032    0.0000 C   0  0  0  0  0  0  0  0  0  0  0  0
    6.3650   -5.7215    0.0000 C   0  0  0  0  0  0  0  0  0  0  0  0
    6.5218   -4.2298    0.0000 C   0  0  0  0  0  0  0  0  0  0  0  0
    5.3083   -3.3481    0.0000 N   0  0  0  0  0  0  0  0  0  0  0  0
    3.8817   -3.8116    0.0000 C   0  0  0  0  0  0  0  0  0  0  0  0
    3.4182   -5.2382    0.0000 O   0  0  0  0  0  0  0  0  0  0  0  0
    3.0000   -2.5981    0.0000 C   0  0  0  0  0  0  0  0  0  0  0  0
    1.5000   -2.5981    0.0000 C   0  0  0  0  0  0  0  0  0  0  0  0
    0.7500   -1.2990    0.0000 C   0  0  0  0  0  0  0  0  0  0  0  0
    1.5000    0.0000    0.0000 C   0  0  0  0  0  0  0  0  0  0  0  0
    0.7500    1.2990    0.0000 C   0  0  0  0  0  0  0  0  0  0  0  0
   -0.7500    1.2990    0.0000 C   0  0  0  0  0  0  0  0  0  0  0  0
   -1.5000    0.0000    0.0000 C   0  0  0  0  0  0  0  0  0  0  0  0
   -0.7500   -1.2990    0.0000 C   0  0  0  0  0  0  0  0  0  0  0  0
   -1.5000   -2.5981    0.0000 Cl  0  0  0  0  0  0  0  0  0  0  0  0
    3.8817   -1.3846    0.0000 S   0  0  0  0  0  0  0  0  0  0  0  0
    5.3083   -1.8481    0.0000 C   0  0  0  0  0  0  0  0  0  0  0  0
    6.5218   -0.9664    0.0000 S   0  0  0  0  0  0  0  0  0  0  0  0
    8.6353   -8.9767    0.0000 N   0  0  0  0  0  0  0  0  0  0  0  0
    8.4785  -10.4685    0.0000 N   0  0  0  0  0  0  0  0  0  0  0  0
    9.6920  -11.3501    0.0000 C   0  0  0  0  0  0  0  0  0  0  0  0
   11.0623  -10.7400    0.0000 O   0  0  0  0  0  0  0  0  0  0  0  0
    9.5352  -12.8419    0.0000 C   0  0  0  0  0  0  0  0  0  0  0  0
    8.1649  -13.4520    0.0000 C   0  0  0  0  0  0  0  0  0  0  0  0
    8.0081  -14.9438    0.0000 C   0  0  0  0  0  0  0  0  0  0  0  0
    9.2216  -15.8255    0.0000 N   0  0  0  0  0  0  0  0  0  0  0  0
   10.5919  -15.2154    0.0000 C   0  0  0  0  0  0  0  0  0  0  0  0
   10.7487  -13.7236    0.0000 C   0  0  0  0  0  0  0  0  0  0  0  0
  1  2  2  0
  2  3  1  0
  3  4  1  0
  4  5  1  0
  5  6  1  0
  6  7  1  0
  7  8  2  0
  7  9  1  0
  9 10  2  0
 10 11  1  0
 11 12  2  0
 12 13  1  0
 13 14  2  0
 14 15  1  0
 15 16  2  0
 16 17  1  0
  9 18  1  0
 18 19  1  0
 19 20  2  0
  2 21  1  0
 21 22  1  0
 22 23  1  0
 23 24  2  0
 23 25  1  0
 25 26  2  0
 26 27  1  0
 27 28  2  0
 28 29  1  0
 29 30  2  0
 19  6  1  0
 30 25  1  0
 16 11  1  0
M  END
> <ChEMBL ID>
CHEMBL1384673

> <Standard Type>
Potency

> <Standard Relation>
'='

> <Standard Value>
50.1

> <Standard Units>
nM

> <Document ChEMBL ID>
CHEMBL1201862

$$$$

     RDKit          2D

 24 26  0  0  0  0  0  0  0  0999 V2000
    6.0000    2.5981    0.0000 C   0  0  0  0  0  0  0  0  0  0  0  0
    5.2500    1.2990    0.0000 C   0  0  0  0  0  0  0  0  0  0  0  0
    3.7500    1.2990    0.0000 O   0  0  0  0  0  0  0  0  0  0  0  0
    3.0000    0.0000    0.0000 C   0  0  0  0  0  0  0  0  0  0  0  0
    3.7500   -1.2990    0.0000 O   0  0  0  0  0  0  0  0  0  0  0  0
    1.5000    0.0000    0.0000 C   0  0  0  0  0  0  0  0  0  0  0  0
    0.7500   -1.2990    0.0000 C   0  0  0  0  0  0  0  0  0  0  0  0
   -0.7500   -1.2990    0.0000 N   0  0  0  0  0  0  0  0  0  0  0  0
   -1.5000    0.0000    0.0000 C   0  0  0  0  0  0  0  0  0  0  0  0
   -3.0000    0.0000    0.0000 N   0  0  0  0  0  0  0  0  0  0  0  0
   -3.8817   -1.2135    0.0000 N   0  0  0  0  0  0  0  0  0  0  0  0
   -5.3083   -0.7500    0.0000 C   0  0  0  0  0  0  0  0  0  0  0  0
   -6.5218   -1.6317    0.0000 C   0  0  0  0  0  0  0  0  0  0  0  0
   -5.3083    0.7500    0.0000 C   0  0  0  0  0  0  0  0  0  0  0  0
   -3.8817    1.2135    0.0000 C   0  0  0  0  0  0  0  0  0  0  0  0
   -3.4182    2.6401    0.0000 C   0  0  0  0  0  0  0  0  0  0  0  0
   -0.7500    1.2990    0.0000 N   0  0  0  0  0  0  0  0  0  0  0  0
    0.7500    1.2990    0.0000 C   0  0  0  0  0  0  0  0  0  0  0  0
    1.5000    2.5981    0.0000 N   0  0  0  0  0  0  0  0  0  0  0  0
    0.7500    3.8971    0.0000 C   0  0  0  0  0  0  0  0  0  0  0  0
   -0.7418    4.0539    0.0000 C   0  0  0  0  0  0  0  0  0  0  0  0
   -1.0537    5.5211    0.0000 C   0  0  0  0  0  0  0  0  0  0  0  0
    0.2454    6.2711    0.0000 C   0  0  0  0  0  0  0  0  0  0  0  0
    1.3601    5.2674    0.0000 C   0  0  0  0  0  0  0  0  0  0  0  0
  1  2  1  0
  2  3  1  0
  3  4  1  0
  4  5  2  0
  4  6  1  0
  6  7  2  0
  7  8  1  0
  8  9  2  0
  9 10  1  0
 10 11  1  0
 11 12  2  0
 12 13  1  0
 12 14  1  0
 14 15  2  0
 15 16  1  0
  9 17  1  0
 17 18  2  0
 18 19  1  0
 19 20  1  0
 20 21  1  0
 21 22  1  0
 22 23  1  0
 23 24  1  0
 18  6  1  0
 24 20  1  0
 15 10  1  0
M  END
> <ChEMBL ID>
CHEMBL1468672

> <Standard Type>
Potency

> <Standard Relation>
'='

> <Standard Value>
50.1

> <Standard Units>
nM

> <Document ChEMBL ID>
CHEMBL1201862

$$$$

     RDKit          2D

 33 37  0  0  0  0  0  0  0  0999 V2000
   -6.8516   -6.6578    0.0000 O   0  0  0  0  0  0  0  0  0  0  0  0
   -6.6948   -5.1660    0.0000 C   0  0  0  0  0  0  0  0  0  0  0  0
   -5.3245   -4.5559    0.0000 C   0  0  0  0  0  0  0  0  0  0  0  0
   -4.1110   -5.4376    0.0000 S   0  0  0  0  0  0  0  0  0  0  0  0
   -2.7406   -4.8275    0.0000 C   0  0  0  0  0  0  0  0  0  0  0  0
   -2.5838   -3.3357    0.0000 N   0  0  0  0  0  0  0  0  0  0  0  0
   -1.2135   -2.7256    0.0000 C   0  0  0  0  0  0  0  0  0  0  0  0
   -0.0000   -3.6073    0.0000 C   0  0  0  0  0  0  0  0  0  0  0  0
    1.2135   -2.7256    0.0000 N   0  0  0  0  0  0  0  0  0  0  0  0
    0.7500   -1.2990    0.0000 C   0  0  0  0  0  0  0  0  0  0  0  0
    1.5000    0.0000    0.0000 C   0  0  0  0  0  0  0  0  0  0  0  0
    0.7500    1.2990    0.0000 C   0  0  0  0  0  0  0  0  0  0  0  0
   -0.7500    1.2990    0.0000 C   0  0  0  0  0  0  0  0  0  0  0  0
   -1.5000    0.0000    0.0000 C   0  0  0  0  0  0  0  0  0  0  0  0
   -0.7500   -1.2990    0.0000 C   0  0  0  0  0  0  0  0  0  0  0  0
   -0.1568   -5.0991    0.0000 C   0  0  0  0  0  0  0  0  0  0  0  0
    1.0567   -5.9808    0.0000 O   0  0  0  0  0  0  0  0  0  0  0  0
   -1.5271   -5.7092    0.0000 N   0  0  0  0  0  0  0  0  0  0  0  0
   -1.6839   -7.2010    0.0000 C   0  0  0  0  0  0  0  0  0  0  0  0
   -3.0542   -7.8111    0.0000 C   0  0  0  0  0  0  0  0  0  0  0  0
   -3.2110   -9.3029    0.0000 C   0  0  0  0  0  0  0  0  0  0  0  0
   -1.9975  -10.1845    0.0000 C   0  0  0  0  0  0  0  0  0  0  0  0
   -0.6272   -9.5744    0.0000 C   0  0  0  0  0  0  0  0  0  0  0  0
   -0.4704   -8.0826    0.0000 C   0  0  0  0  0  0  0  0  0  0  0  0
   -7.9083   -4.2844    0.0000 N   0  0  0  0  0  0  0  0  0  0  0  0
   -9.2786   -4.8945    0.0000 C   0  0  0  0  0  0  0  0  0  0  0  0
  -10.4922   -4.0128    0.0000 C   0  0  0  0  0  0  0  0  0  0  0  0
  -11.8625   -4.6229    0.0000 C   0  0  0  0  0  0  0  0  0  0  0  0
  -12.0193   -6.1147    0.0000 C   0  0  0  0  0  0  0  0  0  0  0  0
  -13.3896   -6.7248    0.0000 Cl  0  0  0  0  0  0  0  0  0  0  0  0
  -10.8058   -6.9964    0.0000 C   0  0  0  0  0  0  0  0  0  0  0  0
  -10.9625   -8.4881    0.0000 Cl  0  0  0  0  0  0  0  0  0  0  0  0
   -9.4354   -6.3863    0.0000 C   0  0  0  0  0  0  0  0  0  0  0  0
  1  2  2  0
  2  3  1  0
  3  4  1  0
  4  5  1  0
  5  6  2  0
  6  7  1  0
  7  8  2  0
  8  9  1  0
  9 10  1  0
 10 11  2  0
 11 12  1  0
 12 13  2  0
 13 14  1  0
 14 15  2  0
  8 16  1  0
 16 17  2  0
 16 18  1  0
 18 19  1  0
 19 20  2  0
 20 21  1  0
 21 22  2  0
 22 23  1  0
 23 24  2  0
  2 25  1  0
 25 26  1  0
 26 27  2  0
 27 28  1  0
 28 29  2  0
 29 30  1  0
 29 31  1  0
 31 32  1  0
 31 33  2  0
 18  5  1  0
 24 19  1  0
 33 26  1  0
 15  7  1  0
 15 10  1  0
M  END
> <ChEMBL ID>
CHEMBL1477437

> <Standard Type>
Potency

> <Standard Relation>
'='

> <Standard Value>
50.1

> <Standard Units>
nM

> <Document ChEMBL ID>
CHEMBL1201862

$$$$

     RDKit          2D

 31 34  0  0  0  0  0  0  0  0999 V2000
    1.6727  -18.5697    0.0000 C   0  0  0  0  0  0  0  0  0  0  0  0
    3.1399  -18.2578    0.0000 C   0  0  0  0  0  0  0  0  0  0  0  0
    4.2546  -19.2615    0.0000 N   0  0  0  0  0  0  0  0  0  0  0  0
    5.5537  -18.5115    0.0000 O   0  0  0  0  0  0  0  0  0  0  0  0
    5.2418  -17.0443    0.0000 C   0  0  0  0  0  0  0  0  0  0  0  0
    6.2455  -15.9296    0.0000 C   0  0  0  0  0  0  0  0  0  0  0  0
    3.7500  -16.8875    0.0000 C   0  0  0  0  0  0  0  0  0  0  0  0
    3.0000  -15.5885    0.0000 C   0  0  0  0  0  0  0  0  0  0  0  0
    3.7500  -14.2894    0.0000 O   0  0  0  0  0  0  0  0  0  0  0  0
    3.0000  -12.9904    0.0000 C   0  0  0  0  0  0  0  0  0  0  0  0
    3.7500  -11.6913    0.0000 C   0  0  0  0  0  0  0  0  0  0  0  0
    3.0000  -10.3923    0.0000 C   0  0  0  0  0  0  0  0  0  0  0  0
    1.5000  -10.3923    0.0000 C   0  0  0  0  0  0  0  0  0  0  0  0
    0.7500   -9.0933    0.0000 C   0  0  0  0  0  0  0  0  0  0  0  0
   -0.7500   -9.0933    0.0000 O   0  0  0  0  0  0  0  0  0  0  0  0
    1.5000   -7.7942    0.0000 O   0  0  0  0  0  0  0  0  0  0  0  0
    0.7500   -6.4952    0.0000 C   0  0  0  0  0  0  0  0  0  0  0  0
    1.5000   -5.1962    0.0000 C   0  0  0  0  0  0  0  0  0  0  0  0
    3.0000   -5.1962    0.0000 O   0  0  0  0  0  0  0  0  0  0  0  0
    0.7500   -3.8971    0.0000 C   0  0  0  0  0  0  0  0  0  0  0  0
   -0.7500   -3.8971    0.0000 C   0  0  0  0  0  0  0  0  0  0  0  0
   -1.5000   -2.5981    0.0000 C   0  0  0  0  0  0  0  0  0  0  0  0
   -0.7500   -1.2990    0.0000 C   0  0  0  0  0  0  0  0  0  0  0  0
    0.7500   -1.2990    0.0000 C   0  0  0  0  0  0  0  0  0  0  0  0
    1.5000   -2.5981    0.0000 C   0  0  0  0  0  0  0  0  0  0  0  0
    1.5000    0.0000    0.0000 O   0  0  0  0  0  0  0  0  0  0  0  0
    0.7500    1.2990    0.0000 C   0  0  0  0  0  0  0  0  0  0  0  0
   -0.7500    1.2990    0.0000 C   0  0  0  0  0  0  0  0  0  0  0  0
   -1.5000    0.0000    0.0000 O   0  0  0  0  0  0  0  0  0  0  0  0
    0.7500  -11.6913    0.0000 C   0  0  0  0  0  0  0  0  0  0  0  0
    1.5000  -12.9904    0.0000 C   0  0  0  0  0  0  0  0  0  0  0  0
  1  2  1  0
  2  3  2  0
  3  4  1  0
  4  5  1  0
  5  6  1  0
  5  7  2  0
  7  8  1  0
  8  9  1  0
  9 10  1  0
 10 11  2  0
 11 12  1  0
 12 13  2  0
 13 14  1  0
 14 15  2  0
 14 16  1  0
 16 17  1  0
 17 18  1  0
 18 19  2  0
 18 20  1  0
 20 21  2  0
 21 22  1  0
 22 23  2  0
 23 24  1  0
 24 25  2  0
 24 26  1  0
 26 27  1  0
 27 28  1  0
 28 29  1  0
 13 30  1  0
 30 31  2  0
  7  2  1  0
 31 10  1  0
 25 20  1  0
 29 23  1  0
M  END
> <ChEMBL ID>
CHEMBL1485770

> <Standard Type>
Potency

> <Standard Relation>
'='

> <Standard Value>
50.1

> <Standard Units>
nM

> <Document ChEMBL ID>
CHEMBL1201862

$$$$

     RDKit          2D

 27 31  0  0  0  0  0  0  0  0999 V2000
    8.2500  -11.6913    0.0000 C   0  0  0  0  0  0  0  0  0  0  0  0
    7.5000  -10.3923    0.0000 O   0  0  0  0  0  0  0  0  0  0  0  0
    6.0000  -10.3923    0.0000 C   0  0  0  0  0  0  0  0  0  0  0  0
    5.2500  -11.6913    0.0000 C   0  0  0  0  0  0  0  0  0  0  0  0
    3.7500  -11.6913    0.0000 C   0  0  0  0  0  0  0  0  0  0  0  0
    3.0000  -10.3923    0.0000 C   0  0  0  0  0  0  0  0  0  0  0  0
    3.7500   -9.0933    0.0000 C   0  0  0  0  0  0  0  0  0  0  0  0
    3.0000   -7.7942    0.0000 N   0  0  0  0  0  0  0  0  0  0  0  0
    3.7500   -6.4952    0.0000 C   0  0  0  0  0  0  0  0  0  0  0  0
    3.0000   -5.1962    0.0000 C   0  0  0  0  0  0  0  0  0  0  0  0
    1.5000   -5.1962    0.0000 N   0  0  0  0  0  0  0  0  0  0  0  0
    0.7500   -3.8971    0.0000 C   0  0  0  0  0  0  0  0  0  0  0  0
    1.5000   -2.5981    0.0000 C   0  0  0  0  0  0  0  0  0  0  0  0
    3.0000   -2.5981    0.0000 O   0  0  0  0  0  0  0  0  0  0  0  0
    0.7500   -1.2990    0.0000 C   0  0  0  0  0  0  0  0  0  0  0  0
    1.5000    0.0000    0.0000 C   0  0  0  0  0  0  0  0  0  0  0  0
    0.7500    1.2990    0.0000 C   0  0  0  0  0  0  0  0  0  0  0  0
   -0.7500    1.2990    0.0000 C   0  0  0  0  0  0  0  0  0  0  0  0
   -1.5000    0.0000    0.0000 C   0  0  0  0  0  0  0  0  0  0  0  0
    1.7010   -0.7500    0.0000 C   0  0  0  0  0  0  0  0  0  0  0  0
    3.0000   -0.0000    0.0000 C   0  0  0  0  0  0  0  0  0  0  0  0
    2.2500    1.2990    0.0000 C   0  0  0  0  0  0  0  0  0  0  0  0
    2.2500   -1.2990    0.0000 C   0  0  0  0  0  0  0  0  0  0  0  0
   -0.7500   -1.2990    0.0000 C   0  0  0  0  0  0  0  0  0  0  0  0
    0.7500   -6.4952    0.0000 C   0  0  0  0  0  0  0  0  0  0  0  0
    1.5000   -7.7942    0.0000 C   0  0  0  0  0  0  0  0  0  0  0  0
    5.2500   -9.0933    0.0000 C   0  0  0  0  0  0  0  0  0  0  0  0
  1  2  1  0
  2  3  1  0
  3  4  2  0
  4  5  1  0
  5  6  2  0
  6  7  1  0
  7  8  1  0
  8  9  1  0
  9 10  1  0
 10 11  1  0
 11 12  1  0
 12 13  1  0
 13 14  2  0
 13 15  1  0
 15 16  1  0
 16 17  1  0
 17 18  1  0
 18 19  1  0
 19 20  1  0
 20 21  1  0
 21 22  1  0
 21 23  1  0
 19 24  1  0
 11 25  1  0
 25 26  1  0
  7 27  2  0
 27  3  1  0
 26  8  1  0
 23 15  1  0
 24 15  1  0
 22 17  1  0
M  END
> <ChEMBL ID>
CHEMBL1522729

> <Standard Type>
Potency

> <Standard Relation>
'='

> <Standard Value>
50.1

> <Standard Units>
nM

> <Document ChEMBL ID>
CHEMBL1201862

$$$$

     RDKit          2D

 24 26  0  0  0  0  0  0  0  0999 V2000
   -2.9499    4.2246    0.0000 C   0  0  0  0  0  0  0  0  0  0  0  0
   -1.8351    3.2209    0.0000 C   0  0  0  0  0  0  0  0  0  0  0  0
   -0.4086    3.6844    0.0000 C   0  0  0  0  0  0  0  0  0  0  0  0
    0.7062    2.6807    0.0000 C   0  0  0  0  0  0  0  0  0  0  0  0
    2.1328    3.1443    0.0000 C   0  0  0  0  0  0  0  0  0  0  0  0
    0.3943    1.2135    0.0000 N   0  0  0  0  0  0  0  0  0  0  0  0
    1.2760    0.0000    0.0000 N   0  0  0  0  0  0  0  0  0  0  0  0
    0.3943   -1.2135    0.0000 C   0  0  0  0  0  0  0  0  0  0  0  0
    0.8578   -2.6401    0.0000 C   0  0  0  0  0  0  0  0  0  0  0  0
   -0.1459   -3.7548    0.0000 N   0  0  0  0  0  0  0  0  0  0  0  0
    0.3177   -5.1814    0.0000 C   0  0  0  0  0  0  0  0  0  0  0  0
    1.7849   -5.4933    0.0000 O   0  0  0  0  0  0  0  0  0  0  0  0
   -0.6860   -6.2961    0.0000 C   0  0  0  0  0  0  0  0  0  0  0  0
   -2.1533   -5.9843    0.0000 C   0  0  0  0  0  0  0  0  0  0  0  0
   -3.1570   -7.0990    0.0000 C   0  0  0  0  0  0  0  0  0  0  0  0
   -2.6934   -8.5256    0.0000 C   0  0  0  0  0  0  0  0  0  0  0  0
   -1.2262   -8.8374    0.0000 C   0  0  0  0  0  0  0  0  0  0  0  0
   -0.7627  -10.2640    0.0000 N   0  0  0  0  0  0  0  0  0  0  0  0
   -1.7664  -11.3787    0.0000 C   0  0  0  0  0  0  0  0  0  0  0  0
    0.7045  -10.5759    0.0000 C   0  0  0  0  0  0  0  0  0  0  0  0
   -0.2225   -7.7227    0.0000 C   0  0  0  0  0  0  0  0  0  0  0  0
   -1.0323   -0.7500    0.0000 N   0  0  0  0  0  0  0  0  0  0  0  0
   -1.0323    0.7500    0.0000 C   0  0  0  0  0  0  0  0  0  0  0  0
   -2.1470    1.7537    0.0000 N   0  0  0  0  0  0  0  0  0  0  0  0
  1  2  1  0
  2  3  1  0
  3  4  2  0
  4  5  1  0
  4  6  1  0
  6  7  1  0
  7  8  2  0
  8  9  1  0
  9 10  1  0
 10 11  1  0
 11 12  2  0
 11 13  1  0
 13 14  2  0
 14 15  1  0
 15 16  2  0
 16 17  1  0
 17 18  1  0
 18 19  1  0
 18 20  1  0
 17 21  2  0
  8 22  1  0
 22 23  2  0
 23 24  1  0
 24  2  2  0
 23  6  1  0
 21 13  1  0
M  END
> <ChEMBL ID>
CHEMBL1555330

> <Standard Type>
Potency

> <Standard Relation>
'='

> <Standard Value>
50.1

> <Standard Units>
nM

> <Document ChEMBL ID>
CHEMBL1201862

$$$$

     RDKit          2D

 18 20  0  0  0  0  0  0  0  0999 V2000
   -2.5981   -9.6073    0.0000 C   0  0  0  0  0  0  0  0  0  0  0  0
   -2.5981   -8.1073    0.0000 C   0  0  0  0  0  0  0  0  0  0  0  0
   -3.8971   -7.3573    0.0000 C   0  0  0  0  0  0  0  0  0  0  0  0
   -3.8971   -5.8573    0.0000 C   0  0  0  0  0  0  0  0  0  0  0  0
   -5.1962   -5.1073    0.0000 C   0  0  0  0  0  0  0  0  0  0  0  0
   -2.5981   -5.1073    0.0000 N   0  0  0  0  0  0  0  0  0  0  0  0
   -1.2990   -5.8573    0.0000 C   0  0  0  0  0  0  0  0  0  0  0  0
   -0.0000   -5.1073    0.0000 N   0  0  0  0  0  0  0  0  0  0  0  0
   -0.0000   -3.6073    0.0000 C   0  0  0  0  0  0  0  0  0  0  0  0
    1.2135   -2.7256    0.0000 N   0  0  0  0  0  0  0  0  0  0  0  0
    0.7500   -1.2990    0.0000 C   0  0  0  0  0  0  0  0  0  0  0  0
    1.5000    0.0000    0.0000 C   0  0  0  0  0  0  0  0  0  0  0  0
    0.7500    1.2990    0.0000 C   0  0  0  0  0  0  0  0  0  0  0  0
   -0.7500    1.2990    0.0000 C   0  0  0  0  0  0  0  0  0  0  0  0
   -1.5000    0.0000    0.0000 C   0  0  0  0  0  0  0  0  0  0  0  0
   -0.7500   -1.2990    0.0000 C   0  0  0  0  0  0  0  0  0  0  0  0
   -1.2135   -2.7256    0.0000 N   0  0  0  0  0  0  0  0  0  0  0  0
   -1.2990   -7.3573    0.0000 N   0  0  0  0  0  0  0  0  0  0  0  0
  1  2  1  0
  2  3  2  0
  3  4  1  0
  4  5  1  0
  4  6  2  0
  6  7  1  0
  7  8  1  0
  8  9  1  0
  9 10  2  0
 10 11  1  0
 11 12  2  0
 12 13  1  0
 13 14  2  0
 14 15  1  0
 15 16  2  0
 16 17  1  0
  7 18  2  0
 18  2  1  0
 17  9  1  0
 16 11  1  0
M  END
> <ChEMBL ID>
CHEMBL1595408

> <Standard Type>
Potency

> <Standard Relation>
'='

> <Standard Value>
50.1

> <Standard Units>
nM

> <Document ChEMBL ID>
CHEMBL1201862

$$$$

     RDKit          2D

 31 34  0  0  0  0  0  0  0  0999 V2000
   -5.8051   -5.5834    0.0000 N   0  0  0  0  0  0  0  0  0  0  0  0
   -4.3786   -5.1199    0.0000 C   0  0  0  0  0  0  0  0  0  0  0  0
   -2.9520   -4.6564    0.0000 C   0  0  0  0  0  0  0  0  0  0  0  0
   -2.6401   -3.1891    0.0000 C   0  0  0  0  0  0  0  0  0  0  0  0
   -1.2135   -2.7256    0.0000 C   0  0  0  0  0  0  0  0  0  0  0  0
   -0.0000   -3.6073    0.0000 C   0  0  0  0  0  0  0  0  0  0  0  0
    1.2135   -2.7256    0.0000 N   0  0  0  0  0  0  0  0  0  0  0  0
    2.6401   -3.1891    0.0000 C   0  0  0  0  0  0  0  0  0  0  0  0
    2.9520   -4.6564    0.0000 C   0  0  0  0  0  0  0  0  0  0  0  0
    1.8373   -5.6601    0.0000 C   0  0  0  0  0  0  0  0  0  0  0  0
    2.1491   -7.1273    0.0000 C   0  0  0  0  0  0  0  0  0  0  0  0
    3.5757   -7.5908    0.0000 C   0  0  0  0  0  0  0  0  0  0  0  0
    3.8876   -9.0580    0.0000 F   0  0  0  0  0  0  0  0  0  0  0  0
    4.6904   -6.5871    0.0000 C   0  0  0  0  0  0  0  0  0  0  0  0
    4.3786   -5.1199    0.0000 C   0  0  0  0  0  0  0  0  0  0  0  0
    0.7500   -1.2990    0.0000 C   0  0  0  0  0  0  0  0  0  0  0  0
    1.5000    0.0000    0.0000 C   0  0  0  0  0  0  0  0  0  0  0  0
    0.7500    1.2990    0.0000 C   0  0  0  0  0  0  0  0  0  0  0  0
   -0.7500    1.2990    0.0000 C   0  0  0  0  0  0  0  0  0  0  0  0
   -1.5000    0.0000    0.0000 C   0  0  0  0  0  0  0  0  0  0  0  0
   -0.7500   -1.2990    0.0000 C   0  0  0  0  0  0  0  0  0  0  0  0
   -1.8373   -5.6601    0.0000 C   0  0  0  0  0  0  0  0  0  0  0  0
   -0.4107   -5.1965    0.0000 O   0  0  0  0  0  0  0  0  0  0  0  0
   -2.1491   -7.1273    0.0000 N   0  0  0  0  0  0  0  0  0  0  0  0
   -1.0344   -8.1310    0.0000 C   0  0  0  0  0  0  0  0  0  0  0  0
   -1.3463   -9.5982    0.0000 C   0  0  0  0  0  0  0  0  0  0  0  0
   -0.2316  -10.6019    0.0000 C   0  0  0  0  0  0  0  0  0  0  0  0
    1.1950  -10.1384    0.0000 C   0  0  0  0  0  0  0  0  0  0  0  0
    1.5069   -8.6712    0.0000 C   0  0  0  0  0  0  0  0  0  0  0  0
    2.9335   -8.2076    0.0000 Cl  0  0  0  0  0  0  0  0  0  0  0  0
    0.3922   -7.6675    0.0000 C   0  0  0  0  0  0  0  0  0  0  0  0
  1  2  3  0
  2  3  1  0
  3  4  2  0
  4  5  1  0
  5  6  2  0
  6  7  1  0
  7  8  1  0
  8  9  1  0
  9 10  2  0
 10 11  1  0
 11 12  2  0
 12 13  1  0
 12 14  1  0
 14 15  2  0
  7 16  1  0
 16 17  2  0
 17 18  1  0
 18 19  2  0
 19 20  1  0
 20 21  2  0
  3 22  1  0
 22 23  2  0
 22 24  1  0
 24 25  1  0
 25 26  2  0
 26 27  1  0
 27 28  2  0
 28 29  1  0
 29 30  1  0
 29 31  2  0
 21  5  1  0
 31 25  1  0
 15  9  1  0
 21 16  1  0
M  END
> <ChEMBL ID>
CHEMBL1605414

> <Standard Type>
Potency

> <Standard Relation>
'='

> <Standard Value>
50.1

> <Standard Units>
nM

> <Document ChEMBL ID>
CHEMBL1201862

$$$$

     RDKit          2D

 22 23  0  0  0  0  0  0  0  0999 V2000
   -0.7500   -6.4952    0.0000 O   0  0  0  0  0  0  0  0  0  0  0  0
    0.7500   -6.4952    0.0000 C   0  0  0  0  0  0  0  0  0  0  0  0
    1.5000   -5.1962    0.0000 N   0  0  0  0  0  0  0  0  0  0  0  0
    0.7500   -3.8971    0.0000 N   0  0  0  0  0  0  0  0  0  0  0  0
    1.5000   -2.5981    0.0000 C   0  0  0  0  0  0  0  0  0  0  0  0
    0.7500   -1.2990    0.0000 C   0  0  0  0  0  0  0  0  0  0  0  0
    1.5000    0.0000    0.0000 C   0  0  0  0  0  0  0  0  0  0  0  0
    0.7500    1.2990    0.0000 C   0  0  0  0  0  0  0  0  0  0  0  0
   -0.7500    1.2990    0.0000 C   0  0  0  0  0  0  0  0  0  0  0  0
   -1.5000    0.0000    0.0000 C   0  0  0  0  0  0  0  0  0  0  0  0
   -0.7500   -1.2990    0.0000 C   0  0  0  0  0  0  0  0  0  0  0  0
   -1.5000   -2.5981    0.0000 C   0  0  0  0  0  0  0  0  0  0  0  0
   -2.2500   -3.8971    0.0000 F   0  0  0  0  0  0  0  0  0  0  0  0
   -2.7990   -1.8481    0.0000 F   0  0  0  0  0  0  0  0  0  0  0  0
   -0.2010   -3.3481    0.0000 F   0  0  0  0  0  0  0  0  0  0  0  0
    1.5000   -7.7942    0.0000 C   0  0  0  0  0  0  0  0  0  0  0  0
    0.7500   -9.0933    0.0000 C   0  0  0  0  0  0  0  0  0  0  0  0
    1.5000  -10.3923    0.0000 C   0  0  0  0  0  0  0  0  0  0  0  0
    3.0000  -10.3923    0.0000 C   0  0  0  0  0  0  0  0  0  0  0  0
    3.7500  -11.6913    0.0000 O   0  0  0  0  0  0  0  0  0  0  0  0
    3.7500   -9.0933    0.0000 C   0  0  0  0  0  0  0  0  0  0  0  0
    3.0000   -7.7942    0.0000 C   0  0  0  0  0  0  0  0  0  0  0  0
  1  2  2  0
  2  3  1  0
  3  4  1  0
  4  5  2  0
  5  6  1  0
  6  7  2  0
  7  8  1  0
  8  9  2  0
  9 10  1  0
 10 11  2  0
 11 12  1  0
 12 13  1  0
 12 14  1  0
 12 15  1  0
  2 16  1  0
 16 17  2  0
 17 18  1  0
 18 19  2  0
 19 20  1  0
 19 21  1  0
 21 22  2  0
 11  6  1  0
 22 16  1  0
M  END
> <ChEMBL ID>
CHEMBL3191375

> <Standard Type>
Potency

> <Standard Relation>
'='

> <Standard Value>
50.1

> <Standard Units>
nM

> <Document ChEMBL ID>
CHEMBL1201862

$$$$

     RDKit          2D

 32 34  0  0  0  0  0  0  0  0999 V2000
    3.7500   -1.2990    0.0000 C   0  0  0  0  0  0  0  0  0  0  0  0
    3.0000    0.0000    0.0000 O   0  0  0  0  0  0  0  0  0  0  0  0
    1.5000    0.0000    0.0000 C   0  0  0  0  0  0  0  0  0  0  0  0
    0.7500   -1.2990    0.0000 C   0  0  0  0  0  0  0  0  0  0  0  0
   -0.7500   -1.2990    0.0000 C   0  0  0  0  0  0  0  0  0  0  0  0
   -1.5000    0.0000    0.0000 C   0  0  0  0  0  0  0  0  0  0  0  0
   -3.0000    0.0000    0.0000 N   0  0  0  0  0  0  0  0  0  0  0  0
   -3.7500    1.2990    0.0000 C   0  0  0  0  0  0  0  0  0  0  0  0
   -3.0000    2.5981    0.0000 O   0  0  0  0  0  0  0  0  0  0  0  0
   -5.2500    1.2990    0.0000 C   0  0  0  0  0  0  0  0  0  0  0  0
   -6.0000    2.5981    0.0000 O   0  0  0  0  0  0  0  0  0  0  0  0
   -7.5000    2.5981    0.0000 C   0  0  0  0  0  0  0  0  0  0  0  0
   -8.2500    3.8971    0.0000 C   0  0  0  0  0  0  0  0  0  0  0  0
   -9.7500    3.8971    0.0000 C   0  0  0  0  0  0  0  0  0  0  0  0
  -10.5000    2.5981    0.0000 C   0  0  0  0  0  0  0  0  0  0  0  0
  -12.0000    2.5981    0.0000 C   0  0  0  0  0  0  0  0  0  0  0  0
  -12.7500    3.8971    0.0000 N   0  0  0  0  0  0  0  0  0  0  0  0
  -14.2500    3.8971    0.0000 N   0  0  0  0  0  0  0  0  0  0  0  0
  -15.0000    5.1962    0.0000 C   0  0  0  0  0  0  0  0  0  0  0  0
  -14.2500    6.4952    0.0000 O   0  0  0  0  0  0  0  0  0  0  0  0
  -16.5000    5.1962    0.0000 C   0  0  0  0  0  0  0  0  0  0  0  0
  -17.2500    6.4952    0.0000 C   0  0  0  0  0  0  0  0  0  0  0  0
  -18.7500    6.4952    0.0000 C   0  0  0  0  0  0  0  0  0  0  0  0
  -19.5000    5.1962    0.0000 C   0  0  0  0  0  0  0  0  0  0  0  0
  -18.7500    3.8971    0.0000 N   0  0  0  0  0  0  0  0  0  0  0  0
  -17.2500    3.8971    0.0000 C   0  0  0  0  0  0  0  0  0  0  0  0
   -9.7500    1.2990    0.0000 C   0  0  0  0  0  0  0  0  0  0  0  0
   -8.2500    1.2990    0.0000 C   0  0  0  0  0  0  0  0  0  0  0  0
   -7.5000    0.0000    0.0000 O   0  0  0  0  0  0  0  0  0  0  0  0
   -8.2500   -1.2990    0.0000 C   0  0  0  0  0  0  0  0  0  0  0  0
   -0.7500    1.2990    0.0000 C   0  0  0  0  0  0  0  0  0  0  0  0
    0.7500    1.2990    0.0000 C   0  0  0  0  0  0  0  0  0  0  0  0
  1  2  1  0
  2  3  1  0
  3  4  2  0
  4  5  1  0
  5  6  2  0
  6  7  1  0
  7  8  1  0
  8  9  2  0
  8 10  1  0
 10 11  1  0
 11 12  1  0
 12 13  2  0
 13 14  1  0
 14 15  2  0
 15 16  1  0
 16 17  2  0
 17 18  1  0
 18 19  1  0
 19 20  2  0
 19 21  1  0
 21 22  2  0
 22 23  1  0
 23 24  2  0
 24 25  1  0
 25 26  2  0
 15 27  1  0
 27 28  2  0
 28 29  1  0
 29 30  1  0
  6 31  1  0
 31 32  2  0
 32  3  1  0
 28 12  1  0
 26 21  1  0
M  END
> <ChEMBL ID>
CHEMBL3194159

> <Standard Type>
Potency

> <Standard Relation>
'='

> <Standard Value>
50.1

> <Standard Units>
nM

> <Document ChEMBL ID>
CHEMBL1201862

$$$$

     RDKit          2D

 29 31  0  0  0  0  0  0  0  0999 V2000
    3.7500   -1.2990    0.0000 C   0  0  0  0  0  0  0  0  0  0  0  0
    3.0000    0.0000    0.0000 O   0  0  0  0  0  0  0  0  0  0  0  0
    1.5000    0.0000    0.0000 C   0  0  0  0  0  0  0  0  0  0  0  0
    0.7500   -1.2990    0.0000 C   0  0  0  0  0  0  0  0  0  0  0  0
   -0.7500   -1.2990    0.0000 C   0  0  0  0  0  0  0  0  0  0  0  0
   -1.5000   -2.5981    0.0000 C   0  0  0  0  0  0  0  0  0  0  0  0
   -3.0000   -2.5981    0.0000 N   0  0  0  0  0  0  0  0  0  0  0  0
   -3.7500   -3.8971    0.0000 N   0  0  0  0  0  0  0  0  0  0  0  0
   -5.2500   -3.8971    0.0000 C   0  0  0  0  0  0  0  0  0  0  0  0
   -6.0000   -5.1962    0.0000 N   0  0  0  0  0  0  0  0  0  0  0  0
   -6.0000   -2.5981    0.0000 C   0  0  0  0  0  0  0  0  0  0  0  0
   -7.4918   -2.4413    0.0000 N   0  0  0  0  0  0  0  0  0  0  0  0
   -7.8037   -0.9741    0.0000 O   0  0  0  0  0  0  0  0  0  0  0  0
   -6.5046   -0.2241    0.0000 N   0  0  0  0  0  0  0  0  0  0  0  0
   -5.3899   -1.2278    0.0000 C   0  0  0  0  0  0  0  0  0  0  0  0
   -3.9227   -0.9159    0.0000 N   0  0  0  0  0  0  0  0  0  0  0  0
   -1.5000    0.0000    0.0000 C   0  0  0  0  0  0  0  0  0  0  0  0
   -0.7500    1.2990    0.0000 C   0  0  0  0  0  0  0  0  0  0  0  0
   -1.5000    2.5981    0.0000 Br  0  0  0  0  0  0  0  0  0  0  0  0
    0.7500    1.2990    0.0000 C   0  0  0  0  0  0  0  0  0  0  0  0
    1.5000    2.5981    0.0000 O   0  0  0  0  0  0  0  0  0  0  0  0
    3.0000    2.5981    0.0000 C   0  0  0  0  0  0  0  0  0  0  0  0
    3.7500    3.8971    0.0000 C   0  0  0  0  0  0  0  0  0  0  0  0
    5.2500    3.8971    0.0000 C   0  0  0  0  0  0  0  0  0  0  0  0
    6.0000    5.1962    0.0000 C   0  0  0  0  0  0  0  0  0  0  0  0
    5.2500    6.4952    0.0000 C   0  0  0  0  0  0  0  0  0  0  0  0
    3.7500    6.4952    0.0000 C   0  0  0  0  0  0  0  0  0  0  0  0
    3.0000    7.7942    0.0000 C   0  0  0  0  0  0  0  0  0  0  0  0
    3.0000    5.1962    0.0000 C   0  0  0  0  0  0  0  0  0  0  0  0
  1  2  1  0
  2  3  1  0
  3  4  2  0
  4  5  1  0
  5  6  1  0
  6  7  2  0
  7  8  1  0
  8  9  2  0
  9 10  1  0
  9 11  1  0
 11 12  2  0
 12 13  1  0
 13 14  1  0
 14 15  2  0
 15 16  1  0
  5 17  2  0
 17 18  1  0
 18 19  1  0
 18 20  2  0
 20 21  1  0
 21 22  1  0
 22 23  1  0
 23 24  2  0
 24 25  1  0
 25 26  2  0
 26 27  1  0
 27 28  1  0
 27 29  2  0
 20  3  1  0
 29 23  1  0
 15 11  1  0
M  END
> <ChEMBL ID>
CHEMBL3210456

> <Standard Type>
Potency

> <Standard Relation>
'='

> <Standard Value>
50.1

> <Standard Units>
nM

> <Document ChEMBL ID>
CHEMBL1201862

$$$$

     RDKit          2D

 28 30  0  0  0  0  0  0  0  0999 V2000
   -3.1374  -11.5858    0.0000 C   0  0  0  0  0  0  0  0  0  0  0  0
   -1.6702  -11.8977    0.0000 C   0  0  0  0  0  0  0  0  0  0  0  0
   -0.6665  -10.7830    0.0000 C   0  0  0  0  0  0  0  0  0  0  0  0
    0.8253  -10.9398    0.0000 C   0  0  0  0  0  0  0  0  0  0  0  0
    1.5753  -12.2388    0.0000 C   0  0  0  0  0  0  0  0  0  0  0  0
    1.4354   -9.5695    0.0000 S   0  0  0  0  0  0  0  0  0  0  0  0
    0.3207   -8.5658    0.0000 C   0  0  0  0  0  0  0  0  0  0  0  0
    0.4775   -7.0740    0.0000 N   0  0  0  0  0  0  0  0  0  0  0  0
    1.8478   -6.4639    0.0000 C   0  0  0  0  0  0  0  0  0  0  0  0
    3.0613   -7.3456    0.0000 O   0  0  0  0  0  0  0  0  0  0  0  0
    2.0046   -4.9721    0.0000 C   0  0  0  0  0  0  0  0  0  0  0  0
    0.8899   -3.9684    0.0000 C   0  0  0  0  0  0  0  0  0  0  0  0
    1.5000   -2.5981    0.0000 C   0  0  0  0  0  0  0  0  0  0  0  0
    0.7500   -1.2990    0.0000 C   0  0  0  0  0  0  0  0  0  0  0  0
    1.5000    0.0000    0.0000 C   0  0  0  0  0  0  0  0  0  0  0  0
    0.7500    1.2990    0.0000 C   0  0  0  0  0  0  0  0  0  0  0  0
   -0.7500    1.2990    0.0000 C   0  0  0  0  0  0  0  0  0  0  0  0
   -1.5000    2.5981    0.0000 O   0  0  0  0  0  0  0  0  0  0  0  0
   -0.7500    3.8971    0.0000 C   0  0  0  0  0  0  0  0  0  0  0  0
   -1.5000    0.0000    0.0000 C   0  0  0  0  0  0  0  0  0  0  0  0
   -3.0000    0.0000    0.0000 O   0  0  0  0  0  0  0  0  0  0  0  0
   -3.7500   -1.2990    0.0000 C   0  0  0  0  0  0  0  0  0  0  0  0
   -0.7500   -1.2990    0.0000 C   0  0  0  0  0  0  0  0  0  0  0  0
    2.9918   -2.7549    0.0000 O   0  0  0  0  0  0  0  0  0  0  0  0
    3.3037   -4.2221    0.0000 N   0  0  0  0  0  0  0  0  0  0  0  0
   -0.9783   -9.3158    0.0000 C   0  0  0  0  0  0  0  0  0  0  0  0
   -2.3486   -8.7057    0.0000 C   0  0  0  0  0  0  0  0  0  0  0  0
   -3.7190   -8.0956    0.0000 N   0  0  0  0  0  0  0  0  0  0  0  0
  1  2  1  0
  2  3  1  0
  3  4  2  0
  4  5  1  0
  4  6  1  0
  6  7  1  0
  7  8  1  0
  8  9  1  0
  9 10  2  0
  9 11  1  0
 11 12  1  0
 12 13  2  0
 13 14  1  0
 14 15  2  0
 15 16  1  0
 16 17  2  0
 17 18  1  0
 18 19  1  0
 17 20  1  0
 20 21  1  0
 21 22  1  0
 20 23  2  0
 13 24  1  0
 24 25  1  0
  7 26  2  0
 26 27  1  0
 27 28  3  0
 26  3  1  0
 25 11  2  0
 23 14  1  0
M  END
> <ChEMBL ID>
CHEMBL1313420

> <Standard Type>
Potency

> <Standard Relation>
'='

> <Standard Value>
56.2

> <Standard Units>
nM

> <Document ChEMBL ID>
CHEMBL1201862

$$$$

     RDKit          2D

 24 26  0  0  0  0  0  0  0  0999 V2000
    3.7500   -1.2990    0.0000 C   0  0  0  0  0  0  0  0  0  0  0  0
    3.0000    0.0000    0.0000 O   0  0  0  0  0  0  0  0  0  0  0  0
    1.5000    0.0000    0.0000 C   0  0  0  0  0  0  0  0  0  0  0  0
    0.7500   -1.2990    0.0000 C   0  0  0  0  0  0  0  0  0  0  0  0
   -0.7500   -1.2990    0.0000 C   0  0  0  0  0  0  0  0  0  0  0  0
   -1.5000    0.0000    0.0000 C   0  0  0  0  0  0  0  0  0  0  0  0
   -3.0000    0.0000    0.0000 C   0  0  0  0  0  0  0  0  0  0  0  0
   -3.8817   -1.2135    0.0000 N   0  0  0  0  0  0  0  0  0  0  0  0
   -5.3083   -0.7500    0.0000 C   0  0  0  0  0  0  0  0  0  0  0  0
   -6.5218   -1.6317    0.0000 N   0  0  0  0  0  0  0  0  0  0  0  0
   -5.3083    0.7500    0.0000 N   0  0  0  0  0  0  0  0  0  0  0  0
   -6.5218    1.6317    0.0000 S   0  0  0  0  0  0  0  0  0  0  0  0
   -7.4035    0.4182    0.0000 O   0  0  0  0  0  0  0  0  0  0  0  0
   -5.6401    2.8452    0.0000 O   0  0  0  0  0  0  0  0  0  0  0  0
   -7.7353    2.5134    0.0000 C   0  0  0  0  0  0  0  0  0  0  0  0
   -7.5785    4.0051    0.0000 C   0  0  0  0  0  0  0  0  0  0  0  0
   -8.7920    4.8868    0.0000 C   0  0  0  0  0  0  0  0  0  0  0  0
  -10.1624    4.2767    0.0000 C   0  0  0  0  0  0  0  0  0  0  0  0
  -11.3759    5.1584    0.0000 C   0  0  0  0  0  0  0  0  0  0  0  0
  -10.3192    2.7849    0.0000 C   0  0  0  0  0  0  0  0  0  0  0  0
   -9.1056    1.9033    0.0000 C   0  0  0  0  0  0  0  0  0  0  0  0
   -3.8817    1.2135    0.0000 N   0  0  0  0  0  0  0  0  0  0  0  0
   -0.7500    1.2990    0.0000 C   0  0  0  0  0  0  0  0  0  0  0  0
    0.7500    1.2990    0.0000 C   0  0  0  0  0  0  0  0  0  0  0  0
  1  2  1  0
  2  3  1  0
  3  4  2  0
  4  5  1  0
  5  6  2  0
  6  7  1  0
  7  8  1  0
  8  9  2  0
  9 10  1  0
  9 11  1  0
 11 12  1  0
 12 13  2  0
 12 14  2  0
 12 15  1  0
 15 16  2  0
 16 17  1  0
 17 18  2  0
 18 19  1  0
 18 20  1  0
 20 21  2  0
 11 22  1  0
  6 23  1  0
 23 24  2  0
 24  3  1  0
 22  7  2  0
 21 15  1  0
M  END
> <ChEMBL ID>
CHEMBL1348580

> <Standard Type>
Potency

> <Standard Relation>
'='

> <Standard Value>
56.2

> <Standard Units>
nM

> <Document ChEMBL ID>
CHEMBL1201862

$$$$

     RDKit          2D

 19 21  0  0  0  0  0  0  0  0999 V2000
    3.7500   -1.2990    0.0000 C   0  0  0  0  0  0  0  0  0  0  0  0
    3.0000    0.0000    0.0000 O   0  0  0  0  0  0  0  0  0  0  0  0
    1.5000    0.0000    0.0000 C   0  0  0  0  0  0  0  0  0  0  0  0
    0.7500   -1.2990    0.0000 C   0  0  0  0  0  0  0  0  0  0  0  0
   -0.7500   -1.2990    0.0000 C   0  0  0  0  0  0  0  0  0  0  0  0
   -1.5000    0.0000    0.0000 C   0  0  0  0  0  0  0  0  0  0  0  0
   -0.7500    1.2990    0.0000 C   0  0  0  0  0  0  0  0  0  0  0  0
   -1.5000    2.5981    0.0000 C   0  0  0  0  0  0  0  0  0  0  0  0
   -0.7500    3.8971    0.0000 C   0  0  0  0  0  0  0  0  0  0  0  0
   -1.5000    5.1962    0.0000 N   0  0  0  0  0  0  0  0  0  0  0  0
   -3.0000    5.1962    0.0000 C   0  0  0  0  0  0  0  0  0  0  0  0
   -3.7500    3.8971    0.0000 N   0  0  0  0  0  0  0  0  0  0  0  0
   -3.0000    2.5981    0.0000 C   0  0  0  0  0  0  0  0  0  0  0  0
   -3.7500    1.2990    0.0000 N   0  0  0  0  0  0  0  0  0  0  0  0
   -3.1399   -0.0713    0.0000 C   0  0  0  0  0  0  0  0  0  0  0  0
   -4.2546   -1.0750    0.0000 C   0  0  0  0  0  0  0  0  0  0  0  0
   -5.5537   -0.3250    0.0000 N   0  0  0  0  0  0  0  0  0  0  0  0
   -5.2418    1.1422    0.0000 C   0  0  0  0  0  0  0  0  0  0  0  0
    0.7500    1.2990    0.0000 C   0  0  0  0  0  0  0  0  0  0  0  0
  1  2  1  0
  2  3  1  0
  3  4  2  0
  4  5  1  0
  5  6  2  0
  6  7  1  0
  7  8  1  0
  8  9  2  0
  9 10  1  0
 10 11  2  0
 11 12  1  0
 12 13  2  0
 13 14  1  0
 14 15  1  0
 15 16  2  0
 16 17  1  0
 17 18  2  0
  7 19  2  0
 19  3  1  0
 13  8  1  0
 18 14  1  0
M  END
> <ChEMBL ID>
CHEMBL1356744

> <Standard Type>
Potency

> <Standard Relation>
'='

> <Standard Value>
56.2

> <Standard Units>
nM

> <Document ChEMBL ID>
CHEMBL1201862

$$$$

     RDKit          2D

 25 26  0  0  0  0  0  0  0  0999 V2000
    3.7500   -1.2990    0.0000 C   0  0  0  0  0  0  0  0  0  0  0  0
    3.0000    0.0000    0.0000 O   0  0  0  0  0  0  0  0  0  0  0  0
    1.5000    0.0000    0.0000 C   0  0  0  0  0  0  0  0  0  0  0  0
    0.7500   -1.2990    0.0000 C   0  0  0  0  0  0  0  0  0  0  0  0
   -0.7500   -1.2990    0.0000 C   0  0  0  0  0  0  0  0  0  0  0  0
   -1.5000    0.0000    0.0000 C   0  0  0  0  0  0  0  0  0  0  0  0
   -3.0000    0.0000    0.0000 C   0  0  0  0  0  0  0  0  0  0  0  0
   -3.7500   -1.2990    0.0000 O   0  0  0  0  0  0  0  0  0  0  0  0
   -3.7500    1.2990    0.0000 N   0  0  0  0  0  0  0  0  0  0  0  0
   -5.2500    1.2990    0.0000 N   0  0  0  0  0  0  0  0  0  0  0  0
   -6.0000    2.5981    0.0000 C   0  0  0  0  0  0  0  0  0  0  0  0
   -5.2500    3.8971    0.0000 S   0  0  0  0  0  0  0  0  0  0  0  0
   -7.5000    2.5981    0.0000 N   0  0  0  0  0  0  0  0  0  0  0  0
   -8.2500    3.8971    0.0000 C   0  0  0  0  0  0  0  0  0  0  0  0
   -7.5000    5.1962    0.0000 O   0  0  0  0  0  0  0  0  0  0  0  0
   -9.7500    3.8971    0.0000 C   0  0  0  0  0  0  0  0  0  0  0  0
  -10.6317    2.6836    0.0000 C   0  0  0  0  0  0  0  0  0  0  0  0
  -12.0583    3.1471    0.0000 C   0  0  0  0  0  0  0  0  0  0  0  0
  -12.0583    4.6471    0.0000 C   0  0  0  0  0  0  0  0  0  0  0  0
  -13.2718    5.5288    0.0000 Br  0  0  0  0  0  0  0  0  0  0  0  0
  -10.6317    5.1106    0.0000 O   0  0  0  0  0  0  0  0  0  0  0  0
   -0.7500    1.2990    0.0000 C   0  0  0  0  0  0  0  0  0  0  0  0
    0.7500    1.2990    0.0000 C   0  0  0  0  0  0  0  0  0  0  0  0
    1.5000    2.5981    0.0000 O   0  0  0  0  0  0  0  0  0  0  0  0
    0.7500    3.8971    0.0000 C   0  0  0  0  0  0  0  0  0  0  0  0
  1  2  1  0
  2  3  1  0
  3  4  2  0
  4  5  1  0
  5  6  2  0
  6  7  1  0
  7  8  2  0
  7  9  1  0
  9 10  1  0
 10 11  1  0
 11 12  2  0
 11 13  1  0
 13 14  1  0
 14 15  2  0
 14 16  1  0
 16 17  2  0
 17 18  1  0
 18 19  2  0
 19 20  1  0
 19 21  1  0
  6 22  1  0
 22 23  2  0
 23 24  1  0
 24 25  1  0
 23  3  1  0
 21 16  1  0
M  END
> <ChEMBL ID>
CHEMBL1378131

> <Standard Type>
Potency

> <Standard Relation>
'='

> <Standard Value>
56.2

> <Standard Units>
nM

> <Document ChEMBL ID>
CHEMBL1201862

$$$$

     RDKit          2D

 33 37  0  0  0  0  0  0  0  0999 V2000
    3.0000    0.0000    0.0000 C   0  0  0  0  0  0  0  0  0  0  0  0
    1.5000    0.0000    0.0000 C   0  0  0  0  0  0  0  0  0  0  0  0
    0.7500   -1.2990    0.0000 C   0  0  0  0  0  0  0  0  0  0  0  0
   -0.7500   -1.2990    0.0000 C   0  0  0  0  0  0  0  0  0  0  0  0
   -1.5000    0.0000    0.0000 C   0  0  0  0  0  0  0  0  0  0  0  0
   -3.0000    0.0000    0.0000 N   0  0  0  0  0  0  0  0  0  0  0  0
   -3.8817   -1.2135    0.0000 C   0  0  0  0  0  0  0  0  0  0  0  0
   -3.4182   -2.6401    0.0000 S   0  0  0  0  0  0  0  0  0  0  0  0
   -4.4218   -3.7548    0.0000 C   0  0  0  0  0  0  0  0  0  0  0  0
   -3.9583   -5.1814    0.0000 C   0  0  0  0  0  0  0  0  0  0  0  0
   -2.5317   -5.6449    0.0000 N   0  0  0  0  0  0  0  0  0  0  0  0
   -2.5317   -7.1449    0.0000 C   0  0  0  0  0  0  0  0  0  0  0  0
   -1.3182   -8.0266    0.0000 C   0  0  0  0  0  0  0  0  0  0  0  0
   -1.4750   -9.5184    0.0000 C   0  0  0  0  0  0  0  0  0  0  0  0
   -0.2615  -10.4001    0.0000 C   0  0  0  0  0  0  0  0  0  0  0  0
    1.1088   -9.7900    0.0000 C   0  0  0  0  0  0  0  0  0  0  0  0
    1.2656   -8.2982    0.0000 C   0  0  0  0  0  0  0  0  0  0  0  0
    0.0521   -7.4165    0.0000 C   0  0  0  0  0  0  0  0  0  0  0  0
    0.2089   -5.9247    0.0000 C   0  0  0  0  0  0  0  0  0  0  0  0
   -3.9583   -7.6085    0.0000 N   0  0  0  0  0  0  0  0  0  0  0  0
   -4.8400   -6.3949    0.0000 O   0  0  0  0  0  0  0  0  0  0  0  0
   -5.3083   -0.7500    0.0000 N   0  0  0  0  0  0  0  0  0  0  0  0
   -5.3083    0.7500    0.0000 N   0  0  0  0  0  0  0  0  0  0  0  0
   -3.8817    1.2135    0.0000 C   0  0  0  0  0  0  0  0  0  0  0  0
   -3.4182    2.6401    0.0000 C   0  0  0  0  0  0  0  0  0  0  0  0
   -1.9509    2.9520    0.0000 C   0  0  0  0  0  0  0  0  0  0  0  0
   -1.4874    4.3786    0.0000 C   0  0  0  0  0  0  0  0  0  0  0  0
   -2.4911    5.4933    0.0000 N   0  0  0  0  0  0  0  0  0  0  0  0
   -3.9583    5.1814    0.0000 C   0  0  0  0  0  0  0  0  0  0  0  0
   -4.4218    3.7548    0.0000 C   0  0  0  0  0  0  0  0  0  0  0  0
   -0.7500    1.2990    0.0000 C   0  0  0  0  0  0  0  0  0  0  0  0
    0.7500    1.2990    0.0000 C   0  0  0  0  0  0  0  0  0  0  0  0
    1.5000    2.5981    0.0000 C   0  0  0  0  0  0  0  0  0  0  0  0
  1  2  1  0
  2  3  2  0
  3  4  1  0
  4  5  2  0
  5  6  1  0
  6  7  1  0
  7  8  1  0
  8  9  1  0
  9 10  1  0
 10 11  2  0
 11 12  1  0
 12 13  1  0
 13 14  2  0
 14 15  1  0
 15 16  2  0
 16 17  1  0
 17 18  2  0
 18 19  1  0
 12 20  2  0
 20 21  1  0
  7 22  2  0
 22 23  1  0
 23 24  2  0
 24 25  1  0
 25 26  2  0
 26 27  1  0
 27 28  2  0
 28 29  1  0
 29 30  2  0
  5 31  1  0
 31 32  2  0
 32 33  1  0
 32  2  1  0
 24  6  1  0
 30 25  1  0
 21 10  1  0
 18 13  1  0
M  END
> <ChEMBL ID>
CHEMBL1406583

> <Standard Type>
Potency

> <Standard Relation>
'='

> <Standard Value>
56.2

> <Standard Units>
nM

> <Document ChEMBL ID>
CHEMBL1201862

$$$$

     RDKit          2D

 24 27  0  0  0  0  0  0  0  0999 V2000
    3.0000    0.0000    0.0000 C   0  0  0  0  0  0  0  0  0  0  0  0
    1.5000    0.0000    0.0000 C   0  0  0  0  0  0  0  0  0  0  0  0
    0.7500   -1.2990    0.0000 C   0  0  0  0  0  0  0  0  0  0  0  0
   -0.7500   -1.2990    0.0000 C   0  0  0  0  0  0  0  0  0  0  0  0
   -1.5000    0.0000    0.0000 C   0  0  0  0  0  0  0  0  0  0  0  0
   -2.9672    0.3119    0.0000 N   0  0  0  0  0  0  0  0  0  0  0  0
   -3.1240    1.8037    0.0000 C   0  0  0  0  0  0  0  0  0  0  0  0
   -4.4231    2.5537    0.0000 S   0  0  0  0  0  0  0  0  0  0  0  0
   -4.4231    4.0537    0.0000 C   0  0  0  0  0  0  0  0  0  0  0  0
   -5.7221    4.8037    0.0000 C   0  0  0  0  0  0  0  0  0  0  0  0
   -7.0211    4.0537    0.0000 O   0  0  0  0  0  0  0  0  0  0  0  0
   -5.7221    6.3037    0.0000 N   0  0  0  0  0  0  0  0  0  0  0  0
   -7.0211    7.0537    0.0000 C   0  0  0  0  0  0  0  0  0  0  0  0
   -8.3202    6.3037    0.0000 C   0  0  0  0  0  0  0  0  0  0  0  0
   -9.6192    7.0537    0.0000 C   0  0  0  0  0  0  0  0  0  0  0  0
   -9.6192    8.5537    0.0000 C   0  0  0  0  0  0  0  0  0  0  0  0
   -8.3202    9.3037    0.0000 C   0  0  0  0  0  0  0  0  0  0  0  0
   -7.0211    8.5537    0.0000 C   0  0  0  0  0  0  0  0  0  0  0  0
   -8.6320   10.7709    0.0000 C   0  0  0  0  0  0  0  0  0  0  0  0
  -10.1238   10.9277    0.0000 C   0  0  0  0  0  0  0  0  0  0  0  0
  -10.7339    9.5573    0.0000 C   0  0  0  0  0  0  0  0  0  0  0  0
   -1.7537    2.4138    0.0000 N   0  0  0  0  0  0  0  0  0  0  0  0
   -0.7500    1.2990    0.0000 C   0  0  0  0  0  0  0  0  0  0  0  0
    0.7500    1.2990    0.0000 C   0  0  0  0  0  0  0  0  0  0  0  0
  1  2  1  0
  2  3  2  0
  3  4  1  0
  4  5  2  0
  5  6  1  0
  6  7  1  0
  7  8  1  0
  8  9  1  0
  9 10  1  0
 10 11  2  0
 10 12  1  0
 12 13  1  0
 13 14  2  0
 14 15  1  0
 15 16  2  0
 16 17  1  0
 17 18  2  0
 17 19  1  0
 19 20  1  0
 20 21  1  0
  7 22  2  0
 22 23  1  0
 23 24  2  0
 24  2  1  0
 23  5  1  0
 18 13  1  0
 21 16  1  0
M  END
> <ChEMBL ID>
CHEMBL1441761

> <Standard Type>
Potency

> <Standard Relation>
'='

> <Standard Value>
56.2

> <Standard Units>
nM

> <Document ChEMBL ID>
CHEMBL1201862

$$$$

     RDKit          2D

 25 27  0  0  0  0  0  0  0  0999 V2000
    3.0000    0.0000    0.0000 C   0  0  0  0  0  0  0  0  0  0  0  0
    1.5000    0.0000    0.0000 C   0  0  0  0  0  0  0  0  0  0  0  0
    0.7500   -1.2990    0.0000 C   0  0  0  0  0  0  0  0  0  0  0  0
   -0.7500   -1.2990    0.0000 C   0  0  0  0  0  0  0  0  0  0  0  0
   -1.5000    0.0000    0.0000 C   0  0  0  0  0  0  0  0  0  0  0  0
   -3.0000    0.0000    0.0000 C   0  0  0  0  0  0  0  0  0  0  0  0
   -3.7500   -1.2990    0.0000 O   0  0  0  0  0  0  0  0  0  0  0  0
   -3.7500    1.2990    0.0000 C   0  0  0  0  0  0  0  0  0  0  0  0
   -5.2500    1.2990    0.0000 N   0  0  0  0  0  0  0  0  0  0  0  0
   -6.1317    0.0855    0.0000 C   0  0  0  0  0  0  0  0  0  0  0  0
   -5.6682   -1.3411    0.0000 O   0  0  0  0  0  0  0  0  0  0  0  0
   -7.5583    0.5490    0.0000 C   0  0  0  0  0  0  0  0  0  0  0  0
   -8.7718   -0.3326    0.0000 O   0  0  0  0  0  0  0  0  0  0  0  0
   -7.5583    2.0490    0.0000 N   0  0  0  0  0  0  0  0  0  0  0  0
   -8.7718    2.9307    0.0000 C   0  0  0  0  0  0  0  0  0  0  0  0
   -8.6150    4.4225    0.0000 C   0  0  0  0  0  0  0  0  0  0  0  0
   -7.2447    5.0326    0.0000 C   0  0  0  0  0  0  0  0  0  0  0  0
   -7.0879    6.5244    0.0000 C   0  0  0  0  0  0  0  0  0  0  0  0
   -8.3014    7.4061    0.0000 C   0  0  0  0  0  0  0  0  0  0  0  0
   -9.6717    6.7960    0.0000 C   0  0  0  0  0  0  0  0  0  0  0  0
   -9.8285    5.3042    0.0000 C   0  0  0  0  0  0  0  0  0  0  0  0
   -6.1317    2.5126    0.0000 C   0  0  0  0  0  0  0  0  0  0  0  0
   -5.6682    3.9391    0.0000 O   0  0  0  0  0  0  0  0  0  0  0  0
   -0.7500    1.2990    0.0000 C   0  0  0  0  0  0  0  0  0  0  0  0
    0.7500    1.2990    0.0000 C   0  0  0  0  0  0  0  0  0  0  0  0
  1  2  1  0
  2  3  2  0
  3  4  1  0
  4  5  2  0
  5  6  1  0
  6  7  2  0
  6  8  1  0
  8  9  1  0
  9 10  1  0
 10 11  2  0
 10 12  1  0
 12 13  2  0
 12 14  1  0
 14 15  1  0
 15 16  1  0
 16 17  2  0
 17 18  1  0
 18 19  2  0
 19 20  1  0
 20 21  2  0
 14 22  1  0
 22 23  2  0
  5 24  1  0
 24 25  2  0
 25  2  1  0
 22  9  1  0
 21 16  1  0
M  END
> <ChEMBL ID>
CHEMBL1446143

> <Standard Type>
Potency

> <Standard Relation>
'='

> <Standard Value>
56.2

> <Standard Units>
nM

> <Document ChEMBL ID>
CHEMBL1201862

$$$$

     RDKit          2D

 26 28  0  0  0  0  0  0  0  0999 V2000
   -1.2990  -16.3573    0.0000 C   0  0  0  0  0  0  0  0  0  0  0  0
   -1.2990  -14.8573    0.0000 O   0  0  0  0  0  0  0  0  0  0  0  0
   -2.5981  -14.1073    0.0000 C   0  0  0  0  0  0  0  0  0  0  0  0
   -3.8971  -14.8573    0.0000 O   0  0  0  0  0  0  0  0  0  0  0  0
   -2.5981  -12.6073    0.0000 C   0  0  0  0  0  0  0  0  0  0  0  0
   -3.8971  -11.8573    0.0000 C   0  0  0  0  0  0  0  0  0  0  0  0
   -3.8971  -10.3573    0.0000 C   0  0  0  0  0  0  0  0  0  0  0  0
   -2.5981   -9.6073    0.0000 C   0  0  0  0  0  0  0  0  0  0  0  0
   -2.5981   -8.1073    0.0000 N   0  0  0  0  0  0  0  0  0  0  0  0
   -1.2990   -7.3573    0.0000 C   0  0  0  0  0  0  0  0  0  0  0  0
    0.0000   -8.1073    0.0000 O   0  0  0  0  0  0  0  0  0  0  0  0
   -1.2990   -5.8573    0.0000 C   0  0  0  0  0  0  0  0  0  0  0  0
   -0.0000   -5.1073    0.0000 S   0  0  0  0  0  0  0  0  0  0  0  0
   -0.0000   -3.6073    0.0000 C   0  0  0  0  0  0  0  0  0  0  0  0
    1.2135   -2.7256    0.0000 N   0  0  0  0  0  0  0  0  0  0  0  0
    0.7500   -1.2990    0.0000 C   0  0  0  0  0  0  0  0  0  0  0  0
    1.5000    0.0000    0.0000 C   0  0  0  0  0  0  0  0  0  0  0  0
    0.7500    1.2990    0.0000 C   0  0  0  0  0  0  0  0  0  0  0  0
    1.5000    2.5981    0.0000 O   0  0  0  0  0  0  0  0  0  0  0  0
    3.0000    2.5981    0.0000 C   0  0  0  0  0  0  0  0  0  0  0  0
   -0.7500    1.2990    0.0000 C   0  0  0  0  0  0  0  0  0  0  0  0
   -1.5000    0.0000    0.0000 C   0  0  0  0  0  0  0  0  0  0  0  0
   -0.7500   -1.2990    0.0000 C   0  0  0  0  0  0  0  0  0  0  0  0
   -1.2135   -2.7256    0.0000 N   0  0  0  0  0  0  0  0  0  0  0  0
   -1.2990  -10.3573    0.0000 C   0  0  0  0  0  0  0  0  0  0  0  0
   -1.2990  -11.8573    0.0000 C   0  0  0  0  0  0  0  0  0  0  0  0
  1  2  1  0
  2  3  1  0
  3  4  2  0
  3  5  1  0
  5  6  2  0
  6  7  1  0
  7  8  2  0
  8  9  1  0
  9 10  1  0
 10 11  2  0
 10 12  1  0
 12 13  1  0
 13 14  1  0
 14 15  2  0
 15 16  1  0
 16 17  2  0
 17 18  1  0
 18 19  1  0
 19 20  1  0
 18 21  2  0
 21 22  1  0
 22 23  2  0
 23 24  1  0
  8 25  1  0
 25 26  2  0
 26  5  1  0
 24 14  1  0
 23 16  1  0
M  END
> <ChEMBL ID>
CHEMBL1472767

> <Standard Type>
Potency

> <Standard Relation>
'='

> <Standard Value>
56.2

> <Standard Units>
nM

> <Document ChEMBL ID>
CHEMBL1201862

$$$$

     RDKit          2D

 38 42  0  0  0  0  0  0  0  0999 V2000
   16.5000   -7.7942    0.0000 C   0  0  0  0  0  0  0  0  0  0  0  0
   15.0000   -7.7942    0.0000 C   0  0  0  0  0  0  0  0  0  0  0  0
   14.2500   -6.4952    0.0000 O   0  0  0  0  0  0  0  0  0  0  0  0
   12.7500   -6.4952    0.0000 C   0  0  0  0  0  0  0  0  0  0  0  0
   12.0000   -7.7942    0.0000 C   0  0  0  0  0  0  0  0  0  0  0  0
   10.5000   -7.7942    0.0000 C   0  0  0  0  0  0  0  0  0  0  0  0
    9.7500   -6.4952    0.0000 C   0  0  0  0  0  0  0  0  0  0  0  0
    8.2500   -6.4952    0.0000 N   0  0  0  0  0  0  0  0  0  0  0  0
    7.5000   -5.1962    0.0000 C   0  0  0  0  0  0  0  0  0  0  0  0
    8.2500   -3.8971    0.0000 O   0  0  0  0  0  0  0  0  0  0  0  0
    6.0000   -5.1962    0.0000 C   0  0  0  0  0  0  0  0  0  0  0  0
    5.2500   -3.8971    0.0000 S   0  0  0  0  0  0  0  0  0  0  0  0
    3.7500   -3.8971    0.0000 C   0  0  0  0  0  0  0  0  0  0  0  0
    3.0000   -5.1962    0.0000 N   0  0  0  0  0  0  0  0  0  0  0  0
    1.5000   -5.1962    0.0000 C   0  0  0  0  0  0  0  0  0  0  0  0
    0.7500   -3.8971    0.0000 C   0  0  0  0  0  0  0  0  0  0  0  0
    1.5000   -2.5981    0.0000 C   0  0  0  0  0  0  0  0  0  0  0  0
    3.0000   -2.5981    0.0000 N   0  0  0  0  0  0  0  0  0  0  0  0
    0.7500   -1.2990    0.0000 C   0  0  0  0  0  0  0  0  0  0  0  0
    1.5000    0.0000    0.0000 C   0  0  0  0  0  0  0  0  0  0  0  0
    0.7500    1.2990    0.0000 C   0  0  0  0  0  0  0  0  0  0  0  0
   -0.7500    1.2990    0.0000 C   0  0  0  0  0  0  0  0  0  0  0  0
   -1.5000    0.0000    0.0000 C   0  0  0  0  0  0  0  0  0  0  0  0
   -0.7500   -1.2990    0.0000 C   0  0  0  0  0  0  0  0  0  0  0  0
   -1.5000   -2.5981    0.0000 N   0  0  0  0  0  0  0  0  0  0  0  0
   -3.0000   -2.5981    0.0000 C   0  0  0  0  0  0  0  0  0  0  0  0
   -3.7500   -3.8971    0.0000 C   0  0  0  0  0  0  0  0  0  0  0  0
   -5.2500   -3.8971    0.0000 C   0  0  0  0  0  0  0  0  0  0  0  0
   -6.0000   -5.1962    0.0000 C   0  0  0  0  0  0  0  0  0  0  0  0
   -5.2500   -6.4952    0.0000 C   0  0  0  0  0  0  0  0  0  0  0  0
   -3.7500   -6.4952    0.0000 C   0  0  0  0  0  0  0  0  0  0  0  0
   -3.0000   -5.1962    0.0000 C   0  0  0  0  0  0  0  0  0  0  0  0
   -1.5000   -5.1962    0.0000 C   0  0  0  0  0  0  0  0  0  0  0  0
   -0.7500   -3.8971    0.0000 S   0  0  0  0  0  0  0  0  0  0  0  0
   -0.4895   -5.3743    0.0000 O   0  0  0  0  0  0  0  0  0  0  0  0
   -2.1595   -4.4101    0.0000 O   0  0  0  0  0  0  0  0  0  0  0  0
   10.5000   -5.1962    0.0000 C   0  0  0  0  0  0  0  0  0  0  0  0
   12.0000   -5.1962    0.0000 C   0  0  0  0  0  0  0  0  0  0  0  0
  1  2  1  0
  2  3  1  0
  3  4  1  0
  4  5  2  0
  5  6  1  0
  6  7  2  0
  7  8  1  0
  8  9  1  0
  9 10  2  0
  9 11  1  0
 11 12  1  0
 12 13  1  0
 13 14  2  0
 14 15  1  0
 15 16  2  0
 16 17  1  0
 17 18  2  0
 17 19  1  0
 19 20  2  0
 20 21  1  0
 21 22  2  0
 22 23  1  0
 23 24  2  0
 24 25  1  0
 25 26  1  0
 26 27  1  0
 27 28  2  0
 28 29  1  0
 29 30  2  0
 30 31  1  0
 31 32  2  0
 32 33  1  0
 25 34  1  0
 34 35  2  0
 34 36  2  0
  7 37  1  0
 37 38  2  0
 38  4  1  0
 18 13  1  0
 24 19  1  0
 32 27  1  0
 34 16  1  0
M  END
> <ChEMBL ID>
CHEMBL1473284

> <Standard Type>
Potency

> <Standard Relation>
'='

> <Standard Value>
56.2

> <Standard Units>
nM

> <Document ChEMBL ID>
CHEMBL1201862

$$$$

     RDKit          2D

 22 23  0  0  0  0  0  0  0  0999 V2000
    3.5260   -1.2990    0.0000 C   0  0  0  0  0  0  0  0  0  0  0  0
    2.7760    0.0000    0.0000 S   0  0  0  0  0  0  0  0  0  0  0  0
    1.2760    0.0000    0.0000 C   0  0  0  0  0  0  0  0  0  0  0  0
    0.3943    1.2135    0.0000 N   0  0  0  0  0  0  0  0  0  0  0  0
   -1.0323    0.7500    0.0000 N   0  0  0  0  0  0  0  0  0  0  0  0
   -1.0323   -0.7500    0.0000 C   0  0  0  0  0  0  0  0  0  0  0  0
   -2.2458   -1.6317    0.0000 C   0  0  0  0  0  0  0  0  0  0  0  0
   -3.6161   -1.0216    0.0000 C   0  0  0  0  0  0  0  0  0  0  0  0
   -4.8297   -1.9033    0.0000 C   0  0  0  0  0  0  0  0  0  0  0  0
   -6.2000   -1.2931    0.0000 C   0  0  0  0  0  0  0  0  0  0  0  0
   -7.4135   -2.1748    0.0000 C   0  0  0  0  0  0  0  0  0  0  0  0
   -8.7838   -1.5647    0.0000 C   0  0  0  0  0  0  0  0  0  0  0  0
   -9.9973   -2.4464    0.0000 C   0  0  0  0  0  0  0  0  0  0  0  0
  -11.3677   -1.8363    0.0000 C   0  0  0  0  0  0  0  0  0  0  0  0
  -12.5812   -2.7180    0.0000 C   0  0  0  0  0  0  0  0  0  0  0  0
  -12.5812   -4.2180    0.0000 N   0  0  0  0  0  0  0  0  0  0  0  0
  -14.0078   -4.6815    0.0000 N   0  0  0  0  0  0  0  0  0  0  0  0
  -14.8894   -3.4680    0.0000 C   0  0  0  0  0  0  0  0  0  0  0  0
  -16.3894   -3.4680    0.0000 S   0  0  0  0  0  0  0  0  0  0  0  0
  -17.1394   -2.1689    0.0000 C   0  0  0  0  0  0  0  0  0  0  0  0
  -14.0078   -2.2544    0.0000 O   0  0  0  0  0  0  0  0  0  0  0  0
    0.3943   -1.2135    0.0000 O   0  0  0  0  0  0  0  0  0  0  0  0
  1  2  1  0
  2  3  1  0
  3  4  2  0
  4  5  1  0
  5  6  2  0
  6  7  1  0
  7  8  1  0
  8  9  1  0
  9 10  1  0
 10 11  1  0
 11 12  1  0
 12 13  1  0
 13 14  1  0
 14 15  1  0
 15 16  2  0
 16 17  1  0
 17 18  2  0
 18 19  1  0
 19 20  1  0
 18 21  1  0
  6 22  1  0
 22  3  1  0
 21 15  1  0
M  END
> <ChEMBL ID>
CHEMBL1516959

> <Standard Type>
Potency

> <Standard Relation>
'='

> <Standard Value>
56.2

> <Standard Units>
nM

> <Document ChEMBL ID>
CHEMBL1201862

$$$$

     RDKit          2D

 28 31  0  0  0  0  0  0  0  0999 V2000
    0.7045   10.5759    0.0000 C   0  0  0  0  0  0  0  0  0  0  0  0
    1.7082    9.4612    0.0000 O   0  0  0  0  0  0  0  0  0  0  0  0
    3.1755    9.7730    0.0000 C   0  0  0  0  0  0  0  0  0  0  0  0
    3.6390   11.1996    0.0000 C   0  0  0  0  0  0  0  0  0  0  0  0
    5.1062   11.5115    0.0000 C   0  0  0  0  0  0  0  0  0  0  0  0
    6.1099   10.3968    0.0000 C   0  0  0  0  0  0  0  0  0  0  0  0
    5.6464    8.9702    0.0000 C   0  0  0  0  0  0  0  0  0  0  0  0
    4.1791    8.6583    0.0000 C   0  0  0  0  0  0  0  0  0  0  0  0
    3.7156    7.2317    0.0000 N   0  0  0  0  0  0  0  0  0  0  0  0
    2.2484    6.9199    0.0000 C   0  0  0  0  0  0  0  0  0  0  0  0
    1.2447    8.0346    0.0000 O   0  0  0  0  0  0  0  0  0  0  0  0
    1.7849    5.4933    0.0000 N   0  0  0  0  0  0  0  0  0  0  0  0
    0.3177    5.1814    0.0000 C   0  0  0  0  0  0  0  0  0  0  0  0
   -0.1459    3.7548    0.0000 C   0  0  0  0  0  0  0  0  0  0  0  0
    0.8578    2.6401    0.0000 C   0  0  0  0  0  0  0  0  0  0  0  0
    0.3943    1.2135    0.0000 C   0  0  0  0  0  0  0  0  0  0  0  0
    1.2760    0.0000    0.0000 N   0  0  0  0  0  0  0  0  0  0  0  0
    0.3943   -1.2135    0.0000 C   0  0  0  0  0  0  0  0  0  0  0  0
    0.7062   -2.6807    0.0000 C   0  0  0  0  0  0  0  0  0  0  0  0
   -0.4086   -3.6844    0.0000 C   0  0  0  0  0  0  0  0  0  0  0  0
   -0.0967   -5.1517    0.0000 C   0  0  0  0  0  0  0  0  0  0  0  0
   -1.8351   -3.2209    0.0000 C   0  0  0  0  0  0  0  0  0  0  0  0
   -2.9499   -4.2246    0.0000 C   0  0  0  0  0  0  0  0  0  0  0  0
   -2.1470   -1.7537    0.0000 C   0  0  0  0  0  0  0  0  0  0  0  0
   -1.0323   -0.7500    0.0000 C   0  0  0  0  0  0  0  0  0  0  0  0
   -1.0323    0.7500    0.0000 N   0  0  0  0  0  0  0  0  0  0  0  0
    2.3250    2.9520    0.0000 C   0  0  0  0  0  0  0  0  0  0  0  0
    2.7886    4.3786    0.0000 C   0  0  0  0  0  0  0  0  0  0  0  0
  1  2  1  0
  2  3  1  0
  3  4  2  0
  4  5  1  0
  5  6  2  0
  6  7  1  0
  7  8  2  0
  8  9  1  0
  9 10  1  0
 10 11  2  0
 10 12  1  0
 12 13  1  0
 13 14  1  0
 14 15  1  0
 15 16  1  0
 16 17  2  0
 17 18  1  0
 18 19  2  0
 19 20  1  0
 20 21  1  0
 20 22  2  0
 22 23  1  0
 22 24  1  0
 24 25  2  0
 25 26  1  0
 15 27  1  0
 27 28  1  0
  8  3  1  0
 28 12  1  0
 26 16  1  0
 25 18  1  0
M  END
> <ChEMBL ID>
CHEMBL1527704

> <Standard Type>
Potency

> <Standard Relation>
'='

> <Standard Value>
56.2

> <Standard Units>
nM

> <Document ChEMBL ID>
CHEMBL1201862

$$$$

     RDKit          2D

 26 29  0  0  0  0  0  0  0  0999 V2000
    8.2865    8.5520    0.0000 C   0  0  0  0  0  0  0  0  0  0  0  0
    7.0730    9.4337    0.0000 C   0  0  0  0  0  0  0  0  0  0  0  0
    7.0730   10.9337    0.0000 O   0  0  0  0  0  0  0  0  0  0  0  0
    5.6464   11.3972    0.0000 C   0  0  0  0  0  0  0  0  0  0  0  0
    5.1828   12.8238    0.0000 C   0  0  0  0  0  0  0  0  0  0  0  0
    3.7563   13.2873    0.0000 C   0  0  0  0  0  0  0  0  0  0  0  0
    3.7563   14.7873    0.0000 C   0  0  0  0  0  0  0  0  0  0  0  0
    5.1828   15.2509    0.0000 C   0  0  0  0  0  0  0  0  0  0  0  0
    6.0645   14.0373    0.0000 S   0  0  0  0  0  0  0  0  0  0  0  0
    4.7647   10.1837    0.0000 N   0  0  0  0  0  0  0  0  0  0  0  0
    5.6464    8.9702    0.0000 C   0  0  0  0  0  0  0  0  0  0  0  0
    5.1828    7.5436    0.0000 C   0  0  0  0  0  0  0  0  0  0  0  0
    3.7156    7.2317    0.0000 S   0  0  0  0  0  0  0  0  0  0  0  0
    3.2521    5.8051    0.0000 C   0  0  0  0  0  0  0  0  0  0  0  0
    1.7849    5.4933    0.0000 C   0  0  0  0  0  0  0  0  0  0  0  0
    0.7812    6.6080    0.0000 O   0  0  0  0  0  0  0  0  0  0  0  0
    1.3213    4.0667    0.0000 N   0  0  0  0  0  0  0  0  0  0  0  0
   -0.1459    3.7548    0.0000 C   0  0  0  0  0  0  0  0  0  0  0  0
   -0.6094    2.3282    0.0000 C   0  0  0  0  0  0  0  0  0  0  0  0
    0.3943    1.2135    0.0000 C   0  0  0  0  0  0  0  0  0  0  0  0
    1.8615    1.5254    0.0000 C   0  0  0  0  0  0  0  0  0  0  0  0
    2.3250    2.9520    0.0000 C   0  0  0  0  0  0  0  0  0  0  0  0
    1.2760    0.0000    0.0000 O   0  0  0  0  0  0  0  0  0  0  0  0
    0.3943   -1.2135    0.0000 C   0  0  0  0  0  0  0  0  0  0  0  0
   -1.0323   -0.7500    0.0000 C   0  0  0  0  0  0  0  0  0  0  0  0
   -1.0323    0.7500    0.0000 O   0  0  0  0  0  0  0  0  0  0  0  0
  1  2  1  0
  2  3  1  0
  3  4  1  0
  4  5  1  0
  5  6  2  0
  6  7  1  0
  7  8  2  0
  8  9  1  0
  4 10  2  0
 10 11  1  0
 11 12  1  0
 12 13  1  0
 13 14  1  0
 14 15  1  0
 15 16  2  0
 15 17  1  0
 17 18  1  0
 18 19  1  0
 19 20  1  0
 20 21  1  0
 21 22  1  0
 20 23  1  0
 23 24  1  0
 24 25  1  0
 25 26  1  0
 11  2  2  0
 22 17  1  0
  9  5  1  0
 26 20  1  0
M  END
> <ChEMBL ID>
CHEMBL1528153

> <Standard Type>
Potency

> <Standard Relation>
'='

> <Standard Value>
56.2

> <Standard Units>
nM

> <Document ChEMBL ID>
CHEMBL1201862

$$$$

     RDKit          2D

 25 26  0  0  0  0  0  0  0  0999 V2000
    6.0000   -2.5981    0.0000 C   0  0  0  0  0  0  0  0  0  0  0  0
    5.2500   -1.2990    0.0000 O   0  0  0  0  0  0  0  0  0  0  0  0
    3.7500   -1.2990    0.0000 C   0  0  0  0  0  0  0  0  0  0  0  0
    3.0000    0.0000    0.0000 O   0  0  0  0  0  0  0  0  0  0  0  0
    1.5000    0.0000    0.0000 C   0  0  0  0  0  0  0  0  0  0  0  0
    0.7500   -1.2990    0.0000 C   0  0  0  0  0  0  0  0  0  0  0  0
   -0.7500   -1.2990    0.0000 C   0  0  0  0  0  0  0  0  0  0  0  0
   -1.5000    0.0000    0.0000 C   0  0  0  0  0  0  0  0  0  0  0  0
   -3.0000    0.0000    0.0000 O   0  0  0  0  0  0  0  0  0  0  0  0
   -3.7500    1.2990    0.0000 C   0  0  0  0  0  0  0  0  0  0  0  0
   -0.7500    1.2990    0.0000 C   0  0  0  0  0  0  0  0  0  0  0  0
    0.7500    1.2990    0.0000 C   0  0  0  0  0  0  0  0  0  0  0  0
    1.5000    2.5981    0.0000 C   0  0  0  0  0  0  0  0  0  0  0  0
    0.7500    3.8971    0.0000 O   0  0  0  0  0  0  0  0  0  0  0  0
    3.0000    2.5981    0.0000 C   0  0  0  0  0  0  0  0  0  0  0  0
    3.7500    3.8971    0.0000 C   0  0  0  0  0  0  0  0  0  0  0  0
    5.2500    3.8971    0.0000 C   0  0  0  0  0  0  0  0  0  0  0  0
    6.0000    2.5981    0.0000 C   0  0  0  0  0  0  0  0  0  0  0  0
    7.5000    2.5981    0.0000 C   0  0  0  0  0  0  0  0  0  0  0  0
    8.2500    3.8971    0.0000 C   0  0  0  0  0  0  0  0  0  0  0  0
    9.7500    3.8971    0.0000 O   0  0  0  0  0  0  0  0  0  0  0  0
   10.5000    2.5981    0.0000 C   0  0  0  0  0  0  0  0  0  0  0  0
    7.5000    5.1962    0.0000 C   0  0  0  0  0  0  0  0  0  0  0  0
    8.2500    6.4952    0.0000 Br  0  0  0  0  0  0  0  0  0  0  0  0
    6.0000    5.1962    0.0000 C   0  0  0  0  0  0  0  0  0  0  0  0
  1  2  1  0
  2  3  1  0
  3  4  1  0
  4  5  1  0
  5  6  2  0
  6  7  1  0
  7  8  2  0
  8  9  1  0
  9 10  1  0
  8 11  1  0
 11 12  2  0
 12 13  1  0
 13 14  2  0
 13 15  1  0
 15 16  2  0
 16 17  1  0
 17 18  2  0
 18 19  1  0
 19 20  2  0
 20 21  1  0
 21 22  1  0
 20 23  1  0
 23 24  1  0
 23 25  2  0
 12  5  1  0
 25 17  1  0
M  END
> <ChEMBL ID>
CHEMBL1555158

> <Standard Type>
Potency

> <Standard Relation>
'='

> <Standard Value>
56.2

> <Standard Units>
nM

> <Document ChEMBL ID>
CHEMBL1201862

$$$$

     RDKit          2D

 18 19  0  0  0  0  0  0  0  0999 V2000
    5.7760    2.5981    0.0000 C   0  0  0  0  0  0  0  0  0  0  0  0
    5.0260    1.2990    0.0000 C   0  0  0  0  0  0  0  0  0  0  0  0
    3.5260    1.2990    0.0000 C   0  0  0  0  0  0  0  0  0  0  0  0
    2.7760    0.0000    0.0000 C   0  0  0  0  0  0  0  0  0  0  0  0
    3.5260   -1.2990    0.0000 C   0  0  0  0  0  0  0  0  0  0  0  0
    1.2760    0.0000    0.0000 C   0  0  0  0  0  0  0  0  0  0  0  0
    0.3943    1.2135    0.0000 N   0  0  0  0  0  0  0  0  0  0  0  0
   -1.0323    0.7500    0.0000 N   0  0  0  0  0  0  0  0  0  0  0  0
   -1.0323   -0.7500    0.0000 C   0  0  0  0  0  0  0  0  0  0  0  0
   -2.2458   -1.6317    0.0000 N   0  0  0  0  0  0  0  0  0  0  0  0
   -3.6161   -1.0216    0.0000 C   0  0  0  0  0  0  0  0  0  0  0  0
   -3.7729    0.4702    0.0000 O   0  0  0  0  0  0  0  0  0  0  0  0
   -4.8297   -1.9033    0.0000 C   0  0  0  0  0  0  0  0  0  0  0  0
   -4.8297   -3.4033    0.0000 C   0  0  0  0  0  0  0  0  0  0  0  0
   -6.2562   -3.8668    0.0000 C   0  0  0  0  0  0  0  0  0  0  0  0
   -7.1379   -2.6533    0.0000 C   0  0  0  0  0  0  0  0  0  0  0  0
   -6.2562   -1.4397    0.0000 O   0  0  0  0  0  0  0  0  0  0  0  0
    0.3943   -1.2135    0.0000 S   0  0  0  0  0  0  0  0  0  0  0  0
  1  2  1  0
  2  3  1  0
  3  4  1  0
  4  5  1  0
  4  6  1  0
  6  7  2  0
  7  8  1  0
  8  9  2  0
  9 10  1  0
 10 11  1  0
 11 12  2  0
 11 13  1  0
 13 14  1  0
 14 15  1  0
 15 16  1  0
 16 17  1  0
  9 18  1  0
 18  6  1  0
 17 13  1  0
M  END
> <ChEMBL ID>
CHEMBL1587097

> <Standard Type>
Potency

> <Standard Relation>
'='

> <Standard Value>
56.2

> <Standard Units>
nM

> <Document ChEMBL ID>
CHEMBL1201862

$$$$

     RDKit          2D

 25 28  0  0  0  0  0  0  0  0999 V2000
   -8.2166    2.8055    0.0000 C   0  0  0  0  0  0  0  0  0  0  0  0
   -7.7530    1.3789    0.0000 C   0  0  0  0  0  0  0  0  0  0  0  0
   -6.2858    1.0670    0.0000 C   0  0  0  0  0  0  0  0  0  0  0  0
   -5.8223   -0.3596    0.0000 C   0  0  0  0  0  0  0  0  0  0  0  0
   -4.3551   -0.6715    0.0000 C   0  0  0  0  0  0  0  0  0  0  0  0
   -3.2404   -1.6751    0.0000 C   0  0  0  0  0  0  0  0  0  0  0  0
   -2.9285   -0.2079    0.0000 C   0  0  0  0  0  0  0  0  0  0  0  0
   -1.9248    0.9068    0.0000 C   0  0  0  0  0  0  0  0  0  0  0  0
   -2.2367    2.3740    0.0000 N   0  0  0  0  0  0  0  0  0  0  0  0
   -3.6070    2.9841    0.0000 C   0  0  0  0  0  0  0  0  0  0  0  0
   -3.7638    4.4759    0.0000 C   0  0  0  0  0  0  0  0  0  0  0  0
   -4.8205    2.1024    0.0000 O   0  0  0  0  0  0  0  0  0  0  0  0
   -0.9376    3.1240    0.0000 C   0  0  0  0  0  0  0  0  0  0  0  0
   -0.7808    4.6158    0.0000 C   0  0  0  0  0  0  0  0  0  0  0  0
    0.5895    5.2259    0.0000 C   0  0  0  0  0  0  0  0  0  0  0  0
    0.7463    6.7177    0.0000 C   0  0  0  0  0  0  0  0  0  0  0  0
   -0.4672    7.5994    0.0000 C   0  0  0  0  0  0  0  0  0  0  0  0
   -1.8376    6.9893    0.0000 C   0  0  0  0  0  0  0  0  0  0  0  0
   -3.0511    7.8709    0.0000 O   0  0  0  0  0  0  0  0  0  0  0  0
   -2.8943    9.3627    0.0000 C   0  0  0  0  0  0  0  0  0  0  0  0
   -1.9944    5.4975    0.0000 C   0  0  0  0  0  0  0  0  0  0  0  0
    0.1771    2.1203    0.0000 C   0  0  0  0  0  0  0  0  0  0  0  0
   -0.4330    0.7500    0.0000 C   0  0  0  0  0  0  0  0  0  0  0  0
    0.8660    0.0000    0.0000 C   0  0  0  0  0  0  0  0  0  0  0  0
   -0.4330   -0.7500    0.0000 C   0  0  0  0  0  0  0  0  0  0  0  0
  1  2  1  0
  2  3  1  0
  3  4  1  0
  5  4  1  6
  5  6  1  0
  7  6  1  1
  7  8  1  0
  8  9  1  6
  9 10  1  0
 10 11  1  0
 10 12  2  0
  9 13  1  0
 13 14  1  6
 14 15  2  0
 15 16  1  0
 16 17  2  0
 17 18  1  0
 18 19  1  0
 19 20  1  0
 18 21  2  0
 13 22  1  0
 22 23  1  0
 23 24  1  0
 24 25  1  0
  7  5  1  0
 23  8  1  0
 21 14  1  0
 25 23  1  0
M  END
> <ChEMBL ID>
CHEMBL1612675

> <Standard Type>
Potency

> <Standard Relation>
'='

> <Standard Value>
56.2

> <Standard Units>
nM

> <Document ChEMBL ID>
CHEMBL1201862

$$$$

     RDKit          2D

 20 22  0  0  0  0  0  0  0  0999 V2000
   -5.4912    4.7648    0.0000 C   0  0  0  0  0  0  0  0  0  0  0  0
   -4.3764    3.7611    0.0000 O   0  0  0  0  0  0  0  0  0  0  0  0
   -2.9499    4.2246    0.0000 C   0  0  0  0  0  0  0  0  0  0  0  0
   -2.6380    5.6918    0.0000 O   0  0  0  0  0  0  0  0  0  0  0  0
   -1.8351    3.2209    0.0000 C   0  0  0  0  0  0  0  0  0  0  0  0
   -0.4086    3.6844    0.0000 C   0  0  0  0  0  0  0  0  0  0  0  0
   -0.0967    5.1517    0.0000 C   0  0  0  0  0  0  0  0  0  0  0  0
    0.7062    2.6807    0.0000 N   0  0  0  0  0  0  0  0  0  0  0  0
    0.3943    1.2135    0.0000 C   0  0  0  0  0  0  0  0  0  0  0  0
    1.2760    0.0000    0.0000 N   0  0  0  0  0  0  0  0  0  0  0  0
    0.3943   -1.2135    0.0000 C   0  0  0  0  0  0  0  0  0  0  0  0
   -1.0323   -0.7500    0.0000 N   0  0  0  0  0  0  0  0  0  0  0  0
   -1.0323    0.7500    0.0000 N   0  0  0  0  0  0  0  0  0  0  0  0
   -2.1470    1.7537    0.0000 C   0  0  0  0  0  0  0  0  0  0  0  0
   -3.5736    1.2902    0.0000 C   0  0  0  0  0  0  0  0  0  0  0  0
   -4.6883    2.2939    0.0000 C   0  0  0  0  0  0  0  0  0  0  0  0
   -6.1149    1.8303    0.0000 C   0  0  0  0  0  0  0  0  0  0  0  0
   -6.4268    0.3631    0.0000 C   0  0  0  0  0  0  0  0  0  0  0  0
   -5.3120   -0.6406    0.0000 C   0  0  0  0  0  0  0  0  0  0  0  0
   -3.8855   -0.1771    0.0000 N   0  0  0  0  0  0  0  0  0  0  0  0
  1  2  1  0
  2  3  1  0
  3  4  1  0
  3  5  2  0
  5  6  1  0
  6  7  1  0
  6  8  2  0
  8  9  1  0
  9 10  2  0
 10 11  1  0
 11 12  2  0
 12 13  1  0
 13 14  1  0
 14 15  1  0
 15 16  2  0
 16 17  1  0
 17 18  2  0
 18 19  1  0
 19 20  2  0
 14  5  1  0
 20 15  1  0
 13  9  1  0
M  END
> <ChEMBL ID>
CHEMBL2002980

> <Standard Type>
Potency

> <Standard Relation>
'='

> <Standard Value>
56.2

> <Standard Units>
nM

> <Document ChEMBL ID>
CHEMBL1201862

$$$$

     RDKit          2D

 25 27  0  0  0  0  0  0  0  0999 V2000
    1.5000  -10.3923    0.0000 C   0  0  0  0  0  0  0  0  0  0  0  0
    0.7500   -9.0933    0.0000 C   0  0  0  0  0  0  0  0  0  0  0  0
    1.5000   -7.7942    0.0000 N   0  0  0  0  0  0  0  0  0  0  0  0
    0.7500   -6.4952    0.0000 N   0  0  0  0  0  0  0  0  0  0  0  0
    1.5000   -5.1962    0.0000 C   0  0  0  0  0  0  0  0  0  0  0  0
    3.0000   -5.1962    0.0000 O   0  0  0  0  0  0  0  0  0  0  0  0
    0.7500   -3.8971    0.0000 C   0  0  0  0  0  0  0  0  0  0  0  0
   -0.7500   -3.8971    0.0000 C   0  0  0  0  0  0  0  0  0  0  0  0
   -1.5000   -2.5981    0.0000 C   0  0  0  0  0  0  0  0  0  0  0  0
   -0.7500   -1.2990    0.0000 C   0  0  0  0  0  0  0  0  0  0  0  0
    0.7500   -1.2990    0.0000 C   0  0  0  0  0  0  0  0  0  0  0  0
    1.5000   -2.5981    0.0000 C   0  0  0  0  0  0  0  0  0  0  0  0
    1.5000    0.0000    0.0000 O   0  0  0  0  0  0  0  0  0  0  0  0
    0.7500    1.2990    0.0000 C   0  0  0  0  0  0  0  0  0  0  0  0
   -0.7500    1.2990    0.0000 C   0  0  0  0  0  0  0  0  0  0  0  0
   -1.5000    0.0000    0.0000 O   0  0  0  0  0  0  0  0  0  0  0  0
   -0.7500   -9.0933    0.0000 C   0  0  0  0  0  0  0  0  0  0  0  0
   -1.5000   -7.7942    0.0000 C   0  0  0  0  0  0  0  0  0  0  0  0
   -3.0000   -7.7942    0.0000 C   0  0  0  0  0  0  0  0  0  0  0  0
   -3.7500   -9.0933    0.0000 C   0  0  0  0  0  0  0  0  0  0  0  0
   -5.2500   -9.0933    0.0000 N   0  0  0  0  0  4  0  0  0  0  0  0
   -6.0000  -10.3923    0.0000 O   0  0  0  0  0  0  0  0  0  0  0  0
   -6.0000   -7.7942    0.0000 O   0  0  0  0  0  1  0  0  0  0  0  0
   -3.0000  -10.3923    0.0000 C   0  0  0  0  0  0  0  0  0  0  0  0
   -1.5000  -10.3923    0.0000 C   0  0  0  0  0  0  0  0  0  0  0  0
  1  2  1  0
  2  3  2  0
  3  4  1  0
  4  5  1  0
  5  6  2  0
  5  7  1  0
  7  8  2  0
  8  9  1  0
  9 10  2  0
 10 11  1  0
 11 12  2  0
 11 13  1  0
 13 14  1  0
 14 15  1  0
 15 16  1  0
  2 17  1  0
 17 18  2  0
 18 19  1  0
 19 20  2  0
 20 21  1  0
 21 22  2  0
 21 23  1  0
 20 24  1  0
 24 25  2  0
 12  7  1  0
 25 17  1  0
 16 10  1  0
M  CHG  2  21   1  23  -1
M  END
> <ChEMBL ID>
CHEMBL3207898

> <Standard Type>
Potency

> <Standard Relation>
'='

> <Standard Value>
56.2

> <Standard Units>
nM

> <Document ChEMBL ID>
CHEMBL1201862

$$$$

     RDKit          2D

 17 19  0  0  0  0  0  0  0  0999 V2000
    0.5271    8.0861    0.0000 O   0  0  0  0  0  0  0  0  0  0  0  0
   -0.8995    7.6226    0.0000 C   0  0  0  0  0  0  0  0  0  0  0  0
   -2.0143    8.6263    0.0000 O   0  0  0  0  0  0  0  0  0  0  0  0
   -3.4408    8.1628    0.0000 C   0  0  0  0  0  0  0  0  0  0  0  0
   -3.7527    6.6955    0.0000 C   0  0  0  0  0  0  0  0  0  0  0  0
   -2.6380    5.6918    0.0000 C   0  0  0  0  0  0  0  0  0  0  0  0
   -1.2114    6.1554    0.0000 C   0  0  0  0  0  0  0  0  0  0  0  0
   -0.0967    5.1517    0.0000 C   0  0  0  0  0  0  0  0  0  0  0  0
   -0.4086    3.6844    0.0000 C   0  0  0  0  0  0  0  0  0  0  0  0
   -1.8351    3.2209    0.0000 C   0  0  0  0  0  0  0  0  0  0  0  0
   -2.1470    1.7537    0.0000 C   0  0  0  0  0  0  0  0  0  0  0  0
   -1.0323    0.7500    0.0000 C   0  0  0  0  0  0  0  0  0  0  0  0
    0.3943    1.2135    0.0000 C   0  0  0  0  0  0  0  0  0  0  0  0
    0.7062    2.6807    0.0000 C   0  0  0  0  0  0  0  0  0  0  0  0
    1.2760    0.0000    0.0000 O   0  0  0  0  0  0  0  0  0  0  0  0
    0.3943   -1.2135    0.0000 C   0  0  0  0  0  0  0  0  0  0  0  0
   -1.0323   -0.7500    0.0000 O   0  0  0  0  0  0  0  0  0  0  0  0
  1  2  2  0
  2  3  1  0
  3  4  1  0
  4  5  1  0
  5  6  1  0
  6  7  1  0
  7  8  2  0
  8  9  1  0
  9 10  2  0
 10 11  1  0
 11 12  2  0
 12 13  1  0
 13 14  2  0
 13 15  1  0
 15 16  1  0
 16 17  1  0
  7  2  1  0
 14  9  1  0
 17 12  1  0
M  END
> <ChEMBL ID>
CHEMBL3208224

> <Standard Type>
Potency

> <Standard Relation>
'='

> <Standard Value>
56.2

> <Standard Units>
nM

> <Document ChEMBL ID>
CHEMBL1201862

$$$$

     RDKit          2D

 33 37  0  0  0  0  0  0  0  0999 V2000
    6.7267    3.8876    0.0000 C   0  0  0  0  0  0  0  0  0  0  0  0
    5.2595    3.5757    0.0000 C   0  0  0  0  0  0  0  0  0  0  0  0
    4.7960    2.1491    0.0000 C   0  0  0  0  0  0  0  0  0  0  0  0
    3.3287    1.8373    0.0000 C   0  0  0  0  0  0  0  0  0  0  0  0
    2.3250    2.9520    0.0000 C   0  0  0  0  0  0  0  0  0  0  0  0
    0.8578    2.6401    0.0000 C   0  0  0  0  0  0  0  0  0  0  0  0
    0.3943    1.2135    0.0000 N   0  0  0  0  0  0  0  0  0  0  0  0
    1.2760    0.0000    0.0000 N   0  0  0  0  0  0  0  0  0  0  0  0
    0.3943   -1.2135    0.0000 N   0  0  0  0  0  0  0  0  0  0  0  0
   -1.0323   -0.7500    0.0000 C   0  0  0  0  0  0  0  0  0  0  0  0
   -2.3313   -1.5000    0.0000 C   0  0  0  0  0  0  0  0  0  0  0  0
   -2.3313   -3.0000    0.0000 O   0  0  0  0  0  0  0  0  0  0  0  0
   -3.6304   -0.7500    0.0000 N   0  0  0  0  0  0  0  0  0  0  0  0
   -3.6304    0.7500    0.0000 C   0  0  0  0  0  0  0  0  0  0  0  0
   -4.9294    1.5000    0.0000 C   0  0  0  0  0  0  0  0  0  0  0  0
   -4.9294    3.0000    0.0000 C   0  0  0  0  0  0  0  0  0  0  0  0
   -6.2284    3.7500    0.0000 C   0  0  0  0  0  0  0  0  0  0  0  0
   -7.5275    3.0000    0.0000 C   0  0  0  0  0  0  0  0  0  0  0  0
   -7.5275    1.5000    0.0000 N   0  0  0  0  0  0  0  0  0  0  0  0
   -8.8265    0.7500    0.0000 S   0  0  0  0  0  0  0  0  0  0  0  0
   -8.0765   -0.5490    0.0000 O   0  0  0  0  0  0  0  0  0  0  0  0
   -9.5765    2.0490    0.0000 O   0  0  0  0  0  0  0  0  0  0  0  0
  -10.1256    0.0000    0.0000 C   0  0  0  0  0  0  0  0  0  0  0  0
  -11.4246    0.7500    0.0000 C   0  0  0  0  0  0  0  0  0  0  0  0
  -12.7236    0.0000    0.0000 C   0  0  0  0  0  0  0  0  0  0  0  0
  -12.7236   -1.5000    0.0000 C   0  0  0  0  0  0  0  0  0  0  0  0
  -11.4246   -2.2500    0.0000 C   0  0  0  0  0  0  0  0  0  0  0  0
  -10.1256   -1.5000    0.0000 C   0  0  0  0  0  0  0  0  0  0  0  0
   -6.2284    0.7500    0.0000 C   0  0  0  0  0  0  0  0  0  0  0  0
   -2.3313    1.5000    0.0000 N   0  0  0  0  0  0  0  0  0  0  0  0
   -1.0323    0.7500    0.0000 C   0  0  0  0  0  0  0  0  0  0  0  0
    2.7886    4.3786    0.0000 C   0  0  0  0  0  0  0  0  0  0  0  0
    4.2558    4.6904    0.0000 C   0  0  0  0  0  0  0  0  0  0  0  0
  1  2  1  0
  2  3  2  0
  3  4  1  0
  4  5  2  0
  5  6  1  0
  6  7  1  0
  7  8  1  0
  8  9  2  0
  9 10  1  0
 10 11  2  0
 11 12  1  0
 11 13  1  0
 13 14  2  0
 14 15  1  0
 15 16  1  0
 16 17  1  0
 17 18  1  0
 18 19  1  0
 19 20  1  0
 20 21  2  0
 20 22  2  0
 20 23  1  0
 23 24  2  0
 24 25  1  0
 25 26  2  0
 26 27  1  0
 27 28  2  0
 19 29  1  0
 14 30  1  0
 30 31  2  0
  5 32  1  0
 32 33  2  0
 33  2  1  0
 31  7  1  0
 31 10  1  0
 29 15  1  0
 28 23  1  0
M  END
> <ChEMBL ID>
CHEMBL518797

> <Standard Type>
Potency

> <Standard Relation>
'='

> <Standard Value>
56.2

> <Standard Units>
nM

> <Document ChEMBL ID>
CHEMBL1201862

$$$$

     RDKit          2D

 18 19  0  0  0  0  0  0  0  0999 V2000
    3.5260   -1.2990    0.0000 C   0  0  0  0  0  0  0  0  0  0  0  0
    2.7760    0.0000    0.0000 C   0  0  0  0  0  0  0  0  0  0  0  0
    1.2760    0.0000    0.0000 C   0  0  0  0  0  0  0  0  0  0  0  0
    0.3943    1.2135    0.0000 C   0  0  0  0  0  0  0  0  0  0  0  0
    0.8578    2.6401    0.0000 C   0  0  0  0  0  0  0  0  0  0  0  0
    2.3250    2.9520    0.0000 O   0  0  0  0  0  0  0  0  0  0  0  0
   -0.1459    3.7548    0.0000 N   0  0  0  0  0  0  0  0  0  0  0  0
    0.3177    5.1814    0.0000 C   0  0  0  0  0  0  0  0  0  0  0  0
   -0.6860    6.2961    0.0000 C   0  0  0  0  0  0  0  0  0  0  0  0
   -2.1778    6.1393    0.0000 C   0  0  0  0  0  0  0  0  0  0  0  0
   -2.7879    7.5097    0.0000 N   0  0  0  0  0  0  0  0  0  0  0  0
   -1.6732    8.5134    0.0000 N   0  0  0  0  0  0  0  0  0  0  0  0
   -1.8300   10.0051    0.0000 C   0  0  0  0  0  0  0  0  0  0  0  0
   -0.3742    7.7634    0.0000 C   0  0  0  0  0  0  0  0  0  0  0  0
   -1.0323    0.7500    0.0000 C   0  0  0  0  0  0  0  0  0  0  0  0
   -1.0323   -0.7500    0.0000 S   0  0  0  0  0  0  0  0  0  0  0  0
    0.3943   -1.2135    0.0000 C   0  0  0  0  0  0  0  0  0  0  0  0
    0.8578   -2.6401    0.0000 C   0  0  0  0  0  0  0  0  0  0  0  0
  1  2  1  0
  2  3  1  0
  3  4  1  0
  4  5  1  0
  5  6  2  0
  5  7  1  0
  7  8  1  0
  8  9  1  0
  9 10  1  0
 10 11  2  0
 11 12  1  0
 12 13  1  0
 12 14  1  0
  4 15  2  0
 15 16  1  0
 16 17  1  0
 17 18  1  0
 17  3  2  0
 14  9  2  0
M  END
> <ChEMBL ID>
CHEMBL1303448

> <Standard Type>
Potency

> <Standard Relation>
'='

> <Standard Value>
63.1

> <Standard Units>
nM

> <Document ChEMBL ID>
CHEMBL1201862

$$$$

     RDKit          2D

 39 42  0  0  0  0  0  0  0  0999 V2000
    3.0782   -7.0027    0.0000 C   0  0  0  0  0  0  0  0  0  0  0  0
    1.9635   -5.9990    0.0000 C   0  0  0  0  0  0  0  0  0  0  0  0
    0.4963   -6.3109    0.0000 C   0  0  0  0  0  0  0  0  0  0  0  0
   -0.2537   -5.0118    0.0000 C   0  0  0  0  0  0  0  0  0  0  0  0
    0.7500   -3.8971    0.0000 C   0  0  0  0  0  0  0  0  0  0  0  0
    1.5000   -2.5981    0.0000 C   0  0  0  0  0  0  0  0  0  0  0  0
    0.7500   -1.2990    0.0000 C   0  0  0  0  0  0  0  0  0  0  0  0
    1.5000   -0.0000    0.0000 C   0  0  0  0  0  0  0  0  0  0  0  0
    0.7500    1.2990    0.0000 C   0  0  0  0  0  0  0  0  0  0  0  0
   -0.7500    1.2990    0.0000 C   0  0  0  0  0  0  0  0  0  0  0  0
   -1.5000   -0.0000    0.0000 C   0  0  0  0  0  0  0  0  0  0  0  0
   -0.7500   -1.2990    0.0000 C   0  0  0  0  0  0  0  0  0  0  0  0
   -0.4635   -3.0154    0.0000 C   0  0  0  0  0  0  0  0  0  0  0  0
   -0.5868   -2.1383    0.0000 O   0  0  0  0  0  0  0  0  0  0  0  0
   -1.8338   -3.6255    0.0000 N   0  0  0  0  0  0  0  0  0  0  0  0
   -3.0474   -2.7439    0.0000 C   0  0  0  0  0  0  0  0  0  0  0  0
   -4.4177   -3.3540    0.0000 C   0  0  0  0  0  0  0  0  0  0  0  0
   -5.6312   -2.4723    0.0000 C   0  0  0  0  0  0  0  0  0  0  0  0
   -7.0015   -3.0824    0.0000 N   0  0  0  0  0  0  0  0  0  0  0  0
   -8.2151   -2.2007    0.0000 C   0  0  0  0  0  0  0  0  0  0  0  0
   -8.0583   -0.7089    0.0000 N   0  0  0  0  0  0  0  0  0  0  0  0
   -9.2718    0.1727    0.0000 C   0  0  0  0  0  0  0  0  0  0  0  0
  -10.6421   -0.4374    0.0000 C   0  0  0  0  0  0  0  0  0  0  0  0
  -11.8556    0.4443    0.0000 C   0  0  0  0  0  0  0  0  0  0  0  0
  -13.0692    1.3260    0.0000 F   0  0  0  0  0  0  0  0  0  0  0  0
  -10.9740    1.6578    0.0000 F   0  0  0  0  0  0  0  0  0  0  0  0
  -12.7373   -0.7692    0.0000 F   0  0  0  0  0  0  0  0  0  0  0  0
  -10.7989   -1.9291    0.0000 C   0  0  0  0  0  0  0  0  0  0  0  0
   -9.5854   -2.8108    0.0000 C   0  0  0  0  0  0  0  0  0  0  0  0
   -9.7422   -4.3026    0.0000 Cl  0  0  0  0  0  0  0  0  0  0  0  0
    2.1203   -4.5072    0.0000 N   0  0  0  0  0  0  0  0  0  0  0  0
    3.4194   -3.7572    0.0000 C   0  0  0  0  0  0  0  0  0  0  0  0
    3.4194   -2.2572    0.0000 O   0  0  0  0  0  0  0  0  0  0  0  0
    4.7184   -4.5072    0.0000 C   0  0  0  0  0  0  0  0  0  0  0  0
    4.7184   -6.0072    0.0000 C   0  0  0  0  0  0  0  0  0  0  0  0
    6.0174   -6.7572    0.0000 C   0  0  0  0  0  0  0  0  0  0  0  0
    7.3165   -6.0072    0.0000 C   0  0  0  0  0  0  0  0  0  0  0  0
    7.3165   -4.5072    0.0000 C   0  0  0  0  0  0  0  0  0  0  0  0
    6.0174   -3.7572    0.0000 C   0  0  0  0  0  0  0  0  0  0  0  0
  2  1  1  6
  2  3  1  0
  3  4  2  0
  4  5  1  0
  5  6  1  1
  6  7  1  0
  7  8  2  0
  8  9  1  0
  9 10  2  0
 10 11  1  0
 11 12  2  0
  5 13  1  0
 13 14  2  0
 13 15  1  0
 15 16  1  0
 16 17  1  0
 17 18  1  0
 18 19  1  0
 19 20  1  0
 20 21  2  0
 21 22  1  0
 22 23  2  0
 23 24  1  0
 24 25  1  0
 24 26  1  0
 24 27  1  0
 23 28  1  0
 28 29  2  0
 29 30  1  0
  5 31  1  0
 31 32  1  0
 32 33  2  0
 32 34  1  0
 34 35  2  0
 35 36  1  0
 36 37  2  0
 37 38  1  0
 38 39  2  0
 31  2  1  0
 39 34  1  0
 12  7  1  0
 29 20  1  0
M  END
> <ChEMBL ID>
CHEMBL1326251

> <Standard Type>
Potency

> <Standard Relation>
'='

> <Standard Value>
63.1

> <Standard Units>
nM

> <Document ChEMBL ID>
CHEMBL1201862

$$$$

     RDKit          2D

 27 30  0  0  0  0  0  0  0  0999 V2000
   -0.4895   -5.3743    0.0000 C   0  0  0  0  0  0  0  0  0  0  0  0
   -0.7500   -3.8971    0.0000 C   0  0  0  0  0  0  0  0  0  0  0  0
   -2.1595   -4.4101    0.0000 O   0  0  0  0  0  0  0  0  0  0  0  0
   -2.4200   -5.8874    0.0000 C   0  0  0  0  0  0  0  0  0  0  0  0
   -1.2709   -6.8515    0.0000 O   0  0  0  0  0  0  0  0  0  0  0  0
   -3.8296   -6.4004    0.0000 C   0  0  0  0  0  0  0  0  0  0  0  0
   -4.0900   -7.8776    0.0000 C   0  0  0  0  0  0  0  0  0  0  0  0
   -5.4996   -8.3906    0.0000 C   0  0  0  0  0  0  0  0  0  0  0  0
   -6.6486   -7.4264    0.0000 C   0  0  0  0  0  0  0  0  0  0  0  0
   -8.0582   -7.9395    0.0000 C   0  0  0  0  0  0  0  0  0  0  0  0
   -8.3186   -9.4167    0.0000 C   0  0  0  0  0  0  0  0  0  0  0  0
   -7.1696  -10.3809    0.0000 C   0  0  0  0  0  0  0  0  0  0  0  0
   -5.7600   -9.8678    0.0000 C   0  0  0  0  0  0  0  0  0  0  0  0
    0.7500   -3.8971    0.0000 C   0  0  0  0  0  0  0  0  0  0  0  0
    1.5000   -5.1962    0.0000 O   0  0  0  0  0  0  0  0  0  0  0  0
    1.5000   -2.5981    0.0000 C   0  0  0  0  0  0  0  0  0  0  0  0
    0.7500   -1.2990    0.0000 C   0  0  0  0  0  0  0  0  0  0  0  0
    1.5000    0.0000    0.0000 C   0  0  0  0  0  0  0  0  0  0  0  0
    0.7500    1.2990    0.0000 C   0  0  0  0  0  0  0  0  0  0  0  0
    1.5000    2.5981    0.0000 C   0  0  0  0  0  0  0  0  0  0  0  0
    1.5000    4.0981    0.0000 C   0  0  0  0  0  0  0  0  0  0  0  0
    2.7990    3.3481    0.0000 C   0  0  0  0  0  0  0  0  0  0  0  0
   -0.7500    1.2990    0.0000 O   0  0  0  0  0  0  0  0  0  0  0  0
   -1.5000    0.0000    0.0000 C   0  0  0  0  0  0  0  0  0  0  0  0
   -0.7500   -1.2990    0.0000 C   0  0  0  0  0  0  0  0  0  0  0  0
   -1.5000   -2.5981    0.0000 C   0  0  0  0  0  0  0  0  0  0  0  0
   -3.0000   -2.5981    0.0000 O   0  0  0  0  0  0  0  0  0  0  0  0
  1  2  1  0
  2  3  1  0
  3  4  1  0
  4  5  2  0
  4  6  1  0
  6  7  1  0
  7  8  1  0
  8  9  2  0
  9 10  1  0
 10 11  2  0
 11 12  1  0
 12 13  2  0
  2 14  1  0
 14 15  2  0
 14 16  1  0
 16 17  2  0
 17 18  1  0
 18 19  2  0
 19 20  1  0
 20 21  1  0
 21 22  1  0
 19 23  1  0
 23 24  1  0
 24 25  2  0
 25 26  1  0
 26 27  2  0
 26  2  1  0
 13  8  1  0
 25 17  1  0
 22 20  1  0
M  END
> <ChEMBL ID>
CHEMBL1329078

> <Standard Type>
Potency

> <Standard Relation>
'='

> <Standard Value>
63.1

> <Standard Units>
nM

> <Document ChEMBL ID>
CHEMBL1201862

$$$$

     RDKit          2D

 26 28  0  0  0  0  0  0  0  0999 V2000
    3.0000   -2.5981    0.0000 C   0  0  0  0  0  0  0  0  0  0  0  0
    1.5000   -2.5981    0.0000 C   0  0  0  0  0  0  0  0  0  0  0  0
    0.7500   -1.2990    0.0000 C   0  0  0  0  0  0  0  0  0  0  0  0
    1.5000    0.0000    0.0000 C   0  0  0  0  0  0  0  0  0  0  0  0
    0.7500    1.2990    0.0000 C   0  0  0  0  0  0  0  0  0  0  0  0
   -0.7500    1.2990    0.0000 C   0  0  0  0  0  0  0  0  0  0  0  0
   -1.5000    0.0000    0.0000 C   0  0  0  0  0  0  0  0  0  0  0  0
   -0.7500   -1.2990    0.0000 C   0  0  0  0  0  0  0  0  0  0  0  0
   -1.5000   -2.5981    0.0000 O   0  0  0  0  0  0  0  0  0  0  0  0
   -0.7500   -3.8971    0.0000 C   0  0  0  0  0  0  0  0  0  0  0  0
   -1.5000   -5.1962    0.0000 C   0  0  0  0  0  0  0  0  0  0  0  0
   -0.7500   -6.4952    0.0000 O   0  0  0  0  0  0  0  0  0  0  0  0
   -3.0000   -5.1962    0.0000 O   0  0  0  0  0  0  0  0  0  0  0  0
   -3.7500   -6.4952    0.0000 C   0  0  0  0  0  0  0  0  0  0  0  0
   -5.2500   -6.4952    0.0000 C   0  0  0  0  0  0  0  0  0  0  0  0
    0.7500   -3.8971    0.0000 C   0  0  0  0  0  0  0  0  0  0  0  0
    1.5000   -5.1962    0.0000 C   0  0  0  0  0  0  0  0  0  0  0  0
    3.0000   -5.1962    0.0000 C   0  0  0  0  0  0  0  0  0  0  0  0
    3.0000   -6.6962    0.0000 C   0  0  0  0  0  0  0  0  0  0  0  0
    3.0000   -3.6962    0.0000 C   0  0  0  0  0  0  0  0  0  0  0  0
    4.5000   -5.1962    0.0000 C   0  0  0  0  0  0  0  0  0  0  0  0
    5.2500   -6.4952    0.0000 C   0  0  0  0  0  0  0  0  0  0  0  0
    6.7500   -6.4952    0.0000 C   0  0  0  0  0  0  0  0  0  0  0  0
    7.5000   -5.1962    0.0000 C   0  0  0  0  0  0  0  0  0  0  0  0
    6.7500   -3.8971    0.0000 C   0  0  0  0  0  0  0  0  0  0  0  0
    5.2500   -3.8971    0.0000 C   0  0  0  0  0  0  0  0  0  0  0  0
  1  2  2  0
  2  3  1  0
  3  4  2  0
  4  5  1  0
  5  6  2  0
  6  7  1  0
  7  8  2  0
  8  9  1  0
  9 10  1  0
 10 11  1  1
 11 12  2  0
 11 13  1  0
 13 14  1  0
 14 15  1  0
 10 16  1  0
 16 17  1  1
 17 18  1  0
 18 19  1  0
 18 20  1  0
 18 21  1  0
 21 22  2  0
 22 23  1  0
 23 24  2  0
 24 25  1  0
 25 26  2  0
 16  2  1  0
 26 21  1  0
  8  3  1  0
M  END
> <ChEMBL ID>
CHEMBL1356378

> <Standard Type>
Potency

> <Standard Relation>
'='

> <Standard Value>
63.1

> <Standard Units>
nM

> <Document ChEMBL ID>
CHEMBL1201862

$$$$

     RDKit          2D

 39 42  0  0  0  0  0  0  0  0999 V2000
    2.7135   -9.5106    0.0000 C   0  0  0  0  0  0  0  0  0  0  0  0
    1.5000  -10.3923    0.0000 C   0  0  0  0  0  0  0  0  0  0  0  0
    0.7500   -9.0933    0.0000 C   0  0  0  0  0  0  0  0  0  0  0  0
   -0.3110   -8.8287    0.0000 O   0  0  0  0  0  0  0  0  0  0  0  0
    1.5000   -7.7942    0.0000 N   0  0  0  0  0  0  0  0  0  0  0  0
    0.7500   -6.4952    0.0000 C   0  0  0  0  0  0  0  0  0  0  0  0
    1.5000   -5.1962    0.0000 C   0  0  0  0  0  0  0  0  0  0  0  0
    0.7500   -3.8971    0.0000 C   0  0  0  0  0  0  0  0  0  0  0  0
    1.5000   -2.5981    0.0000 N   0  0  0  0  0  0  0  0  0  0  0  0
    0.7500   -1.2990    0.0000 C   0  0  0  0  0  0  0  0  0  0  0  0
    1.5000    0.0000    0.0000 N   0  0  0  0  0  0  0  0  0  0  0  0
    0.7500    1.2990    0.0000 C   0  0  0  0  0  0  0  0  0  0  0  0
   -0.7500    1.2990    0.0000 C   0  0  0  0  0  0  0  0  0  0  0  0
   -1.5000    2.5981    0.0000 C   0  0  0  0  0  0  0  0  0  0  0  0
   -2.2500    3.8971    0.0000 F   0  0  0  0  0  0  0  0  0  0  0  0
   -0.2010    3.3481    0.0000 F   0  0  0  0  0  0  0  0  0  0  0  0
   -2.7990    1.8481    0.0000 F   0  0  0  0  0  0  0  0  0  0  0  0
   -1.5000   -0.0000    0.0000 C   0  0  0  0  0  0  0  0  0  0  0  0
   -0.7500   -1.2990    0.0000 C   0  0  0  0  0  0  0  0  0  0  0  0
   -1.5000   -2.5981    0.0000 Cl  0  0  0  0  0  0  0  0  0  0  0  0
    2.5037  -11.5070    0.0000 C   0  0  0  0  0  0  0  0  0  0  0  0
    1.7537  -12.8061    0.0000 C   0  0  0  0  0  0  0  0  0  0  0  0
    0.2865  -12.4942    0.0000 C   0  0  0  0  0  0  0  0  0  0  0  0
   -0.8282  -13.4979    0.0000 C   0  0  0  0  0  0  0  0  0  0  0  0
   -0.5164  -14.9651    0.0000 C   0  0  0  0  0  0  0  0  0  0  0  0
    0.9102  -15.4286    0.0000 C   0  0  0  0  0  0  0  0  0  0  0  0
    1.2221  -16.8959    0.0000 C   0  0  0  0  0  0  0  0  0  0  0  0
    0.1074  -17.8996    0.0000 C   0  0  0  0  0  0  0  0  0  0  0  0
   -1.3192  -17.4360    0.0000 C   0  0  0  0  0  0  0  0  0  0  0  0
   -1.6311  -15.9688    0.0000 C   0  0  0  0  0  0  0  0  0  0  0  0
    0.1297  -11.0024    0.0000 N   0  0  0  0  0  0  0  0  0  0  0  0
   -1.1694  -10.2524    0.0000 C   0  0  0  0  0  0  0  0  0  0  0  0
   -2.4684  -11.0024    0.0000 O   0  0  0  0  0  0  0  0  0  0  0  0
   -1.1694   -8.7524    0.0000 C   0  0  0  0  0  0  0  0  0  0  0  0
   -2.4684   -8.0024    0.0000 C   0  0  0  0  0  0  0  0  0  0  0  0
   -2.4684   -6.5024    0.0000 C   0  0  0  0  0  0  0  0  0  0  0  0
   -1.1694   -5.7524    0.0000 C   0  0  0  0  0  0  0  0  0  0  0  0
    0.1297   -6.5024    0.0000 C   0  0  0  0  0  0  0  0  0  0  0  0
    0.1297   -8.0024    0.0000 C   0  0  0  0  0  0  0  0  0  0  0  0
  2  1  1  6
  2  3  1  0
  3  4  2  0
  3  5  1  0
  5  6  1  0
  6  7  1  0
  7  8  1  0
  8  9  1  0
  9 10  1  0
 10 11  2  0
 11 12  1  0
 12 13  2  0
 13 14  1  0
 14 15  1  0
 14 16  1  0
 14 17  1  0
 13 18  1  0
 18 19  2  0
 19 20  1  0
  2 21  1  0
 21 22  2  0
 22 23  1  0
 23 24  1  1
 24 25  1  0
 25 26  2  0
 26 27  1  0
 27 28  2  0
 28 29  1  0
 29 30  2  0
 23 31  1  0
 31 32  1  0
 32 33  2  0
 32 34  1  0
 34 35  2  0
 35 36  1  0
 36 37  2  0
 37 38  1  0
 38 39  2  0
 31  2  1  0
 39 34  1  0
 19 10  1  0
 30 25  1  0
M  END
> <ChEMBL ID>
CHEMBL1368832

> <Standard Type>
Potency

> <Standard Relation>
'='

> <Standard Value>
63.1

> <Standard Units>
nM

> <Document ChEMBL ID>
CHEMBL1201862

$$$$

     RDKit          2D

 29 31  0  0  0  0  0  0  0  0999 V2000
    5.2500   -9.0933    0.0000 C   0  0  0  0  0  0  0  0  0  0  0  0
    3.7500   -9.0933    0.0000 C   0  0  0  0  0  0  0  0  0  0  0  0
    3.0000  -10.3923    0.0000 C   0  0  0  0  0  0  0  0  0  0  0  0
    1.5000  -10.3923    0.0000 C   0  0  0  0  0  0  0  0  0  0  0  0
    0.7500  -11.6913    0.0000 C   0  0  0  0  0  0  0  0  0  0  0  0
    0.7500   -9.0933    0.0000 C   0  0  0  0  0  0  0  0  0  0  0  0
    1.5000   -7.7942    0.0000 C   0  0  0  0  0  0  0  0  0  0  0  0
    0.7500   -6.4952    0.0000 N   0  0  0  0  0  0  0  0  0  0  0  0
    1.5000   -5.1962    0.0000 C   0  0  0  0  0  0  0  0  0  0  0  0
    3.0000   -5.1962    0.0000 O   0  0  0  0  0  0  0  0  0  0  0  0
    0.7500   -3.8971    0.0000 C   0  0  0  0  0  0  0  0  0  0  0  0
    1.5000   -2.5981    0.0000 C   0  0  0  0  0  0  0  0  0  0  0  0
    0.7500   -1.2990    0.0000 C   0  0  0  0  0  0  0  0  0  0  0  0
    1.5000    0.0000    0.0000 C   0  0  0  0  0  0  0  0  0  0  0  0
    3.0000    0.0000    0.0000 C   0  0  0  0  0  0  0  0  0  0  0  0
    0.7500    1.2990    0.0000 N   0  0  0  0  0  0  0  0  0  0  0  0
   -0.7500    1.2990    0.0000 C   0  0  0  0  0  0  0  0  0  0  0  0
   -1.5000    0.0000    0.0000 C   0  0  0  0  0  0  0  0  0  0  0  0
   -0.7500   -1.2990    0.0000 C   0  0  0  0  0  0  0  0  0  0  0  0
   -1.5000   -2.5981    0.0000 C   0  0  0  0  0  0  0  0  0  0  0  0
   -3.0000    0.0000    0.0000 C   0  0  0  0  0  0  0  0  0  0  0  0
   -3.7500   -1.2990    0.0000 O   0  0  0  0  0  0  0  0  0  0  0  0
   -3.7500    1.2990    0.0000 N   0  0  0  0  0  0  0  0  0  0  0  0
   -5.2500    1.2990    0.0000 C   0  0  0  0  0  0  0  0  0  0  0  0
   -3.0000    2.5981    0.0000 C   0  0  0  0  0  0  0  0  0  0  0  0
   -3.7500    3.8971    0.0000 O   0  0  0  0  0  0  0  0  0  0  0  0
   -1.5000    2.5981    0.0000 N   0  0  0  0  0  0  0  0  0  0  0  0
   -0.7500    3.8971    0.0000 C   0  0  0  0  0  0  0  0  0  0  0  0
    3.0000   -7.7942    0.0000 C   0  0  0  0  0  0  0  0  0  0  0  0
  1  2  1  0
  2  3  2  0
  3  4  1  0
  4  5  1  0
  4  6  2  0
  6  7  1  0
  7  8  1  0
  8  9  1  0
  9 10  2  0
  9 11  1  0
 11 12  1  0
 12 13  1  0
 13 14  2  0
 14 15  1  0
 14 16  1  0
 16 17  2  0
 17 18  1  0
 18 19  2  0
 19 20  1  0
 18 21  1  0
 21 22  2  0
 21 23  1  0
 23 24  1  0
 23 25  1  0
 25 26  2  0
 25 27  1  0
 27 28  1  0
  7 29  2  0
 29  2  1  0
 19 13  1  0
 27 17  1  0
M  END
> <ChEMBL ID>
CHEMBL1378677

> <Standard Type>
Potency

> <Standard Relation>
'='

> <Standard Value>
63.1

> <Standard Units>
nM

> <Document ChEMBL ID>
CHEMBL1201862

$$$$

     RDKit          2D

 26 28  0  0  0  0  0  0  0  0999 V2000
    3.7500   -1.2990    0.0000 N   0  0  0  0  0  0  0  0  0  0  0  0
    3.0000    0.0000    0.0000 C   0  0  0  0  0  0  0  0  0  0  0  0
    3.7500    1.2990    0.0000 O   0  0  0  0  0  0  0  0  0  0  0  0
    1.5000    0.0000    0.0000 C   0  0  0  0  0  0  0  0  0  0  0  0
    0.7500   -1.2990    0.0000 C   0  0  0  0  0  0  0  0  0  0  0  0
   -0.7500   -1.2990    0.0000 C   0  0  0  0  0  0  0  0  0  0  0  0
   -1.5000    0.0000    0.0000 C   0  0  0  0  0  0  0  0  0  0  0  0
   -3.0000    0.0000    0.0000 N   0  0  0  0  0  0  0  0  0  0  0  0
   -3.7500    1.2990    0.0000 C   0  0  0  0  0  0  0  0  0  0  0  0
   -5.2500    1.2990    0.0000 C   0  0  0  0  0  0  0  0  0  0  0  0
   -6.0000    0.0000    0.0000 N   0  0  0  0  0  0  0  0  0  0  0  0
   -7.5000    0.0000    0.0000 C   0  0  0  0  0  0  0  0  0  0  0  0
   -8.2500    1.2990    0.0000 N   0  0  0  0  0  0  0  0  0  0  0  0
   -9.7500    1.2990    0.0000 C   0  0  0  0  0  0  0  0  0  0  0  0
  -10.5000    0.0000    0.0000 C   0  0  0  0  0  0  0  0  0  0  0  0
  -12.0000    0.0000    0.0000 C   0  0  0  0  0  0  0  0  0  0  0  0
  -13.5000    0.0000    0.0000 F   0  0  0  0  0  0  0  0  0  0  0  0
  -12.0000    1.5000    0.0000 F   0  0  0  0  0  0  0  0  0  0  0  0
  -12.0000   -1.5000    0.0000 F   0  0  0  0  0  0  0  0  0  0  0  0
   -9.7500   -1.2990    0.0000 C   0  0  0  0  0  0  0  0  0  0  0  0
   -8.2500   -1.2990    0.0000 C   0  0  0  0  0  0  0  0  0  0  0  0
   -7.5000   -2.5981    0.0000 Cl  0  0  0  0  0  0  0  0  0  0  0  0
   -5.2500   -1.2990    0.0000 C   0  0  0  0  0  0  0  0  0  0  0  0
   -3.7500   -1.2990    0.0000 C   0  0  0  0  0  0  0  0  0  0  0  0
   -0.7500    1.2990    0.0000 C   0  0  0  0  0  0  0  0  0  0  0  0
    0.7500    1.2990    0.0000 C   0  0  0  0  0  0  0  0  0  0  0  0
  1  2  1  0
  2  3  2  0
  2  4  1  0
  4  5  2  0
  5  6  1  0
  6  7  2  0
  7  8  1  0
  8  9  1  0
  9 10  1  0
 10 11  1  0
 11 12  1  0
 12 13  2  0
 13 14  1  0
 14 15  2  0
 15 16  1  0
 16 17  1  0
 16 18  1  0
 16 19  1  0
 15 20  1  0
 20 21  2  0
 21 22  1  0
 11 23  1  0
 23 24  1  0
  7 25  1  0
 25 26  2  0
 26  4  1  0
 24  8  1  0
 21 12  1  0
M  END
> <ChEMBL ID>
CHEMBL1419257

> <Standard Type>
Potency

> <Standard Relation>
'='

> <Standard Value>
63.1

> <Standard Units>
nM

> <Document ChEMBL ID>
CHEMBL1201862

$$$$

     RDKit          2D

 22 25  0  0  0  0  0  0  0  0999 V2000
    1.5000    0.0000    0.0000 C   0  0  0  0  0  0  0  0  0  0  0  0
    0.7500   -1.2990    0.0000 C   0  0  0  0  0  0  0  0  0  0  0  0
   -0.7500   -1.2990    0.0000 C   0  0  0  0  0  0  0  0  0  0  0  0
   -1.5000    0.0000    0.0000 C   0  0  0  0  0  0  0  0  0  0  0  0
   -3.0000    0.0000    0.0000 C   0  0  0  0  0  0  0  0  0  0  0  0
   -3.8817   -1.2135    0.0000 C   0  0  0  0  0  0  0  0  0  0  0  0
   -5.3083   -0.7500    0.0000 C   0  0  0  0  0  0  0  0  0  0  0  0
   -6.5218   -1.6317    0.0000 C   0  0  0  0  0  0  0  0  0  0  0  0
   -6.5218   -3.1317    0.0000 C   0  0  0  0  0  0  0  0  0  0  0  0
   -7.9484   -3.5952    0.0000 C   0  0  0  0  0  0  0  0  0  0  0  0
   -8.8301   -2.3817    0.0000 C   0  0  0  0  0  0  0  0  0  0  0  0
   -7.9484   -1.1682    0.0000 S   0  0  0  0  0  0  0  0  0  0  0  0
   -5.3083    0.7500    0.0000 N   0  0  0  0  0  0  0  0  0  0  0  0
   -3.8817    1.2135    0.0000 N   0  0  0  0  0  0  0  0  0  0  0  0
   -3.4182    2.6401    0.0000 C   0  0  0  0  0  0  0  0  0  0  0  0
   -1.9509    2.9520    0.0000 C   0  0  0  0  0  0  0  0  0  0  0  0
   -1.4874    4.3786    0.0000 C   0  0  0  0  0  0  0  0  0  0  0  0
   -2.4911    5.4933    0.0000 C   0  0  0  0  0  0  0  0  0  0  0  0
   -3.9583    5.1814    0.0000 C   0  0  0  0  0  0  0  0  0  0  0  0
   -4.4218    3.7548    0.0000 C   0  0  0  0  0  0  0  0  0  0  0  0
   -0.7500    1.2990    0.0000 C   0  0  0  0  0  0  0  0  0  0  0  0
    0.7500    1.2990    0.0000 C   0  0  0  0  0  0  0  0  0  0  0  0
  1  2  2  0
  2  3  1  0
  3  4  2  0
  4  5  1  0
  5  6  1  0
  6  7  1  0
  7  8  1  0
  8  9  2  0
  9 10  1  0
 10 11  2  0
 11 12  1  0
  7 13  2  0
 13 14  1  0
 14 15  1  0
 15 16  2  0
 16 17  1  0
 17 18  2  0
 18 19  1  0
 19 20  2  0
  4 21  1  0
 21 22  2  0
 22  1  1  0
 14  5  1  0
 20 15  1  0
 12  8  1  0
M  END
> <ChEMBL ID>
CHEMBL1424638

> <Standard Type>
Potency

> <Standard Relation>
'='

> <Standard Value>
63.1

> <Standard Units>
nM

> <Document ChEMBL ID>
CHEMBL1201862

$$$$

     RDKit          2D

 26 28  0  0  0  0  0  0  0  0999 V2000
    3.7500   -1.2990    0.0000 C   0  0  0  0  0  0  0  0  0  0  0  0
    3.0000    0.0000    0.0000 O   0  0  0  0  0  0  0  0  0  0  0  0
    1.5000    0.0000    0.0000 C   0  0  0  0  0  0  0  0  0  0  0  0
    0.7500   -1.2990    0.0000 C   0  0  0  0  0  0  0  0  0  0  0  0
   -0.7500   -1.2990    0.0000 C   0  0  0  0  0  0  0  0  0  0  0  0
   -1.5000    0.0000    0.0000 C   0  0  0  0  0  0  0  0  0  0  0  0
   -3.0000    0.0000    0.0000 C   0  0  0  0  0  0  0  0  0  0  0  0
   -3.7500    1.2990    0.0000 N   0  0  0  0  0  0  0  0  0  0  0  0
   -5.2500    1.2990    0.0000 C   0  0  0  0  0  0  0  0  0  0  0  0
   -6.1317    0.0855    0.0000 O   0  0  0  0  0  0  0  0  0  0  0  0
   -7.5583    0.5490    0.0000 C   0  0  0  0  0  0  0  0  0  0  0  0
   -8.7718   -0.3326    0.0000 C   0  0  0  0  0  0  0  0  0  0  0  0
  -10.1421    0.2775    0.0000 O   0  0  0  0  0  0  0  0  0  0  0  0
  -11.3556   -0.6042    0.0000 C   0  0  0  0  0  0  0  0  0  0  0  0
  -12.7260    0.0059    0.0000 C   0  0  0  0  0  0  0  0  0  0  0  0
  -13.9395   -0.8758    0.0000 C   0  0  0  0  0  0  0  0  0  0  0  0
  -13.7827   -2.3676    0.0000 C   0  0  0  0  0  0  0  0  0  0  0  0
  -12.4124   -2.9777    0.0000 C   0  0  0  0  0  0  0  0  0  0  0  0
  -12.2556   -4.4695    0.0000 C   0  0  0  0  0  0  0  0  0  0  0  0
  -11.1988   -2.0960    0.0000 C   0  0  0  0  0  0  0  0  0  0  0  0
   -7.5583    2.0490    0.0000 N   0  0  0  0  0  0  0  0  0  0  0  0
   -6.1317    2.5126    0.0000 C   0  0  0  0  0  0  0  0  0  0  0  0
   -5.6682    3.9391    0.0000 C   0  0  0  0  0  0  0  0  0  0  0  0
   -5.2046    5.3657    0.0000 N   0  0  0  0  0  0  0  0  0  0  0  0
   -0.7500    1.2990    0.0000 C   0  0  0  0  0  0  0  0  0  0  0  0
    0.7500    1.2990    0.0000 C   0  0  0  0  0  0  0  0  0  0  0  0
  1  2  1  0
  2  3  1  0
  3  4  2  0
  4  5  1  0
  5  6  2  0
  6  7  1  0
  7  8  1  0
  8  9  1  0
  9 10  1  0
 10 11  1  0
 11 12  1  0
 12 13  1  0
 13 14  1  0
 14 15  2  0
 15 16  1  0
 16 17  2  0
 17 18  1  0
 18 19  1  0
 18 20  2  0
 11 21  2  0
 21 22  1  0
 22 23  1  0
 23 24  3  0
  6 25  1  0
 25 26  2  0
 26  3  1  0
 22  9  2  0
 20 14  1  0
M  END
> <ChEMBL ID>
CHEMBL1436672

> <Standard Type>
Potency

> <Standard Relation>
'='

> <Standard Value>
63.1

> <Standard Units>
nM

> <Document ChEMBL ID>
CHEMBL1201862

$$$$

     RDKit          2D

 25 27  0  0  0  0  0  0  0  0999 V2000
    3.0000    0.0000    0.0000 C   0  0  0  0  0  0  0  0  0  0  0  0
    1.5000    0.0000    0.0000 C   0  0  0  0  0  0  0  0  0  0  0  0
    0.7500   -1.2990    0.0000 C   0  0  0  0  0  0  0  0  0  0  0  0
   -0.7500   -1.2990    0.0000 C   0  0  0  0  0  0  0  0  0  0  0  0
   -1.5000    0.0000    0.0000 C   0  0  0  0  0  0  0  0  0  0  0  0
   -3.0000    0.0000    0.0000 C   0  0  0  0  0  0  0  0  0  0  0  0
   -3.7500   -1.2990    0.0000 O   0  0  0  0  0  0  0  0  0  0  0  0
   -3.7500    1.2990    0.0000 N   0  0  0  0  0  0  0  0  0  0  0  0
   -5.2500    1.2990    0.0000 C   0  0  0  0  0  0  0  0  0  0  0  0
   -6.0000    2.5981    0.0000 C   0  0  0  0  0  0  0  0  0  0  0  0
   -7.5000    2.5981    0.0000 C   0  0  0  0  0  0  0  0  0  0  0  0
   -8.2500    1.2990    0.0000 C   0  0  0  0  0  0  0  0  0  0  0  0
   -9.7500    1.2990    0.0000 N   0  0  0  0  0  0  0  0  0  0  0  0
  -10.5000    2.5981    0.0000 C   0  0  0  0  0  0  0  0  0  0  0  0
   -9.7500    3.8971    0.0000 O   0  0  0  0  0  0  0  0  0  0  0  0
  -12.0000    2.5981    0.0000 C   0  0  0  0  0  0  0  0  0  0  0  0
  -12.8817    1.3846    0.0000 C   0  0  0  0  0  0  0  0  0  0  0  0
  -14.3083    1.8481    0.0000 C   0  0  0  0  0  0  0  0  0  0  0  0
  -14.3083    3.3481    0.0000 C   0  0  0  0  0  0  0  0  0  0  0  0
  -12.8817    3.8116    0.0000 S   0  0  0  0  0  0  0  0  0  0  0  0
   -7.5000    0.0000    0.0000 C   0  0  0  0  0  0  0  0  0  0  0  0
   -6.0000    0.0000    0.0000 C   0  0  0  0  0  0  0  0  0  0  0  0
   -0.7500    1.2990    0.0000 C   0  0  0  0  0  0  0  0  0  0  0  0
    0.7500    1.2990    0.0000 C   0  0  0  0  0  0  0  0  0  0  0  0
    1.5000    2.5981    0.0000 C   0  0  0  0  0  0  0  0  0  0  0  0
  1  2  1  0
  2  3  2  0
  3  4  1  0
  4  5  2  0
  5  6  1  0
  6  7  2  0
  6  8  1  0
  8  9  1  0
  9 10  2  0
 10 11  1  0
 11 12  2  0
 12 13  1  0
 13 14  1  0
 14 15  2  0
 14 16  1  0
 16 17  2  0
 17 18  1  0
 18 19  2  0
 19 20  1  0
 12 21  1  0
 21 22  2  0
  5 23  1  0
 23 24  2  0
 24 25  1  0
 24  2  1  0
 22  9  1  0
 20 16  1  0
M  END
> <ChEMBL ID>
CHEMBL1456394

> <Standard Type>
Potency

> <Standard Relation>
'='

> <Standard Value>
63.1

> <Standard Units>
nM

> <Document ChEMBL ID>
CHEMBL1201862

$$$$

     RDKit          2D

 25 28  0  0  0  0  0  0  0  0999 V2000
   -2.5981   -9.6073    0.0000 O   0  0  0  0  0  0  0  0  0  0  0  0
   -1.2990  -10.3573    0.0000 C   0  0  0  0  0  0  0  0  0  0  0  0
   -0.0000   -9.6073    0.0000 N   0  0  0  0  0  0  0  0  0  0  0  0
   -0.0000   -8.1073    0.0000 C   0  0  0  0  0  0  0  0  0  0  0  0
    1.2990   -7.3573    0.0000 C   0  0  0  0  0  0  0  0  0  0  0  0
    1.2990   -5.8573    0.0000 C   0  0  0  0  0  0  0  0  0  0  0  0
   -0.0000   -5.1073    0.0000 C   0  0  0  0  0  0  0  0  0  0  0  0
   -0.0000   -3.6073    0.0000 C   0  0  0  0  0  0  0  0  0  0  0  0
    1.2135   -2.7256    0.0000 C   0  0  0  0  0  0  0  0  0  0  0  0
    0.7500   -1.2990    0.0000 N   0  0  0  0  0  0  0  0  0  0  0  0
    1.5000    0.0000    0.0000 C   0  0  0  0  0  0  0  0  0  0  0  0
    0.7500    1.2990    0.0000 C   0  0  0  0  0  0  0  0  0  0  0  0
   -0.7500    1.2990    0.0000 C   0  0  0  0  0  0  0  0  0  0  0  0
   -1.5000    0.0000    0.0000 N   0  0  0  0  0  0  0  0  0  0  0  0
   -0.7500   -1.2990    0.0000 C   0  0  0  0  0  0  0  0  0  0  0  0
   -1.2135   -2.7256    0.0000 N   0  0  0  0  0  0  0  0  0  0  0  0
   -1.2990   -5.8573    0.0000 C   0  0  0  0  0  0  0  0  0  0  0  0
   -1.2990   -7.3573    0.0000 C   0  0  0  0  0  0  0  0  0  0  0  0
   -1.2990  -11.8573    0.0000 C   0  0  0  0  0  0  0  0  0  0  0  0
   -2.5981  -12.6073    0.0000 C   0  0  0  0  0  0  0  0  0  0  0  0
   -2.5981  -14.1073    0.0000 C   0  0  0  0  0  0  0  0  0  0  0  0
   -1.2990  -14.8573    0.0000 C   0  0  0  0  0  0  0  0  0  0  0  0
   -0.0000  -14.1073    0.0000 C   0  0  0  0  0  0  0  0  0  0  0  0
   -0.0000  -12.6073    0.0000 C   0  0  0  0  0  0  0  0  0  0  0  0
    1.2990  -11.8573    0.0000 F   0  0  0  0  0  0  0  0  0  0  0  0
  1  2  2  0
  2  3  1  0
  3  4  1  0
  4  5  2  0
  5  6  1  0
  6  7  2  0
  7  8  1  0
  8  9  2  0
  9 10  1  0
 10 11  1  0
 11 12  2  0
 12 13  1  0
 13 14  2  0
 14 15  1  0
 15 16  2  0
  7 17  1  0
 17 18  2  0
  2 19  1  0
 19 20  2  0
 20 21  1  0
 21 22  2  0
 22 23  1  0
 23 24  2  0
 24 25  1  0
 18  4  1  0
 24 19  1  0
 16  8  1  0
 15 10  1  0
M  END
> <ChEMBL ID>
CHEMBL1475098

> <Standard Type>
Potency

> <Standard Relation>
'='

> <Standard Value>
63.1

> <Standard Units>
nM

> <Document ChEMBL ID>
CHEMBL1201862

$$$$

     RDKit          2D

 34 37  0  0  0  0  0  0  0  0999 V2000
   -3.7500   -6.4952    0.0000 C   0  0  0  0  0  0  0  0  0  0  0  0
   -3.0000   -7.7942    0.0000 O   0  0  0  0  0  0  0  0  0  0  0  0
   -1.5000   -7.7942    0.0000 C   0  0  0  0  0  0  0  0  0  0  0  0
   -0.7500   -6.4952    0.0000 C   0  0  0  0  0  0  0  0  0  0  0  0
    0.7500   -6.4952    0.0000 C   0  0  0  0  0  0  0  0  0  0  0  0
    1.5000   -5.1962    0.0000 C   0  0  0  0  0  0  0  0  0  0  0  0
    3.0000   -5.1962    0.0000 O   0  0  0  0  0  0  0  0  0  0  0  0
    0.7500   -3.8971    0.0000 N   0  0  0  0  0  0  0  0  0  0  0  0
    1.5000   -2.5981    0.0000 C   0  0  0  0  0  0  0  0  0  0  0  0
    0.7500   -1.2990    0.0000 C   0  0  0  0  0  0  0  0  0  0  0  0
    1.5000    0.0000    0.0000 C   0  0  0  0  0  0  0  0  0  0  0  0
    0.7500    1.2990    0.0000 C   0  0  0  0  0  0  0  0  0  0  0  0
   -0.7500    1.2990    0.0000 C   0  0  0  0  0  0  0  0  0  0  0  0
   -1.5000    0.0000    0.0000 C   0  0  0  0  0  0  0  0  0  0  0  0
   -0.7500   -1.2990    0.0000 C   0  0  0  0  0  0  0  0  0  0  0  0
   -2.9672    0.3119    0.0000 C   0  0  0  0  0  0  0  0  0  0  0  0
   -3.1240    1.8037    0.0000 C   0  0  0  0  0  0  0  0  0  0  0  0
   -1.7537    2.4138    0.0000 N   0  0  0  0  0  0  0  0  0  0  0  0
   -1.4418    3.8810    0.0000 C   0  0  0  0  0  0  0  0  0  0  0  0
   -0.0152    4.3445    0.0000 O   0  0  0  0  0  0  0  0  0  0  0  0
   -2.5565    4.8847    0.0000 C   0  0  0  0  0  0  0  0  0  0  0  0
   -2.2447    6.3519    0.0000 C   0  0  0  0  0  0  0  0  0  0  0  0
   -3.3594    7.3556    0.0000 C   0  0  0  0  0  0  0  0  0  0  0  0
   -4.7860    6.8921    0.0000 C   0  0  0  0  0  0  0  0  0  0  0  0
   -5.9007    7.8958    0.0000 Cl  0  0  0  0  0  0  0  0  0  0  0  0
   -5.0978    5.4248    0.0000 C   0  0  0  0  0  0  0  0  0  0  0  0
   -3.9831    4.4211    0.0000 C   0  0  0  0  0  0  0  0  0  0  0  0
    1.5000   -7.7942    0.0000 C   0  0  0  0  0  0  0  0  0  0  0  0
    0.7500   -9.0933    0.0000 C   0  0  0  0  0  0  0  0  0  0  0  0
    1.5000  -10.3923    0.0000 O   0  0  0  0  0  0  0  0  0  0  0  0
    0.7500  -11.6913    0.0000 C   0  0  0  0  0  0  0  0  0  0  0  0
   -0.7500   -9.0933    0.0000 C   0  0  0  0  0  0  0  0  0  0  0  0
   -1.5000  -10.3923    0.0000 O   0  0  0  0  0  0  0  0  0  0  0  0
   -3.0000  -10.3923    0.0000 C   0  0  0  0  0  0  0  0  0  0  0  0
  1  2  1  0
  2  3  1  0
  3  4  2  0
  4  5  1  0
  5  6  1  0
  6  7  2  0
  6  8  1  0
  8  9  1  0
  9 10  1  0
 10 11  2  0
 11 12  1  0
 12 13  2  0
 13 14  1  0
 14 15  2  0
 14 16  1  0
 16 17  1  0
 17 18  1  0
 18 19  1  0
 19 20  2  0
 19 21  1  0
 21 22  2  0
 22 23  1  0
 23 24  2  0
 24 25  1  0
 24 26  1  0
 26 27  2  0
  5 28  2  0
 28 29  1  0
 29 30  1  0
 30 31  1  0
 29 32  2  0
 32 33  1  0
 33 34  1  0
 32  3  1  0
 15 10  1  0
 27 21  1  0
 18 13  1  0
M  END
> <ChEMBL ID>
CHEMBL1475243

> <Standard Type>
Potency

> <Standard Relation>
'='

> <Standard Value>
63.1

> <Standard Units>
nM

> <Document ChEMBL ID>
CHEMBL1201862

$$$$

     RDKit          2D

 34 37  0  0  0  0  0  0  0  0999 V2000
   -3.2855    4.3357    0.0000 C   0  0  0  0  0  0  0  0  0  0  0  0
   -2.5355    3.0367    0.0000 N   0  0  0  0  0  0  0  0  0  0  0  0
   -1.0355    3.0367    0.0000 C   0  0  0  0  0  0  0  0  0  0  0  0
   -0.3846    4.3881    0.0000 C   0  0  0  0  0  0  0  0  0  0  0  0
    1.0777    4.7219    0.0000 C   0  0  0  0  0  0  0  0  0  0  0  0
    2.2505    3.7867    0.0000 C   0  0  0  0  0  0  0  0  0  0  0  0
    3.5495    4.5367    0.0000 C   0  0  0  0  0  0  0  0  0  0  0  0
    4.8486    3.7867    0.0000 C   0  0  0  0  0  0  0  0  0  0  0  0
    6.1476    4.5367    0.0000 O   0  0  0  0  0  0  0  0  0  0  0  0
    7.4466    3.7867    0.0000 C   0  0  0  0  0  0  0  0  0  0  0  0
    4.8486    2.2867    0.0000 C   0  0  0  0  0  0  0  0  0  0  0  0
    6.1476    1.5367    0.0000 O   0  0  0  0  0  0  0  0  0  0  0  0
    6.1476    0.0367    0.0000 C   0  0  0  0  0  0  0  0  0  0  0  0
    3.5495    1.5367    0.0000 C   0  0  0  0  0  0  0  0  0  0  0  0
    3.5495    0.0367    0.0000 O   0  0  0  0  0  0  0  0  0  0  0  0
    4.8486   -0.7133    0.0000 C   0  0  0  0  0  0  0  0  0  0  0  0
    2.2505    2.2867    0.0000 C   0  0  0  0  0  0  0  0  0  0  0  0
    1.0777    1.3515    0.0000 C   0  0  0  0  0  0  0  0  0  0  0  0
    1.7286    0.0000    0.0000 C   0  0  0  0  0  0  0  0  0  0  0  0
    1.0777   -1.3515    0.0000 C   0  0  0  0  0  0  0  0  0  0  0  0
   -0.3846   -1.6852    0.0000 C   0  0  0  0  0  0  0  0  0  0  0  0
   -0.7184   -3.1476    0.0000 N   0  0  0  0  0  0  0  0  0  0  0  0
    0.3812   -4.1679    0.0000 C   0  0  0  0  0  0  0  0  0  0  0  0
   -0.0610   -5.6012    0.0000 C   0  0  0  0  0  0  0  0  0  0  0  0
    0.7840   -6.8406    0.0000 C   0  0  0  0  0  0  0  0  0  0  0  0
    2.2798   -6.9527    0.0000 C   0  0  0  0  0  0  0  0  0  0  0  0
    3.3001   -5.8531    0.0000 C   0  0  0  0  0  0  0  0  0  0  0  0
    3.0765   -4.3699    0.0000 N   0  0  0  0  0  0  0  0  0  0  0  0
    1.7775   -3.6199    0.0000 C   0  0  0  0  0  0  0  0  0  0  0  0
    1.8896   -2.1241    0.0000 O   0  0  0  0  0  0  0  0  0  0  0  0
   -1.5574   -0.7500    0.0000 C   0  0  0  0  0  0  0  0  0  0  0  0
   -2.9088   -1.4008    0.0000 O   0  0  0  0  0  0  0  0  0  0  0  0
   -1.5574    0.7500    0.0000 C   0  0  0  0  0  0  0  0  0  0  0  0
   -0.3846    1.6852    0.0000 C   0  0  0  0  0  0  0  0  0  0  0  0
  1  2  1  0
  3  2  1  1
  3  4  1  0
  4  5  1  0
  5  6  1  0
  6  7  2  0
  7  8  1  0
  8  9  1  0
  9 10  1  0
  8 11  2  0
 11 12  1  0
 12 13  1  0
 11 14  1  0
 14 15  1  0
 15 16  1  0
 14 17  2  0
 17 18  1  0
 18 19  2  0
 19 20  1  0
 20 21  2  0
 21 22  1  0
 23 22  1  1
 23 24  1  0
 24 25  1  0
 25 26  1  0
 26 27  1  0
 27 28  1  0
 28 29  1  0
 29 30  2  0
 21 31  1  0
 31 32  2  0
 31 33  1  0
 33 34  2  0
 34  3  1  0
 17  6  1  0
 34 18  1  0
 29 23  1  0
M  END
> <ChEMBL ID>
CHEMBL1481250

> <Standard Type>
Potency

> <Standard Relation>
'='

> <Standard Value>
63.1

> <Standard Units>
nM

> <Document ChEMBL ID>
CHEMBL1201862

$$$$

     RDKit          2D

 22 23  0  0  0  0  0  0  0  0999 V2000
    5.2500   -1.2990    0.0000 C   0  0  0  0  0  0  0  0  0  0  0  0
    3.7500   -1.2990    0.0000 C   0  0  0  0  0  0  0  0  0  0  0  0
    3.0000    0.0000    0.0000 O   0  0  0  0  0  0  0  0  0  0  0  0
    1.5000    0.0000    0.0000 C   0  0  0  0  0  0  0  0  0  0  0  0
    0.7500   -1.2990    0.0000 O   0  0  0  0  0  0  0  0  0  0  0  0
   -0.7500   -1.2990    0.0000 C   0  0  0  0  0  0  0  0  0  0  0  0
   -1.5000   -2.5981    0.0000 C   0  0  0  0  0  0  0  0  0  0  0  0
   -0.7500   -3.8971    0.0000 O   0  0  0  0  0  0  0  0  0  0  0  0
   -3.0000   -2.5981    0.0000 O   0  0  0  0  0  0  0  0  0  0  0  0
   -1.5000    0.0000    0.0000 C   0  0  0  0  0  0  0  0  0  0  0  0
   -0.7500    1.2990    0.0000 C   0  0  0  0  0  0  0  0  0  0  0  0
   -1.5000    2.5981    0.0000 C   0  0  0  0  0  0  0  0  0  0  0  0
   -0.7500    3.8971    0.0000 C   0  0  0  0  0  0  0  0  0  0  0  0
   -1.5000    5.1962    0.0000 C   0  0  0  0  0  0  0  0  0  0  0  0
   -3.0000    5.1962    0.0000 C   0  0  0  0  0  0  0  0  0  0  0  0
   -3.7500    3.8971    0.0000 C   0  0  0  0  0  0  0  0  0  0  0  0
   -3.0000    2.5981    0.0000 C   0  0  0  0  0  0  0  0  0  0  0  0
    0.7500    1.2990    0.0000 C   0  0  0  0  0  0  0  0  0  0  0  0
    1.5000    2.5981    0.0000 C   0  0  0  0  0  0  0  0  0  0  0  0
    3.0000    2.5981    0.0000 C   0  0  0  0  0  0  0  0  0  0  0  0
    3.7500    3.8971    0.0000 C   0  0  0  0  0  0  0  0  0  0  0  0
    5.2500    3.8971    0.0000 O   0  0  0  0  0  0  0  0  0  0  0  0
  1  2  1  0
  2  3  1  0
  4  3  1  1
  4  5  1  0
  5  6  1  0
  6  7  1  0
  7  8  2  0
  7  9  1  0
  6 10  2  0
 10 11  1  0
 11 12  1  1
 12 13  1  0
 13 14  1  0
 14 15  1  0
 15 16  1  0
 16 17  1  0
 11 18  1  0
 18 19  1  6
 19 20  1  0
 20 21  1  0
 21 22  1  0
 18  4  1  0
 17 12  1  0
M  END
> <ChEMBL ID>
CHEMBL1550410

> <Standard Type>
Potency

> <Standard Relation>
'='

> <Standard Value>
63.1

> <Standard Units>
nM

> <Document ChEMBL ID>
CHEMBL1201862

$$$$

     RDKit          2D

 19 20  0  0  0  0  0  0  0  0999 V2000
    5.2500   -1.2990    0.0000 C   0  0  0  0  0  0  0  0  0  0  0  0
    3.7500   -1.2990    0.0000 C   0  0  0  0  0  0  0  0  0  0  0  0
    3.0000    0.0000    0.0000 S   0  0  0  0  0  0  0  0  0  0  0  0
    1.5000    0.0000    0.0000 C   0  0  0  0  0  0  0  0  0  0  0  0
    0.7500   -1.2990    0.0000 C   0  0  0  0  0  0  0  0  0  0  0  0
    1.5000   -2.5981    0.0000 C   0  0  0  0  0  0  0  0  0  0  0  0
    2.2500   -3.8971    0.0000 N   0  0  0  0  0  0  0  0  0  0  0  0
   -0.7500   -1.2990    0.0000 C   0  0  0  0  0  0  0  0  0  0  0  0
   -1.5000   -2.5981    0.0000 C   0  0  0  0  0  0  0  0  0  0  0  0
   -3.0000   -2.5981    0.0000 C   0  0  0  0  0  0  0  0  0  0  0  0
   -3.7500   -3.8971    0.0000 C   0  0  0  0  0  0  0  0  0  0  0  0
   -3.0000   -5.1962    0.0000 C   0  0  0  0  0  0  0  0  0  0  0  0
   -1.5000   -5.1962    0.0000 C   0  0  0  0  0  0  0  0  0  0  0  0
   -0.7500   -6.4952    0.0000 Br  0  0  0  0  0  0  0  0  0  0  0  0
   -0.7500   -3.8971    0.0000 C   0  0  0  0  0  0  0  0  0  0  0  0
   -1.5000    0.0000    0.0000 C   0  0  0  0  0  0  0  0  0  0  0  0
   -0.7500    1.2990    0.0000 C   0  0  0  0  0  0  0  0  0  0  0  0
   -1.5000    2.5981    0.0000 O   0  0  0  0  0  0  0  0  0  0  0  0
    0.7500    1.2990    0.0000 N   0  0  0  0  0  0  0  0  0  0  0  0
  1  2  1  0
  2  3  1  0
  3  4  1  0
  4  5  2  0
  5  6  1  0
  6  7  3  0
  5  8  1  0
  8  9  1  0
  9 10  2  0
 10 11  1  0
 11 12  2  0
 12 13  1  0
 13 14  1  0
 13 15  2  0
  8 16  1  0
 16 17  1  0
 17 18  2  0
 17 19  1  0
 19  4  1  0
 15  9  1  0
M  END
> <ChEMBL ID>
CHEMBL1557582

> <Standard Type>
Potency

> <Standard Relation>
'='

> <Standard Value>
63.1

> <Standard Units>
nM

> <Document ChEMBL ID>
CHEMBL1201862

$$$$

     RDKit          2D

 30 33  0  0  0  0  0  0  0  0999 V2000
    3.0000    0.0000    0.0000 C   0  0  0  0  0  0  0  0  0  0  0  0
    1.5000    0.0000    0.0000 C   0  0  0  0  0  0  0  0  0  0  0  0
    0.7500   -1.2990    0.0000 C   0  0  0  0  0  0  0  0  0  0  0  0
   -0.7500   -1.2990    0.0000 C   0  0  0  0  0  0  0  0  0  0  0  0
   -1.5000    0.0000    0.0000 C   0  0  0  0  0  0  0  0  0  0  0  0
   -3.0000    0.0000    0.0000 S   0  0  0  0  0  0  0  0  0  0  0  0
   -3.0000    1.5000    0.0000 O   0  0  0  0  0  0  0  0  0  0  0  0
   -3.0000   -1.5000    0.0000 O   0  0  0  0  0  0  0  0  0  0  0  0
   -4.5000    0.0000    0.0000 N   0  0  0  0  0  0  0  0  0  0  0  0
   -5.2500   -1.2990    0.0000 C   0  0  0  0  0  0  0  0  0  0  0  0
   -6.7500   -1.2990    0.0000 C   0  0  0  0  0  0  0  0  0  0  0  0
   -7.6317   -2.5126    0.0000 N   0  0  0  0  0  0  0  0  0  0  0  0
   -9.0583   -2.0490    0.0000 C   0  0  0  0  0  0  0  0  0  0  0  0
  -10.2718   -2.9307    0.0000 C   0  0  0  0  0  0  0  0  0  0  0  0
  -11.6421   -2.3206    0.0000 C   0  0  0  0  0  0  0  0  0  0  0  0
  -12.8556   -3.2023    0.0000 C   0  0  0  0  0  0  0  0  0  0  0  0
  -12.6988   -4.6941    0.0000 C   0  0  0  0  0  0  0  0  0  0  0  0
  -11.3285   -5.3042    0.0000 C   0  0  0  0  0  0  0  0  0  0  0  0
  -11.1717   -6.7960    0.0000 C   0  0  0  0  0  0  0  0  0  0  0  0
  -10.1150   -4.4225    0.0000 C   0  0  0  0  0  0  0  0  0  0  0  0
   -9.0583   -0.5490    0.0000 N   0  0  0  0  0  0  0  0  0  0  0  0
   -7.6317   -0.0855    0.0000 O   0  0  0  0  0  0  0  0  0  0  0  0
   -5.2500    1.2990    0.0000 C   0  0  0  0  0  0  0  0  0  0  0  0
   -4.5000    2.5981    0.0000 C   0  0  0  0  0  0  0  0  0  0  0  0
   -5.2500    3.8971    0.0000 C   0  0  0  0  0  0  0  0  0  0  0  0
   -6.7500    3.8971    0.0000 C   0  0  0  0  0  0  0  0  0  0  0  0
   -7.5000    2.5981    0.0000 C   0  0  0  0  0  0  0  0  0  0  0  0
   -6.7500    1.2990    0.0000 C   0  0  0  0  0  0  0  0  0  0  0  0
   -0.7500    1.2990    0.0000 C   0  0  0  0  0  0  0  0  0  0  0  0
    0.7500    1.2990    0.0000 C   0  0  0  0  0  0  0  0  0  0  0  0
  1  2  1  0
  2  3  2  0
  3  4  1  0
  4  5  2  0
  5  6  1  0
  6  7  2  0
  6  8  2  0
  6  9  1  0
  9 10  1  0
 10 11  1  0
 11 12  2  0
 12 13  1  0
 13 14  1  0
 14 15  2  0
 15 16  1  0
 16 17  2  0
 17 18  1  0
 18 19  1  0
 18 20  2  0
 13 21  2  0
 21 22  1  0
  9 23  1  0
 23 24  1  0
 24 25  1  0
 25 26  1  0
 26 27  1  0
 27 28  1  0
  5 29  1  0
 29 30  2  0
 30  2  1  0
 22 11  1  0
 28 23  1  0
 20 14  1  0
M  END
> <ChEMBL ID>
CHEMBL1572732

> <Standard Type>
Potency

> <Standard Relation>
'='

> <Standard Value>
63.1

> <Standard Units>
nM

> <Document ChEMBL ID>
CHEMBL1201862

$$$$

     RDKit          2D

 38 41  0  0  0  0  0  0  0  0999 V2000
  -10.3968   -8.4412    0.0000 C   0  0  0  0  0  0  0  0  0  0  0  0
   -9.2821   -9.4449    0.0000 C   0  0  0  0  0  0  0  0  0  0  0  0
   -7.8555   -8.9814    0.0000 C   0  0  0  0  0  0  0  0  0  0  0  0
   -7.3919  -10.4080    0.0000 C   0  0  0  0  0  0  0  0  0  0  0  0
   -8.3190   -7.5548    0.0000 C   0  0  0  0  0  0  0  0  0  0  0  0
   -6.4289   -8.5179    0.0000 N   0  0  0  0  0  0  0  0  0  0  0  0
   -6.1170   -7.0506    0.0000 C   0  0  0  0  0  0  0  0  0  0  0  0
   -7.2317   -6.0469    0.0000 O   0  0  0  0  0  0  0  0  0  0  0  0
   -4.6904   -6.5871    0.0000 C   0  0  0  0  0  0  0  0  0  0  0  0
   -3.5757   -7.5908    0.0000 C   0  0  0  0  0  0  0  0  0  0  0  0
   -2.1085   -7.2789    0.0000 C   0  0  0  0  0  0  0  0  0  0  0  0
   -1.3585   -8.5780    0.0000 C   0  0  0  0  0  0  0  0  0  0  0  0
   -2.3622   -9.6927    0.0000 C   0  0  0  0  0  0  0  0  0  0  0  0
   -3.7325   -9.0826    0.0000 N   0  0  0  0  0  0  0  0  0  0  0  0
   -5.0315   -9.8326    0.0000 C   0  0  0  0  0  0  0  0  0  0  0  0
   -4.3786   -5.1199    0.0000 N   0  0  0  0  0  0  0  0  0  0  0  0
   -2.9520   -4.6564    0.0000 C   0  0  0  0  0  0  0  0  0  0  0  0
   -1.8373   -5.6601    0.0000 O   0  0  0  0  0  0  0  0  0  0  0  0
   -2.6401   -3.1891    0.0000 C   0  0  0  0  0  0  0  0  0  0  0  0
   -1.2135   -2.7256    0.0000 N   0  0  0  0  0  0  0  0  0  0  0  0
   -0.0000   -3.6073    0.0000 N   0  0  0  0  0  0  0  0  0  0  0  0
    1.2135   -2.7256    0.0000 N   0  0  0  0  0  0  0  0  0  0  0  0
    0.7500   -1.2990    0.0000 C   0  0  0  0  0  0  0  0  0  0  0  0
    1.5000    0.0000    0.0000 C   0  0  0  0  0  0  0  0  0  0  0  0
    0.7500    1.2990    0.0000 C   0  0  0  0  0  0  0  0  0  0  0  0
   -0.7500    1.2990    0.0000 C   0  0  0  0  0  0  0  0  0  0  0  0
   -1.5000    0.0000    0.0000 C   0  0  0  0  0  0  0  0  0  0  0  0
   -0.7500   -1.2990    0.0000 C   0  0  0  0  0  0  0  0  0  0  0  0
   -5.4933   -4.1162    0.0000 C   0  0  0  0  0  0  0  0  0  0  0  0
   -6.9199   -4.5797    0.0000 C   0  0  0  0  0  0  0  0  0  0  0  0
   -8.0346   -3.5760    0.0000 C   0  0  0  0  0  0  0  0  0  0  0  0
   -7.7227   -2.1088    0.0000 C   0  0  0  0  0  0  0  0  0  0  0  0
   -8.8374   -1.1051    0.0000 O   0  0  0  0  0  0  0  0  0  0  0  0
  -10.2640   -1.5686    0.0000 C   0  0  0  0  0  0  0  0  0  0  0  0
   -6.2961   -1.6453    0.0000 C   0  0  0  0  0  0  0  0  0  0  0  0
   -5.1814   -2.6490    0.0000 C   0  0  0  0  0  0  0  0  0  0  0  0
   -3.7548   -2.1855    0.0000 O   0  0  0  0  0  0  0  0  0  0  0  0
   -3.4430   -0.7182    0.0000 C   0  0  0  0  0  0  0  0  0  0  0  0
  1  2  1  0
  2  3  1  0
  3  4  1  0
  3  5  1  0
  3  6  1  0
  6  7  1  0
  7  8  2  0
  7  9  1  0
  9 10  1  0
 10 11  2  0
 11 12  1  0
 12 13  2  0
 13 14  1  0
 14 15  1  0
  9 16  1  0
 16 17  1  0
 17 18  2  0
 17 19  1  0
 19 20  1  0
 20 21  1  0
 21 22  2  0
 22 23  1  0
 23 24  2  0
 24 25  1  0
 25 26  2  0
 26 27  1  0
 27 28  2  0
 16 29  1  0
 29 30  2  0
 30 31  1  0
 31 32  2  0
 32 33  1  0
 33 34  1  0
 32 35  1  0
 35 36  2  0
 36 37  1  0
 37 38  1  0
 14 10  1  0
 28 20  1  0
 36 29  1  0
 28 23  1  0
M  END
> <ChEMBL ID>
CHEMBL1585383

> <Standard Type>
Potency

> <Standard Relation>
'='

> <Standard Value>
63.1

> <Standard Units>
nM

> <Document ChEMBL ID>
CHEMBL1201862

$$$$

     RDKit          2D

 29 32  0  0  0  0  0  0  0  0999 V2000
    3.7500   -1.2990    0.0000 C   0  0  0  0  0  0  0  0  0  0  0  0
    3.0000    0.0000    0.0000 C   0  0  0  0  0  0  0  0  0  0  0  0
    3.7500    1.2990    0.0000 O   0  0  0  0  0  0  0  0  0  0  0  0
    1.5000    0.0000    0.0000 C   0  0  0  0  0  0  0  0  0  0  0  0
    0.7500   -1.2990    0.0000 C   0  0  0  0  0  0  0  0  0  0  0  0
    1.5000   -2.5981    0.0000 N   0  0  0  0  0  0  0  0  0  0  0  0
    0.7500   -3.8971    0.0000 C   0  0  0  0  0  0  0  0  0  0  0  0
    1.5000   -5.1962    0.0000 C   0  0  0  0  0  0  0  0  0  0  0  0
    3.0000   -5.1962    0.0000 N   0  0  0  0  0  0  0  0  0  0  0  0
    3.7500   -6.4952    0.0000 C   0  0  0  0  0  0  0  0  0  0  0  0
    3.0000   -7.7942    0.0000 C   0  0  0  0  0  0  0  0  0  0  0  0
    3.7500   -9.0933    0.0000 C   0  0  0  0  0  0  0  0  0  0  0  0
    5.2500   -9.0933    0.0000 C   0  0  0  0  0  0  0  0  0  0  0  0
    6.0000   -7.7942    0.0000 C   0  0  0  0  0  0  0  0  0  0  0  0
    5.2500   -6.4952    0.0000 N   0  0  0  0  0  0  0  0  0  0  0  0
    3.7500   -3.8971    0.0000 C   0  0  0  0  0  0  0  0  0  0  0  0
    3.0000   -2.5981    0.0000 C   0  0  0  0  0  0  0  0  0  0  0  0
   -0.7500   -1.2990    0.0000 N   0  0  0  0  0  0  0  0  0  0  0  0
   -1.5000    0.0000    0.0000 C   0  0  0  0  0  0  0  0  0  0  0  0
   -3.0000    0.0000    0.0000 S   0  0  0  0  0  0  0  0  0  0  0  0
   -0.7500    1.2990    0.0000 N   0  0  0  0  0  0  0  0  0  0  0  0
   -1.5000    2.5981    0.0000 C   0  0  0  0  0  0  0  0  0  0  0  0
   -0.7500    3.8971    0.0000 C   0  0  0  0  0  0  0  0  0  0  0  0
   -1.5000    5.1962    0.0000 C   0  0  0  0  0  0  0  0  0  0  0  0
   -3.0000    5.1962    0.0000 C   0  0  0  0  0  0  0  0  0  0  0  0
   -3.7500    3.8971    0.0000 C   0  0  0  0  0  0  0  0  0  0  0  0
   -3.0000    2.5981    0.0000 C   0  0  0  0  0  0  0  0  0  0  0  0
    0.7500    1.2990    0.0000 C   0  0  0  0  0  0  0  0  0  0  0  0
    1.5000    2.5981    0.0000 C   0  0  0  0  0  0  0  0  0  0  0  0
  1  2  1  0
  2  3  2  0
  2  4  1  0
  4  5  1  0
  5  6  1  0
  6  7  1  0
  7  8  1  0
  8  9  1  0
  9 10  1  0
 10 11  2  0
 11 12  1  0
 12 13  2  0
 13 14  1  0
 14 15  2  0
  9 16  1  0
 16 17  1  0
  5 18  2  0
 18 19  1  0
 19 20  2  0
 19 21  1  0
 21 22  1  0
 22 23  2  0
 23 24  1  0
 24 25  2  0
 25 26  1  0
 26 27  2  0
 21 28  1  0
 28 29  1  0
 28  4  2  0
 17  6  1  0
 27 22  1  0
 15 10  1  0
M  END
> <ChEMBL ID>
CHEMBL1611196

> <Standard Type>
Potency

> <Standard Relation>
'='

> <Standard Value>
63.1

> <Standard Units>
nM

> <Document ChEMBL ID>
CHEMBL1201862

$$$$

     RDKit          2D

 17 19  0  0  0  0  0  0  0  0999 V2000
   -5.6381   -7.5395    0.0000 C   0  0  0  0  0  0  0  0  0  0  0  0
   -4.2677   -6.9294    0.0000 O   0  0  0  0  0  0  0  0  0  0  0  0
   -4.1110   -5.4376    0.0000 C   0  0  0  0  0  0  0  0  0  0  0  0
   -5.3245   -4.5559    0.0000 O   0  0  0  0  0  0  0  0  0  0  0  0
   -2.7406   -4.8275    0.0000 C   0  0  0  0  0  0  0  0  0  0  0  0
   -2.5838   -3.3357    0.0000 C   0  0  0  0  0  0  0  0  0  0  0  0
   -1.2135   -2.7256    0.0000 C   0  0  0  0  0  0  0  0  0  0  0  0
   -0.0000   -3.6073    0.0000 C   0  0  0  0  0  0  0  0  0  0  0  0
   -0.1568   -5.0991    0.0000 C   0  0  0  0  0  0  0  0  0  0  0  0
   -1.5271   -5.7092    0.0000 N   0  0  0  0  0  0  0  0  0  0  0  0
    1.2135   -2.7256    0.0000 N   0  0  0  0  0  0  0  0  0  0  0  0
    0.7500   -1.2990    0.0000 C   0  0  0  0  0  0  0  0  0  0  0  0
    1.5000    0.0000    0.0000 C   0  0  0  0  0  0  0  0  0  0  0  0
    0.7500    1.2990    0.0000 C   0  0  0  0  0  0  0  0  0  0  0  0
   -0.7500    1.2990    0.0000 C   0  0  0  0  0  0  0  0  0  0  0  0
   -1.5000    0.0000    0.0000 C   0  0  0  0  0  0  0  0  0  0  0  0
   -0.7500   -1.2990    0.0000 C   0  0  0  0  0  0  0  0  0  0  0  0
  1  2  1  0
  2  3  1  0
  3  4  2  0
  3  5  1  0
  5  6  2  0
  6  7  1  0
  7  8  2  0
  8  9  1  0
  9 10  2  0
  8 11  1  0
 11 12  1  0
 12 13  2  0
 13 14  1  0
 14 15  2  0
 15 16  1  0
 16 17  2  0
 10  5  1  0
 17 12  1  0
 17  7  1  0
M  END
> <ChEMBL ID>
CHEMBL453066

> <Standard Type>
Potency

> <Standard Relation>
'='

> <Standard Value>
63.1

> <Standard Units>
nM

> <Document ChEMBL ID>
CHEMBL1201862

$$$$

     RDKit          2D

 31 34  0  0  0  0  0  0  0  0999 V2000
   -0.7500   -3.8971    0.0000 O   0  0  0  0  0  0  0  0  0  0  0  0
    0.7500   -3.8971    0.0000 C   0  0  0  0  0  0  0  0  0  0  0  0
    1.5000   -2.5981    0.0000 N   0  0  0  0  0  0  0  0  0  0  0  0
    0.7500   -1.2990    0.0000 C   0  0  0  0  0  0  0  0  0  0  0  0
    1.5000    0.0000    0.0000 C   0  0  0  0  0  0  0  0  0  0  0  0
    0.7500    1.2990    0.0000 C   0  0  0  0  0  0  0  0  0  0  0  0
   -0.7500    1.2990    0.0000 C   0  0  0  0  0  0  0  0  0  0  0  0
   -1.5000    2.5981    0.0000 N   0  0  0  0  0  0  0  0  0  0  0  0
   -0.7500    3.8971    0.0000 C   0  0  0  0  0  0  0  0  0  0  0  0
   -1.5000    5.1962    0.0000 C   0  0  0  0  0  0  0  0  0  0  0  0
   -3.0000    5.1962    0.0000 O   0  0  0  0  0  0  0  0  0  0  0  0
   -3.7500    3.8971    0.0000 C   0  0  0  0  0  0  0  0  0  0  0  0
   -3.0000    2.5981    0.0000 C   0  0  0  0  0  0  0  0  0  0  0  0
   -1.5000    0.0000    0.0000 C   0  0  0  0  0  0  0  0  0  0  0  0
   -0.7500   -1.2990    0.0000 C   0  0  0  0  0  0  0  0  0  0  0  0
    1.5000   -5.1962    0.0000 C   0  0  0  0  0  0  0  0  0  0  0  0
    0.7500   -6.4952    0.0000 C   0  0  0  0  0  0  0  0  0  0  0  0
    1.5000   -7.7942    0.0000 C   0  0  0  0  0  0  0  0  0  0  0  0
    3.0000   -7.7942    0.0000 C   0  0  0  0  0  0  0  0  0  0  0  0
    3.7500   -9.0933    0.0000 S   0  0  0  0  0  0  0  0  0  0  0  0
    2.4510   -9.8433    0.0000 O   0  0  0  0  0  0  0  0  0  0  0  0
    5.0490   -8.3433    0.0000 O   0  0  0  0  0  0  0  0  0  0  0  0
    4.5000  -10.3923    0.0000 N   0  0  0  0  0  0  0  0  0  0  0  0
    6.0000  -10.3923    0.0000 C   0  0  0  0  0  0  0  0  0  0  0  0
    6.7500  -11.6913    0.0000 C   0  0  0  0  0  0  0  0  0  0  0  0
    8.2418  -11.8481    0.0000 C   0  0  0  0  0  0  0  0  0  0  0  0
    8.5537  -13.3154    0.0000 C   0  0  0  0  0  0  0  0  0  0  0  0
    7.2546  -14.0654    0.0000 C   0  0  0  0  0  0  0  0  0  0  0  0
    6.1399  -13.0617    0.0000 O   0  0  0  0  0  0  0  0  0  0  0  0
    3.7500   -6.4952    0.0000 C   0  0  0  0  0  0  0  0  0  0  0  0
    3.0000   -5.1962    0.0000 C   0  0  0  0  0  0  0  0  0  0  0  0
  1  2  2  0
  2  3  1  0
  3  4  1  0
  4  5  2  0
  5  6  1  0
  6  7  2  0
  7  8  1  0
  8  9  1  0
  9 10  1  0
 10 11  1  0
 11 12  1  0
 12 13  1  0
  7 14  1  0
 14 15  2  0
  2 16  1  0
 16 17  2  0
 17 18  1  0
 18 19  2  0
 19 20  1  0
 20 21  2  0
 20 22  2  0
 20 23  1  0
 23 24  1  0
 24 25  1  0
 25 26  2  0
 26 27  1  0
 27 28  2  0
 28 29  1  0
 19 30  1  0
 30 31  2  0
 15  4  1  0
 31 16  1  0
 13  8  1  0
 29 25  1  0
M  END
> <ChEMBL ID>
CHEMBL1302854

> <Standard Type>
Potency

> <Standard Relation>
'='

> <Standard Value>
70.8

> <Standard Units>
nM

> <Document ChEMBL ID>
CHEMBL1201862

$$$$

     RDKit          2D

 34 37  0  0  0  0  0  0  0  0999 V2000
    3.0000   -2.5981    0.0000 O   0  0  0  0  0  0  0  0  0  0  0  0
    1.5000   -2.5981    0.0000 C   0  0  0  0  0  0  0  0  0  0  0  0
    0.7500   -3.8971    0.0000 N   0  0  0  0  0  0  0  0  0  0  0  0
    1.5000   -5.1962    0.0000 C   0  0  0  0  0  0  0  0  0  0  0  0
    0.7500   -6.4952    0.0000 C   0  0  0  0  0  0  0  0  0  0  0  0
   -0.7500   -6.4952    0.0000 C   0  0  0  0  0  0  0  0  0  0  0  0
   -1.5000   -7.7942    0.0000 C   0  0  0  0  0  0  0  0  0  0  0  0
   -0.7500   -9.0933    0.0000 C   0  0  0  0  0  0  0  0  0  0  0  0
    0.7500   -9.0933    0.0000 C   0  0  0  0  0  0  0  0  0  0  0  0
    1.5000   -7.7942    0.0000 C   0  0  0  0  0  0  0  0  0  0  0  0
    3.0000   -7.7942    0.0000 Cl  0  0  0  0  0  0  0  0  0  0  0  0
    0.7500   -1.2990    0.0000 C   0  0  0  0  0  0  0  0  0  0  0  0
    1.5000    0.0000    0.0000 C   0  0  0  0  0  0  0  0  0  0  0  0
    0.7500    1.2990    0.0000 C   0  0  0  0  0  0  0  0  0  0  0  0
   -0.7500    1.2990    0.0000 C   0  0  0  0  0  0  0  0  0  0  0  0
   -1.5000    0.0000    0.0000 C   0  0  0  0  0  0  0  0  0  0  0  0
   -0.7500   -1.2990    0.0000 C   0  0  0  0  0  0  0  0  0  0  0  0
   -3.0000    0.0000    0.0000 N   0  0  0  0  0  0  0  0  0  0  0  0
   -3.7500    1.2990    0.0000 C   0  0  0  0  0  0  0  0  0  0  0  0
   -5.2500    1.2990    0.0000 O   0  0  0  0  0  0  0  0  0  0  0  0
   -3.0000    2.5981    0.0000 C   0  0  0  0  0  0  0  0  0  0  0  0
   -3.7500    3.8971    0.0000 C   0  0  0  0  0  0  0  0  0  0  0  0
   -3.0000    5.1962    0.0000 S   0  0  0  0  0  0  0  0  0  0  0  0
   -4.2990    5.9462    0.0000 O   0  0  0  0  0  0  0  0  0  0  0  0
   -1.7010    4.4462    0.0000 O   0  0  0  0  0  0  0  0  0  0  0  0
   -2.2500    6.4952    0.0000 C   0  0  0  0  0  0  0  0  0  0  0  0
   -0.7500    6.4952    0.0000 C   0  0  0  0  0  0  0  0  0  0  0  0
    0.0000    5.1962    0.0000 C   0  0  0  0  0  0  0  0  0  0  0  0
    1.5000    5.1962    0.0000 C   0  0  0  0  0  0  0  0  0  0  0  0
    2.2500    6.4952    0.0000 C   0  0  0  0  0  0  0  0  0  0  0  0
    3.7500    6.4952    0.0000 Cl  0  0  0  0  0  0  0  0  0  0  0  0
    1.5000    7.7942    0.0000 C   0  0  0  0  0  0  0  0  0  0  0  0
    0.0000    7.7942    0.0000 C   0  0  0  0  0  0  0  0  0  0  0  0
   -1.5000    2.5981    0.0000 N   0  0  0  0  0  0  0  0  0  0  0  0
  1  2  2  0
  2  3  1  0
  3  4  1  0
  4  5  1  0
  5  6  2  0
  6  7  1  0
  7  8  2  0
  8  9  1  0
  9 10  2  0
 10 11  1  0
  2 12  1  0
 12 13  2  0
 13 14  1  0
 14 15  2  0
 15 16  1  0
 16 17  2  0
 16 18  1  0
 18 19  1  0
 19 20  2  0
 19 21  1  0
 21 22  1  0
 22 23  1  0
 23 24  2  0
 23 25  2  0
 23 26  1  0
 26 27  1  0
 27 28  2  0
 28 29  1  0
 29 30  2  0
 30 31  1  0
 30 32  1  0
 32 33  2  0
 21 34  1  0
 10  5  1  0
 17 12  1  0
 33 27  1  0
 34 15  1  0
M  END
> <ChEMBL ID>
CHEMBL1315329

> <Standard Type>
Potency

> <Standard Relation>
'='

> <Standard Value>
70.8

> <Standard Units>
nM

> <Document ChEMBL ID>
CHEMBL1201862

$$$$

     RDKit          2D

 28 30  0  0  0  0  0  0  0  0999 V2000
    9.6556    7.9408    0.0000 C   0  0  0  0  0  0  0  0  0  0  0  0
    8.7204    6.7681    0.0000 C   0  0  0  0  0  0  0  0  0  0  0  0
    9.2684    5.3718    0.0000 C   0  0  0  0  0  0  0  0  0  0  0  0
    8.3332    4.1990    0.0000 C   0  0  0  0  0  0  0  0  0  0  0  0
    6.8499    4.4226    0.0000 C   0  0  0  0  0  0  0  0  0  0  0  0
    5.9147    3.2498    0.0000 C   0  0  0  0  0  0  0  0  0  0  0  0
    4.4315    3.4734    0.0000 O   0  0  0  0  0  0  0  0  0  0  0  0
    3.4962    2.3006    0.0000 C   0  0  0  0  0  0  0  0  0  0  0  0
    2.0130    2.5242    0.0000 C   0  0  0  0  0  0  0  0  0  0  0  0
    1.0777    1.3515    0.0000 N   0  0  0  0  0  0  0  0  0  0  0  0
    1.7286    0.0000    0.0000 C   0  0  0  0  0  0  0  0  0  0  0  0
    1.0777   -1.3515    0.0000 C   0  0  0  0  0  0  0  0  0  0  0  0
   -0.3846   -1.6852    0.0000 N   0  0  0  0  0  0  0  0  0  0  0  0
   -0.7184   -3.1476    0.0000 S   0  0  0  0  0  0  0  0  0  0  0  0
    0.7440   -3.4814    0.0000 O   0  0  0  0  0  0  0  0  0  0  0  0
   -2.1808   -2.8138    0.0000 O   0  0  0  0  0  0  0  0  0  0  0  0
   -1.0522   -4.6100    0.0000 C   0  0  0  0  0  0  0  0  0  0  0  0
   -2.4856   -5.0522    0.0000 C   0  0  0  0  0  0  0  0  0  0  0  0
   -2.8193   -6.5145    0.0000 C   0  0  0  0  0  0  0  0  0  0  0  0
   -1.7198   -7.5348    0.0000 C   0  0  0  0  0  0  0  0  0  0  0  0
   -0.2864   -7.0927    0.0000 C   0  0  0  0  0  0  0  0  0  0  0  0
    0.0474   -5.6303    0.0000 C   0  0  0  0  0  0  0  0  0  0  0  0
   -1.5574   -0.7500    0.0000 C   0  0  0  0  0  0  0  0  0  0  0  0
   -1.5574    0.7500    0.0000 C   0  0  0  0  0  0  0  0  0  0  0  0
   -0.3846    1.6852    0.0000 C   0  0  0  0  0  0  0  0  0  0  0  0
   -0.7184    3.1476    0.0000 O   0  0  0  0  0  0  0  0  0  0  0  0
    6.3019    5.8189    0.0000 C   0  0  0  0  0  0  0  0  0  0  0  0
    7.2372    6.9916    0.0000 C   0  0  0  0  0  0  0  0  0  0  0  0
  1  2  1  0
  2  3  2  0
  3  4  1  0
  4  5  2  0
  5  6  1  0
  6  7  1  0
  7  8  1  0
  8  9  1  0
  9 10  1  0
 10 11  1  0
 11 12  1  0
 12 13  1  0
 13 14  1  0
 14 15  2  0
 14 16  2  0
 14 17  1  0
 17 18  2  0
 18 19  1  0
 19 20  2  0
 20 21  1  0
 21 22  2  0
 13 23  1  0
 23 24  1  0
 24 25  1  0
 25 26  2  0
  5 27  1  0
 27 28  2  0
 28  2  1  0
 25 10  1  0
 22 17  1  0
M  END
> <ChEMBL ID>
CHEMBL1325134

> <Standard Type>
Potency

> <Standard Relation>
'='

> <Standard Value>
70.8

> <Standard Units>
nM

> <Document ChEMBL ID>
CHEMBL1201862

$$$$

     RDKit          2D

 17 18  0  0  0  0  0  0  0  0999 V2000
    3.0000    0.0000    0.0000 N   0  0  0  0  0  0  0  0  0  0  0  0
    1.5000    0.0000    0.0000 C   0  0  0  0  0  0  0  0  0  0  0  0
    0.7500   -1.2990    0.0000 N   0  0  0  0  0  0  0  0  0  0  0  0
   -0.7500   -1.2990    0.0000 C   0  0  0  0  0  0  0  0  0  0  0  0
   -1.5000    0.0000    0.0000 C   0  0  0  0  0  0  0  0  0  0  0  0
   -0.7500    1.2990    0.0000 C   0  0  0  0  0  0  0  0  0  0  0  0
   -1.5000    2.5981    0.0000 C   0  0  0  0  0  0  0  0  0  0  0  0
   -3.0000    2.5981    0.0000 C   0  0  0  0  0  0  0  0  0  0  0  0
   -3.7500    3.8971    0.0000 C   0  0  0  0  0  0  0  0  0  0  0  0
   -3.0000    5.1962    0.0000 C   0  0  0  0  0  0  0  0  0  0  0  0
   -1.5000    5.1962    0.0000 Cl  0  0  0  0  0  0  0  0  0  0  0  0
   -3.7500    6.4952    0.0000 C   0  0  0  0  0  0  0  0  0  0  0  0
   -5.2500    6.4952    0.0000 C   0  0  0  0  0  0  0  0  0  0  0  0
   -6.0000    5.1962    0.0000 C   0  0  0  0  0  0  0  0  0  0  0  0
   -5.2500    3.8971    0.0000 C   0  0  0  0  0  0  0  0  0  0  0  0
   -6.0000    2.5981    0.0000 Cl  0  0  0  0  0  0  0  0  0  0  0  0
    0.7500    1.2990    0.0000 N   0  0  0  0  0  0  0  0  0  0  0  0
  1  2  1  0
  2  3  2  0
  3  4  1  0
  4  5  2  0
  5  6  1  0
  6  7  1  0
  7  8  2  0
  8  9  1  0
  9 10  2  0
 10 11  1  0
 10 12  1  0
 12 13  2  0
 13 14  1  0
 14 15  2  0
 15 16  1  0
  6 17  2  0
 17  2  1  0
 15  9  1  0
M  END
> <ChEMBL ID>
CHEMBL1331841

> <Standard Type>
Potency

> <Standard Relation>
'='

> <Standard Value>
70.8

> <Standard Units>
nM

> <Document ChEMBL ID>
CHEMBL1201862

$$$$

     RDKit          2D

 29 32  0  0  0  0  0  0  0  0999 V2000
    3.0000    0.0000    0.0000 C   0  0  0  0  0  0  0  0  0  0  0  0
    1.5000    0.0000    0.0000 C   0  0  0  0  0  0  0  0  0  0  0  0
    0.7500   -1.2990    0.0000 C   0  0  0  0  0  0  0  0  0  0  0  0
   -0.7500   -1.2990    0.0000 C   0  0  0  0  0  0  0  0  0  0  0  0
   -1.5000   -2.5981    0.0000 C   0  0  0  0  0  0  0  0  0  0  0  0
   -3.0000   -2.5981    0.0000 O   0  0  0  0  0  0  0  0  0  0  0  0
   -0.7500   -3.8971    0.0000 N   0  0  0  0  0  0  0  0  0  0  0  0
   -1.5000   -5.1962    0.0000 C   0  0  0  0  0  0  0  0  0  0  0  0
   -3.0000   -5.1962    0.0000 C   0  0  0  0  0  0  0  0  0  0  0  0
   -3.7500   -6.4952    0.0000 C   0  0  0  0  0  0  0  0  0  0  0  0
   -3.0000   -7.7942    0.0000 C   0  0  0  0  0  0  0  0  0  0  0  0
   -3.7500   -9.0933    0.0000 C   0  0  0  0  0  0  0  0  0  0  0  0
   -5.2500   -9.0933    0.0000 C   0  0  0  0  0  0  0  0  0  0  0  0
   -3.0000  -10.3923    0.0000 C   0  0  0  0  0  0  0  0  0  0  0  0
   -1.5000   -7.7942    0.0000 C   0  0  0  0  0  0  0  0  0  0  0  0
   -0.7500   -6.4952    0.0000 C   0  0  0  0  0  0  0  0  0  0  0  0
   -1.5000    0.0000    0.0000 C   0  0  0  0  0  0  0  0  0  0  0  0
   -2.9672    0.3119    0.0000 C   0  0  0  0  0  0  0  0  0  0  0  0
   -4.0819   -0.6918    0.0000 C   0  0  0  0  0  0  0  0  0  0  0  0
   -3.1240    1.8037    0.0000 N   0  0  0  0  0  0  0  0  0  0  0  0
   -1.7537    2.4138    0.0000 N   0  0  0  0  0  0  0  0  0  0  0  0
   -1.4418    3.8810    0.0000 C   0  0  0  0  0  0  0  0  0  0  0  0
   -0.0152    4.3445    0.0000 C   0  0  0  0  0  0  0  0  0  0  0  0
    0.2966    5.8117    0.0000 C   0  0  0  0  0  0  0  0  0  0  0  0
   -0.8181    6.8154    0.0000 C   0  0  0  0  0  0  0  0  0  0  0  0
   -2.2447    6.3519    0.0000 C   0  0  0  0  0  0  0  0  0  0  0  0
   -2.5565    4.8847    0.0000 C   0  0  0  0  0  0  0  0  0  0  0  0
   -0.7500    1.2990    0.0000 C   0  0  0  0  0  0  0  0  0  0  0  0
    0.7500    1.2990    0.0000 N   0  0  0  0  0  0  0  0  0  0  0  0
  1  2  1  0
  2  3  2  0
  3  4  1  0
  4  5  1  0
  5  6  2  0
  5  7  1  0
  7  8  1  0
  8  9  2  0
  9 10  1  0
 10 11  2  0
 11 12  1  0
 12 13  1  0
 12 14  1  0
 11 15  1  0
 15 16  2  0
  4 17  2  0
 17 18  1  0
 18 19  1  0
 18 20  2  0
 20 21  1  0
 21 22  1  0
 22 23  2  0
 23 24  1  0
 24 25  2  0
 25 26  1  0
 26 27  2  0
 21 28  1  0
 28 29  2  0
 29  2  1  0
 16  8  1  0
 28 17  1  0
 27 22  1  0
M  END
> <ChEMBL ID>
CHEMBL1357683

> <Standard Type>
Potency

> <Standard Relation>
'='

> <Standard Value>
70.8

> <Standard Units>
nM

> <Document ChEMBL ID>
CHEMBL1201862

$$$$

     RDKit          2D

 26 28  0  0  0  0  0  0  0  0999 V2000
   -3.0000  -10.3923    0.0000 C   0  0  0  0  0  0  0  0  0  0  0  0
   -1.5000  -10.3923    0.0000 O   0  0  0  0  0  0  0  0  0  0  0  0
   -0.7500   -9.0933    0.0000 C   0  0  0  0  0  0  0  0  0  0  0  0
   -1.5000   -7.7942    0.0000 C   0  0  0  0  0  0  0  0  0  0  0  0
   -0.7500   -6.4952    0.0000 C   0  0  0  0  0  0  0  0  0  0  0  0
    0.7500   -6.4952    0.0000 C   0  0  0  0  0  0  0  0  0  0  0  0
    1.5000   -5.1962    0.0000 C   0  0  0  0  0  0  0  0  0  0  0  0
    3.0000   -5.1962    0.0000 O   0  0  0  0  0  0  0  0  0  0  0  0
    0.7500   -3.8971    0.0000 N   0  0  0  0  0  0  0  0  0  0  0  0
    1.5000   -2.5981    0.0000 C   0  0  0  0  0  0  0  0  0  0  0  0
    0.7500   -1.2990    0.0000 C   0  0  0  0  0  0  0  0  0  0  0  0
    1.5000    0.0000    0.0000 C   0  0  0  0  0  0  0  0  0  0  0  0
    0.7500    1.2990    0.0000 C   0  0  0  0  0  0  0  0  0  0  0  0
   -0.7500    1.2990    0.0000 C   0  0  0  0  0  0  0  0  0  0  0  0
   -1.5000    0.0000    0.0000 C   0  0  0  0  0  0  0  0  0  0  0  0
   -0.7500   -1.2990    0.0000 C   0  0  0  0  0  0  0  0  0  0  0  0
   -2.9672    0.3119    0.0000 C   0  0  0  0  0  0  0  0  0  0  0  0
   -3.1240    1.8037    0.0000 C   0  0  0  0  0  0  0  0  0  0  0  0
   -1.7537    2.4138    0.0000 N   0  0  0  0  0  0  0  0  0  0  0  0
   -1.4418    3.8810    0.0000 C   0  0  0  0  0  0  0  0  0  0  0  0
   -2.5565    4.8847    0.0000 C   0  0  0  0  0  0  0  0  0  0  0  0
   -0.0152    4.3445    0.0000 O   0  0  0  0  0  0  0  0  0  0  0  0
    1.5000   -7.7942    0.0000 C   0  0  0  0  0  0  0  0  0  0  0  0
    3.0000   -7.7942    0.0000 O   0  0  0  0  0  0  0  0  0  0  0  0
    3.7500   -9.0933    0.0000 C   0  0  0  0  0  0  0  0  0  0  0  0
    0.7500   -9.0933    0.0000 C   0  0  0  0  0  0  0  0  0  0  0  0
  1  2  1  0
  2  3  1  0
  3  4  2  0
  4  5  1  0
  5  6  2  0
  6  7  1  0
  7  8  2  0
  7  9  1  0
  9 10  1  0
 10 11  1  0
 11 12  2  0
 12 13  1  0
 13 14  2  0
 14 15  1  0
 15 16  2  0
 15 17  1  0
 17 18  1  0
 18 19  1  0
 19 20  1  0
 20 21  1  0
 20 22  2  0
  6 23  1  0
 23 24  1  0
 24 25  1  0
 23 26  2  0
 26  3  1  0
 16 11  1  0
 19 14  1  0
M  END
> <ChEMBL ID>
CHEMBL1363748

> <Standard Type>
Potency

> <Standard Relation>
'='

> <Standard Value>
70.8

> <Standard Units>
nM

> <Document ChEMBL ID>
CHEMBL1201862

$$$$

     RDKit          2D

 22 23  0  0  0  0  0  0  0  0999 V2000
    5.2500   -1.2990    0.0000 C   0  0  0  0  0  0  0  0  0  0  0  0
    3.7500   -1.2990    0.0000 C   0  0  0  0  0  0  0  0  0  0  0  0
    3.0000    0.0000    0.0000 O   0  0  0  0  0  0  0  0  0  0  0  0
    1.5000    0.0000    0.0000 C   0  0  0  0  0  0  0  0  0  0  0  0
    0.7500   -1.2990    0.0000 C   0  0  0  0  0  0  0  0  0  0  0  0
   -0.7500   -1.2990    0.0000 C   0  0  0  0  0  0  0  0  0  0  0  0
   -1.5000    0.0000    0.0000 C   0  0  0  0  0  0  0  0  0  0  0  0
   -0.7500    1.2990    0.0000 C   0  0  0  0  0  0  0  0  0  0  0  0
   -1.5000    2.5981    0.0000 O   0  0  0  0  0  0  0  0  0  0  0  0
   -0.7500    3.8971    0.0000 C   0  0  0  0  0  0  0  0  0  0  0  0
   -1.5000    5.1962    0.0000 C   0  0  0  0  0  0  0  0  0  0  0  0
   -0.7500    6.4952    0.0000 O   0  0  0  0  0  0  0  0  0  0  0  0
   -1.5000    7.7942    0.0000 C   0  0  0  0  0  0  0  0  0  0  0  0
   -0.7500    9.0933    0.0000 C   0  0  0  0  0  0  0  0  0  0  0  0
   -1.5000   10.3923    0.0000 C   0  0  0  0  0  0  0  0  0  0  0  0
   -3.0000   10.3923    0.0000 C   0  0  0  0  0  0  0  0  0  0  0  0
   -3.7500    9.0933    0.0000 C   0  0  0  0  0  0  0  0  0  0  0  0
   -3.0000    7.7942    0.0000 C   0  0  0  0  0  0  0  0  0  0  0  0
   -3.7500    6.4952    0.0000 N   0  0  0  0  0  4  0  0  0  0  0  0
   -5.2500    6.4952    0.0000 O   0  0  0  0  0  0  0  0  0  0  0  0
   -3.0000    5.1962    0.0000 O   0  0  0  0  0  1  0  0  0  0  0  0
    0.7500    1.2990    0.0000 C   0  0  0  0  0  0  0  0  0  0  0  0
  1  2  1  0
  2  3  1  0
  3  4  1  0
  4  5  2  0
  5  6  1  0
  6  7  2  0
  7  8  1  0
  8  9  1  0
  9 10  1  0
 10 11  1  0
 11 12  1  0
 12 13  1  0
 13 14  2  0
 14 15  1  0
 15 16  2  0
 16 17  1  0
 17 18  2  0
 18 19  1  0
 19 20  2  0
 19 21  1  0
  8 22  2  0
 22  4  1  0
 18 13  1  0
M  CHG  2  19   1  21  -1
M  END
> <ChEMBL ID>
CHEMBL1365055

> <Standard Type>
Potency

> <Standard Relation>
'='

> <Standard Value>
70.8

> <Standard Units>
nM

> <Document ChEMBL ID>
CHEMBL1201862

$$$$

     RDKit          2D

 23 24  0  0  0  0  0  0  0  0999 V2000
    0.7500   -6.4952    0.0000 C   0  0  0  0  0  0  0  0  0  0  0  0
    1.5000   -5.1962    0.0000 C   0  0  0  0  0  0  0  0  0  0  0  0
    0.7500   -3.8971    0.0000 C   0  0  0  0  0  0  0  0  0  0  0  0
    1.5000   -2.5981    0.0000 C   0  0  0  0  0  0  0  0  0  0  0  0
    0.7500   -1.2990    0.0000 C   0  0  0  0  0  0  0  0  0  0  0  0
    1.5000    0.0000    0.0000 C   0  0  0  0  0  0  0  0  0  0  0  0
    0.7500    1.2990    0.0000 C   0  0  0  0  0  0  0  0  0  0  0  0
   -0.7500    1.2990    0.0000 C   0  0  0  0  0  0  0  0  0  0  0  0
   -1.5000    0.0000    0.0000 C   0  0  0  0  0  0  0  0  0  0  0  0
   -0.7500   -1.2990    0.0000 C   0  0  0  0  0  0  0  0  0  0  0  0
   -0.7500   -3.8971    0.0000 N   0  0  0  0  0  0  0  0  0  0  0  0
   -1.5000   -5.1962    0.0000 C   0  0  0  0  0  0  0  0  0  0  0  0
   -0.7500   -6.4952    0.0000 O   0  0  0  0  0  0  0  0  0  0  0  0
   -3.0000   -5.1962    0.0000 C   0  0  0  0  0  0  0  0  0  0  0  0
   -3.7500   -6.4952    0.0000 S   0  0  0  0  0  0  0  0  0  0  0  0
   -5.2500   -6.4952    0.0000 C   0  0  0  0  0  0  0  0  0  0  0  0
   -6.1317   -7.7087    0.0000 C   0  0  0  0  0  0  0  0  0  0  0  0
   -7.5583   -7.2452    0.0000 C   0  0  0  0  0  0  0  0  0  0  0  0
   -7.5583   -5.7452    0.0000 S   0  0  0  0  0  0  0  0  0  0  0  0
   -6.1317   -5.2817    0.0000 C   0  0  0  0  0  0  0  0  0  0  0  0
   -5.6682   -3.8551    0.0000 N   0  0  0  0  0  4  0  0  0  0  0  0
   -6.6718   -2.7404    0.0000 O   0  0  0  0  0  0  0  0  0  0  0  0
   -4.2009   -3.5432    0.0000 O   0  0  0  0  0  1  0  0  0  0  0  0
  1  2  1  0
  2  3  1  0
  3  4  1  0
  4  5  1  0
  5  6  2  0
  6  7  1  0
  7  8  2  0
  8  9  1  0
  9 10  2  0
  3 11  1  0
 11 12  1  0
 12 13  2  0
 12 14  1  0
 14 15  1  0
 15 16  1  0
 16 17  1  0
 17 18  2  0
 18 19  1  0
 19 20  1  0
 20 21  1  0
 21 22  2  0
 21 23  1  0
 10  5  1  0
 20 16  2  0
M  CHG  2  21   1  23  -1
M  END
> <ChEMBL ID>
CHEMBL1367840

> <Standard Type>
Potency

> <Standard Relation>
'='

> <Standard Value>
70.8

> <Standard Units>
nM

> <Document ChEMBL ID>
CHEMBL1201862

$$$$

     RDKit          2D

 31 35  0  0  0  0  0  0  0  0999 V2000
   -1.5000  -12.9904    0.0000 C   0  0  0  0  0  0  0  0  0  0  0  0
   -0.7500  -11.6913    0.0000 C   0  0  0  0  0  0  0  0  0  0  0  0
   -1.5000  -10.3923    0.0000 C   0  0  0  0  0  0  0  0  0  0  0  0
   -0.7500   -9.0933    0.0000 C   0  0  0  0  0  0  0  0  0  0  0  0
    0.7500   -9.0933    0.0000 C   0  0  0  0  0  0  0  0  0  0  0  0
    1.5000   -7.7942    0.0000 C   0  0  0  0  0  0  0  0  0  0  0  0
    3.0000   -7.7942    0.0000 O   0  0  0  0  0  0  0  0  0  0  0  0
    0.7500   -6.4952    0.0000 C   0  0  0  0  0  0  0  0  0  0  0  0
   -0.7500   -6.4952    0.0000 C   0  0  0  0  0  0  0  0  0  0  0  0
   -1.5000   -5.1962    0.0000 N   0  0  0  0  0  0  0  0  0  0  0  0
   -3.0000   -5.1962    0.0000 C   0  0  0  0  0  0  0  0  0  0  0  0
   -3.7500   -6.4952    0.0000 C   0  0  0  0  0  0  0  0  0  0  0  0
   -5.2500   -6.4952    0.0000 C   0  0  0  0  0  0  0  0  0  0  0  0
   -6.0000   -7.7942    0.0000 C   0  0  0  0  0  0  0  0  0  0  0  0
   -5.2500   -9.0933    0.0000 C   0  0  0  0  0  0  0  0  0  0  0  0
   -3.7500   -9.0933    0.0000 C   0  0  0  0  0  0  0  0  0  0  0  0
   -3.0000   -7.7942    0.0000 C   0  0  0  0  0  0  0  0  0  0  0  0
   -0.7500   -3.8971    0.0000 C   0  0  0  0  0  0  0  0  0  0  0  0
   -1.5000   -2.5981    0.0000 C   0  0  0  0  0  0  0  0  0  0  0  0
   -0.7500   -1.2990    0.0000 C   0  0  0  0  0  0  0  0  0  0  0  0
    0.7500   -1.2990    0.0000 C   0  0  0  0  0  0  0  0  0  0  0  0
    1.5000   -2.5981    0.0000 C   0  0  0  0  0  0  0  0  0  0  0  0
    0.7500   -3.8971    0.0000 C   0  0  0  0  0  0  0  0  0  0  0  0
    1.5000   -5.1962    0.0000 C   0  0  0  0  0  0  0  0  0  0  0  0
    3.0000   -5.1962    0.0000 O   0  0  0  0  0  0  0  0  0  0  0  0
    1.5000    0.0000    0.0000 O   0  0  0  0  0  0  0  0  0  0  0  0
    0.7500    1.2990    0.0000 C   0  0  0  0  0  0  0  0  0  0  0  0
   -0.7500    1.2990    0.0000 C   0  0  0  0  0  0  0  0  0  0  0  0
   -1.5000    0.0000    0.0000 O   0  0  0  0  0  0  0  0  0  0  0  0
    1.5000  -10.3923    0.0000 C   0  0  0  0  0  0  0  0  0  0  0  0
    0.7500  -11.6913    0.0000 C   0  0  0  0  0  0  0  0  0  0  0  0
  1  2  1  0
  2  3  2  0
  3  4  1  0
  4  5  2  0
  5  6  1  0
  6  7  2  0
  6  8  1  0
  8  9  2  0
  9 10  1  0
 10 11  1  0
 11 12  1  0
 12 13  2  0
 13 14  1  0
 14 15  2  0
 15 16  1  0
 16 17  2  0
 10 18  1  0
 18 19  2  0
 19 20  1  0
 20 21  2  0
 21 22  1  0
 22 23  2  0
 23 24  1  0
 24 25  2  0
 21 26  1  0
 26 27  1  0
 27 28  1  0
 28 29  1  0
  5 30  1  0
 30 31  2  0
 31  2  1  0
 24  8  1  0
 17 12  1  0
 23 18  1  0
 29 20  1  0
M  END
> <ChEMBL ID>
CHEMBL1368303

> <Standard Type>
Potency

> <Standard Relation>
'='

> <Standard Value>
70.8

> <Standard Units>
nM

> <Document ChEMBL ID>
CHEMBL1201862

$$$$

     RDKit          2D

 14 15  0  0  0  0  0  0  0  0999 V2000
    3.0000    0.0000    0.0000 N   0  0  0  0  0  0  0  0  0  0  0  0
    1.5000    0.0000    0.0000 C   0  0  0  0  0  0  0  0  0  0  0  0
    0.7500   -1.2990    0.0000 N   0  0  0  0  0  0  0  0  0  0  0  0
   -0.7500   -1.2990    0.0000 C   0  0  0  0  0  0  0  0  0  0  0  0
   -1.5000   -2.5981    0.0000 Cl  0  0  0  0  0  0  0  0  0  0  0  0
   -1.5000    0.0000    0.0000 C   0  0  0  0  0  0  0  0  0  0  0  0
   -0.7500    1.2990    0.0000 C   0  0  0  0  0  0  0  0  0  0  0  0
   -1.5000    2.5981    0.0000 N   0  0  0  0  0  0  0  0  0  0  0  0
   -0.7500    3.8971    0.0000 C   0  0  0  0  0  0  0  0  0  0  0  0
   -1.5000    5.1962    0.0000 C   0  0  0  0  0  0  0  0  0  0  0  0
   -3.0000    5.1962    0.0000 O   0  0  0  0  0  0  0  0  0  0  0  0
   -3.7500    3.8971    0.0000 C   0  0  0  0  0  0  0  0  0  0  0  0
   -3.0000    2.5981    0.0000 C   0  0  0  0  0  0  0  0  0  0  0  0
    0.7500    1.2990    0.0000 N   0  0  0  0  0  0  0  0  0  0  0  0
  1  2  1  0
  2  3  2  0
  3  4  1  0
  4  5  1  0
  4  6  2  0
  6  7  1  0
  7  8  1  0
  8  9  1  0
  9 10  1  0
 10 11  1  0
 11 12  1  0
 12 13  1  0
  7 14  2  0
 14  2  1  0
 13  8  1  0
M  END
> <ChEMBL ID>
CHEMBL1384628

> <Standard Type>
Potency

> <Standard Relation>
'='

> <Standard Value>
70.8

> <Standard Units>
nM

> <Document ChEMBL ID>
CHEMBL1201862

$$$$

     RDKit          2D

 28 30  0  0  0  0  0  0  0  0999 V2000
   -5.2500    3.8971    0.0000 C   0  0  0  0  0  0  0  0  0  0  0  0
   -3.7500    3.8971    0.0000 O   0  0  0  0  0  0  0  0  0  0  0  0
   -3.0000    2.5981    0.0000 C   0  0  0  0  0  0  0  0  0  0  0  0
   -3.7500    1.2990    0.0000 C   0  0  0  0  0  0  0  0  0  0  0  0
   -3.0000    0.0000    0.0000 C   0  0  0  0  0  0  0  0  0  0  0  0
   -1.5000    0.0000    0.0000 C   0  0  0  0  0  0  0  0  0  0  0  0
   -0.7500    1.2990    0.0000 C   0  0  0  0  0  0  0  0  0  0  0  0
   -1.5000    2.5981    0.0000 C   0  0  0  0  0  0  0  0  0  0  0  0
   -0.7500    3.8971    0.0000 C   0  0  0  0  0  0  0  0  0  0  0  0
   -1.5000    5.1962    0.0000 O   0  0  0  0  0  0  0  0  0  0  0  0
    0.7500    3.8971    0.0000 N   0  0  0  0  0  0  0  0  0  0  0  0
    1.5000    5.1962    0.0000 C   0  0  0  0  0  0  0  0  0  0  0  0
    0.7500    6.4952    0.0000 N   0  0  0  0  0  0  0  0  0  0  0  0
    1.5000    7.7942    0.0000 C   0  0  0  0  0  0  0  0  0  0  0  0
    3.0000    7.7942    0.0000 C   0  0  0  0  0  0  0  0  0  0  0  0
    3.7500    9.0933    0.0000 C   0  0  0  0  0  0  0  0  0  0  0  0
    3.0000   10.3923    0.0000 C   0  0  0  0  0  0  0  0  0  0  0  0
    1.5000   10.3923    0.0000 C   0  0  0  0  0  0  0  0  0  0  0  0
    0.7500    9.0933    0.0000 C   0  0  0  0  0  0  0  0  0  0  0  0
    3.0000    5.1962    0.0000 N   0  0  0  0  0  0  0  0  0  0  0  0
    3.7500    3.8971    0.0000 C   0  0  0  0  0  0  0  0  0  0  0  0
    5.2500    3.8971    0.0000 N   0  0  0  0  0  0  0  0  0  0  0  0
    6.0000    2.5981    0.0000 C   0  0  0  0  0  0  0  0  0  0  0  0
    7.5000    2.5981    0.0000 C   0  0  0  0  0  0  0  0  0  0  0  0
    5.2500    1.2990    0.0000 C   0  0  0  0  0  0  0  0  0  0  0  0
    3.7500    1.2990    0.0000 C   0  0  0  0  0  0  0  0  0  0  0  0
    3.0000   -0.0000    0.0000 C   0  0  0  0  0  0  0  0  0  0  0  0
    3.0000    2.5981    0.0000 N   0  0  0  0  0  0  0  0  0  0  0  0
  1  2  1  0
  2  3  1  0
  3  4  2  0
  4  5  1  0
  5  6  2  0
  6  7  1  0
  7  8  2  0
  8  9  1  0
  9 10  2  0
  9 11  1  0
 11 12  1  0
 12 13  2  3
 13 14  1  0
 14 15  2  0
 15 16  1  0
 16 17  2  0
 17 18  1  0
 18 19  2  0
 12 20  1  0
 20 21  1  0
 21 22  2  0
 22 23  1  0
 23 24  1  0
 23 25  2  0
 25 26  1  0
 26 27  1  0
 26 28  2  0
  8  3  1  0
 19 14  1  0
 28 21  1  0
M  END
> <ChEMBL ID>
CHEMBL1385866

> <Standard Type>
Potency

> <Standard Relation>
'='

> <Standard Value>
70.8

> <Standard Units>
nM

> <Document ChEMBL ID>
CHEMBL1201862

$$$$

     RDKit          2D

 42 46  0  0  0  0  0  0  0  0999 V2000
    5.9843   -0.1781    0.0000 C   0  0  0  0  0  0  0  0  0  0  0  0
    4.8695   -1.1818    0.0000 C   0  0  0  0  0  0  0  0  0  0  0  0
    3.7548   -2.1855    0.0000 C   0  0  0  0  0  0  0  0  0  0  0  0
    2.6401   -3.1891    0.0000 C   0  0  0  0  0  0  0  0  0  0  0  0
    1.2135   -2.7256    0.0000 N   0  0  0  0  0  0  0  0  0  0  0  0
    0.7500   -1.2990    0.0000 C   0  0  0  0  0  0  0  0  0  0  0  0
    1.5000    0.0000    0.0000 C   0  0  0  0  0  0  0  0  0  0  0  0
    0.7500    1.2990    0.0000 C   0  0  0  0  0  0  0  0  0  0  0  0
   -0.7500    1.2990    0.0000 C   0  0  0  0  0  0  0  0  0  0  0  0
   -1.5000    0.0000    0.0000 C   0  0  0  0  0  0  0  0  0  0  0  0
   -0.7500   -1.2990    0.0000 C   0  0  0  0  0  0  0  0  0  0  0  0
   -1.2135   -2.7256    0.0000 C   0  0  0  0  0  0  0  0  0  0  0  0
   -1.3908   -3.2495    0.0000 C   0  0  0  0  0  0  0  0  0  0  0  0
   -1.9834   -2.8404    0.0000 C   0  0  0  0  0  0  0  0  0  0  0  0
   -3.4476    0.4483    0.0000 C   0  0  0  0  0  0  0  0  0  0  0  0
   -2.5660    1.6619    0.0000 O   0  0  0  0  0  0  0  0  0  0  0  0
   -4.9394    0.6051    0.0000 O   0  0  0  0  0  0  0  0  0  0  0  0
   -5.5495    1.9755    0.0000 C   0  0  0  0  0  0  0  0  0  0  0  0
   -2.0759   -3.5546    0.0000 N   0  0  0  0  0  0  0  0  0  0  0  0
   -5.0793   -2.3778    0.0000 S   0  0  0  0  0  0  0  0  0  0  0  0
   -4.9225   -3.8696    0.0000 O   0  0  0  0  0  0  0  0  0  0  0  0
   -5.2361   -0.8860    0.0000 O   0  0  0  0  0  0  0  0  0  0  0  0
   -6.5711   -2.5346    0.0000 C   0  0  0  0  0  0  0  0  0  0  0  0
   -7.3211   -3.8336    0.0000 C   0  0  0  0  0  0  0  0  0  0  0  0
   -6.7110   -5.2040    0.0000 C   0  0  0  0  0  0  0  0  0  0  0  0
   -8.7883   -3.5218    0.0000 N   0  0  0  0  0  0  0  0  0  0  0  0
   -8.9451   -2.0300    0.0000 O   0  0  0  0  0  0  0  0  0  0  0  0
   -7.5748   -1.4199    0.0000 C   0  0  0  0  0  0  0  0  0  0  0  0
   -7.2629    0.0473    0.0000 C   0  0  0  0  0  0  0  0  0  0  0  0
   -2.5838   -3.3357    0.0000 C   0  0  0  0  0  0  0  0  0  0  0  0
   -2.7406   -4.8275    0.0000 N   0  0  0  0  0  0  0  0  0  0  0  0
   -1.5271   -5.7092    0.0000 C   0  0  0  0  0  0  0  0  0  0  0  0
   -1.6839   -7.2010    0.0000 C   0  0  0  0  0  0  0  0  0  0  0  0
   -0.4704   -8.0826    0.0000 O   0  0  0  0  0  0  0  0  0  0  0  0
   -3.0542   -7.8111    0.0000 O   0  0  0  0  0  0  0  0  0  0  0  0
   -3.2110   -9.3029    0.0000 C   0  0  0  0  0  0  0  0  0  0  0  0
   -0.1568   -5.0991    0.0000 C   0  0  0  0  0  0  0  0  0  0  0  0
    1.0567   -5.9808    0.0000 C   0  0  0  0  0  0  0  0  0  0  0  0
    2.4271   -5.3707    0.0000 O   0  0  0  0  0  0  0  0  0  0  0  0
    0.8999   -7.4725    0.0000 O   0  0  0  0  0  0  0  0  0  0  0  0
    2.1135   -8.3542    0.0000 C   0  0  0  0  0  0  0  0  0  0  0  0
   -0.0000   -3.6073    0.0000 C   0  0  0  0  0  0  0  0  0  0  0  0
  1  2  1  0
  2  3  3  0
  3  4  1  0
  4  5  1  0
  5  6  1  0
  6  7  2  0
  7  8  1  0
  8  9  2  0
  9 10  1  0
 10 11  2  0
 11 12  1  0
 12 13  1  6
 13 14  1  0
 14 15  1  6
 15 16  2  0
 15 17  1  0
 17 18  1  0
 14 19  1  0
 19 20  1  0
 20 21  2  0
 20 22  2  0
 20 23  1  0
 23 24  1  0
 24 25  1  0
 24 26  2  0
 26 27  1  0
 27 28  1  0
 28 29  1  0
 19 30  1  0
 30 31  2  0
 31 32  1  0
 32 33  1  0
 33 34  2  0
 33 35  1  0
 35 36  1  0
 32 37  2  0
 37 38  1  0
 38 39  2  0
 38 40  1  0
 40 41  1  0
 42 37  1  1
 42  5  1  0
 11  6  1  0
 30 12  1  0
 42 12  1  0
 28 23  2  0
M  END
> <ChEMBL ID>
CHEMBL1397503

> <Standard Type>
Potency

> <Standard Relation>
'='

> <Standard Value>
70.8

> <Standard Units>
nM

> <Document ChEMBL ID>
CHEMBL1201862

$$$$

     RDKit          2D

 26 29  0  0  0  0  0  0  0  0999 V2000
    3.0000   -7.7942    0.0000 C   0  0  0  0  0  0  0  0  0  0  0  0
    3.7500   -6.4952    0.0000 O   0  0  0  0  0  0  0  0  0  0  0  0
    3.0000   -5.1962    0.0000 C   0  0  0  0  0  0  0  0  0  0  0  0
    1.5000   -5.1962    0.0000 C   0  0  0  0  0  0  0  0  0  0  0  0
    0.7500   -3.8971    0.0000 C   0  0  0  0  0  0  0  0  0  0  0  0
    1.5000   -2.5981    0.0000 C   0  0  0  0  0  0  0  0  0  0  0  0
    0.7500   -1.2990    0.0000 C   0  0  0  0  0  0  0  0  0  0  0  0
    1.5000    0.0000    0.0000 C   0  0  0  0  0  0  0  0  0  0  0  0
    0.7500    1.2990    0.0000 C   0  0  0  0  0  0  0  0  0  0  0  0
    1.5000    2.5981    0.0000 C   0  0  0  0  0  0  0  0  0  0  0  0
    3.0000    2.5981    0.0000 C   0  0  0  0  0  0  0  0  0  0  0  0
    3.7500    3.8971    0.0000 C   0  0  0  0  0  0  0  0  0  0  0  0
    3.0000    5.1962    0.0000 C   0  0  0  0  0  0  0  0  0  0  0  0
    1.5000    5.1962    0.0000 C   0  0  0  0  0  0  0  0  0  0  0  0
    0.7500    3.8971    0.0000 C   0  0  0  0  0  0  0  0  0  0  0  0
   -0.7500    1.2990    0.0000 O   0  0  0  0  0  0  0  0  0  0  0  0
   -1.5000    0.0000    0.0000 C   0  0  0  0  0  0  0  0  0  0  0  0
   -3.0000    0.0000    0.0000 C   0  0  0  0  0  0  0  0  0  0  0  0
   -3.7500   -1.2990    0.0000 C   0  0  0  0  0  0  0  0  0  0  0  0
   -5.2500   -1.2990    0.0000 C   0  0  0  0  0  0  0  0  0  0  0  0
   -3.0000   -2.5981    0.0000 C   0  0  0  0  0  0  0  0  0  0  0  0
   -1.5000   -2.5981    0.0000 C   0  0  0  0  0  0  0  0  0  0  0  0
   -0.7500   -3.8971    0.0000 C   0  0  0  0  0  0  0  0  0  0  0  0
   -0.7500   -1.2990    0.0000 C   0  0  0  0  0  0  0  0  0  0  0  0
    3.0000   -2.5981    0.0000 C   0  0  0  0  0  0  0  0  0  0  0  0
    3.7500   -3.8971    0.0000 C   0  0  0  0  0  0  0  0  0  0  0  0
  1  2  1  0
  2  3  1  0
  3  4  2  0
  4  5  1  0
  5  6  2  0
  7  6  1  1
  7  8  1  0
  8  9  1  0
  9 10  1  6
 10 11  2  0
 11 12  1  0
 12 13  2  0
 13 14  1  0
 14 15  2  0
  9 16  1  0
 16 17  1  0
 17 18  2  0
 18 19  1  0
 19 20  1  0
 19 21  2  0
 21 22  1  0
 22 23  1  0
 22 24  2  0
  6 25  1  0
 25 26  2  0
 26  3  1  0
 24  7  1  0
 15 10  1  0
 24 17  1  0
M  END
> <ChEMBL ID>
CHEMBL1401375

> <Standard Type>
Potency

> <Standard Relation>
'='

> <Standard Value>
70.8

> <Standard Units>
nM

> <Document ChEMBL ID>
CHEMBL1201862

$$$$

     RDKit          2D

 28 30  0  0  0  0  0  0  0  0999 V2000
   -6.7850   11.1738    0.0000 C   0  0  0  0  0  0  0  0  0  0  0  0
   -7.0969    9.7066    0.0000 O   0  0  0  0  0  0  0  0  0  0  0  0
   -5.9821    8.7029    0.0000 C   0  0  0  0  0  0  0  0  0  0  0  0
   -6.2940    7.2357    0.0000 C   0  0  0  0  0  0  0  0  0  0  0  0
   -5.1793    6.2320    0.0000 N   0  0  0  0  0  0  0  0  0  0  0  0
   -3.7527    6.6955    0.0000 C   0  0  0  0  0  0  0  0  0  0  0  0
   -2.6380    5.6918    0.0000 C   0  0  0  0  0  0  0  0  0  0  0  0
   -1.2114    6.1554    0.0000 C   0  0  0  0  0  0  0  0  0  0  0  0
   -0.8995    7.6226    0.0000 O   0  0  0  0  0  0  0  0  0  0  0  0
   -0.0967    5.1517    0.0000 O   0  0  0  0  0  0  0  0  0  0  0  0
    1.3299    5.6152    0.0000 C   0  0  0  0  0  0  0  0  0  0  0  0
   -2.9499    4.2246    0.0000 C   0  0  0  0  0  0  0  0  0  0  0  0
   -1.8351    3.2209    0.0000 C   0  0  0  0  0  0  0  0  0  0  0  0
   -0.4086    3.6844    0.0000 C   0  0  0  0  0  0  0  0  0  0  0  0
    0.7062    2.6807    0.0000 C   0  0  0  0  0  0  0  0  0  0  0  0
    0.3943    1.2135    0.0000 C   0  0  0  0  0  0  0  0  0  0  0  0
   -1.0323    0.7500    0.0000 C   0  0  0  0  0  0  0  0  0  0  0  0
   -2.1470    1.7537    0.0000 C   0  0  0  0  0  0  0  0  0  0  0  0
   -3.0389    1.3378    0.0000 Br  0  0  0  0  0  0  0  0  0  0  0  0
    1.6933    0.4635    0.0000 O   0  0  0  0  0  0  0  0  0  0  0  0
    2.8081    1.4672    0.0000 C   0  0  0  0  0  0  0  0  0  0  0  0
    2.1979    2.8375    0.0000 O   0  0  0  0  0  0  0  0  0  0  0  0
   -4.3764    3.7611    0.0000 C   0  0  0  0  0  0  0  0  0  0  0  0
   -4.6883    2.2939    0.0000 C   0  0  0  0  0  0  0  0  0  0  0  0
   -4.0427    1.5511    0.0000 O   0  0  0  0  0  0  0  0  0  0  0  0
   -6.1149    1.8303    0.0000 O   0  0  0  0  0  0  0  0  0  0  0  0
   -6.4268    0.3631    0.0000 C   0  0  0  0  0  0  0  0  0  0  0  0
   -5.4912    4.7648    0.0000 C   0  0  0  0  0  0  0  0  0  0  0  0
  1  2  1  0
  2  3  1  0
  3  4  1  0
  4  5  1  0
  5  6  1  0
  6  7  2  0
  7  8  1  0
  8  9  2  0
  8 10  1  0
 10 11  1  0
  7 12  1  0
 12 13  1  0
 13 14  2  0
 14 15  1  0
 15 16  2  0
 16 17  1  0
 17 18  2  0
 18 19  1  0
 16 20  1  0
 20 21  1  0
 21 22  1  0
 12 23  1  0
 23 24  1  0
 24 25  2  0
 24 26  1  0
 26 27  1  0
 23 28  2  0
 28  5  1  0
 18 13  1  0
 22 15  1  0
M  END
> <ChEMBL ID>
CHEMBL1411809

> <Standard Type>
Potency

> <Standard Relation>
'='

> <Standard Value>
70.8

> <Standard Units>
nM

> <Document ChEMBL ID>
CHEMBL1201862

$$$$

     RDKit          2D

 25 28  0  0  0  0  0  0  0  0999 V2000
    3.7500   -1.2990    0.0000 C   0  0  0  0  0  0  0  0  0  0  0  0
    3.0000    0.0000    0.0000 O   0  0  0  0  0  0  0  0  0  0  0  0
    1.5000    0.0000    0.0000 C   0  0  0  0  0  0  0  0  0  0  0  0
    0.7500   -1.2990    0.0000 C   0  0  0  0  0  0  0  0  0  0  0  0
   -0.7500   -1.2990    0.0000 C   0  0  0  0  0  0  0  0  0  0  0  0
   -1.5000    0.0000    0.0000 C   0  0  0  0  0  0  0  0  0  0  0  0
   -0.7500    1.2990    0.0000 C   0  0  0  0  0  0  0  0  0  0  0  0
    0.7500    1.2990    0.0000 C   0  0  0  0  0  0  0  0  0  0  0  0
   -1.5000    2.5981    0.0000 C   0  0  0  0  0  0  0  0  0  0  0  0
   -1.0365    4.0247    0.0000 N   0  0  0  0  0  0  0  0  0  0  0  0
   -2.2500    4.9063    0.0000 C   0  0  0  0  0  0  0  0  0  0  0  0
   -2.2500    6.4063    0.0000 N   0  0  0  0  0  0  0  0  0  0  0  0
   -0.9510    7.1563    0.0000 C   0  0  0  0  0  0  0  0  0  0  0  0
    0.3481    6.4063    0.0000 O   0  0  0  0  0  0  0  0  0  0  0  0
   -0.9510    8.6563    0.0000 C   0  0  0  0  0  0  0  0  0  0  0  0
    0.3481    9.4063    0.0000 C   0  0  0  0  0  0  0  0  0  0  0  0
    0.3481   10.9063    0.0000 C   0  0  0  0  0  0  0  0  0  0  0  0
   -0.9510   11.6563    0.0000 C   0  0  0  0  0  0  0  0  0  0  0  0
   -2.2500   10.9063    0.0000 C   0  0  0  0  0  0  0  0  0  0  0  0
   -2.2500    9.4063    0.0000 C   0  0  0  0  0  0  0  0  0  0  0  0
   -3.5490    8.6563    0.0000 F   0  0  0  0  0  0  0  0  0  0  0  0
   -3.4635    4.0247    0.0000 S   0  0  0  0  0  0  0  0  0  0  0  0
   -3.0000    2.5981    0.0000 C   0  0  0  0  0  0  0  0  0  0  0  0
   -3.7500    1.2990    0.0000 C   0  0  0  0  0  0  0  0  0  0  0  0
   -3.0000    0.0000    0.0000 C   0  0  0  0  0  0  0  0  0  0  0  0
  1  2  1  0
  2  3  1  0
  3  4  2  0
  4  5  1  0
  5  6  2  0
  6  7  1  0
  7  8  2  0
  7  9  1  0
  9 10  1  0
 10 11  2  0
 11 12  1  0
 12 13  1  0
 13 14  2  0
 13 15  1  0
 15 16  2  0
 16 17  1  0
 17 18  2  0
 18 19  1  0
 19 20  2  0
 20 21  1  0
 11 22  1  0
 22 23  1  0
 23 24  1  0
 24 25  1  0
  8  3  1  0
 23  9  2  0
 25  6  1  0
 20 15  1  0
M  END
> <ChEMBL ID>
CHEMBL1435076

> <Standard Type>
Potency

> <Standard Relation>
'='

> <Standard Value>
70.8

> <Standard Units>
nM

> <Document ChEMBL ID>
CHEMBL1201862

$$$$

     RDKit          2D

 28 31  0  0  0  0  0  0  0  0999 V2000
   -3.8971   -7.3573    0.0000 O   0  0  0  0  0  0  0  0  0  0  0  0
   -2.5981   -8.1073    0.0000 C   0  0  0  0  0  0  0  0  0  0  0  0
   -1.2990   -7.3573    0.0000 N   0  0  0  0  0  0  0  0  0  0  0  0
   -1.2990   -5.8573    0.0000 C   0  0  0  0  0  0  0  0  0  0  0  0
   -0.0000   -5.1073    0.0000 C   0  0  0  0  0  0  0  0  0  0  0  0
   -0.0000   -3.6073    0.0000 C   0  0  0  0  0  0  0  0  0  0  0  0
    1.2135   -2.7256    0.0000 N   0  0  0  0  0  0  0  0  0  0  0  0
    0.7500   -1.2990    0.0000 C   0  0  0  0  0  0  0  0  0  0  0  0
    1.5000    0.0000    0.0000 C   0  0  0  0  0  0  0  0  0  0  0  0
    0.7500    1.2990    0.0000 C   0  0  0  0  0  0  0  0  0  0  0  0
   -0.7500    1.2990    0.0000 C   0  0  0  0  0  0  0  0  0  0  0  0
   -1.5000    0.0000    0.0000 C   0  0  0  0  0  0  0  0  0  0  0  0
   -0.7500   -1.2990    0.0000 C   0  0  0  0  0  0  0  0  0  0  0  0
   -1.2135   -2.7256    0.0000 N   0  0  0  0  0  0  0  0  0  0  0  0
   -2.6401   -3.1891    0.0000 C   0  0  0  0  0  0  0  0  0  0  0  0
   -3.7548   -2.1855    0.0000 C   0  0  0  0  0  0  0  0  0  0  0  0
   -3.4430   -0.7182    0.0000 C   0  0  0  0  0  0  0  0  0  0  0  0
   -4.5577    0.2855    0.0000 C   0  0  0  0  0  0  0  0  0  0  0  0
   -5.9843   -0.1781    0.0000 C   0  0  0  0  0  0  0  0  0  0  0  0
   -7.0990    0.8256    0.0000 Cl  0  0  0  0  0  0  0  0  0  0  0  0
   -6.2961   -1.6453    0.0000 C   0  0  0  0  0  0  0  0  0  0  0  0
   -5.1814   -2.6490    0.0000 C   0  0  0  0  0  0  0  0  0  0  0  0
   -2.5981   -9.6073    0.0000 C   0  0  0  0  0  0  0  0  0  0  0  0
   -3.8971  -10.3573    0.0000 C   0  0  0  0  0  0  0  0  0  0  0  0
   -3.8971  -11.8573    0.0000 C   0  0  0  0  0  0  0  0  0  0  0  0
   -2.5981  -12.6073    0.0000 C   0  0  0  0  0  0  0  0  0  0  0  0
   -1.2990  -11.8573    0.0000 C   0  0  0  0  0  0  0  0  0  0  0  0
   -1.2990  -10.3573    0.0000 C   0  0  0  0  0  0  0  0  0  0  0  0
  1  2  2  0
  2  3  1  0
  3  4  1  0
  4  5  1  0
  5  6  1  0
  6  7  2  0
  7  8  1  0
  8  9  2  0
  9 10  1  0
 10 11  2  0
 11 12  1  0
 12 13  2  0
 13 14  1  0
 14 15  1  0
 15 16  1  0
 16 17  2  0
 17 18  1  0
 18 19  2  0
 19 20  1  0
 19 21  1  0
 21 22  2  0
  2 23  1  0
 23 24  2  0
 24 25  1  0
 25 26  2  0
 26 27  1  0
 27 28  2  0
 14  6  1  0
 22 16  1  0
 28 23  1  0
 13  8  1  0
M  END
> <ChEMBL ID>
CHEMBL1435142

> <Standard Type>
Potency

> <Standard Relation>
'='

> <Standard Value>
70.8

> <Standard Units>
nM

> <Document ChEMBL ID>
CHEMBL1201862

$$$$

     RDKit          2D

 26 27  0  0  0  0  0  0  0  0999 V2000
   -5.6309  -15.4815    0.0000 C   0  0  0  0  0  0  0  0  0  0  0  0
   -4.2606  -14.8714    0.0000 C   0  0  0  0  0  0  0  0  0  0  0  0
   -3.0471  -15.7531    0.0000 C   0  0  0  0  0  0  0  0  0  0  0  0
   -4.1038  -13.3796    0.0000 C   0  0  0  0  0  0  0  0  0  0  0  0
   -2.7335  -12.7695    0.0000 C   0  0  0  0  0  0  0  0  0  0  0  0
   -2.5767  -11.2778    0.0000 N   0  0  0  0  0  0  0  0  0  0  0  0
   -1.2064  -10.6676    0.0000 C   0  0  0  0  0  0  0  0  0  0  0  0
    0.0071  -11.5493    0.0000 O   0  0  0  0  0  0  0  0  0  0  0  0
   -1.0496   -9.1759    0.0000 N   0  0  0  0  0  0  0  0  0  0  0  0
    0.3207   -8.5658    0.0000 C   0  0  0  0  0  0  0  0  0  0  0  0
    1.5342   -9.4474    0.0000 O   0  0  0  0  0  0  0  0  0  0  0  0
    0.4775   -7.0740    0.0000 C   0  0  0  0  0  0  0  0  0  0  0  0
    1.8478   -6.4639    0.0000 S   0  0  0  0  0  0  0  0  0  0  0  0
    2.0046   -4.9721    0.0000 C   0  0  0  0  0  0  0  0  0  0  0  0
    3.3037   -4.2221    0.0000 N   0  0  0  0  0  0  0  0  0  0  0  0
    2.9918   -2.7549    0.0000 N   0  0  0  0  0  0  0  0  0  0  0  0
    1.5000   -2.5981    0.0000 C   0  0  0  0  0  0  0  0  0  0  0  0
    0.7500   -1.2990    0.0000 C   0  0  0  0  0  0  0  0  0  0  0  0
[truncated: 1,935,802 more chars]
