# Supplementary material for: Chemoinformatics Analyses of Tau Ligands Reveal Key Molecular Requirements for the Identification of Potential Drug Candidates against Tauopathies
Source: Molecules. 2021 Aug 20;26(16):5039. doi: 10.3390/molecules26165039 (PMC8400687; doi:10.3390/molecules26165039)
Supplement: Supplementary file 1 [file molecules-26-05039-s001.zip › compounds/inactives_20microMol.sdf]

     RDKit          2D

 15 17  0  0  0  0  0  0  0  0999 V2000
    1.5000    0.0000    0.0000 C   0  0  0  0  0  0  0  0  0  0  0  0
    0.7500   -1.2990    0.0000 C   0  0  0  0  0  0  0  0  0  0  0  0
   -0.7500   -1.2990    0.0000 C   0  0  0  0  0  0  0  0  0  0  0  0
   -1.5000    0.0000    0.0000 C   0  0  0  0  0  0  0  0  0  0  0  0
   -0.7500    1.2990    0.0000 C   0  0  0  0  0  0  0  0  0  0  0  0
    0.7500    1.2990    0.0000 C   0  0  0  0  0  0  0  0  0  0  0  0
   -1.5000    2.5981    0.0000 O   0  0  0  0  0  0  0  0  0  0  0  0
   -3.0000    2.5981    0.0000 C   0  0  0  0  0  0  0  0  0  0  0  0
   -3.7500    1.2990    0.0000 C   0  0  0  0  0  0  0  0  0  0  0  0
   -5.2500    1.2990    0.0000 C   0  0  0  0  0  0  0  0  0  0  0  0
   -6.1317    0.0855    0.0000 N   0  0  0  0  0  0  0  0  0  0  0  0
   -7.5583    0.5490    0.0000 C   0  0  0  0  0  0  0  0  0  0  0  0
   -7.5583    2.0490    0.0000 C   0  0  0  0  0  0  0  0  0  0  0  0
   -6.1317    2.5126    0.0000 N   0  0  0  0  0  0  0  0  0  0  0  0
   -3.0000    0.0000    0.0000 O   0  0  0  0  0  0  0  0  0  0  0  0
  1  2  2  0
  2  3  1  0
  3  4  2  0
  4  5  1  0
  5  6  2  0
  5  7  1  0
  7  8  1  0
  8  9  1  0
  9 10  1  0
 10 11  2  0
 11 12  1  0
 12 13  1  0
 13 14  1  0
  9 15  1  0
  6  1  1  0
 14 10  1  0
 15  4  1  0
M  END
> <ChEMBL ID>
CHEMBL10316

> <Standard Type>
Potency

> <Standard Relation>
'='

> <Standard Value>
22387.2

> <Standard Units>
nM

> <Document ChEMBL ID>
CHEMBL1201862

$$$$

     RDKit          2D

 28 30  0  0  0  0  0  0  0  0999 V2000
    1.5000   -5.1962    0.0000 C   0  0  0  0  0  0  0  0  0  0  0  0
    3.0000   -5.1962    0.0000 C   0  0  0  0  0  0  0  0  0  0  0  0
    3.7500   -6.4952    0.0000 C   0  0  0  0  0  0  0  0  0  0  0  0
    5.2500   -6.4952    0.0000 C   0  0  0  0  0  0  0  0  0  0  0  0
    6.0000   -5.1962    0.0000 C   0  0  0  0  0  0  0  0  0  0  0  0
    7.5000   -5.1962    0.0000 O   0  0  0  0  0  0  0  0  0  0  0  0
    5.2500   -3.8971    0.0000 C   0  0  0  0  0  0  0  0  0  0  0  0
    3.7500   -3.8971    0.0000 C   0  0  0  0  0  0  0  0  0  0  0  0
    3.0000   -2.5981    0.0000 C   0  0  0  0  0  0  0  0  0  0  0  0
    1.5000   -2.5981    0.0000 C   0  0  0  0  0  0  0  0  0  0  0  0
    0.7500   -1.2990    0.0000 C   0  0  0  0  0  0  0  0  0  0  0  0
    1.5000    0.0000    0.0000 C   0  0  0  0  0  0  0  0  0  0  0  0
    0.7500    1.2990    0.0000 C   0  0  0  0  0  0  0  0  0  0  0  0
   -0.7500    1.2990    0.0000 C   0  0  0  0  0  0  0  0  0  0  0  0
   -1.5000    0.0000    0.0000 C   0  0  0  0  0  0  0  0  0  0  0  0
   -2.3817    1.2135    0.0000 C   0  0  0  0  0  0  0  0  0  0  0  0
   -0.7500   -1.2990    0.0000 C   0  0  0  0  0  0  0  0  0  0  0  0
   -1.7537   -2.4138    0.0000 C   0  0  0  0  0  0  0  0  0  0  0  0
   -3.1240   -1.8037    0.0000 C   0  0  0  0  0  0  0  0  0  0  0  0
   -2.9672   -0.3119    0.0000 C   0  0  0  0  0  0  0  0  0  0  0  0
   -4.0819    0.6918    0.0000 C   0  0  0  0  0  0  0  0  0  0  0  0
   -5.5085    0.2283    0.0000 C   0  0  0  0  0  0  0  0  0  0  0  0
   -3.7701    2.1590    0.0000 C   0  0  0  0  0  0  0  0  0  0  0  0
   -4.8848    3.1627    0.0000 C   0  0  0  0  0  0  0  0  0  0  0  0
   -4.5729    4.6300    0.0000 C   0  0  0  0  0  0  0  0  0  0  0  0
   -5.6876    5.6337    0.0000 C   0  0  0  0  0  0  0  0  0  0  0  0
   -5.3758    7.1009    0.0000 C   0  0  0  0  0  0  0  0  0  0  0  0
   -7.1142    5.1701    0.0000 C   0  0  0  0  0  0  0  0  0  0  0  0
  1  2  2  0
  2  3  1  0
  3  4  1  0
  4  5  1  0
  5  6  1  1
  5  7  1  0
  7  8  1  0
  8  9  2  0
  9 10  1  0
 10 11  2  0
 11 12  1  0
 12 13  1  0
 13 14  1  0
 14 15  1  0
 15 16  1  6
 15 17  1  0
 17 18  1  6
 18 19  1  0
 20 19  1  6
 20 21  1  0
 21 22  1  6
 21 23  1  0
 23 24  1  0
 24 25  1  0
 25 26  1  0
 26 27  1  0
 26 28  1  0
  8  2  1  0
 17 11  1  0
 20 15  1  0
M  END
> <ChEMBL ID>
CHEMBL1042

> <Standard Type>
Potency

> <Standard Relation>
'='

> <Standard Value>
22387.2

> <Standard Units>
nM

> <Document ChEMBL ID>
CHEMBL1201862

$$$$

     RDKit          2D

 20 19  0  0  0  0  0  0  0  0999 V2000
   -5.2500   -3.8971    0.0000 C   0  0  0  0  0  0  0  0  0  0  0  0
   -4.5000   -2.5981    0.0000 C   0  0  0  0  0  0  0  0  0  0  0  0
   -5.2500   -1.2990    0.0000 C   0  0  0  0  0  0  0  0  0  0  0  0
   -3.0000   -2.5981    0.0000 C   0  0  0  0  0  0  0  0  0  0  0  0
   -2.2500   -1.2990    0.0000 C   0  0  0  0  0  0  0  0  0  0  0  0
   -0.7500   -1.2990    0.0000 C   0  0  0  0  0  0  0  0  0  0  0  0
    0.0000    0.0000    0.0000 C   0  0  0  0  0  0  0  0  0  0  0  0
   -0.7500    1.2990    0.0000 C   0  0  0  0  0  0  0  0  0  0  0  0
    1.5000    0.0000    0.0000 C   0  0  0  0  0  0  0  0  0  0  0  0
    2.2500    1.2990    0.0000 C   0  0  0  0  0  0  0  0  0  0  0  0
    3.7500    1.2990    0.0000 C   0  0  0  0  0  0  0  0  0  0  0  0
    4.5000    2.5981    0.0000 C   0  0  0  0  0  0  0  0  0  0  0  0
    3.7500    3.8971    0.0000 C   0  0  0  0  0  0  0  0  0  0  0  0
    6.0000    2.5981    0.0000 C   0  0  0  0  0  0  0  0  0  0  0  0
    6.7500    3.8971    0.0000 C   0  0  0  0  0  0  0  0  0  0  0  0
    8.2500    3.8971    0.0000 S   0  0  0  0  0  0  0  0  0  0  0  0
    9.0000    5.1962    0.0000 C   0  0  0  0  0  0  0  0  0  0  0  0
   10.5000    5.1962    0.0000 C   0  0  0  0  0  0  0  0  0  0  0  0
   11.2500    3.8971    0.0000 O   0  0  0  0  0  0  0  0  0  0  0  0
   11.2500    6.4952    0.0000 O   0  0  0  0  0  0  0  0  0  0  0  0
  1  2  1  0
  2  3  1  0
  2  4  2  3
  4  5  1  0
  5  6  1  0
  6  7  1  0
  7  8  1  0
  7  9  2  0
  9 10  1  0
 10 11  1  0
 11 12  1  0
 12 13  1  0
 12 14  2  0
 14 15  1  0
 15 16  1  0
 16 17  1  0
 17 18  1  0
 18 19  2  0
 18 20  1  0
M  END
> <ChEMBL ID>
CHEMBL1085358

> <Standard Type>
Potency

> <Standard Relation>
'='

> <Standard Value>
22387.2

> <Standard Units>
nM

> <Document ChEMBL ID>
CHEMBL1201862

$$$$

     RDKit          2D

 21 22  0  0  0  0  0  0  0  0999 V2000
    3.0000    0.0000    0.0000 C   0  0  0  0  0  0  0  0  0  0  0  0
    1.5000    0.0000    0.0000 C   0  0  0  0  0  0  0  0  0  0  0  0
    0.7500   -1.2990    0.0000 C   0  0  0  0  0  0  0  0  0  0  0  0
   -0.7500   -1.2990    0.0000 C   0  0  0  0  0  0  0  0  0  0  0  0
   -1.5000   -2.5981    0.0000 N   0  0  0  0  0  0  0  0  0  0  0  0
   -3.0000   -2.5981    0.0000 O   0  0  0  0  0  0  0  0  0  0  0  0
   -3.7500   -3.8971    0.0000 C   0  0  0  0  0  0  0  0  0  0  0  0
   -3.0000   -5.1962    0.0000 O   0  0  0  0  0  0  0  0  0  0  0  0
   -5.2500   -3.8971    0.0000 C   0  0  0  0  0  0  0  0  0  0  0  0
   -6.0000   -5.1962    0.0000 C   0  0  0  0  0  0  0  0  0  0  0  0
   -7.5000   -5.1962    0.0000 C   0  0  0  0  0  0  0  0  0  0  0  0
   -8.2500   -3.8971    0.0000 C   0  0  0  0  0  0  0  0  0  0  0  0
   -9.7500   -3.8971    0.0000 C   0  0  0  0  0  0  0  0  0  0  0  0
  -10.5000   -5.1962    0.0000 C   0  0  0  0  0  0  0  0  0  0  0  0
   -9.7500   -6.4952    0.0000 C   0  0  0  0  0  0  0  0  0  0  0  0
   -8.2500   -6.4952    0.0000 C   0  0  0  0  0  0  0  0  0  0  0  0
   -1.5000    0.0000    0.0000 C   0  0  0  0  0  0  0  0  0  0  0  0
   -0.7500    1.2990    0.0000 C   0  0  0  0  0  0  0  0  0  0  0  0
   -1.5000    2.5981    0.0000 C   0  0  0  0  0  0  0  0  0  0  0  0
    0.7500    1.2990    0.0000 C   0  0  0  0  0  0  0  0  0  0  0  0
    1.5000    2.5981    0.0000 O   0  0  0  0  0  0  0  0  0  0  0  0
  1  2  1  0
  2  3  2  0
  3  4  1  0
  4  5  2  3
  5  6  1  0
  6  7  1  0
  7  8  2  0
  7  9  1  0
  9 10  2  0
 10 11  1  0
 11 12  2  0
 12 13  1  0
 13 14  2  0
 14 15  1  0
 15 16  2  0
  4 17  1  0
 17 18  2  0
 18 19  1  0
 18 20  1  0
 20 21  2  0
 20  2  1  0
 16 11  1  0
M  END
> <ChEMBL ID>
CHEMBL1092115

> <Standard Type>
Potency

> <Standard Relation>
'='

> <Standard Value>
22387.2

> <Standard Units>
nM

> <Document ChEMBL ID>
CHEMBL1201862

$$$$

     RDKit          2D

 22 23  0  0  0  0  0  0  0  0999 V2000
    3.7500   -1.2990    0.0000 C   0  0  0  0  0  0  0  0  0  0  0  0
    3.0000    0.0000    0.0000 O   0  0  0  0  0  0  0  0  0  0  0  0
    1.5000    0.0000    0.0000 C   0  0  0  0  0  0  0  0  0  0  0  0
    0.7500   -1.2990    0.0000 C   0  0  0  0  0  0  0  0  0  0  0  0
   -0.7500   -1.2990    0.0000 C   0  0  0  0  0  0  0  0  0  0  0  0
   -1.5000   -2.5981    0.0000 C   0  0  0  0  0  0  0  0  0  0  0  0
   -3.0000   -2.5981    0.0000 C   0  0  0  0  0  0  0  0  0  0  0  0
   -3.7500   -1.2990    0.0000 C   0  0  0  0  0  0  0  0  0  0  0  0
   -3.0000    0.0000    0.0000 O   0  0  0  0  0  0  0  0  0  0  0  0
   -5.2500   -1.2990    0.0000 N   0  0  0  0  0  0  0  0  0  0  0  0
   -6.0000   -2.5981    0.0000 C   0  0  0  0  0  0  0  0  0  0  0  0
   -7.5000   -2.5981    0.0000 O   0  0  0  0  0  0  0  0  0  0  0  0
   -5.2500   -3.8971    0.0000 N   0  0  0  0  0  0  0  0  0  0  0  0
   -3.7500   -3.8971    0.0000 C   0  0  0  0  0  0  0  0  0  0  0  0
   -3.0000   -5.1962    0.0000 O   0  0  0  0  0  0  0  0  0  0  0  0
   -1.5000    0.0000    0.0000 C   0  0  0  0  0  0  0  0  0  0  0  0
   -0.7500    1.2990    0.0000 C   0  0  0  0  0  0  0  0  0  0  0  0
   -1.5000    2.5981    0.0000 O   0  0  0  0  0  0  0  0  0  0  0  0
   -0.7500    3.8971    0.0000 C   0  0  0  0  0  0  0  0  0  0  0  0
    0.7500    1.2990    0.0000 C   0  0  0  0  0  0  0  0  0  0  0  0
    1.5000    2.5981    0.0000 O   0  0  0  0  0  0  0  0  0  0  0  0
    3.0000    2.5981    0.0000 C   0  0  0  0  0  0  0  0  0  0  0  0
  1  2  1  0
  2  3  1  0
  3  4  2  0
  4  5  1  0
  5  6  1  0
  6  7  2  3
  7  8  1  0
  8  9  2  0
  8 10  1  0
 10 11  1  0
 11 12  2  0
 11 13  1  0
 13 14  1  0
 14 15  2  0
  5 16  2  0
 16 17  1  0
 17 18  1  0
 18 19  1  0
 17 20  2  0
 20 21  1  0
 21 22  1  0
 20  3  1  0
 14  7  1  0
M  END
> <ChEMBL ID>
CHEMBL1096638

> <Standard Type>
Potency

> <Standard Relation>
'='

> <Standard Value>
22387.2

> <Standard Units>
nM

> <Document ChEMBL ID>
CHEMBL1201862

$$$$

     RDKit          2D

 16 17  0  0  0  0  0  0  0  0999 V2000
    2.7760    0.0000    0.0000 O   0  0  0  0  0  0  0  0  0  0  0  0
    1.2760    0.0000    0.0000 C   0  0  0  0  0  0  0  0  0  0  0  0
    0.3943    1.2135    0.0000 O   0  0  0  0  0  0  0  0  0  0  0  0
   -1.0323    0.7500    0.0000 C   0  0  0  0  0  0  0  0  0  0  0  0
   -1.0323   -0.7500    0.0000 C   0  0  0  0  0  0  0  0  0  0  0  0
    0.3943   -1.2135    0.0000 N   0  0  0  0  0  0  0  0  0  0  0  0
    0.8578   -2.6401    0.0000 N   0  0  0  0  0  0  0  0  0  0  0  0
   -0.1459   -3.7548    0.0000 C   0  0  0  0  0  0  0  0  0  0  0  0
    0.3177   -5.1814    0.0000 C   0  0  0  0  0  0  0  0  0  0  0  0
    1.7442   -5.6449    0.0000 C   0  0  0  0  0  0  0  0  0  0  0  0
    1.7442   -7.1449    0.0000 C   0  0  0  0  0  0  0  0  0  0  0  0
    0.3177   -7.6085    0.0000 C   0  0  0  0  0  0  0  0  0  0  0  0
   -0.1459   -9.0350    0.0000 N   0  0  0  0  0  4  0  0  0  0  0  0
    0.8578  -10.1498    0.0000 O   0  0  0  0  0  0  0  0  0  0  0  0
   -1.6131   -9.3469    0.0000 O   0  0  0  0  0  1  0  0  0  0  0  0
   -0.5640   -6.3949    0.0000 O   0  0  0  0  0  0  0  0  0  0  0  0
  1  2  2  0
  2  3  1  0
  3  4  1  0
  4  5  1  0
  5  6  1  0
  6  7  1  0
  7  8  2  0
  8  9  1  0
  9 10  2  0
 10 11  1  0
 11 12  2  0
 12 13  1  0
 13 14  2  0
 13 15  1  0
 12 16  1  0
  6  2  1  0
 16  9  1  0
M  CHG  2  13   1  15  -1
M  END
> <ChEMBL ID>
CHEMBL1103

> <Standard Type>
Potency

> <Standard Relation>
'='

> <Standard Value>
22387.2

> <Standard Units>
nM

> <Document ChEMBL ID>
CHEMBL1201862

$$$$

     RDKit          2D

 25 24  0  0  0  0  0  0  0  0999 V2000
   -5.2500   -3.8971    0.0000 C   0  0  0  0  0  0  0  0  0  0  0  0
   -4.5000   -2.5981    0.0000 C   0  0  0  0  0  0  0  0  0  0  0  0
   -3.0000   -2.5981    0.0000 C   0  0  0  0  0  0  0  0  0  0  0  0
   -2.2500   -1.2990    0.0000 C   0  0  0  0  0  0  0  0  0  0  0  0
   -0.7500   -1.2990    0.0000 C   0  0  0  0  0  0  0  0  0  0  0  0
    0.0000    0.0000    0.0000 C   0  0  0  0  0  0  0  0  0  0  0  0
    1.5000    0.0000    0.0000 C   0  0  0  0  0  0  0  0  0  0  0  0
    2.2500   -1.2990    0.0000 C   0  0  0  0  0  0  0  0  0  0  0  0
    3.7500   -1.2990    0.0000 C   0  0  0  0  0  0  0  0  0  0  0  0
    4.5000   -2.5981    0.0000 C   0  0  0  0  0  0  0  0  0  0  0  0
    3.7500   -3.8971    0.0000 C   0  0  0  0  0  0  0  0  0  0  0  0
    4.5000   -5.1962    0.0000 C   0  0  0  0  0  0  0  0  0  0  0  0
    3.7500   -6.4952    0.0000 C   0  0  0  0  0  0  0  0  0  0  0  0
    2.2500   -6.4952    0.0000 C   0  0  0  0  0  0  0  0  0  0  0  0
    1.5000   -7.7942    0.0000 C   0  0  0  0  0  0  0  0  0  0  0  0
    2.2500   -9.0933    0.0000 C   0  0  0  0  0  0  0  0  0  0  0  0
    3.7500   -9.0933    0.0000 C   0  0  0  0  0  0  0  0  0  0  0  0
    4.5000  -10.3923    0.0000 C   0  0  0  0  0  0  0  0  0  0  0  0
    6.0000  -10.3923    0.0000 C   0  0  0  0  0  0  0  0  0  0  0  0
    6.7500  -11.6913    0.0000 C   0  0  0  0  0  0  0  0  0  0  0  0
    8.2500  -11.6913    0.0000 P   0  0  0  0  0  0  0  0  0  0  0  0
    9.7500  -11.6913    0.0000 O   0  0  0  0  0  0  0  0  0  0  0  0
    8.2500  -10.1913    0.0000 F   0  0  0  0  0  0  0  0  0  0  0  0
    8.2500  -13.1913    0.0000 O   0  0  0  0  0  0  0  0  0  0  0  0
    9.5490  -13.9413    0.0000 C   0  0  0  0  0  0  0  0  0  0  0  0
  1  2  1  0
  2  3  1  0
  3  4  1  0
  4  5  1  0
  5  6  1  0
  6  7  2  0
  7  8  1  0
  8  9  1  0
  9 10  2  0
 10 11  1  0
 11 12  1  0
 12 13  2  0
 13 14  1  0
 14 15  1  0
 15 16  2  0
 16 17  1  0
 17 18  1  0
 18 19  1  0
 19 20  1  0
 20 21  1  0
 21 22  2  0
 21 23  1  0
 21 24  1  0
 24 25  1  0
M  END
> <ChEMBL ID>
CHEMBL113262

> <Standard Type>
Potency

> <Standard Relation>
'='

> <Standard Value>
22387.2

> <Standard Units>
nM

> <Document ChEMBL ID>
CHEMBL1201862

$$$$

     RDKit          2D

 30 34  0  0  0  0  0  0  0  0999 V2000
   -1.7992    5.6195    0.0000 O   0  0  0  0  0  0  0  0  0  0  0  0
   -3.2910    5.4627    0.0000 S   0  0  0  0  0  0  0  0  0  0  0  0
   -4.7827    5.3059    0.0000 O   0  0  0  0  0  0  0  0  0  0  0  0
   -3.4478    6.9545    0.0000 C   0  0  0  0  0  0  0  0  0  0  0  0
   -2.2342    7.8362    0.0000 C   0  0  0  0  0  0  0  0  0  0  0  0
   -2.3910    9.3279    0.0000 C   0  0  0  0  0  0  0  0  0  0  0  0
   -3.7613    9.9380    0.0000 C   0  0  0  0  0  0  0  0  0  0  0  0
   -4.9749    9.0564    0.0000 C   0  0  0  0  0  0  0  0  0  0  0  0
   -4.8181    7.5646    0.0000 C   0  0  0  0  0  0  0  0  0  0  0  0
   -3.1342    3.9709    0.0000 C   0  0  0  0  0  0  0  0  0  0  0  0
   -4.2489    2.9672    0.0000 N   0  0  0  0  0  0  0  0  0  0  0  0
   -3.6388    1.5969    0.0000 N   0  0  0  0  0  0  0  0  0  0  0  0
   -2.1470    1.7537    0.0000 N   0  0  0  0  0  0  0  0  0  0  0  0
   -1.8351    3.2209    0.0000 C   0  0  0  0  0  0  0  0  0  0  0  0
   -0.4086    3.6844    0.0000 N   0  0  0  0  0  0  0  0  0  0  0  0
    0.7062    2.6807    0.0000 C   0  0  0  0  0  0  0  0  0  0  0  0
    2.1328    3.1443    0.0000 N   0  0  0  0  0  0  0  0  0  0  0  0
    2.4446    4.6115    0.0000 C   0  0  0  0  0  0  0  0  0  0  0  0
    3.8712    5.0750    0.0000 C   0  0  0  0  0  0  0  0  0  0  0  0
    4.9859    4.0713    0.0000 C   0  0  0  0  0  0  0  0  0  0  0  0
    6.4125    4.5348    0.0000 C   0  0  0  0  0  0  0  0  0  0  0  0
    6.7244    6.0021    0.0000 C   0  0  0  0  0  0  0  0  0  0  0  0
    8.1510    6.4656    0.0000 F   0  0  0  0  0  0  0  0  0  0  0  0
    5.6097    7.0058    0.0000 C   0  0  0  0  0  0  0  0  0  0  0  0
    4.1831    6.5422    0.0000 C   0  0  0  0  0  0  0  0  0  0  0  0
    0.3943    1.2135    0.0000 C   0  0  0  0  0  0  0  0  0  0  0  0
    1.2760    0.0000    0.0000 S   0  0  0  0  0  0  0  0  0  0  0  0
    0.3943   -1.2135    0.0000 C   0  0  0  0  0  0  0  0  0  0  0  0
   -1.0323   -0.7500    0.0000 C   0  0  0  0  0  0  0  0  0  0  0  0
   -1.0323    0.7500    0.0000 C   0  0  0  0  0  0  0  0  0  0  0  0
  1  2  2  0
  2  3  2  0
  2  4  1  0
  4  5  2  0
  5  6  1  0
  6  7  2  0
  7  8  1  0
  8  9  2  0
  2 10  1  0
 10 11  1  0
 11 12  2  0
 12 13  1  0
 13 14  1  0
 14 15  1  0
 15 16  2  0
 16 17  1  0
 17 18  1  0
 18 19  1  0
 19 20  2  0
 20 21  1  0
 21 22  2  0
 22 23  1  0
 22 24  1  0
 24 25  2  0
 16 26  1  0
 26 27  1  0
 27 28  1  0
 28 29  2  0
 29 30  1  0
  9  4  1  0
 14 10  2  0
 25 19  1  0
 30 26  2  0
 30 13  1  0
M  END
> <ChEMBL ID>
CHEMBL1172596

> <Standard Type>
Potency

> <Standard Relation>
'='

> <Standard Value>
22387.2

> <Standard Units>
nM

> <Document ChEMBL ID>
CHEMBL1201862

$$$$

     RDKit          2D

 28 30  0  0  0  0  0  0  0  0999 V2000
    7.5000   -2.5981    0.0000 C   0  0  0  0  0  0  0  0  0  0  0  0
    6.0000   -2.5981    0.0000 N   0  0  0  0  0  0  0  0  0  0  0  0
    5.2500   -3.8971    0.0000 C   0  0  0  0  0  0  0  0  0  0  0  0
    5.2500   -1.2990    0.0000 C   0  0  0  0  0  0  0  0  0  0  0  0
    3.7500   -1.2990    0.0000 C   0  0  0  0  0  0  0  0  0  0  0  0
    3.0000    0.0000    0.0000 C   0  0  0  0  0  0  0  0  0  0  0  0
    1.5000    0.0000    0.0000 C   0  0  0  0  0  0  0  0  0  0  0  0
    0.7500   -1.2990    0.0000 C   0  0  0  0  0  0  0  0  0  0  0  0
   -0.7500   -1.2990    0.0000 C   0  0  0  0  0  0  0  0  0  0  0  0
   -1.5000   -2.5981    0.0000 C   0  0  0  0  0  0  0  0  0  0  0  0
   -0.7500   -3.8971    0.0000 O   0  0  0  0  0  0  0  0  0  0  0  0
   -3.0000   -2.5981    0.0000 N   0  0  0  0  0  0  0  0  0  0  0  0
   -3.7500   -3.8971    0.0000 C   0  0  0  0  0  0  0  0  0  0  0  0
   -5.2500   -3.8971    0.0000 C   0  0  0  0  0  0  0  0  0  0  0  0
   -6.0000   -5.1962    0.0000 C   0  0  0  0  0  0  0  0  0  0  0  0
   -5.2500   -6.4952    0.0000 C   0  0  0  0  0  0  0  0  0  0  0  0
   -6.0000   -7.7942    0.0000 C   0  0  0  0  0  0  0  0  0  0  0  0
   -7.5000   -7.7942    0.0000 C   0  0  0  0  0  0  0  0  0  0  0  0
   -8.2500   -9.0933    0.0000 C   0  0  0  0  0  0  0  0  0  0  0  0
   -7.5000  -10.3923    0.0000 N   0  0  0  0  0  0  0  0  0  0  0  0
   -6.0000  -10.3923    0.0000 C   0  0  0  0  0  0  0  0  0  0  0  0
   -5.2500   -9.0933    0.0000 C   0  0  0  0  0  0  0  0  0  0  0  0
   -3.7500   -6.4952    0.0000 C   0  0  0  0  0  0  0  0  0  0  0  0
   -3.0000   -5.1962    0.0000 C   0  0  0  0  0  0  0  0  0  0  0  0
   -1.5000    0.0000    0.0000 C   0  0  0  0  0  0  0  0  0  0  0  0
   -0.7500    1.2990    0.0000 C   0  0  0  0  0  0  0  0  0  0  0  0
    0.7500    1.2990    0.0000 C   0  0  0  0  0  0  0  0  0  0  0  0
    1.5000    2.5981    0.0000 O   0  0  0  0  0  0  0  0  0  0  0  0
  1  2  1  0
  2  3  1  0
  2  4  1  0
  4  5  1  0
  5  6  1  0
  6  7  1  0
  7  8  2  0
  8  9  1  0
  9 10  1  0
 10 11  2  0
 10 12  1  0
 12 13  1  0
 13 14  2  0
 14 15  1  0
 15 16  2  0
 16 17  1  0
 17 18  2  0
 18 19  1  0
 19 20  2  0
 20 21  1  0
 21 22  2  0
 16 23  1  0
 23 24  2  0
  9 25  2  0
 25 26  1  0
 26 27  2  0
 27 28  1  0
 27  7  1  0
 24 13  1  0
 22 17  1  0
M  END
> <ChEMBL ID>
CHEMBL119264

> <Standard Type>
Potency

> <Standard Relation>
'='

> <Standard Value>
22387.2

> <Standard Units>
nM

> <Document ChEMBL ID>
CHEMBL1201862

$$$$

     RDKit          2D

 10 10  0  0  0  0  0  0  0  0999 V2000
    3.7500   -1.2990    0.0000 O   0  0  0  0  0  0  0  0  0  0  0  0
    3.0000    0.0000    0.0000 C   0  0  0  0  0  0  0  0  0  0  0  0
    3.7500    1.2990    0.0000 O   0  0  0  0  0  0  0  0  0  0  0  0
    1.5000    0.0000    0.0000 C   0  0  0  0  0  0  0  0  0  0  0  0
    0.7500   -1.2990    0.0000 C   0  0  0  0  0  0  0  0  0  0  0  0
   -0.7500   -1.2990    0.0000 C   0  0  0  0  0  0  0  0  0  0  0  0
   -1.5000    0.0000    0.0000 C   0  0  0  0  0  0  0  0  0  0  0  0
   -0.7500    1.2990    0.0000 C   0  0  0  0  0  0  0  0  0  0  0  0
    0.7500    1.2990    0.0000 C   0  0  0  0  0  0  0  0  0  0  0  0
    1.5000    2.5981    0.0000 S   0  0  0  0  0  0  0  0  0  0  0  0
  1  2  2  0
  2  3  1  0
  2  4  1  0
  4  5  2  0
  5  6  1  0
  6  7  2  0
  7  8  1  0
  8  9  2  0
  9 10  1  0
  9  4  1  0
M  END
> <ChEMBL ID>
CHEMBL119888

> <Standard Type>
Potency

> <Standard Relation>
'='

> <Standard Value>
22387.2

> <Standard Units>
nM

> <Document ChEMBL ID>
CHEMBL1201862

$$$$

     RDKit          2D

 16 17  0  0  0  0  0  0  0  0999 V2000
    0.0000    3.4138    0.0000 Cl  0  0  0  0  0  0  0  0  0  0  0  0
    1.5000    0.0000    0.0000 C   0  0  0  0  0  0  0  0  0  0  0  0
    0.7500   -1.2990    0.0000 C   0  0  0  0  0  0  0  0  0  0  0  0
   -0.7500   -1.2990    0.0000 C   0  0  0  0  0  0  0  0  0  0  0  0
   -1.5000    0.0000    0.0000 C   0  0  0  0  0  0  0  0  0  0  0  0
   -2.9672    0.3119    0.0000 C   0  0  0  0  0  0  0  0  0  0  0  0
   -4.0819   -0.6918    0.0000 N   0  0  0  0  0  0  0  0  0  0  0  0
   -5.5085   -0.2283    0.0000 C   0  0  0  0  0  0  0  0  0  0  0  0
   -6.6232   -1.2320    0.0000 C   0  0  0  0  0  0  0  0  0  0  0  0
   -6.3114   -2.6992    0.0000 N   0  0  0  0  0  0  0  0  0  0  0  0
   -4.8848   -3.1627    0.0000 C   0  0  0  0  0  0  0  0  0  0  0  0
   -3.7701   -2.1590    0.0000 C   0  0  0  0  0  0  0  0  0  0  0  0
   -3.1240    1.8037    0.0000 N   0  0  0  0  0  0  0  0  0  0  0  0
   -1.7537    2.4138    0.0000 S   0  0  0  0  0  0  0  0  0  0  0  0
   -0.7500    1.2990    0.0000 C   0  0  0  0  0  0  0  0  0  0  0  0
    0.7500    1.2990    0.0000 C   0  0  0  0  0  0  0  0  0  0  0  0
  2  3  2  0
  3  4  1  0
  4  5  2  0
  5  6  1  0
  6  7  1  0
  7  8  1  0
  8  9  1  0
  9 10  1  0
 10 11  1  0
 11 12  1  0
  6 13  2  0
 13 14  1  0
 14 15  1  0
 15 16  2  0
 16  2  1  0
 15  5  1  0
 12  7  1  0
M  END
> <ChEMBL ID>
CHEMBL1204336

> <Standard Type>
Potency

> <Standard Relation>
'='

> <Standard Value>
22387.2

> <Standard Units>
nM

> <Document ChEMBL ID>
CHEMBL1201862

$$$$

     RDKit          2D

 12 13  0  0  0  0  0  0  0  0999 V2000
   -1.2990   -5.8573    0.0000 N   0  0  0  0  0  0  0  0  0  0  0  0
   -0.0000   -5.1073    0.0000 N   0  0  0  0  0  0  0  0  0  0  0  0
   -0.0000   -3.6073    0.0000 C   0  0  0  0  0  0  0  0  0  0  0  0
    1.2135   -2.7256    0.0000 N   0  0  0  0  0  0  0  0  0  0  0  0
    0.7500   -1.2990    0.0000 C   0  0  0  0  0  0  0  0  0  0  0  0
    1.5000    0.0000    0.0000 C   0  0  0  0  0  0  0  0  0  0  0  0
    0.7500    1.2990    0.0000 C   0  0  0  0  0  0  0  0  0  0  0  0
   -0.7500    1.2990    0.0000 C   0  0  0  0  0  0  0  0  0  0  0  0
   -1.5000    2.5981    0.0000 Cl  0  0  0  0  0  0  0  0  0  0  0  0
   -1.5000    0.0000    0.0000 C   0  0  0  0  0  0  0  0  0  0  0  0
   -0.7500   -1.2990    0.0000 C   0  0  0  0  0  0  0  0  0  0  0  0
   -1.2135   -2.7256    0.0000 S   0  0  0  0  0  0  0  0  0  0  0  0
  1  2  1  0
  2  3  1  0
  3  4  2  0
  4  5  1  0
  5  6  2  0
  6  7  1  0
  7  8  2  0
  8  9  1  0
  8 10  1  0
 10 11  2  0
 11 12  1  0
 12  3  1  0
 11  5  1  0
M  END
> <ChEMBL ID>
CHEMBL1241420

> <Standard Type>
Potency

> <Standard Relation>
'='

> <Standard Value>
22387.2

> <Standard Units>
nM

> <Document ChEMBL ID>
CHEMBL1201862

$$$$

     RDKit          2D

 12 13  0  0  0  0  0  0  0  0999 V2000
   -1.2990   -5.8573    0.0000 N   0  0  0  0  0  0  0  0  0  0  0  0
   -0.0000   -5.1073    0.0000 N   0  0  0  0  0  0  0  0  0  0  0  0
   -0.0000   -3.6073    0.0000 C   0  0  0  0  0  0  0  0  0  0  0  0
    1.2135   -2.7256    0.0000 N   0  0  0  0  0  0  0  0  0  0  0  0
    0.7500   -1.2990    0.0000 C   0  0  0  0  0  0  0  0  0  0  0  0
    1.5000    0.0000    0.0000 C   0  0  0  0  0  0  0  0  0  0  0  0
    3.0000    0.0000    0.0000 Cl  0  0  0  0  0  0  0  0  0  0  0  0
    0.7500    1.2990    0.0000 C   0  0  0  0  0  0  0  0  0  0  0  0
   -0.7500    1.2990    0.0000 C   0  0  0  0  0  0  0  0  0  0  0  0
   -1.5000    0.0000    0.0000 C   0  0  0  0  0  0  0  0  0  0  0  0
   -0.7500   -1.2990    0.0000 C   0  0  0  0  0  0  0  0  0  0  0  0
   -1.2135   -2.7256    0.0000 S   0  0  0  0  0  0  0  0  0  0  0  0
  1  2  1  0
  2  3  1  0
  3  4  2  0
  4  5  1  0
  5  6  2  0
  6  7  1  0
  6  8  1  0
  8  9  2  0
  9 10  1  0
 10 11  2  0
 11 12  1  0
 12  3  1  0
 11  5  1  0
M  END
> <ChEMBL ID>
CHEMBL1241452

> <Standard Type>
Potency

> <Standard Relation>
'='

> <Standard Value>
22387.2

> <Standard Units>
nM

> <Document ChEMBL ID>
CHEMBL1201862

$$$$

     RDKit          2D

 92 89  0  0  0  0  0  0  0  0999 V2000
   -0.7500   -3.8971    0.0000 O   0  0  0  0  0  0  0  0  0  0  0  0
    0.7500   -3.8971    0.0000 C   0  0  0  0  0  0  0  0  0  0  0  0
    1.5000   -2.5981    0.0000 N   0  0  0  0  0  0  0  0  0  0  0  0
    0.7500   -1.2990    0.0000 C   0  0  0  0  0  0  0  0  0  0  0  0
    1.5000    0.0000    0.0000 C   0  0  0  0  0  0  0  0  0  0  0  0
    0.7500    1.2990    0.0000 C   0  0  0  0  0  0  0  0  0  0  0  0
    1.5000    2.5981    0.0000 C   0  0  0  0  0  0  0  0  0  0  0  0
    0.7500    3.8971    0.0000 O   0  0  0  0  0  0  0  0  0  0  0  0
    3.0000    2.5981    0.0000 N   0  0  0  0  0  0  0  0  0  0  0  0
    3.7500    3.8971    0.0000 C   0  0  0  0  0  0  0  0  0  0  0  0
    3.0000    5.1962    0.0000 C   0  0  0  0  0  0  0  0  0  0  0  0
    3.7500    6.4952    0.0000 C   0  0  0  0  0  0  0  0  0  0  0  0
    5.2500    6.4952    0.0000 C   0  0  0  0  0  0  0  0  0  0  0  0
    6.0000    7.7942    0.0000 S   0  0  0  0  0  0  0  0  0  0  0  0
    6.7500    9.0933    0.0000 O   0  0  0  0  0  0  0  0  0  0  0  0
    4.7010    8.5442    0.0000 O   0  0  0  0  0  0  0  0  0  0  0  0
    7.2990    7.0442    0.0000 O   0  0  0  0  0  1  0  0  0  0  0  0
    6.0000    5.1962    0.0000 C   0  0  0  0  0  0  0  0  0  0  0  0
    5.2500    3.8971    0.0000 C   0  0  0  0  0  0  0  0  0  0  0  0
    6.0000    2.5981    0.0000 S   0  0  0  0  0  0  0  0  0  0  0  0
    6.7500    1.2990    0.0000 O   0  0  0  0  0  0  0  0  0  0  0  0
    7.2990    3.3481    0.0000 O   0  0  0  0  0  0  0  0  0  0  0  0
    4.7010    1.8481    0.0000 O   0  0  0  0  0  1  0  0  0  0  0  0
   -0.7500    1.2990    0.0000 C   0  0  0  0  0  0  0  0  0  0  0  0
   -1.5000    0.0000    0.0000 C   0  0  0  0  0  0  0  0  0  0  0  0
   -3.0000    0.0000    0.0000 C   0  0  0  0  0  0  0  0  0  0  0  0
   -3.7500   -1.2990    0.0000 O   0  0  0  0  0  0  0  0  0  0  0  0
   -3.7500    1.2990    0.0000 N   0  0  0  0  0  0  0  0  0  0  0  0
   -5.2500    1.2990    0.0000 C   0  0  0  0  0  0  0  0  0  0  0  0
   -6.0000    0.0000    0.0000 C   0  0  0  0  0  0  0  0  0  0  0  0
   -7.5000    0.0000    0.0000 C   0  0  0  0  0  0  0  0  0  0  0  0
   -8.2500    1.2990    0.0000 C   0  0  0  0  0  0  0  0  0  0  0  0
   -9.7500    1.2990    0.0000 S   0  0  0  0  0  0  0  0  0  0  0  0
  -11.2500    1.2990    0.0000 O   0  0  0  0  0  0  0  0  0  0  0  0
   -9.7500   -0.2010    0.0000 O   0  0  0  0  0  0  0  0  0  0  0  0
   -9.7500    2.7990    0.0000 O   0  0  0  0  0  1  0  0  0  0  0  0
   -7.5000    2.5981    0.0000 C   0  0  0  0  0  0  0  0  0  0  0  0
   -6.0000    2.5981    0.0000 C   0  0  0  0  0  0  0  0  0  0  0  0
   -5.2500    3.8971    0.0000 S   0  0  0  0  0  0  0  0  0  0  0  0
   -4.5000    5.1962    0.0000 O   0  0  0  0  0  0  0  0  0  0  0  0
   -6.5490    4.6471    0.0000 O   0  0  0  0  0  0  0  0  0  0  0  0
   -3.9510    3.1471    0.0000 O   0  0  0  0  0  1  0  0  0  0  0  0
   -0.7500   -1.2990    0.0000 C   0  0  0  0  0  0  0  0  0  0  0  0
    1.5000   -5.1962    0.0000 N   0  0  0  0  0  0  0  0  0  0  0  0
    0.7500   -6.4952    0.0000 C   0  0  0  0  0  0  0  0  0  0  0  0
   -0.7500   -6.4952    0.0000 C   0  0  0  0  0  0  0  0  0  0  0  0
   -1.5000   -7.7942    0.0000 C   0  0  0  0  0  0  0  0  0  0  0  0
   -3.0000   -7.7942    0.0000 C   0  0  0  0  0  0  0  0  0  0  0  0
   -3.7500   -9.0933    0.0000 O   0  0  0  0  0  0  0  0  0  0  0  0
   -3.7500   -6.4952    0.0000 N   0  0  0  0  0  0  0  0  0  0  0  0
   -5.2500   -6.4952    0.0000 C   0  0  0  0  0  0  0  0  0  0  0  0
   -6.0000   -7.7942    0.0000 C   0  0  0  0  0  0  0  0  0  0  0  0
   -7.5000   -7.7942    0.0000 C   0  0  0  0  0  0  0  0  0  0  0  0
   -8.2500   -6.4952    0.0000 C   0  0  0  0  0  0  0  0  0  0  0  0
   -9.7500   -6.4952    0.0000 S   0  0  0  0  0  0  0  0  0  0  0  0
  -11.2500   -6.4952    0.0000 O   0  0  0  0  0  0  0  0  0  0  0  0
   -9.7500   -7.9952    0.0000 O   0  0  0  0  0  0  0  0  0  0  0  0
   -9.7500   -4.9952    0.0000 O   0  0  0  0  0  1  0  0  0  0  0  0
   -7.5000   -5.1962    0.0000 C   0  0  0  0  0  0  0  0  0  0  0  0
   -6.0000   -5.1962    0.0000 C   0  0  0  0  0  0  0  0  0  0  0  0
   -5.2500   -3.8971    0.0000 S   0  0  0  0  0  0  0  0  0  0  0  0
   -4.5000   -2.5981    0.0000 O   0  0  0  0  0  0  0  0  0  0  0  0
   -3.9510   -4.6471    0.0000 O   0  0  0  0  0  0  0  0  0  0  0  0
   -6.5490   -3.1471    0.0000 O   0  0  0  0  0  1  0  0  0  0  0  0
   -0.7500   -9.0933    0.0000 C   0  0  0  0  0  0  0  0  0  0  0  0
    0.7500   -9.0933    0.0000 C   0  0  0  0  0  0  0  0  0  0  0  0
    1.5000  -10.3923    0.0000 C   0  0  0  0  0  0  0  0  0  0  0  0
    3.0000  -10.3923    0.0000 O   0  0  0  0  0  0  0  0  0  0  0  0
    0.7500  -11.6913    0.0000 N   0  0  0  0  0  0  0  0  0  0  0  0
    1.5000  -12.9904    0.0000 C   0  0  0  0  0  0  0  0  0  0  0  0
    3.0000  -12.9904    0.0000 C   0  0  0  0  0  0  0  0  0  0  0  0
    3.7500  -14.2894    0.0000 C   0  0  0  0  0  0  0  0  0  0  0  0
    3.0000  -15.5885    0.0000 C   0  0  0  0  0  0  0  0  0  0  0  0
    3.7500  -16.8875    0.0000 S   0  0  0  0  0  0  0  0  0  0  0  0
    4.5000  -18.1865    0.0000 O   0  0  0  0  0  0  0  0  0  0  0  0
    5.0490  -16.1375    0.0000 O   0  0  0  0  0  0  0  0  0  0  0  0
    2.4510  -17.6375    0.0000 O   0  0  0  0  0  1  0  0  0  0  0  0
    1.5000  -15.5885    0.0000 C   0  0  0  0  0  0  0  0  0  0  0  0
    0.7500  -14.2894    0.0000 C   0  0  0  0  0  0  0  0  0  0  0  0
   -0.7500  -14.2894    0.0000 S   0  0  0  0  0  0  0  0  0  0  0  0
   -2.2500  -14.2894    0.0000 O   0  0  0  0  0  0  0  0  0  0  0  0
   -0.7500  -12.7894    0.0000 O   0  0  0  0  0  0  0  0  0  0  0  0
   -0.7500  -15.7894    0.0000 O   0  0  0  0  0  1  0  0  0  0  0  0
    1.5000   -7.7942    0.0000 C   0  0  0  0  0  0  0  0  0  0  0  0
    8.2990    0.0000    0.0000 Na  0  0  0  0  0 15  0  0  0  0  0  0
    9.2990    0.0000    0.0000 Na  0  0  0  0  0 15  0  0  0  0  0  0
   10.2990    0.0000    0.0000 Na  0  0  0  0  0 15  0  0  0  0  0  0
   11.2990    0.0000    0.0000 Na  0  0  0  0  0 15  0  0  0  0  0  0
   12.2990    0.0000    0.0000 Na  0  0  0  0  0 15  0  0  0  0  0  0
   13.2990    0.0000    0.0000 Na  0  0  0  0  0 15  0  0  0  0  0  0
   14.2990    0.0000    0.0000 Na  0  0  0  0  0 15  0  0  0  0  0  0
   15.2990    0.0000    0.0000 Na  0  0  0  0  0 15  0  0  0  0  0  0
  1  2  2  0
  2  3  1  0
  3  4  1  0
  4  5  2  0
  5  6  1  0
  6  7  1  0
  7  8  2  0
  7  9  1  0
  9 10  1  0
 10 11  2  0
 11 12  1  0
 12 13  2  0
 13 14  1  0
 14 15  2  0
 14 16  2  0
 14 17  1  0
 13 18  1  0
 18 19  2  0
 19 20  1  0
 20 21  2  0
 20 22  2  0
 20 23  1  0
  6 24  2  0
 24 25  1  0
 25 26  1  0
 26 27  2  0
 26 28  1  0
 28 29  1  0
 29 30  2  0
 30 31  1  0
 31 32  2  0
 32 33  1  0
 33 34  2  0
 33 35  2  0
 33 36  1  0
 32 37  1  0
 37 38  2  0
 38 39  1  0
 39 40  2  0
 39 41  2  0
 39 42  1  0
 25 43  2  0
  2 44  1  0
 44 45  1  0
 45 46  2  0
 46 47  1  0
 47 48  1  0
 48 49  2  0
 48 50  1  0
 50 51  1  0
 51 52  2  0
 52 53  1  0
 53 54  2  0
 54 55  1  0
 55 56  2  0
 55 57  2  0
 55 58  1  0
 54 59  1  0
 59 60  2  0
 60 61  1  0
 61 62  2  0
 61 63  2  0
 61 64  1  0
 47 65  2  0
 65 66  1  0
 66 67  1  0
 67 68  2  0
 67 69  1  0
 69 70  1  0
 70 71  2  0
 71 72  1  0
 72 73  2  0
 73 74  1  0
 74 75  2  0
 74 76  2  0
 74 77  1  0
 73 78  1  0
 78 79  2  0
 79 80  1  0
 80 81  2  0
 80 82  2  0
 80 83  1  0
 66 84  2  0
 43  4  1  0
 84 45  1  0
 19 10  1  0
 38 29  1  0
 60 51  1  0
 79 70  1  0
M  CHG  8  17  -1  23  -1  36  -1  42  -1  58  -1  64  -1  77  -1  83  -1
M  CHG  8  85   1  86   1  87   1  88   1  89   1  90   1  91   1  92   1
M  END
> <ChEMBL ID>
CHEMBL1253351

> <Standard Type>
Potency

> <Standard Relation>
'='

> <Standard Value>
22387.2

> <Standard Units>
nM

> <Document ChEMBL ID>
CHEMBL1201862

$$$$

     RDKit          2D

 17 18  0  0  0  0  0  0  0  0999 V2000
   -7.7942   -5.1073    0.0000 C   0  0  0  0  0  0  0  0  0  0  0  0
   -6.4952   -5.8573    0.0000 C   0  0  0  0  0  0  0  0  0  0  0  0
   -5.1962   -5.1073    0.0000 C   0  0  0  0  0  0  0  0  0  0  0  0
   -3.8971   -5.8573    0.0000 C   0  0  0  0  0  0  0  0  0  0  0  0
   -2.5981   -5.1073    0.0000 O   0  0  0  0  0  0  0  0  0  0  0  0
   -1.2990   -5.8573    0.0000 C   0  0  0  0  0  0  0  0  0  0  0  0
   -1.2990   -7.3573    0.0000 O   0  0  0  0  0  0  0  0  0  0  0  0
   -0.0000   -5.1073    0.0000 S   0  0  0  0  0  0  0  0  0  0  0  0
   -0.0000   -3.6073    0.0000 C   0  0  0  0  0  0  0  0  0  0  0  0
    1.2135   -2.7256    0.0000 N   0  0  0  0  0  0  0  0  0  0  0  0
    0.7500   -1.2990    0.0000 C   0  0  0  0  0  0  0  0  0  0  0  0
    1.5000    0.0000    0.0000 C   0  0  0  0  0  0  0  0  0  0  0  0
    0.7500    1.2990    0.0000 C   0  0  0  0  0  0  0  0  0  0  0  0
   -0.7500    1.2990    0.0000 C   0  0  0  0  0  0  0  0  0  0  0  0
   -1.5000    0.0000    0.0000 C   0  0  0  0  0  0  0  0  0  0  0  0
   -0.7500   -1.2990    0.0000 C   0  0  0  0  0  0  0  0  0  0  0  0
   -1.2135   -2.7256    0.0000 O   0  0  0  0  0  0  0  0  0  0  0  0
  1  2  1  0
  2  3  1  0
  3  4  1  0
  4  5  1  0
  5  6  1  0
  6  7  2  0
  6  8  1  0
  8  9  1  0
  9 10  2  0
 10 11  1  0
 11 12  2  0
 12 13  1  0
 13 14  2  0
 14 15  1  0
 15 16  2  0
 16 17  1  0
 17  9  1  0
 16 11  1  0
M  END
> <ChEMBL ID>
CHEMBL1253382

> <Standard Type>
Potency

> <Standard Relation>
'='

> <Standard Value>
22387.2

> <Standard Units>
nM

> <Document ChEMBL ID>
CHEMBL1201862

$$$$

     RDKit          2D

 26 27  0  0  0  0  0  0  0  0999 V2000
    7.0000    0.0000    0.0000 Cl  0  0  0  0  0  0  0  0  0  0  0  0
   -0.7500   -3.8971    0.0000 O   0  0  0  0  0  0  0  0  0  0  0  0
    0.7500   -3.8971    0.0000 C   0  0  0  0  0  0  0  0  0  0  0  0
    1.5000   -2.5981    0.0000 O   0  0  0  0  0  0  0  0  0  0  0  0
    0.7500   -1.2990    0.0000 C   0  0  0  0  0  0  0  0  0  0  0  0
    1.5000    0.0000    0.0000 C   0  0  0  0  0  0  0  0  0  0  0  0
    0.7500    1.2990    0.0000 C   0  0  0  0  0  0  0  0  0  0  0  0
   -0.7500    1.2990    0.0000 N   0  0  0  0  0  0  0  0  0  0  0  0
   -1.5000    2.5981    0.0000 C   0  0  0  0  0  0  0  0  0  0  0  0
   -0.7500    3.8971    0.0000 C   0  0  0  0  0  0  0  0  0  0  0  0
   -1.5000    5.1962    0.0000 Cl  0  0  0  0  0  0  0  0  0  0  0  0
   -1.5000    0.0000    0.0000 C   0  0  0  0  0  0  0  0  0  0  0  0
   -0.7500   -1.2990    0.0000 C   0  0  0  0  0  0  0  0  0  0  0  0
    1.5000   -5.1962    0.0000 C   0  0  0  0  0  0  0  0  0  0  0  0
    0.7500   -6.4952    0.0000 C   0  0  0  0  0  0  0  0  0  0  0  0
   -0.7500   -6.4952    0.0000 C   0  0  0  0  0  0  0  0  0  0  0  0
   -1.5000   -7.7942    0.0000 C   0  0  0  0  0  0  0  0  0  0  0  0
   -0.7500   -9.0933    0.0000 C   0  0  0  0  0  0  0  0  0  0  0  0
    0.7500   -9.0933    0.0000 C   0  0  0  0  0  0  0  0  0  0  0  0
    1.5000   -7.7942    0.0000 C   0  0  0  0  0  0  0  0  0  0  0  0
    3.0000   -5.1962    0.0000 C   0  0  0  0  0  0  0  0  0  0  0  0
    3.7500   -6.4952    0.0000 C   0  0  0  0  0  0  0  0  0  0  0  0
    5.2500   -6.4952    0.0000 C   0  0  0  0  0  0  0  0  0  0  0  0
    6.0000   -5.1962    0.0000 C   0  0  0  0  0  0  0  0  0  0  0  0
    5.2500   -3.8971    0.0000 C   0  0  0  0  0  0  0  0  0  0  0  0
    3.7500   -3.8971    0.0000 C   0  0  0  0  0  0  0  0  0  0  0  0
  2  3  2  0
  3  4  1  0
  4  5  1  0
  5  6  1  0
  6  7  1  0
  7  8  1  0
  8  9  1  0
  9 10  1  0
 10 11  1  0
  8 12  1  0
 12 13  1  0
  3 14  1  0
 14 15  1  0
 15 16  2  0
 16 17  1  0
 17 18  2  0
 18 19  1  0
 19 20  2  0
 14 21  1  0
 21 22  2  0
 22 23  1  0
 23 24  2  0
 24 25  1  0
 25 26  2  0
 13  5  1  0
 20 15  1  0
 26 21  1  0
M  END
> <ChEMBL ID>
CHEMBL1256751

> <Standard Type>
Potency

> <Standard Relation>
'='

> <Standard Value>
22387.2

> <Standard Units>
nM

> <Document ChEMBL ID>
CHEMBL1201862

$$$$

     RDKit          2D

 22 24  0  0  0  0  0  0  0  0999 V2000
    3.0000    0.0000    0.0000 C   0  0  0  0  0  0  0  0  0  0  0  0
    1.5000    0.0000    0.0000 N   0  0  0  0  0  0  0  0  0  0  0  0
    0.7500   -1.2990    0.0000 C   0  0  0  0  0  0  0  0  0  0  0  0
   -0.7500   -1.2990    0.0000 C   0  0  0  0  0  0  0  0  0  0  0  0
   -1.5000    0.0000    0.0000 N   0  0  0  0  0  0  0  0  0  0  0  0
   -3.0000    0.0000    0.0000 C   0  0  0  0  0  0  0  0  0  0  0  0
   -3.8817   -1.2135    0.0000 C   0  0  0  0  0  0  0  0  0  0  0  0
   -3.4182   -2.6401    0.0000 Cl  0  0  0  0  0  0  0  0  0  0  0  0
   -5.3083   -0.7500    0.0000 C   0  0  0  0  0  0  0  0  0  0  0  0
   -6.5218   -1.6317    0.0000 O   0  0  0  0  0  0  0  0  0  0  0  0
   -5.3083    0.7500    0.0000 N   0  0  0  0  0  0  0  0  0  0  0  0
   -6.5218    1.6317    0.0000 C   0  0  0  0  0  0  0  0  0  0  0  0
   -6.3650    3.1235    0.0000 C   0  0  0  0  0  0  0  0  0  0  0  0
   -7.5785    4.0051    0.0000 C   0  0  0  0  0  0  0  0  0  0  0  0
   -8.9488    3.3950    0.0000 C   0  0  0  0  0  0  0  0  0  0  0  0
   -9.1056    1.9033    0.0000 C   0  0  0  0  0  0  0  0  0  0  0  0
  -10.4760    1.2931    0.0000 Cl  0  0  0  0  0  0  0  0  0  0  0  0
   -7.8921    1.0216    0.0000 C   0  0  0  0  0  0  0  0  0  0  0  0
   -3.8817    1.2135    0.0000 C   0  0  0  0  0  0  0  0  0  0  0  0
   -3.4182    2.6401    0.0000 O   0  0  0  0  0  0  0  0  0  0  0  0
   -0.7500    1.2990    0.0000 C   0  0  0  0  0  0  0  0  0  0  0  0
    0.7500    1.2990    0.0000 C   0  0  0  0  0  0  0  0  0  0  0  0
  1  2  1  0
  2  3  1  0
  3  4  1  0
  4  5  1  0
  5  6  1  0
  6  7  2  0
  7  8  1  0
  7  9  1  0
  9 10  2  0
  9 11  1  0
 11 12  1  0
 12 13  2  0
 13 14  1  0
 14 15  2  0
 15 16  1  0
 16 17  1  0
 16 18  2  0
 11 19  1  0
 19 20  2  0
  5 21  1  0
 21 22  1  0
 22  2  1  0
 19  6  1  0
 18 12  1  0
M  END
> <ChEMBL ID>
CHEMBL1271881

> <Standard Type>
Potency

> <Standard Relation>
'='

> <Standard Value>
22387.2

> <Standard Units>
nM

> <Document ChEMBL ID>
CHEMBL1201862

$$$$

     RDKit          2D

 33 37  0  0  0  0  0  0  0  0999 V2000
   -0.0000   -5.1073    0.0000 C   0  0  0  0  0  0  0  0  0  0  0  0
   -0.0000   -3.6073    0.0000 C   0  0  0  0  0  0  0  0  0  0  0  0
    1.2135   -2.7256    0.0000 S   0  0  0  0  0  0  0  0  0  0  0  0
    0.7500   -1.2990    0.0000 C   0  0  0  0  0  0  0  0  0  0  0  0
    1.5000    0.0000    0.0000 N   0  0  0  0  0  0  0  0  0  0  0  0
    0.7500    1.2990    0.0000 C   0  0  0  0  0  0  0  0  0  0  0  0
    1.5000    2.5981    0.0000 C   0  0  0  0  0  0  0  0  0  0  0  0
    3.0000    2.5981    0.0000 N   0  0  0  0  0  0  0  0  0  0  0  0
    3.7500    1.2990    0.0000 C   0  0  0  0  0  0  0  0  0  0  0  0
    5.2500    1.2990    0.0000 C   0  0  0  0  0  0  0  0  0  0  0  0
    6.0000    2.5981    0.0000 O   0  0  0  0  0  0  0  0  0  0  0  0
    5.2500    3.8971    0.0000 C   0  0  0  0  0  0  0  0  0  0  0  0
    3.7500    3.8971    0.0000 C   0  0  0  0  0  0  0  0  0  0  0  0
   -0.7500    1.2990    0.0000 N   0  0  0  0  0  0  0  0  0  0  0  0
   -1.5000    0.0000    0.0000 C   0  0  0  0  0  0  0  0  0  0  0  0
   -3.0000    0.0000    0.0000 O   0  0  0  0  0  0  0  0  0  0  0  0
   -3.7500    1.2990    0.0000 C   0  0  0  0  0  0  0  0  0  0  0  0
   -3.0000    2.5981    0.0000 C   0  0  0  0  0  0  0  0  0  0  0  0
   -3.7500    3.8971    0.0000 C   0  0  0  0  0  0  0  0  0  0  0  0
   -5.2500    3.8971    0.0000 C   0  0  0  0  0  0  0  0  0  0  0  0
   -6.0000    5.1962    0.0000 N   0  0  0  0  0  0  0  0  0  0  0  0
   -5.2500    6.4952    0.0000 C   0  0  0  0  0  0  0  0  0  0  0  0
   -3.7500    6.4952    0.0000 O   0  0  0  0  0  0  0  0  0  0  0  0
   -6.0000    7.7942    0.0000 C   0  0  0  0  0  0  0  0  0  0  0  0
   -7.4918    7.9510    0.0000 C   0  0  0  0  0  0  0  0  0  0  0  0
   -7.8037    9.4182    0.0000 C   0  0  0  0  0  0  0  0  0  0  0  0
   -6.5046   10.1682    0.0000 C   0  0  0  0  0  0  0  0  0  0  0  0
   -5.3899    9.1645    0.0000 O   0  0  0  0  0  0  0  0  0  0  0  0
   -6.0000    2.5981    0.0000 C   0  0  0  0  0  0  0  0  0  0  0  0
   -5.2500    1.2990    0.0000 C   0  0  0  0  0  0  0  0  0  0  0  0
   -0.7500   -1.2990    0.0000 C   0  0  0  0  0  0  0  0  0  0  0  0
   -1.2135   -2.7256    0.0000 C   0  0  0  0  0  0  0  0  0  0  0  0
   -2.6401   -3.1891    0.0000 C   0  0  0  0  0  0  0  0  0  0  0  0
  1  2  1  0
  2  3  1  0
  3  4  1  0
  4  5  2  0
  5  6  1  0
  6  7  1  0
  7  8  1  0
  8  9  1  0
  9 10  1  0
 10 11  1  0
 11 12  1  0
 12 13  1  0
  6 14  2  0
 14 15  1  0
 15 16  1  0
 16 17  1  0
 17 18  2  0
 18 19  1  0
 19 20  2  0
 20 21  1  0
 21 22  1  0
 22 23  2  0
 22 24  1  0
 24 25  2  0
 25 26  1  0
 26 27  2  0
 27 28  1  0
 20 29  1  0
 29 30  2  0
 15 31  2  0
 31 32  1  0
 32 33  1  0
 32  2  2  0
 31  4  1  0
 13  8  1  0
 30 17  1  0
 28 24  1  0
M  END
> <ChEMBL ID>
CHEMBL1299193

> <Standard Type>
Potency

> <Standard Relation>
'='

> <Standard Value>
22387.2

> <Standard Units>
nM

> <Document ChEMBL ID>
CHEMBL1201862

$$$$

     RDKit          2D

 32 34  0  0  0  0  0  0  0  0999 V2000
    5.2500   -1.2990    0.0000 C   0  0  0  0  0  0  0  0  0  0  0  0
    3.7500   -1.2990    0.0000 O   0  0  0  0  0  0  0  0  0  0  0  0
    3.0000    0.0000    0.0000 C   0  0  0  0  0  0  0  0  0  0  0  0
    3.7500    1.2990    0.0000 O   0  0  0  0  0  0  0  0  0  0  0  0
    1.5000    0.0000    0.0000 C   0  0  0  0  0  0  0  0  0  0  0  0
    0.7500   -1.2990    0.0000 C   0  0  0  0  0  0  0  0  0  0  0  0
   -0.7500   -1.2990    0.0000 C   0  0  0  0  0  0  0  0  0  0  0  0
   -1.5000   -2.5981    0.0000 O   0  0  0  0  0  0  0  0  0  0  0  0
   -3.0000   -2.5981    0.0000 C   0  0  0  0  0  0  0  0  0  0  0  0
   -1.5000    0.0000    0.0000 C   0  0  0  0  0  0  0  0  0  0  0  0
   -3.0000    0.0000    0.0000 O   0  0  0  0  0  0  0  0  0  0  0  0
   -3.7500    1.2990    0.0000 C   0  0  0  0  0  0  0  0  0  0  0  0
   -0.7500    1.2990    0.0000 C   0  0  0  0  0  0  0  0  0  0  0  0
    0.7500    1.2990    0.0000 C   0  0  0  0  0  0  0  0  0  0  0  0
    1.5000    2.5981    0.0000 N   0  0  0  0  0  0  0  0  0  0  0  0
    0.7500    3.8971    0.0000 C   0  0  0  0  0  0  0  0  0  0  0  0
   -0.7500    3.8971    0.0000 S   0  0  0  0  0  0  0  0  0  0  0  0
    1.5000    5.1962    0.0000 N   0  0  0  0  0  0  0  0  0  0  0  0
    3.0000    5.1962    0.0000 C   0  0  0  0  0  0  0  0  0  0  0  0
    3.7500    6.4952    0.0000 C   0  0  0  0  0  0  0  0  0  0  0  0
    3.0000    7.7942    0.0000 N   0  0  0  0  0  0  0  0  0  0  0  0
    3.7500    9.0933    0.0000 C   0  0  0  0  0  0  0  0  0  0  0  0
    5.2500    9.0933    0.0000 C   0  0  0  0  0  0  0  0  0  0  0  0
    6.0000   10.3923    0.0000 C   0  0  0  0  0  0  0  0  0  0  0  0
    7.5000   10.3923    0.0000 C   0  0  0  0  0  0  0  0  0  0  0  0
    8.2500    9.0933    0.0000 C   0  0  0  0  0  0  0  0  0  0  0  0
    9.7500    9.0933    0.0000 C   0  0  0  0  0  0  0  0  0  0  0  0
   10.5000   10.3923    0.0000 C   0  0  0  0  0  0  0  0  0  0  0  0
    9.7500   11.6913    0.0000 C   0  0  0  0  0  0  0  0  0  0  0  0
    8.2500   11.6913    0.0000 C   0  0  0  0  0  0  0  0  0  0  0  0
    1.5000    7.7942    0.0000 C   0  0  0  0  0  0  0  0  0  0  0  0
    0.7500    6.4952    0.0000 C   0  0  0  0  0  0  0  0  0  0  0  0
  1  2  1  0
  2  3  1  0
  3  4  2  0
  3  5  1  0
  5  6  2  0
  6  7  1  0
  7  8  1  0
  8  9  1  0
  7 10  2  0
 10 11  1  0
 11 12  1  0
 10 13  1  0
 13 14  2  0
 14 15  1  0
 15 16  2  3
 16 17  1  0
 16 18  1  0
 18 19  1  0
 19 20  1  0
 20 21  1  0
 21 22  1  0
 22 23  1  0
 23 24  2  0
 24 25  1  0
 25 26  2  0
 26 27  1  0
 27 28  2  0
 28 29  1  0
 29 30  2  0
 21 31  1  0
 31 32  1  0
 14  5  1  0
 32 18  1  0
 30 25  1  0
M  END
> <ChEMBL ID>
CHEMBL1299580

> <Standard Type>
Potency

> <Standard Relation>
'='

> <Standard Value>
22387.2

> <Standard Units>
nM

> <Document ChEMBL ID>
CHEMBL1201862

$$$$

     RDKit          2D

 28 31  0  0  0  0  0  0  0  0999 V2000
  -10.5000   -5.1962    0.0000 C   0  0  0  0  0  0  0  0  0  0  0  0
   -9.7500   -3.8971    0.0000 C   0  0  0  0  0  0  0  0  0  0  0  0
   -8.2500   -3.8971    0.0000 O   0  0  0  0  0  0  0  0  0  0  0  0
   -7.5000   -2.5981    0.0000 C   0  0  0  0  0  0  0  0  0  0  0  0
   -8.2500   -1.2990    0.0000 O   0  0  0  0  0  0  0  0  0  0  0  0
   -6.0000   -2.5981    0.0000 C   0  0  0  0  0  0  0  0  0  0  0  0
   -5.2500   -3.8971    0.0000 O   0  0  0  0  0  0  0  0  0  0  0  0
   -3.7500   -3.8971    0.0000 C   0  0  0  0  0  0  0  0  0  0  0  0
   -3.0000   -2.5981    0.0000 N   0  0  0  0  0  0  0  0  0  0  0  0
   -1.5000   -2.5981    0.0000 C   0  0  0  0  0  0  0  0  0  0  0  0
   -0.7500   -3.8971    0.0000 C   0  0  0  0  0  0  0  0  0  0  0  0
   -1.5000   -5.1962    0.0000 C   0  0  0  0  0  0  0  0  0  0  0  0
   -0.7500   -6.4952    0.0000 C   0  0  0  0  0  0  0  0  0  0  0  0
    0.7418   -6.6520    0.0000 C   0  0  0  0  0  0  0  0  0  0  0  0
    1.0537   -8.1192    0.0000 C   0  0  0  0  0  0  0  0  0  0  0  0
   -0.2454   -8.8692    0.0000 C   0  0  0  0  0  0  0  0  0  0  0  0
   -1.3601   -7.8655    0.0000 O   0  0  0  0  0  0  0  0  0  0  0  0
   -3.0000   -5.1962    0.0000 C   0  0  0  0  0  0  0  0  0  0  0  0
   -3.7500   -6.4952    0.0000 C   0  0  0  0  0  0  0  0  0  0  0  0
   -4.5000   -7.7942    0.0000 N   0  0  0  0  0  0  0  0  0  0  0  0
    0.7500   -3.8971    0.0000 C   0  0  0  0  0  0  0  0  0  0  0  0
    1.5000   -2.5981    0.0000 C   0  0  0  0  0  0  0  0  0  0  0  0
    0.7500   -1.2990    0.0000 C   0  0  0  0  0  0  0  0  0  0  0  0
    1.5000    0.0000    0.0000 C   0  0  0  0  0  0  0  0  0  0  0  0
    0.7500    1.2990    0.0000 C   0  0  0  0  0  0  0  0  0  0  0  0
   -0.7500    1.2990    0.0000 C   0  0  0  0  0  0  0  0  0  0  0  0
   -1.5000    0.0000    0.0000 C   0  0  0  0  0  0  0  0  0  0  0  0
   -0.7500   -1.2990    0.0000 C   0  0  0  0  0  0  0  0  0  0  0  0
  1  2  1  0
  2  3  1  0
  3  4  1  0
  4  5  2  0
  4  6  1  0
  6  7  1  0
  7  8  1  0
  8  9  2  0
  9 10  1  0
 10 11  2  0
 11 12  1  0
 12 13  1  0
 13 14  2  0
 14 15  1  0
 15 16  2  0
 16 17  1  0
 12 18  2  0
 18 19  1  0
 19 20  3  0
 11 21  1  0
 21 22  1  0
 22 23  1  0
 23 24  2  0
 24 25  1  0
 25 26  2  0
 26 27  1  0
 27 28  2  0
 18  8  1  0
 28 23  1  0
 28 10  1  0
 17 13  1  0
M  END
> <ChEMBL ID>
CHEMBL1299624

> <Standard Type>
Potency

> <Standard Relation>
'='

> <Standard Value>
22387.2

> <Standard Units>
nM

> <Document ChEMBL ID>
CHEMBL1201862

$$$$

     RDKit          2D

 20 21  0  0  0  0  0  0  0  0999 V2000
    3.0000    0.0000    0.0000 C   0  0  0  0  0  0  0  0  0  0  0  0
    1.5000    0.0000    0.0000 C   0  0  0  0  0  0  0  0  0  0  0  0
    0.7500   -1.2990    0.0000 C   0  0  0  0  0  0  0  0  0  0  0  0
   -0.7500   -1.2990    0.0000 C   0  0  0  0  0  0  0  0  0  0  0  0
   -1.5000    0.0000    0.0000 C   0  0  0  0  0  0  0  0  0  0  0  0
   -3.0000    0.0000    0.0000 F   0  0  0  0  0  0  0  0  0  0  0  0
   -0.7500    1.2990    0.0000 C   0  0  0  0  0  0  0  0  0  0  0  0
    0.7500    1.2990    0.0000 C   0  0  0  0  0  0  0  0  0  0  0  0
    1.5000    2.5981    0.0000 N   0  0  0  0  0  0  0  0  0  0  0  0
    0.7500    3.8971    0.0000 C   0  0  0  0  0  0  0  0  0  0  0  0
   -0.7500    3.8971    0.0000 O   0  0  0  0  0  0  0  0  0  0  0  0
    1.5000    5.1962    0.0000 C   0  0  0  0  0  0  0  0  0  0  0  0
    3.0000    5.1962    0.0000 C   0  0  0  0  0  0  0  0  0  0  0  0
    3.7500    6.4952    0.0000 C   0  0  0  0  0  0  0  0  0  0  0  0
    3.0000    7.7942    0.0000 C   0  0  0  0  0  0  0  0  0  0  0  0
    1.5000    7.7942    0.0000 C   0  0  0  0  0  0  0  0  0  0  0  0
    0.7500    9.0933    0.0000 N   0  0  0  0  0  0  0  0  0  0  0  0
    1.5000   10.3923    0.0000 C   0  0  0  0  0  0  0  0  0  0  0  0
   -0.7500    9.0933    0.0000 C   0  0  0  0  0  0  0  0  0  0  0  0
    0.7500    6.4952    0.0000 C   0  0  0  0  0  0  0  0  0  0  0  0
  1  2  1  0
  2  3  2  0
  3  4  1  0
  4  5  2  0
  5  6  1  0
  5  7  1  0
  7  8  2  0
  8  9  1  0
  9 10  1  0
 10 11  2  0
 10 12  1  0
 12 13  2  0
 13 14  1  0
 14 15  2  0
 15 16  1  0
 16 17  1  0
 17 18  1  0
 17 19  1  0
 16 20  2  0
  8  2  1  0
 20 12  1  0
M  END
> <ChEMBL ID>
CHEMBL1299682

> <Standard Type>
Potency

> <Standard Relation>
'='

> <Standard Value>
22387.2

> <Standard Units>
nM

> <Document ChEMBL ID>
CHEMBL1201862

$$$$

     RDKit          2D

 28 30  0  0  0  0  0  0  0  0999 V2000
    0.7500  -14.2894    0.0000 C   0  0  0  0  0  0  0  0  0  0  0  0
    1.5000  -12.9904    0.0000 C   0  0  0  0  0  0  0  0  0  0  0  0
    3.0000  -12.9904    0.0000 C   0  0  0  0  0  0  0  0  0  0  0  0
    0.7500  -11.6913    0.0000 C   0  0  0  0  0  0  0  0  0  0  0  0
    1.5000  -10.3923    0.0000 C   0  0  0  0  0  0  0  0  0  0  0  0
    0.7500   -9.0933    0.0000 C   0  0  0  0  0  0  0  0  0  0  0  0
    1.5000   -7.7942    0.0000 N   0  0  0  0  0  0  0  0  0  0  0  0
    0.7500   -6.4952    0.0000 C   0  0  0  0  0  0  0  0  0  0  0  0
   -0.7500   -6.4952    0.0000 O   0  0  0  0  0  0  0  0  0  0  0  0
    1.5000   -5.1962    0.0000 C   0  0  0  0  0  0  0  0  0  0  0  0
    0.7500   -3.8971    0.0000 C   0  0  0  0  0  0  0  0  0  0  0  0
    1.5000   -2.5981    0.0000 C   0  0  0  0  0  0  0  0  0  0  0  0
    0.7500   -1.2990    0.0000 C   0  0  0  0  0  0  0  0  0  0  0  0
    1.5000    0.0000    0.0000 C   0  0  0  0  0  0  0  0  0  0  0  0
    0.7500    1.2990    0.0000 C   0  0  0  0  0  0  0  0  0  0  0  0
   -0.7500    1.2990    0.0000 C   0  0  0  0  0  0  0  0  0  0  0  0
   -1.5000    0.0000    0.0000 C   0  0  0  0  0  0  0  0  0  0  0  0
   -0.7500   -1.2990    0.0000 C   0  0  0  0  0  0  0  0  0  0  0  0
   -0.7500   -3.8971    0.0000 C   0  0  0  0  0  0  0  0  0  0  0  0
   -1.6317   -5.1106    0.0000 C   0  0  0  0  0  0  0  0  0  0  0  0
   -3.0583   -4.6471    0.0000 C   0  0  0  0  0  0  0  0  0  0  0  0
   -3.0583   -3.1471    0.0000 C   0  0  0  0  0  0  0  0  0  0  0  0
   -1.6317   -2.6836    0.0000 O   0  0  0  0  0  0  0  0  0  0  0  0
   -0.7500  -11.6913    0.0000 C   0  0  0  0  0  0  0  0  0  0  0  0
   -1.6317  -12.9049    0.0000 C   0  0  0  0  0  0  0  0  0  0  0  0
   -3.0583  -12.4413    0.0000 C   0  0  0  0  0  0  0  0  0  0  0  0
   -3.0583  -10.9413    0.0000 C   0  0  0  0  0  0  0  0  0  0  0  0
   -1.6317  -10.4778    0.0000 O   0  0  0  0  0  0  0  0  0  0  0  0
  1  2  1  0
  2  3  1  0
  2  4  1  0
  4  5  1  0
  5  6  1  0
  6  7  1  0
  7  8  1  0
  8  9  2  0
  8 10  1  0
 10 11  1  0
 11 12  1  0
 12 13  1  0
 13 14  2  0
 14 15  1  0
 15 16  2  0
 16 17  1  0
 17 18  2  0
 11 19  1  0
 19 20  2  0
 20 21  1  0
 21 22  2  0
 22 23  1  0
  4 24  1  0
 24 25  2  0
 25 26  1  0
 26 27  2  0
 27 28  1  0
 18 13  1  0
 23 19  1  0
 28 24  1  0
M  END
> <ChEMBL ID>
CHEMBL1299856

> <Standard Type>
Potency

> <Standard Relation>
'='

> <Standard Value>
22387.2

> <Standard Units>
nM

> <Document ChEMBL ID>
CHEMBL1201862

$$$$

     RDKit          2D

 33 36  0  0  0  0  0  0  0  0999 V2000
    6.0000    2.5981    0.0000 C   0  0  0  0  0  0  0  0  0  0  0  0
    5.2500    1.2990    0.0000 C   0  0  0  0  0  0  0  0  0  0  0  0
    3.7500    1.2990    0.0000 O   0  0  0  0  0  0  0  0  0  0  0  0
    3.0000    0.0000    0.0000 C   0  0  0  0  0  0  0  0  0  0  0  0
    3.7500   -1.2990    0.0000 O   0  0  0  0  0  0  0  0  0  0  0  0
    1.5000    0.0000    0.0000 C   0  0  0  0  0  0  0  0  0  0  0  0
    0.7500   -1.2990    0.0000 C   0  0  0  0  0  0  0  0  0  0  0  0
   -0.7500   -1.2990    0.0000 C   0  0  0  0  0  0  0  0  0  0  0  0
   -1.5000    0.0000    0.0000 C   0  0  0  0  0  0  0  0  0  0  0  0
   -3.0000    0.0000    0.0000 N   0  0  0  0  0  0  0  0  0  0  0  0
   -3.7500    1.2990    0.0000 C   0  0  0  0  0  0  0  0  0  0  0  0
   -3.0000    2.5981    0.0000 C   0  0  0  0  0  0  0  0  0  0  0  0
   -3.7500    3.8971    0.0000 C   0  0  0  0  0  0  0  0  0  0  0  0
   -3.5303    4.6634    0.0000 O   0  0  0  0  0  0  0  0  0  0  0  0
   -5.2500    3.8971    0.0000 O   0  0  0  0  0  0  0  0  0  0  0  0
   -6.0000    5.1962    0.0000 C   0  0  0  0  0  0  0  0  0  0  0  0
   -7.5000    5.1962    0.0000 C   0  0  0  0  0  0  0  0  0  0  0  0
   -1.5000    2.5981    0.0000 C   0  0  0  0  0  0  0  0  0  0  0  0
   -0.7500    3.8971    0.0000 N   0  0  0  0  0  0  0  0  0  0  0  0
   -1.5000    5.1962    0.0000 C   0  0  0  0  0  0  0  0  0  0  0  0
   -3.0000    5.1962    0.0000 C   0  0  0  0  0  0  0  0  0  0  0  0
   -3.7500    6.4952    0.0000 C   0  0  0  0  0  0  0  0  0  0  0  0
   -3.0000    7.7942    0.0000 C   0  0  0  0  0  0  0  0  0  0  0  0
   -3.7500    9.0933    0.0000 N   0  0  0  0  0  0  0  0  0  0  0  0
   -3.0000   10.3923    0.0000 C   0  0  0  0  0  0  0  0  0  0  0  0
   -3.7500   11.6913    0.0000 C   0  0  0  0  0  0  0  0  0  0  0  0
   -5.2500   11.6913    0.0000 O   0  0  0  0  0  0  0  0  0  0  0  0
   -6.0000   10.3923    0.0000 C   0  0  0  0  0  0  0  0  0  0  0  0
   -5.2500    9.0933    0.0000 C   0  0  0  0  0  0  0  0  0  0  0  0
   -1.5000    7.7942    0.0000 C   0  0  0  0  0  0  0  0  0  0  0  0
   -0.7500    6.4952    0.0000 C   0  0  0  0  0  0  0  0  0  0  0  0
   -0.7500    1.2990    0.0000 C   0  0  0  0  0  0  0  0  0  0  0  0
    0.7500    1.2990    0.0000 C   0  0  0  0  0  0  0  0  0  0  0  0
  1  2  1  0
  2  3  1  0
  3  4  1  0
  4  5  2  0
  4  6  1  0
  6  7  2  0
  7  8  1  0
  8  9  2  0
  9 10  1  0
 10 11  2  0
 11 12  1  0
 12 13  1  0
 13 14  2  0
 13 15  1  0
 15 16  1  0
 16 17  1  0
 12 18  2  0
 18 19  1  0
 19 20  1  0
 20 21  2  0
 21 22  1  0
 22 23  2  0
 23 24  1  0
 24 25  1  0
 25 26  1  0
 26 27  1  0
 27 28  1  0
 28 29  1  0
 23 30  1  0
 30 31  2  0
 18 32  1  0
 32 33  2  0
 33  6  1  0
 32  9  1  0
 31 20  1  0
 29 24  1  0
M  END
> <ChEMBL ID>
CHEMBL1300063

> <Standard Type>
Potency

> <Standard Relation>
'='

> <Standard Value>
22387.2

> <Standard Units>
nM

> <Document ChEMBL ID>
CHEMBL1201862

$$$$

     RDKit          2D

 16 16  0  0  0  0  0  0  0  0999 V2000
    4.0000    0.0000    0.0000 Br  0  0  0  0  0  0  0  0  0  0  0  0
    3.0000    0.0000    0.0000 C   0  0  0  0  0  0  0  0  0  0  0  0
    1.5000    0.0000    0.0000 C   0  0  0  0  0  0  0  0  0  0  0  0
    0.7500   -1.2990    0.0000 C   0  0  0  0  0  0  0  0  0  0  0  0
   -0.7500   -1.2990    0.0000 C   0  0  0  0  0  0  0  0  0  0  0  0
   -1.5000   -2.5981    0.0000 C   0  0  0  0  0  0  0  0  0  0  0  0
   -1.5000    0.0000    0.0000 N   0  0  0  0  0  0  0  0  0  0  0  0
   -0.7500    1.2990    0.0000 C   0  0  0  0  0  0  0  0  0  0  0  0
   -1.5000    2.5981    0.0000 N   0  0  0  0  0  0  0  0  0  0  0  0
   -0.7500    3.8971    0.0000 C   0  0  0  0  0  0  0  0  0  0  0  0
   -1.3601    5.2674    0.0000 N   0  0  0  0  0  0  0  0  0  0  0  0
   -0.2454    6.2711    0.0000 C   0  0  0  0  0  0  0  0  0  0  0  0
   -0.4022    7.7629    0.0000 O   0  0  0  0  0  0  0  0  0  0  0  0
    1.0537    5.5211    0.0000 C   0  0  0  0  0  0  0  0  0  0  0  0
    0.7418    4.0539    0.0000 S   0  0  0  0  0  0  0  0  0  0  0  0
    0.7500    1.2990    0.0000 N   0  0  0  0  0  0  0  0  0  0  0  0
  2  3  1  0
  3  4  2  0
  4  5  1  0
  5  6  1  0
  5  7  2  0
  7  8  1  0
  8  9  1  0
  9 10  1  0
 10 11  2  0
 11 12  1  0
 12 13  2  0
 12 14  1  0
 14 15  1  0
  8 16  2  0
 16  3  1  0
 15 10  1  0
M  END
> <ChEMBL ID>
CHEMBL1300439

> <Standard Type>
Potency

> <Standard Relation>
'='

> <Standard Value>
22387.2

> <Standard Units>
nM

> <Document ChEMBL ID>
CHEMBL1201862

$$$$

     RDKit          2D

 27 29  0  0  0  0  0  0  0  0999 V2000
    3.0000    0.0000    0.0000 C   0  0  0  0  0  0  0  0  0  0  0  0
    1.5000    0.0000    0.0000 N   0  0  0  0  0  0  0  0  0  0  0  0
    0.7500   -1.2990    0.0000 C   0  0  0  0  0  0  0  0  0  0  0  0
    1.5000   -2.5981    0.0000 O   0  0  0  0  0  0  0  0  0  0  0  0
   -0.7500   -1.2990    0.0000 C   0  0  0  0  0  0  0  0  0  0  0  0
   -1.5000   -2.5981    0.0000 C   0  0  0  0  0  0  0  0  0  0  0  0
   -3.0000   -2.5981    0.0000 N   0  0  0  0  0  0  0  0  0  0  0  0
   -0.7500   -3.8971    0.0000 N   0  0  0  0  0  0  0  0  0  0  0  0
   -1.5000   -5.1962    0.0000 O   0  0  0  0  0  0  0  0  0  0  0  0
   -0.7500   -6.4952    0.0000 C   0  0  0  0  0  0  0  0  0  0  0  0
    0.7500   -6.4952    0.0000 O   0  0  0  0  0  0  0  0  0  0  0  0
   -1.5000   -7.7942    0.0000 C   0  0  0  0  0  0  0  0  0  0  0  0
   -3.0000   -7.7942    0.0000 C   0  0  0  0  0  0  0  0  0  0  0  0
   -3.7500   -9.0933    0.0000 C   0  0  0  0  0  0  0  0  0  0  0  0
   -3.0000  -10.3923    0.0000 C   0  0  0  0  0  0  0  0  0  0  0  0
   -1.5000  -10.3923    0.0000 C   0  0  0  0  0  0  0  0  0  0  0  0
   -0.7500   -9.0933    0.0000 C   0  0  0  0  0  0  0  0  0  0  0  0
   -1.5000    0.0000    0.0000 C   0  0  0  0  0  0  0  0  0  0  0  0
   -0.7500    1.2990    0.0000 N   0  0  0  0  0  0  0  0  0  0  0  0
   -1.5000    2.5981    0.0000 C   0  0  0  0  0  0  0  0  0  0  0  0
   -0.7500    3.8971    0.0000 C   0  0  0  0  0  0  0  0  0  0  0  0
   -1.5000    5.1962    0.0000 C   0  0  0  0  0  0  0  0  0  0  0  0
   -3.0000    5.1962    0.0000 C   0  0  0  0  0  0  0  0  0  0  0  0
   -3.7500    3.8971    0.0000 C   0  0  0  0  0  0  0  0  0  0  0  0
   -3.0000    2.5981    0.0000 C   0  0  0  0  0  0  0  0  0  0  0  0
    0.7500    1.2990    0.0000 C   0  0  0  0  0  0  0  0  0  0  0  0
    1.5000    2.5981    0.0000 O   0  0  0  0  0  0  0  0  0  0  0  0
  1  2  1  0
  2  3  1  0
  3  4  2  0
  3  5  1  0
  5  6  1  0
  6  7  2  0
  6  8  1  0
  8  9  1  0
  9 10  1  0
 10 11  2  0
 10 12  1  0
 12 13  2  0
 13 14  1  0
 14 15  2  0
 15 16  1  0
 16 17  2  0
  5 18  2  0
 18 19  1  0
 19 20  1  0
 20 21  2  0
 21 22  1  0
 22 23  2  0
 23 24  1  0
 24 25  2  0
 19 26  1  0
 26 27  2  0
 26  2  1  0
 17 12  1  0
 25 20  1  0
M  END
> <ChEMBL ID>
CHEMBL1300447

> <Standard Type>
Potency

> <Standard Relation>
'='

> <Standard Value>
22387.2

> <Standard Units>
nM

> <Document ChEMBL ID>
CHEMBL1201862

$$$$

     RDKit          2D

 22 23  0  0  0  0  0  0  0  0999 V2000
    3.7500   -1.2990    0.0000 C   0  0  0  0  0  0  0  0  0  0  0  0
    3.0000    0.0000    0.0000 O   0  0  0  0  0  0  0  0  0  0  0  0
    1.5000    0.0000    0.0000 C   0  0  0  0  0  0  0  0  0  0  0  0
    0.7500   -1.2990    0.0000 C   0  0  0  0  0  0  0  0  0  0  0  0
   -0.7500   -1.2990    0.0000 C   0  0  0  0  0  0  0  0  0  0  0  0
   -1.5000    0.0000    0.0000 C   0  0  0  0  0  0  0  0  0  0  0  0
   -3.0000    0.0000    0.0000 C   0  0  0  0  0  0  0  0  0  0  0  0
   -3.7500    1.2990    0.0000 C   0  0  0  0  0  0  0  0  0  0  0  0
   -5.2500    1.2990    0.0000 C   0  0  0  0  0  0  0  0  0  0  0  0
   -6.0000    0.0000    0.0000 O   0  0  0  0  0  0  0  0  0  0  0  0
   -6.0000    2.5981    0.0000 N   0  0  0  0  0  0  0  0  0  0  0  0
   -7.5000    2.5981    0.0000 C   0  0  0  0  0  0  0  0  0  0  0  0
   -8.2500    3.8971    0.0000 C   0  0  0  0  0  0  0  0  0  0  0  0
   -9.7500    3.8971    0.0000 S   0  0  0  0  0  0  0  0  0  0  0  0
  -10.5000    5.1962    0.0000 C   0  0  0  0  0  0  0  0  0  0  0  0
  -12.0000    5.1962    0.0000 C   0  0  0  0  0  0  0  0  0  0  0  0
  -12.8817    3.9826    0.0000 C   0  0  0  0  0  0  0  0  0  0  0  0
  -14.3083    4.4462    0.0000 C   0  0  0  0  0  0  0  0  0  0  0  0
  -14.3083    5.9462    0.0000 C   0  0  0  0  0  0  0  0  0  0  0  0
  -12.8817    6.4097    0.0000 O   0  0  0  0  0  0  0  0  0  0  0  0
   -0.7500    1.2990    0.0000 C   0  0  0  0  0  0  0  0  0  0  0  0
    0.7500    1.2990    0.0000 C   0  0  0  0  0  0  0  0  0  0  0  0
  1  2  1  0
  2  3  1  0
  3  4  2  0
  4  5  1  0
  5  6  2  0
  6  7  1  0
  7  8  2  0
  8  9  1  0
  9 10  2  0
  9 11  1  0
 11 12  1  0
 12 13  1  0
 13 14  1  0
 14 15  1  0
 15 16  1  0
 16 17  2  0
 17 18  1  0
 18 19  2  0
 19 20  1  0
  6 21  1  0
 21 22  2  0
 22  3  1  0
 20 16  1  0
M  END
> <ChEMBL ID>
CHEMBL1300568

> <Standard Type>
Potency

> <Standard Relation>
'='

> <Standard Value>
22387.2

> <Standard Units>
nM

> <Document ChEMBL ID>
CHEMBL1201862

$$$$

     RDKit          2D

 27 30  0  0  0  0  0  0  0  0999 V2000
  -11.8144    7.7527    0.0000 C   0  0  0  0  0  0  0  0  0  0  0  0
  -10.3226    7.9095    0.0000 C   0  0  0  0  0  0  0  0  0  0  0  0
   -9.7125    9.2798    0.0000 C   0  0  0  0  0  0  0  0  0  0  0  0
   -8.2208    9.4366    0.0000 C   0  0  0  0  0  0  0  0  0  0  0  0
   -7.3391    8.2231    0.0000 C   0  0  0  0  0  0  0  0  0  0  0  0
   -5.8473    8.3798    0.0000 N   0  0  0  0  0  0  0  0  0  0  0  0
   -4.9656    7.1663    0.0000 C   0  0  0  0  0  0  0  0  0  0  0  0
   -5.5757    5.7960    0.0000 O   0  0  0  0  0  0  0  0  0  0  0  0
   -3.4738    7.3231    0.0000 C   0  0  0  0  0  0  0  0  0  0  0  0
   -2.5922    6.1096    0.0000 S   0  0  0  0  0  0  0  0  0  0  0  0
   -1.1004    6.2664    0.0000 C   0  0  0  0  0  0  0  0  0  0  0  0
   -0.3504    7.5654    0.0000 N   0  0  0  0  0  0  0  0  0  0  0  0
    1.1168    7.2536    0.0000 N   0  0  0  0  0  0  0  0  0  0  0  0
    1.2736    5.7618    0.0000 N   0  0  0  0  0  0  0  0  0  0  0  0
   -0.0967    5.1517    0.0000 N   0  0  0  0  0  0  0  0  0  0  0  0
   -0.4086    3.6844    0.0000 C   0  0  0  0  0  0  0  0  0  0  0  0
   -1.8351    3.2209    0.0000 C   0  0  0  0  0  0  0  0  0  0  0  0
   -2.1470    1.7537    0.0000 C   0  0  0  0  0  0  0  0  0  0  0  0
   -1.0323    0.7500    0.0000 C   0  0  0  0  0  0  0  0  0  0  0  0
    0.3943    1.2135    0.0000 C   0  0  0  0  0  0  0  0  0  0  0  0
    0.7062    2.6807    0.0000 C   0  0  0  0  0  0  0  0  0  0  0  0
    1.2760    0.0000    0.0000 O   0  0  0  0  0  0  0  0  0  0  0  0
    0.3943   -1.2135    0.0000 C   0  0  0  0  0  0  0  0  0  0  0  0
   -1.0323   -0.7500    0.0000 O   0  0  0  0  0  0  0  0  0  0  0  0
   -7.9492    6.8527    0.0000 C   0  0  0  0  0  0  0  0  0  0  0  0
   -9.4410    6.6959    0.0000 C   0  0  0  0  0  0  0  0  0  0  0  0
  -10.0511    5.3256    0.0000 C   0  0  0  0  0  0  0  0  0  0  0  0
  1  2  1  0
  2  3  2  0
  3  4  1  0
  4  5  2  0
  5  6  1  0
  6  7  1  0
  7  8  2  0
  7  9  1  0
  9 10  1  0
 10 11  1  0
 11 12  2  0
 12 13  1  0
 13 14  2  0
 14 15  1  0
 15 16  1  0
 16 17  2  0
 17 18  1  0
 18 19  2  0
 19 20  1  0
 20 21  2  0
 20 22  1  0
 22 23  1  0
 23 24  1  0
  5 25  1  0
 25 26  2  0
 26 27  1  0
 26  2  1  0
 15 11  1  0
 21 16  1  0
 24 19  1  0
M  END
> <ChEMBL ID>
CHEMBL1300638

> <Standard Type>
Potency

> <Standard Relation>
'='

> <Standard Value>
22387.2

> <Standard Units>
nM

> <Document ChEMBL ID>
CHEMBL1201862

$$$$

     RDKit          2D

 24 26  0  0  0  0  0  0  0  0999 V2000
    8.4713   -3.6789    0.0000 C   0  0  0  0  0  0  0  0  0  0  0  0
    7.2578   -4.5606    0.0000 C   0  0  0  0  0  0  0  0  0  0  0  0
    5.8875   -3.9505    0.0000 O   0  0  0  0  0  0  0  0  0  0  0  0
    4.6740   -4.8322    0.0000 C   0  0  0  0  0  0  0  0  0  0  0  0
    4.8308   -6.3240    0.0000 O   0  0  0  0  0  0  0  0  0  0  0  0
    3.3037   -4.2221    0.0000 C   0  0  0  0  0  0  0  0  0  0  0  0
    2.9918   -2.7549    0.0000 C   0  0  0  0  0  0  0  0  0  0  0  0
    3.9955   -1.6402    0.0000 C   0  0  0  0  0  0  0  0  0  0  0  0
    1.5000   -2.5981    0.0000 N   0  0  0  0  0  0  0  0  0  0  0  0
    0.7500   -1.2990    0.0000 C   0  0  0  0  0  0  0  0  0  0  0  0
    1.5000    0.0000    0.0000 C   0  0  0  0  0  0  0  0  0  0  0  0
    0.7500    1.2990    0.0000 C   0  0  0  0  0  0  0  0  0  0  0  0
   -0.7500    1.2990    0.0000 C   0  0  0  0  0  0  0  0  0  0  0  0
   -1.5000    0.0000    0.0000 C   0  0  0  0  0  0  0  0  0  0  0  0
   -0.7500   -1.2990    0.0000 C   0  0  0  0  0  0  0  0  0  0  0  0
    0.8899   -3.9684    0.0000 C   0  0  0  0  0  0  0  0  0  0  0  0
   -0.5773   -4.2803    0.0000 O   0  0  0  0  0  0  0  0  0  0  0  0
    2.0046   -4.9721    0.0000 C   0  0  0  0  0  0  0  0  0  0  0  0
    1.8478   -6.4639    0.0000 C   0  0  0  0  0  0  0  0  0  0  0  0
    0.4775   -7.0740    0.0000 C   0  0  0  0  0  0  0  0  0  0  0  0
    0.1656   -8.5412    0.0000 C   0  0  0  0  0  0  0  0  0  0  0  0
   -1.3261   -8.6980    0.0000 C   0  0  0  0  0  0  0  0  0  0  0  0
   -1.9363   -7.3277    0.0000 C   0  0  0  0  0  0  0  0  0  0  0  0
   -0.8215   -6.3240    0.0000 O   0  0  0  0  0  0  0  0  0  0  0  0
  1  2  1  0
  2  3  1  0
  3  4  1  0
  4  5  2  0
  4  6  1  0
  6  7  2  0
  7  8  1  0
  7  9  1  0
  9 10  1  0
 10 11  2  0
 11 12  1  0
 12 13  2  0
 13 14  1  0
 14 15  2  0
  9 16  1  0
 16 17  2  0
 16 18  1  0
 18 19  2  0
 19 20  1  0
 20 21  2  0
 21 22  1  0
 22 23  2  0
 23 24  1  0
 18  6  1  0
 24 20  1  0
 15 10  1  0
M  END
> <ChEMBL ID>
CHEMBL1300859

> <Standard Type>
Potency

> <Standard Relation>
'='

> <Standard Value>
22387.2

> <Standard Units>
nM

> <Document ChEMBL ID>
CHEMBL1201862

$$$$

     RDKit          2D

 29 31  0  0  0  0  0  0  0  0999 V2000
    6.4952  -10.3573    0.0000 C   0  0  0  0  0  0  0  0  0  0  0  0
    5.1962   -9.6073    0.0000 O   0  0  0  0  0  0  0  0  0  0  0  0
    3.8971  -10.3573    0.0000 C   0  0  0  0  0  0  0  0  0  0  0  0
    3.8971  -11.8573    0.0000 C   0  0  0  0  0  0  0  0  0  0  0  0
    2.5981  -12.6073    0.0000 C   0  0  0  0  0  0  0  0  0  0  0  0
    2.5981  -14.1073    0.0000 O   0  0  0  0  0  0  0  0  0  0  0  0
    1.2990  -14.8573    0.0000 C   0  0  0  0  0  0  0  0  0  0  0  0
    1.2990  -11.8573    0.0000 C   0  0  0  0  0  0  0  0  0  0  0  0
    1.2990  -10.3573    0.0000 C   0  0  0  0  0  0  0  0  0  0  0  0
   -0.0000   -9.6073    0.0000 C   0  0  0  0  0  0  0  0  0  0  0  0
   -1.2990  -10.3573    0.0000 O   0  0  0  0  0  0  0  0  0  0  0  0
   -0.0000   -8.1073    0.0000 N   0  0  0  0  0  0  0  0  0  0  0  0
   -1.2990   -7.3573    0.0000 C   0  0  0  0  0  0  0  0  0  0  0  0
   -1.2990   -5.8573    0.0000 C   0  0  0  0  0  0  0  0  0  0  0  0
   -2.5981   -5.1073    0.0000 O   0  0  0  0  0  0  0  0  0  0  0  0
   -0.0000   -5.1073    0.0000 N   0  0  0  0  0  0  0  0  0  0  0  0
   -0.0000   -3.6073    0.0000 C   0  0  0  0  0  0  0  0  0  0  0  0
   -1.2135   -2.7256    0.0000 N   0  0  0  0  0  0  0  0  0  0  0  0
   -0.7500   -1.2990    0.0000 C   0  0  0  0  0  0  0  0  0  0  0  0
    0.7500   -1.2990    0.0000 C   0  0  0  0  0  0  0  0  0  0  0  0
    1.2135   -2.7256    0.0000 S   0  0  0  0  0  0  0  0  0  0  0  0
    1.5000    0.0000    0.0000 C   0  0  0  0  0  0  0  0  0  0  0  0
    0.7500    1.2990    0.0000 C   0  0  0  0  0  0  0  0  0  0  0  0
   -0.7500    1.2990    0.0000 C   0  0  0  0  0  0  0  0  0  0  0  0
   -1.5000    0.0000    0.0000 C   0  0  0  0  0  0  0  0  0  0  0  0
   -2.5981   -8.1073    0.0000 C   0  0  0  0  0  0  0  0  0  0  0  0
   -2.5981   -9.6073    0.0000 C   0  0  0  0  0  0  0  0  0  0  0  0
   -3.8971   -7.3573    0.0000 C   0  0  0  0  0  0  0  0  0  0  0  0
    2.5981   -9.6073    0.0000 C   0  0  0  0  0  0  0  0  0  0  0  0
  1  2  1  0
  2  3  1  0
  3  4  2  0
  4  5  1  0
  5  6  1  0
  6  7  1  0
  5  8  2  0
  8  9  1  0
  9 10  1  0
 10 11  2  0
 10 12  1  0
 13 12  1  1
 13 14  1  0
 14 15  2  0
 14 16  1  0
 16 17  1  0
 17 18  2  0
 18 19  1  0
 19 20  2  0
 20 21  1  0
 20 22  1  0
 22 23  1  0
 23 24  1  0
 24 25  1  0
 13 26  1  0
 26 27  1  0
 26 28  1  0
  9 29  2  0
 29  3  1  0
 21 17  1  0
 25 19  1  0
M  END
> <ChEMBL ID>
CHEMBL1301033

> <Standard Type>
Potency

> <Standard Relation>
'='

> <Standard Value>
22387.2

> <Standard Units>
nM

> <Document ChEMBL ID>
CHEMBL1201862

$$$$

     RDKit          2D

 22 24  0  0  0  0  0  0  0  0999 V2000
    3.0000    0.0000    0.0000 C   0  0  0  0  0  0  0  0  0  0  0  0
    1.5000    0.0000    0.0000 C   0  0  0  0  0  0  0  0  0  0  0  0
    0.7500   -1.2990    0.0000 C   0  0  0  0  0  0  0  0  0  0  0  0
   -0.7500   -1.2990    0.0000 C   0  0  0  0  0  0  0  0  0  0  0  0
   -1.5000    0.0000    0.0000 C   0  0  0  0  0  0  0  0  0  0  0  0
   -3.0000    0.0000    0.0000 C   0  0  0  0  0  0  0  0  0  0  0  0
   -0.7500    1.2990    0.0000 C   0  0  0  0  0  0  0  0  0  0  0  0
   -1.5000    2.5981    0.0000 C   0  0  0  0  0  0  0  0  0  0  0  0
   -0.7500    3.8971    0.0000 N   0  0  0  0  0  0  0  0  0  0  0  0
   -1.5000    5.1962    0.0000 N   0  0  0  0  0  0  0  0  0  0  0  0
   -3.0000    5.1962    0.0000 C   0  0  0  0  0  0  0  0  0  0  0  0
   -3.7500    6.4952    0.0000 N   0  0  0  0  0  0  0  0  0  0  0  0
   -3.0000    7.7942    0.0000 C   0  0  0  0  0  0  0  0  0  0  0  0
   -3.7500    9.0933    0.0000 C   0  0  0  0  0  0  0  0  0  0  0  0
   -3.0000   10.3923    0.0000 C   0  0  0  0  0  0  0  0  0  0  0  0
   -3.7500   11.6913    0.0000 C   0  0  0  0  0  0  0  0  0  0  0  0
   -5.2500   11.6913    0.0000 C   0  0  0  0  0  0  0  0  0  0  0  0
   -6.0000   10.3923    0.0000 C   0  0  0  0  0  0  0  0  0  0  0  0
   -5.2500    9.0933    0.0000 C   0  0  0  0  0  0  0  0  0  0  0  0
   -3.7500    3.8971    0.0000 S   0  0  0  0  0  0  0  0  0  0  0  0
   -3.0000    2.5981    0.0000 C   0  0  0  0  0  0  0  0  0  0  0  0
    0.7500    1.2990    0.0000 C   0  0  0  0  0  0  0  0  0  0  0  0
  1  2  1  0
  2  3  2  0
  3  4  1  0
  4  5  2  0
  5  6  1  0
  5  7  1  0
  7  8  1  0
  8  9  2  0
  9 10  1  0
 10 11  2  0
 11 12  1  0
 12 13  1  0
 13 14  1  0
 14 15  2  0
 15 16  1  0
 16 17  2  0
 17 18  1  0
 18 19  2  0
 11 20  1  0
 20 21  1  0
  7 22  2  0
 22  2  1  0
 21  8  1  0
 19 14  1  0
M  END
> <ChEMBL ID>
CHEMBL1301066

> <Standard Type>
Potency

> <Standard Relation>
'='

> <Standard Value>
22387.2

> <Standard Units>
nM

> <Document ChEMBL ID>
CHEMBL1201862

$$$$

     RDKit          2D

 31 34  0  0  0  0  0  0  0  0999 V2000
    3.7500   -1.2990    0.0000 C   0  0  0  0  0  0  0  0  0  0  0  0
    3.0000    0.0000    0.0000 O   0  0  0  0  0  0  0  0  0  0  0  0
    1.5000    0.0000    0.0000 C   0  0  0  0  0  0  0  0  0  0  0  0
    0.7500   -1.2990    0.0000 C   0  0  0  0  0  0  0  0  0  0  0  0
   -0.7500   -1.2990    0.0000 C   0  0  0  0  0  0  0  0  0  0  0  0
   -1.5000    0.0000    0.0000 C   0  0  0  0  0  0  0  0  0  0  0  0
   -3.0000    0.0000    0.0000 C   0  0  0  0  0  0  0  0  0  0  0  0
   -3.8817   -1.2135    0.0000 C   0  0  0  0  0  0  0  0  0  0  0  0
   -5.3083   -0.7500    0.0000 S   0  0  0  0  0  0  0  0  0  0  0  0
   -5.3083    0.7500    0.0000 C   0  0  0  0  0  0  0  0  0  0  0  0
   -6.5218    1.6317    0.0000 C   0  0  0  0  0  0  0  0  0  0  0  0
   -7.9484    1.1682    0.0000 C   0  0  0  0  0  0  0  0  0  0  0  0
   -8.4119   -0.2584    0.0000 N   0  0  0  0  0  0  0  0  0  0  0  0
   -8.8301    2.3817    0.0000 N   0  0  0  0  0  0  0  0  0  0  0  0
  -10.3301    2.3817    0.0000 C   0  0  0  0  0  0  0  0  0  0  0  0
  -11.0801    3.6807    0.0000 C   0  0  0  0  0  0  0  0  0  0  0  0
  -12.5801    3.6807    0.0000 C   0  0  0  0  0  0  0  0  0  0  0  0
  -13.3301    4.9798    0.0000 N   0  0  0  0  0  0  0  0  0  0  0  0
  -14.8218    5.1365    0.0000 C   0  0  0  0  0  0  0  0  0  0  0  0
  -15.1337    6.6038    0.0000 C   0  0  0  0  0  0  0  0  0  0  0  0
  -13.8347    7.3538    0.0000 C   0  0  0  0  0  0  0  0  0  0  0  0
  -12.7199    6.3501    0.0000 C   0  0  0  0  0  0  0  0  0  0  0  0
  -11.2527    6.6619    0.0000 O   0  0  0  0  0  0  0  0  0  0  0  0
   -7.9484    3.5952    0.0000 C   0  0  0  0  0  0  0  0  0  0  0  0
   -6.5218    3.1317    0.0000 C   0  0  0  0  0  0  0  0  0  0  0  0
   -5.3083    4.0134    0.0000 O   0  0  0  0  0  0  0  0  0  0  0  0
   -3.8817    1.2135    0.0000 N   0  0  0  0  0  0  0  0  0  0  0  0
   -0.7500    1.2990    0.0000 C   0  0  0  0  0  0  0  0  0  0  0  0
    0.7500    1.2990    0.0000 C   0  0  0  0  0  0  0  0  0  0  0  0
    1.5000    2.5981    0.0000 O   0  0  0  0  0  0  0  0  0  0  0  0
    0.7500    3.8971    0.0000 C   0  0  0  0  0  0  0  0  0  0  0  0
  1  2  1  0
  2  3  1  0
  3  4  2  0
  4  5  1  0
  5  6  2  0
  6  7  1  0
  7  8  2  0
  8  9  1  0
  9 10  1  0
 10 11  1  0
 11 12  2  0
 12 13  1  0
 12 14  1  0
 14 15  1  0
 15 16  1  0
 16 17  1  0
 17 18  1  0
 18 19  1  0
 19 20  1  0
 20 21  1  0
 21 22  1  0
 22 23  2  0
 14 24  1  0
 24 25  1  0
 25 26  2  0
 10 27  2  0
  6 28  1  0
 28 29  2  0
 29 30  1  0
 30 31  1  0
 29  3  1  0
 27  7  1  0
 25 11  1  0
 22 18  1  0
M  END
> <ChEMBL ID>
CHEMBL1301119

> <Standard Type>
Potency

> <Standard Relation>
'='

> <Standard Value>
22387.2

> <Standard Units>
nM

> <Document ChEMBL ID>
CHEMBL1201862

$$$$

     RDKit          2D

 17 19  0  0  0  0  0  0  0  0999 V2000
   -2.6401   -3.1891    0.0000 O   0  0  0  0  0  0  0  0  0  0  0  0
   -1.2135   -2.7256    0.0000 C   0  0  0  0  0  0  0  0  0  0  0  0
   -0.0000   -3.6073    0.0000 C   0  0  0  0  0  0  0  0  0  0  0  0
   -0.0000   -5.1073    0.0000 C   0  0  0  0  0  0  0  0  0  0  0  0
   -1.2990   -5.8573    0.0000 C   0  0  0  0  0  0  0  0  0  0  0  0
   -1.2990   -7.3573    0.0000 C   0  0  0  0  0  0  0  0  0  0  0  0
   -0.0000   -8.1073    0.0000 N   0  0  0  0  0  0  0  0  0  0  0  0
    1.2990   -7.3573    0.0000 C   0  0  0  0  0  0  0  0  0  0  0  0
    1.2990   -5.8573    0.0000 C   0  0  0  0  0  0  0  0  0  0  0  0
    1.2135   -2.7256    0.0000 C   0  0  0  0  0  0  0  0  0  0  0  0
    2.6401   -3.1891    0.0000 O   0  0  0  0  0  0  0  0  0  0  0  0
    0.7500   -1.2990    0.0000 C   0  0  0  0  0  0  0  0  0  0  0  0
    1.5000    0.0000    0.0000 C   0  0  0  0  0  0  0  0  0  0  0  0
    0.7500    1.2990    0.0000 C   0  0  0  0  0  0  0  0  0  0  0  0
   -0.7500    1.2990    0.0000 C   0  0  0  0  0  0  0  0  0  0  0  0
   -1.5000    0.0000    0.0000 C   0  0  0  0  0  0  0  0  0  0  0  0
   -0.7500   -1.2990    0.0000 C   0  0  0  0  0  0  0  0  0  0  0  0
  1  2  2  0
  2  3  1  0
  3  4  1  0
  4  5  2  0
  5  6  1  0
  6  7  2  0
  7  8  1  0
  8  9  2  0
  3 10  2  0
 10 11  1  0
 10 12  1  0
 12 13  2  0
 13 14  1  0
 14 15  2  0
 15 16  1  0
 16 17  2  0
 17  2  1  0
  9  4  1  0
 17 12  1  0
M  END
> <ChEMBL ID>
CHEMBL1301287

> <Standard Type>
Potency

> <Standard Relation>
'='

> <Standard Value>
22387.2

> <Standard Units>
nM

> <Document ChEMBL ID>
CHEMBL1201862

$$$$

     RDKit          2D

 29 31  0  0  0  0  0  0  0  0999 V2000
    3.7500   -1.2990    0.0000 C   0  0  0  0  0  0  0  0  0  0  0  0
    3.0000    0.0000    0.0000 O   0  0  0  0  0  0  0  0  0  0  0  0
    1.5000    0.0000    0.0000 C   0  0  0  0  0  0  0  0  0  0  0  0
    0.7500   -1.2990    0.0000 C   0  0  0  0  0  0  0  0  0  0  0  0
   -0.7500   -1.2990    0.0000 C   0  0  0  0  0  0  0  0  0  0  0  0
   -1.5000    0.0000    0.0000 C   0  0  0  0  0  0  0  0  0  0  0  0
   -3.0000    0.0000    0.0000 N   0  0  0  0  0  0  0  0  0  0  0  0
   -3.7500    1.2990    0.0000 C   0  0  0  0  0  0  0  0  0  0  0  0
   -3.0000    2.5981    0.0000 C   0  0  0  0  0  0  0  0  0  0  0  0
   -3.7500    3.8971    0.0000 C   0  0  0  0  0  0  0  0  0  0  0  0
   -5.2500    3.8971    0.0000 C   0  0  0  0  0  0  0  0  0  0  0  0
   -6.0000    5.1962    0.0000 S   0  0  0  0  0  0  0  0  0  0  0  0
   -4.7010    5.9462    0.0000 O   0  0  0  0  0  0  0  0  0  0  0  0
   -7.2990    4.4462    0.0000 O   0  0  0  0  0  0  0  0  0  0  0  0
   -6.7500    6.4952    0.0000 N   0  0  0  0  0  0  0  0  0  0  0  0
   -6.0000    7.7942    0.0000 C   0  0  0  0  0  0  0  0  0  0  0  0
   -6.7500    9.0933    0.0000 C   0  0  0  0  0  0  0  0  0  0  0  0
   -8.2500    9.0933    0.0000 C   0  0  0  0  0  0  0  0  0  0  0  0
   -9.0000    7.7942    0.0000 C   0  0  0  0  0  0  0  0  0  0  0  0
   -8.2500    6.4952    0.0000 C   0  0  0  0  0  0  0  0  0  0  0  0
   -6.0000    2.5981    0.0000 C   0  0  0  0  0  0  0  0  0  0  0  0
   -5.2500    1.2990    0.0000 C   0  0  0  0  0  0  0  0  0  0  0  0
   -6.0000    0.0000    0.0000 N   0  0  0  0  0  4  0  0  0  0  0  0
   -7.5000    0.0000    0.0000 O   0  0  0  0  0  0  0  0  0  0  0  0
   -5.2500   -1.2990    0.0000 O   0  0  0  0  0  1  0  0  0  0  0  0
   -0.7500    1.2990    0.0000 C   0  0  0  0  0  0  0  0  0  0  0  0
    0.7500    1.2990    0.0000 C   0  0  0  0  0  0  0  0  0  0  0  0
    1.5000    2.5981    0.0000 O   0  0  0  0  0  0  0  0  0  0  0  0
    0.7500    3.8971    0.0000 C   0  0  0  0  0  0  0  0  0  0  0  0
  1  2  1  0
  2  3  1  0
  3  4  2  0
  4  5  1  0
  5  6  2  0
  6  7  1  0
  7  8  1  0
  8  9  2  0
  9 10  1  0
 10 11  2  0
 11 12  1  0
 12 13  2  0
 12 14  2  0
 12 15  1  0
 15 16  1  0
 16 17  1  0
 17 18  1  0
 18 19  1  0
 19 20  1  0
 11 21  1  0
 21 22  2  0
 22 23  1  0
 23 24  2  0
 23 25  1  0
  6 26  1  0
 26 27  2  0
 27 28  1  0
 28 29  1  0
 27  3  1  0
 22  8  1  0
 20 15  1  0
M  CHG  2  23   1  25  -1
M  END
> <ChEMBL ID>
CHEMBL1301534

> <Standard Type>
Potency

> <Standard Relation>
'='

> <Standard Value>
22387.2

> <Standard Units>
nM

> <Document ChEMBL ID>
CHEMBL1201862

$$$$

     RDKit          2D

 30 33  0  0  0  0  0  0  0  0999 V2000
   -2.9499    4.2246    0.0000 C   0  0  0  0  0  0  0  0  0  0  0  0
   -1.8351    3.2209    0.0000 C   0  0  0  0  0  0  0  0  0  0  0  0
   -0.4086    3.6844    0.0000 C   0  0  0  0  0  0  0  0  0  0  0  0
    0.7062    2.6807    0.0000 C   0  0  0  0  0  0  0  0  0  0  0  0
    2.1328    3.1443    0.0000 C   0  0  0  0  0  0  0  0  0  0  0  0
    0.3943    1.2135    0.0000 C   0  0  0  0  0  0  0  0  0  0  0  0
    1.2760    0.0000    0.0000 N   0  0  0  0  0  0  0  0  0  0  0  0
    0.3943   -1.2135    0.0000 C   0  0  0  0  0  0  0  0  0  0  0  0
    0.8578   -2.6401    0.0000 N   0  0  0  0  0  0  0  0  0  0  0  0
   -0.1459   -3.7548    0.0000 N   0  0  0  0  0  0  0  0  0  0  0  0
    0.3177   -5.1814    0.0000 C   0  0  0  0  0  0  0  0  0  0  0  0
    1.7849   -5.4933    0.0000 O   0  0  0  0  0  0  0  0  0  0  0  0
   -0.6860   -6.2961    0.0000 C   0  0  0  0  0  0  0  0  0  0  0  0
   -2.1533   -5.9843    0.0000 C   0  0  0  0  0  0  0  0  0  0  0  0
   -3.1570   -7.0990    0.0000 C   0  0  0  0  0  0  0  0  0  0  0  0
   -2.6934   -8.5256    0.0000 C   0  0  0  0  0  0  0  0  0  0  0  0
   -3.6971   -9.6403    0.0000 S   0  0  0  0  0  0  0  0  0  0  0  0
   -4.8118   -8.6366    0.0000 O   0  0  0  0  0  0  0  0  0  0  0  0
   -2.5824  -10.6440    0.0000 O   0  0  0  0  0  0  0  0  0  0  0  0
   -4.7008  -10.7550    0.0000 N   0  0  0  0  0  0  0  0  0  0  0  0
   -6.1680  -10.4431    0.0000 C   0  0  0  0  0  0  0  0  0  0  0  0
   -7.1717  -11.5578    0.0000 C   0  0  0  0  0  0  0  0  0  0  0  0
   -6.7082  -12.9844    0.0000 C   0  0  0  0  0  0  0  0  0  0  0  0
   -5.2410  -13.2963    0.0000 C   0  0  0  0  0  0  0  0  0  0  0  0
   -4.2373  -12.1816    0.0000 C   0  0  0  0  0  0  0  0  0  0  0  0
   -1.2262   -8.8374    0.0000 C   0  0  0  0  0  0  0  0  0  0  0  0
   -0.2225   -7.7227    0.0000 C   0  0  0  0  0  0  0  0  0  0  0  0
   -1.0323   -0.7500    0.0000 S   0  0  0  0  0  0  0  0  0  0  0  0
   -1.0323    0.7500    0.0000 C   0  0  0  0  0  0  0  0  0  0  0  0
   -2.1470    1.7537    0.0000 C   0  0  0  0  0  0  0  0  0  0  0  0
  1  2  1  0
  2  3  2  0
  3  4  1  0
  4  5  1  0
  4  6  2  0
  6  7  1  0
  7  8  2  0
  8  9  1  0
  9 10  1  0
 10 11  1  0
 11 12  2  0
 11 13  1  0
 13 14  2  0
 14 15  1  0
 15 16  2  0
 16 17  1  0
 17 18  2  0
 17 19  2  0
 17 20  1  0
 20 21  1  0
 21 22  1  0
 22 23  1  0
 23 24  1  0
 24 25  1  0
 16 26  1  0
 26 27  2  0
  8 28  1  0
 28 29  1  0
 29 30  2  0
 30  2  1  0
 29  6  1  0
 27 13  1  0
 25 20  1  0
M  END
> <ChEMBL ID>
CHEMBL1301650

> <Standard Type>
Potency

> <Standard Relation>
'='

> <Standard Value>
22387.2

> <Standard Units>
nM

> <Document ChEMBL ID>
CHEMBL1201862

$$$$

     RDKit          2D

 27 29  0  0  0  0  0  0  0  0999 V2000
    3.0000    0.0000    0.0000 C   0  0  0  0  0  0  0  0  0  0  0  0
    1.5000    0.0000    0.0000 C   0  0  0  0  0  0  0  0  0  0  0  0
    0.7500   -1.2990    0.0000 C   0  0  0  0  0  0  0  0  0  0  0  0
   -0.7500   -1.2990    0.0000 C   0  0  0  0  0  0  0  0  0  0  0  0
   -1.5000    0.0000    0.0000 C   0  0  0  0  0  0  0  0  0  0  0  0
   -3.0000    0.0000    0.0000 C   0  0  0  0  0  0  0  0  0  0  0  0
   -0.7500    1.2990    0.0000 C   0  0  0  0  0  0  0  0  0  0  0  0
   -1.5000    2.5981    0.0000 C   0  0  0  0  0  0  0  0  0  0  0  0
   -0.7500    3.8971    0.0000 S   0  0  0  0  0  0  0  0  0  0  0  0
   -1.5000    5.1962    0.0000 C   0  0  0  0  0  0  0  0  0  0  0  0
   -2.9918    5.3529    0.0000 N   0  0  0  0  0  0  0  0  0  0  0  0
   -3.3037    6.8202    0.0000 C   0  0  0  0  0  0  0  0  0  0  0  0
   -2.0046    7.5702    0.0000 C   0  0  0  0  0  0  0  0  0  0  0  0
   -0.8899    6.5665    0.0000 N   0  0  0  0  0  0  0  0  0  0  0  0
    0.5773    6.8783    0.0000 C   0  0  0  0  0  0  0  0  0  0  0  0
    1.5810    5.7636    0.0000 O   0  0  0  0  0  0  0  0  0  0  0  0
    1.0409    8.3049    0.0000 C   0  0  0  0  0  0  0  0  0  0  0  0
    2.5081    8.6168    0.0000 C   0  0  0  0  0  0  0  0  0  0  0  0
    3.5118    7.5021    0.0000 C   0  0  0  0  0  0  0  0  0  0  0  0
    4.9790    7.8139    0.0000 C   0  0  0  0  0  0  0  0  0  0  0  0
    5.4425    9.2405    0.0000 C   0  0  0  0  0  0  0  0  0  0  0  0
    6.9097    9.5524    0.0000 N   0  0  0  0  0  4  0  0  0  0  0  0
    7.9134    8.4377    0.0000 O   0  0  0  0  0  0  0  0  0  0  0  0
    7.3733   10.9790    0.0000 O   0  0  0  0  0  1  0  0  0  0  0  0
    4.4388   10.3552    0.0000 C   0  0  0  0  0  0  0  0  0  0  0  0
    2.9716   10.0434    0.0000 C   0  0  0  0  0  0  0  0  0  0  0  0
    0.7500    1.2990    0.0000 C   0  0  0  0  0  0  0  0  0  0  0  0
  1  2  1  0
  2  3  2  0
  3  4  1  0
  4  5  2  0
  5  6  1  0
  5  7  1  0
  7  8  1  0
  8  9  1  0
  9 10  1  0
 10 11  2  0
 11 12  1  0
 12 13  1  0
 13 14  1  0
 14 15  1  0
 15 16  2  0
 15 17  1  0
 17 18  1  0
 18 19  2  0
 19 20  1  0
 20 21  2  0
 21 22  1  0
 22 23  2  0
 22 24  1  0
 21 25  1  0
 25 26  2  0
  7 27  2  0
 27  2  1  0
 14 10  1  0
 26 18  1  0
M  CHG  2  22   1  24  -1
M  END
> <ChEMBL ID>
CHEMBL1301748

> <Standard Type>
Potency

> <Standard Relation>
'='

> <Standard Value>
22387.2

> <Standard Units>
nM

> <Document ChEMBL ID>
CHEMBL1201862

$$$$

     RDKit          2D

 22 24  0  0  0  0  0  0  0  0999 V2000
   -5.2500   -9.0933    0.0000 C   0  0  0  0  0  0  0  0  0  0  0  0
   -3.7500   -9.0933    0.0000 C   0  0  0  0  0  0  0  0  0  0  0  0
   -3.0000  -10.3923    0.0000 C   0  0  0  0  0  0  0  0  0  0  0  0
   -3.0000   -7.7942    0.0000 C   0  0  0  0  0  0  0  0  0  0  0  0
   -3.7500   -6.4952    0.0000 C   0  0  0  0  0  0  0  0  0  0  0  0
   -3.0000   -5.1962    0.0000 C   0  0  0  0  0  0  0  0  0  0  0  0
   -1.5000   -5.1962    0.0000 C   0  0  0  0  0  0  0  0  0  0  0  0
   -0.7500   -3.8971    0.0000 C   0  0  0  0  0  0  0  0  0  0  0  0
    0.7500   -3.8971    0.0000 C   0  0  0  0  0  0  0  0  0  0  0  0
    1.5000   -5.1962    0.0000 O   0  0  0  0  0  0  0  0  0  0  0  0
    1.5000   -2.5981    0.0000 C   0  0  0  0  0  0  0  0  0  0  0  0
    3.0000   -2.5981    0.0000 O   0  0  0  0  0  0  0  0  0  0  0  0
    0.7500   -1.2990    0.0000 C   0  0  0  0  0  0  0  0  0  0  0  0
    1.5000    0.0000    0.0000 C   0  0  0  0  0  0  0  0  0  0  0  0
    0.7500    1.2990    0.0000 C   0  0  0  0  0  0  0  0  0  0  0  0
   -0.7500    1.2990    0.0000 C   0  0  0  0  0  0  0  0  0  0  0  0
   -1.5000    0.0000    0.0000 C   0  0  0  0  0  0  0  0  0  0  0  0
   -0.7500   -1.2990    0.0000 C   0  0  0  0  0  0  0  0  0  0  0  0
   -1.5000   -2.5981    0.0000 C   0  0  0  0  0  0  0  0  0  0  0  0
   -3.0000   -2.5981    0.0000 O   0  0  0  0  0  0  0  0  0  0  0  0
   -0.7500   -6.4952    0.0000 C   0  0  0  0  0  0  0  0  0  0  0  0
   -1.5000   -7.7942    0.0000 C   0  0  0  0  0  0  0  0  0  0  0  0
  1  2  1  0
  2  3  1  0
  2  4  1  0
  4  5  2  0
  5  6  1  0
  6  7  2  0
  7  8  1  0
  8  9  2  0
  9 10  1  0
  9 11  1  0
 11 12  2  0
 11 13  1  0
 13 14  2  0
 14 15  1  0
 15 16  2  0
 16 17  1  0
 17 18  2  0
 18 19  1  0
 19 20  2  0
  7 21  1  0
 21 22  2  0
 22  4  1  0
 19  8  1  0
 18 13  1  0
M  END
> <ChEMBL ID>
CHEMBL1301769

> <Standard Type>
Potency

> <Standard Relation>
'='

> <Standard Value>
22387.2

> <Standard Units>
nM

> <Document ChEMBL ID>
CHEMBL1201862

$$$$

     RDKit          2D

 16 16  0  0  0  0  0  0  0  0999 V2000
    0.0000    3.5126    0.0000 Br  0  0  0  0  0  0  0  0  0  0  0  0
    4.5000    0.0000    0.0000 N   0  0  0  0  0  0  0  0  0  0  0  0
    3.0000    0.0000    0.0000 C   0  0  0  0  0  0  0  0  0  0  0  0
    1.5000    0.0000    0.0000 C   0  0  0  0  0  0  0  0  0  0  0  0
    0.7500   -1.2990    0.0000 C   0  0  0  0  0  0  0  0  0  0  0  0
   -0.7500   -1.2990    0.0000 C   0  0  0  0  0  0  0  0  0  0  0  0
   -1.5000    0.0000    0.0000 C   0  0  0  0  0  0  0  0  0  0  0  0
   -3.0000    0.0000    0.0000 C   0  0  0  0  0  0  0  0  0  0  0  0
   -3.7500    1.2990    0.0000 S   0  0  0  0  0  0  0  0  0  0  0  0
   -5.2500    1.2990    0.0000 C   0  0  0  0  0  0  0  0  0  0  0  0
   -6.1317    0.0855    0.0000 N   0  0  0  0  0  0  0  0  0  0  0  0
   -7.5583    0.5490    0.0000 C   0  0  0  0  0  0  0  0  0  0  0  0
   -7.5583    2.0490    0.0000 C   0  0  0  0  0  0  0  0  0  0  0  0
   -6.1317    2.5126    0.0000 N   0  0  0  0  0  0  0  0  0  0  0  0
   -0.7500    1.2990    0.0000 C   0  0  0  0  0  0  0  0  0  0  0  0
    0.7500    1.2990    0.0000 C   0  0  0  0  0  0  0  0  0  0  0  0
  2  3  3  0
  3  4  1  0
  4  5  2  0
  5  6  1  0
  6  7  2  0
  7  8  1  0
  8  9  1  0
  9 10  1  0
 10 11  2  0
 11 12  1  0
 12 13  1  0
 13 14  1  0
  7 15  1  0
 15 16  2  0
 16  4  1  0
 14 10  1  0
M  END
> <ChEMBL ID>
CHEMBL1301825

> <Standard Type>
Potency

> <Standard Relation>
'='

> <Standard Value>
22387.2

> <Standard Units>
nM

> <Document ChEMBL ID>
CHEMBL1201862

$$$$

     RDKit          2D

 32 36  0  0  0  0  0  0  0  0999 V2000
   -3.7500   -1.2990    0.0000 O   0  0  0  0  0  0  0  0  0  0  0  0
   -3.0000   -2.5981    0.0000 C   0  0  0  0  0  0  0  0  0  0  0  0
   -1.5000   -2.5981    0.0000 C   0  0  0  0  0  0  0  0  0  0  0  0
   -0.7500   -3.8971    0.0000 C   0  0  0  0  0  0  0  0  0  0  0  0
    0.7500   -3.8971    0.0000 C   0  0  0  0  0  0  0  0  0  0  0  0
    1.5000   -2.5981    0.0000 C   0  0  0  0  0  0  0  0  0  0  0  0
    0.7500   -1.2990    0.0000 C   0  0  0  0  0  0  0  0  0  0  0  0
    1.5000    0.0000    0.0000 C   0  0  0  0  0  0  0  0  0  0  0  0
    0.7500    1.2990    0.0000 C   0  0  0  0  0  0  0  0  0  0  0  0
   -0.7500    1.2990    0.0000 C   0  0  0  0  0  0  0  0  0  0  0  0
   -1.5000    0.0000    0.0000 C   0  0  0  0  0  0  0  0  0  0  0  0
   -0.7500   -1.2990    0.0000 C   0  0  0  0  0  0  0  0  0  0  0  0
   -3.7500   -3.8971    0.0000 C   0  0  0  0  0  0  0  0  0  0  0  0
   -5.2500   -3.8971    0.0000 C   0  0  0  0  0  0  0  0  0  0  0  0
   -6.0000   -5.1962    0.0000 C   0  0  0  0  0  0  0  0  0  0  0  0
   -5.2500   -6.4952    0.0000 C   0  0  0  0  0  0  0  0  0  0  0  0
   -3.7500   -6.4952    0.0000 N   0  0  0  0  0  0  0  0  0  0  0  0
   -3.0000   -7.7942    0.0000 C   0  0  0  0  0  0  0  0  0  0  0  0
   -1.5000   -7.7942    0.0000 O   0  0  0  0  0  0  0  0  0  0  0  0
   -3.7500   -9.0933    0.0000 C   0  0  0  0  0  0  0  0  0  0  0  0
   -5.2500   -9.0933    0.0000 C   0  0  0  0  0  0  0  0  0  0  0  0
   -6.0000  -10.3923    0.0000 C   0  0  0  0  0  0  0  0  0  0  0  0
   -5.2500  -11.6913    0.0000 C   0  0  0  0  0  0  0  0  0  0  0  0
   -6.0000  -12.9904    0.0000 N   0  0  0  0  0  0  0  0  0  0  0  0
   -7.5000  -12.9904    0.0000 C   0  0  0  0  0  0  0  0  0  0  0  0
   -8.2500  -14.2894    0.0000 C   0  0  0  0  0  0  0  0  0  0  0  0
   -7.5000  -15.5885    0.0000 O   0  0  0  0  0  0  0  0  0  0  0  0
   -6.0000  -15.5885    0.0000 C   0  0  0  0  0  0  0  0  0  0  0  0
   -5.2500  -14.2894    0.0000 C   0  0  0  0  0  0  0  0  0  0  0  0
   -3.7500  -11.6913    0.0000 C   0  0  0  0  0  0  0  0  0  0  0  0
   -3.0000  -10.3923    0.0000 C   0  0  0  0  0  0  0  0  0  0  0  0
   -3.0000   -5.1962    0.0000 C   0  0  0  0  0  0  0  0  0  0  0  0
  1  2  2  0
  2  3  1  0
  3  4  2  0
  4  5  1  0
  5  6  2  0
  6  7  1  0
  7  8  2  0
  8  9  1  0
  9 10  2  0
 10 11  1  0
 11 12  2  0
  2 13  1  0
 13 14  1  0
 14 15  1  0
 15 16  1  0
 16 17  1  0
 17 18  1  0
 18 19  2  0
 18 20  1  0
 20 21  2  0
 21 22  1  0
 22 23  2  0
 23 24  1  0
 24 25  1  0
 25 26  1  0
 26 27  1  0
 27 28  1  0
 28 29  1  0
 23 30  1  0
 30 31  2  0
 17 32  1  0
 12  3  1  0
 32 13  1  0
 12  7  1  0
 31 20  1  0
 29 24  1  0
M  END
> <ChEMBL ID>
CHEMBL1301864

> <Standard Type>
Potency

> <Standard Relation>
'='

> <Standard Value>
22387.2

> <Standard Units>
nM

> <Document ChEMBL ID>
CHEMBL1201862

$$$$

     RDKit          2D

 22 24  0  0  0  0  0  0  0  0999 V2000
    3.7500   -1.2990    0.0000 C   0  0  0  0  0  0  0  0  0  0  0  0
    3.0000    0.0000    0.0000 O   0  0  0  0  0  0  0  0  0  0  0  0
    1.5000    0.0000    0.0000 C   0  0  0  0  0  0  0  0  0  0  0  0
    0.7500   -1.2990    0.0000 C   0  0  0  0  0  0  0  0  0  0  0  0
   -0.7500   -1.2990    0.0000 C   0  0  0  0  0  0  0  0  0  0  0  0
   -1.5000    0.0000    0.0000 C   0  0  0  0  0  0  0  0  0  0  0  0
   -2.9672    0.3119    0.0000 N   0  0  0  0  0  0  0  0  0  0  0  0
   -3.1240    1.8037    0.0000 C   0  0  0  0  0  0  0  0  0  0  0  0
   -4.4231    2.5537    0.0000 C   0  0  0  0  0  0  0  0  0  0  0  0
   -5.7221    1.8037    0.0000 O   0  0  0  0  0  0  0  0  0  0  0  0
   -4.4231    4.0537    0.0000 N   0  0  0  0  0  0  0  0  0  0  0  0
   -5.7221    4.8037    0.0000 C   0  0  0  0  0  0  0  0  0  0  0  0
   -5.7221    6.3037    0.0000 C   0  0  0  0  0  0  0  0  0  0  0  0
   -7.0211    7.0537    0.0000 C   0  0  0  0  0  0  0  0  0  0  0  0
   -7.0211    8.5537    0.0000 C   0  0  0  0  0  0  0  0  0  0  0  0
   -8.3202    9.3037    0.0000 C   0  0  0  0  0  0  0  0  0  0  0  0
   -9.6192    8.5537    0.0000 C   0  0  0  0  0  0  0  0  0  0  0  0
   -9.6192    7.0537    0.0000 C   0  0  0  0  0  0  0  0  0  0  0  0
   -8.3202    6.3037    0.0000 C   0  0  0  0  0  0  0  0  0  0  0  0
   -1.7537    2.4138    0.0000 C   0  0  0  0  0  0  0  0  0  0  0  0
   -0.7500    1.2990    0.0000 C   0  0  0  0  0  0  0  0  0  0  0  0
    0.7500    1.2990    0.0000 C   0  0  0  0  0  0  0  0  0  0  0  0
  1  2  1  0
  2  3  1  0
  3  4  2  0
  4  5  1  0
  5  6  2  0
  6  7  1  0
  7  8  1  0
  8  9  1  0
  9 10  2  0
  9 11  1  0
 11 12  1  0
 12 13  1  0
 13 14  1  0
 14 15  2  0
 15 16  1  0
 16 17  2  0
 17 18  1  0
 18 19  2  0
  8 20  2  0
 20 21  1  0
 21 22  2  0
 22  3  1  0
 21  6  1  0
 19 14  1  0
M  END
> <ChEMBL ID>
CHEMBL1301921

> <Standard Type>
Potency

> <Standard Relation>
'='

> <Standard Value>
22387.2

> <Standard Units>
nM

> <Document ChEMBL ID>
CHEMBL1201862

$$$$

     RDKit          2D

 22 24  0  0  0  0  0  0  0  0999 V2000
    3.0000    0.0000    0.0000 C   0  0  0  0  0  0  0  0  0  0  0  0
    1.5000    0.0000    0.0000 C   0  0  0  0  0  0  0  0  0  0  0  0
    0.7500   -1.2990    0.0000 C   0  0  0  0  0  0  0  0  0  0  0  0
   -0.7500   -1.2990    0.0000 C   0  0  0  0  0  0  0  0  0  0  0  0
   -1.5000    0.0000    0.0000 C   0  0  0  0  0  0  0  0  0  0  0  0
   -3.0000    0.0000    0.0000 N   0  0  0  0  0  0  0  0  0  0  0  0
   -3.7500    1.2990    0.0000 C   0  0  0  0  0  0  0  0  0  0  0  0
   -5.2418    1.4558    0.0000 N   0  0  0  0  0  0  0  0  0  0  0  0
   -5.5537    2.9231    0.0000 C   0  0  0  0  0  0  0  0  0  0  0  0
   -6.9240    3.5332    0.0000 C   0  0  0  0  0  0  0  0  0  0  0  0
   -8.1375    2.6515    0.0000 O   0  0  0  0  0  0  0  0  0  0  0  0
   -7.0808    5.0249    0.0000 N   0  0  0  0  0  0  0  0  0  0  0  0
   -8.4511    5.6350    0.0000 C   0  0  0  0  0  0  0  0  0  0  0  0
   -8.6079    7.1268    0.0000 C   0  0  0  0  0  0  0  0  0  0  0  0
   -9.9069    7.8768    0.0000 C   0  0  0  0  0  0  0  0  0  0  0  0
   -9.5950    9.3440    0.0000 C   0  0  0  0  0  0  0  0  0  0  0  0
   -8.1033    9.5008    0.0000 C   0  0  0  0  0  0  0  0  0  0  0  0
   -7.4932    8.1305    0.0000 O   0  0  0  0  0  0  0  0  0  0  0  0
   -4.2546    3.6731    0.0000 C   0  0  0  0  0  0  0  0  0  0  0  0
   -3.1399    2.6694    0.0000 S   0  0  0  0  0  0  0  0  0  0  0  0
   -0.7500    1.2990    0.0000 C   0  0  0  0  0  0  0  0  0  0  0  0
    0.7500    1.2990    0.0000 C   0  0  0  0  0  0  0  0  0  0  0  0
  1  2  1  0
  2  3  2  0
  3  4  1  0
  4  5  2  0
  5  6  1  0
  6  7  1  0
  7  8  2  0
  8  9  1  0
  9 10  1  0
 10 11  2  0
 10 12  1  0
 12 13  1  0
 13 14  1  0
 14 15  2  0
 15 16  1  0
 16 17  2  0
 17 18  1  0
  9 19  2  0
 19 20  1  0
  5 21  1  0
 21 22  2  0
 22  2  1  0
 20  7  1  0
 18 14  1  0
M  END
> <ChEMBL ID>
CHEMBL1302113

> <Standard Type>
Potency

> <Standard Relation>
'='

> <Standard Value>
22387.2

> <Standard Units>
nM

> <Document ChEMBL ID>
CHEMBL1201862

$$$$

     RDKit          2D

 25 27  0  0  0  0  0  0  0  0999 V2000
    3.7500   -1.2990    0.0000 C   0  0  0  0  0  0  0  0  0  0  0  0
    3.0000    0.0000    0.0000 C   0  0  0  0  0  0  0  0  0  0  0  0
    3.7500    1.2990    0.0000 O   0  0  0  0  0  0  0  0  0  0  0  0
    1.5000    0.0000    0.0000 C   0  0  0  0  0  0  0  0  0  0  0  0
    0.7500   -1.2990    0.0000 C   0  0  0  0  0  0  0  0  0  0  0  0
    1.5000   -2.5981    0.0000 S   0  0  0  0  0  0  0  0  0  0  0  0
   -0.7500   -1.2990    0.0000 N   0  0  0  0  0  0  0  0  0  0  0  0
   -1.5000    0.0000    0.0000 C   0  0  0  0  0  0  0  0  0  0  0  0
   -3.0000    0.0000    0.0000 C   0  0  0  0  0  0  0  0  0  0  0  0
   -3.7500    1.2990    0.0000 C   0  0  0  0  0  0  0  0  0  0  0  0
   -5.2500    1.2990    0.0000 C   0  0  0  0  0  0  0  0  0  0  0  0
   -6.0000    0.0000    0.0000 C   0  0  0  0  0  0  0  0  0  0  0  0
   -5.2500   -1.2990    0.0000 C   0  0  0  0  0  0  0  0  0  0  0  0
   -3.7500   -1.2990    0.0000 C   0  0  0  0  0  0  0  0  0  0  0  0
   -0.7500    1.2990    0.0000 N   0  0  0  0  0  0  0  0  0  0  0  0
    0.7500    1.2990    0.0000 C   0  0  0  0  0  0  0  0  0  0  0  0
    1.5000    2.5981    0.0000 N   0  0  0  0  0  0  0  0  0  0  0  0
    0.7500    3.8971    0.0000 C   0  0  0  0  0  0  0  0  0  0  0  0
   -0.7500    3.8971    0.0000 O   0  0  0  0  0  0  0  0  0  0  0  0
    1.5000    5.1962    0.0000 C   0  0  0  0  0  0  0  0  0  0  0  0
    3.0000    5.1962    0.0000 C   0  0  0  0  0  0  0  0  0  0  0  0
    3.7500    6.4952    0.0000 C   0  0  0  0  0  0  0  0  0  0  0  0
    3.0000    7.7942    0.0000 C   0  0  0  0  0  0  0  0  0  0  0  0
    1.5000    7.7942    0.0000 C   0  0  0  0  0  0  0  0  0  0  0  0
    0.7500    6.4952    0.0000 C   0  0  0  0  0  0  0  0  0  0  0  0
  1  2  1  0
  2  3  2  0
  2  4  1  0
  4  5  2  0
  5  6  1  0
  5  7  1  0
  7  8  2  0
  8  9  1  0
  9 10  2  0
 10 11  1  0
 11 12  2  0
 12 13  1  0
 13 14  2  0
  8 15  1  0
 15 16  2  0
 16 17  1  0
 17 18  1  0
 18 19  2  0
 18 20  1  0
 20 21  2  0
 21 22  1  0
 22 23  2  0
 23 24  1  0
 24 25  2  0
 16  4  1  0
 25 20  1  0
 14  9  1  0
M  END
> <ChEMBL ID>
CHEMBL1302249

> <Standard Type>
Potency

> <Standard Relation>
'='

> <Standard Value>
22387.2

> <Standard Units>
nM

> <Document ChEMBL ID>
CHEMBL1201862

$$$$

     RDKit          2D

 26 29  0  0  0  0  0  0  0  0999 V2000
   -3.7500   -1.2990    0.0000 O   0  0  0  0  0  0  0  0  0  0  0  0
   -3.0000   -2.5981    0.0000 C   0  0  0  0  0  0  0  0  0  0  0  0
   -3.7500   -3.8971    0.0000 N   0  0  0  0  0  0  0  0  0  0  0  0
   -5.2500   -3.8971    0.0000 C   0  0  0  0  0  0  0  0  0  0  0  0
   -6.0000   -5.1962    0.0000 C   0  0  0  0  0  0  0  0  0  0  0  0
   -5.3899   -6.5665    0.0000 C   0  0  0  0  0  0  0  0  0  0  0  0
   -6.5046   -7.5702    0.0000 C   0  0  0  0  0  0  0  0  0  0  0  0
   -7.8037   -6.8202    0.0000 C   0  0  0  0  0  0  0  0  0  0  0  0
   -7.4918   -5.3529    0.0000 O   0  0  0  0  0  0  0  0  0  0  0  0
   -1.5000   -2.5981    0.0000 C   0  0  0  0  0  0  0  0  0  0  0  0
   -0.7500   -3.8971    0.0000 C   0  0  0  0  0  0  0  0  0  0  0  0
    0.7500   -3.8971    0.0000 C   0  0  0  0  0  0  0  0  0  0  0  0
    1.5000   -5.1962    0.0000 C   0  0  0  0  0  0  0  0  0  0  0  0
    0.7500   -6.4952    0.0000 C   0  0  0  0  0  0  0  0  0  0  0  0
    1.5000   -7.7942    0.0000 C   0  0  0  0  0  0  0  0  0  0  0  0
    3.0000   -7.7942    0.0000 C   0  0  0  0  0  0  0  0  0  0  0  0
    3.7500   -6.4952    0.0000 N   0  0  0  0  0  0  0  0  0  0  0  0
    3.0000   -5.1962    0.0000 C   0  0  0  0  0  0  0  0  0  0  0  0
    1.5000   -2.5981    0.0000 N   0  0  0  0  0  0  0  0  0  0  0  0
    0.7500   -1.2990    0.0000 C   0  0  0  0  0  0  0  0  0  0  0  0
    1.5000    0.0000    0.0000 C   0  0  0  0  0  0  0  0  0  0  0  0
    0.7500    1.2990    0.0000 C   0  0  0  0  0  0  0  0  0  0  0  0
   -0.7500    1.2990    0.0000 C   0  0  0  0  0  0  0  0  0  0  0  0
   -1.5000    2.5981    0.0000 Cl  0  0  0  0  0  0  0  0  0  0  0  0
   -1.5000    0.0000    0.0000 C   0  0  0  0  0  0  0  0  0  0  0  0
   -0.7500   -1.2990    0.0000 C   0  0  0  0  0  0  0  0  0  0  0  0
  1  2  2  0
  2  3  1  0
  3  4  1  0
  4  5  1  0
  5  6  2  0
  6  7  1  0
  7  8  2  0
  8  9  1  0
  2 10  1  0
 10 11  2  0
 11 12  1  0
 12 13  1  0
 13 14  2  0
 14 15  1  0
 15 16  2  0
 16 17  1  0
 17 18  2  0
 12 19  2  0
 19 20  1  0
 20 21  2  0
 21 22  1  0
 22 23  2  0
 23 24  1  0
 23 25  1  0
 25 26  2  0
  9  5  1  0
 26 10  1  0
 18 13  1  0
 26 20  1  0
M  END
> <ChEMBL ID>
CHEMBL1302624

> <Standard Type>
Potency

> <Standard Relation>
'='

> <Standard Value>
22387.2

> <Standard Units>
nM

> <Document ChEMBL ID>
CHEMBL1201862

$$$$

     RDKit          2D

 31 34  0  0  0  0  0  0  0  0999 V2000
   -4.6740   -7.4303    0.0000 C   0  0  0  0  0  0  0  0  0  0  0  0
   -3.3037   -6.8202    0.0000 C   0  0  0  0  0  0  0  0  0  0  0  0
   -2.0046   -7.5702    0.0000 C   0  0  0  0  0  0  0  0  0  0  0  0
   -0.8899   -6.5665    0.0000 C   0  0  0  0  0  0  0  0  0  0  0  0
   -1.5000   -5.1962    0.0000 C   0  0  0  0  0  0  0  0  0  0  0  0
   -0.7500   -3.8971    0.0000 C   0  0  0  0  0  0  0  0  0  0  0  0
    0.7500   -3.8971    0.0000 C   0  0  0  0  0  0  0  0  0  0  0  0
    1.5000   -2.5981    0.0000 C   0  0  0  0  0  0  0  0  0  0  0  0
    3.0000   -2.5981    0.0000 C   0  0  0  0  0  0  0  0  0  0  0  0
    3.7500   -3.8971    0.0000 O   0  0  0  0  0  0  0  0  0  0  0  0
    3.7500   -1.2990    0.0000 O   0  0  0  0  0  0  0  0  0  0  0  0
    5.2500   -1.2990    0.0000 C   0  0  0  0  0  0  0  0  0  0  0  0
    6.0000   -0.0000    0.0000 C   0  0  0  0  0  0  0  0  0  0  0  0
    5.2500    1.2990    0.0000 O   0  0  0  0  0  0  0  0  0  0  0  0
    7.5000   -0.0000    0.0000 N   0  0  0  0  0  0  0  0  0  0  0  0
    8.2500    1.2990    0.0000 C   0  0  0  0  0  0  0  0  0  0  0  0
    8.2500   -1.2990    0.0000 C   0  0  0  0  0  0  0  0  0  0  0  0
    9.7418   -1.4558    0.0000 C   0  0  0  0  0  0  0  0  0  0  0  0
   10.0537   -2.9231    0.0000 C   0  0  0  0  0  0  0  0  0  0  0  0
    8.7546   -3.6731    0.0000 S   0  0  0  0  0  0  0  0  0  0  0  0
    9.6363   -4.8866    0.0000 O   0  0  0  0  0  0  0  0  0  0  0  0
    7.6399   -4.6767    0.0000 O   0  0  0  0  0  0  0  0  0  0  0  0
    7.6399   -2.6694    0.0000 C   0  0  0  0  0  0  0  0  0  0  0  0
    0.7500   -1.2990    0.0000 C   0  0  0  0  0  0  0  0  0  0  0  0
    1.5000    0.0000    0.0000 C   0  0  0  0  0  0  0  0  0  0  0  0
    0.7500    1.2990    0.0000 C   0  0  0  0  0  0  0  0  0  0  0  0
   -0.7500    1.2990    0.0000 C   0  0  0  0  0  0  0  0  0  0  0  0
   -1.5000    0.0000    0.0000 C   0  0  0  0  0  0  0  0  0  0  0  0
   -0.7500   -1.2990    0.0000 C   0  0  0  0  0  0  0  0  0  0  0  0
   -1.5000   -2.5981    0.0000 N   0  0  0  0  0  0  0  0  0  0  0  0
   -2.9918   -5.3529    0.0000 O   0  0  0  0  0  0  0  0  0  0  0  0
  1  2  1  0
  2  3  2  0
  3  4  1  0
  4  5  2  0
  5  6  1  0
  6  7  2  0
  7  8  1  0
  8  9  1  0
  9 10  2  0
  9 11  1  0
 11 12  1  0
 12 13  1  0
 13 14  2  0
 13 15  1  0
 15 16  1  0
 15 17  1  0
 17 18  1  0
 18 19  1  0
 19 20  1  0
 20 21  2  0
 20 22  2  0
 20 23  1  0
  8 24  2  0
 24 25  1  0
 25 26  2  0
 26 27  1  0
 27 28  2  0
 28 29  1  0
 29 30  2  0
  5 31  1  0
 31  2  1  0
 30  6  1  0
 23 17  1  0
 29 24  1  0
M  END
> <ChEMBL ID>
CHEMBL1302721

> <Standard Type>
Potency

> <Standard Relation>
'='

> <Standard Value>
22387.2

> <Standard Units>
nM

> <Document ChEMBL ID>
CHEMBL1201862

$$$$

     RDKit          2D

 21 23  0  0  0  0  0  0  0  0999 V2000
   -0.7500   -3.8971    0.0000 O   0  0  0  0  0  0  0  0  0  0  0  0
    0.7500   -3.8971    0.0000 C   0  0  0  0  0  0  0  0  0  0  0  0
    1.5000   -2.5981    0.0000 N   0  0  0  0  0  0  0  0  0  0  0  0
    0.7500   -1.2990    0.0000 C   0  0  0  0  0  0  0  0  0  0  0  0
    1.5000    0.0000    0.0000 C   0  0  0  0  0  0  0  0  0  0  0  0
    0.7500    1.2990    0.0000 C   0  0  0  0  0  0  0  0  0  0  0  0
   -0.7500    1.2990    0.0000 C   0  0  0  0  0  0  0  0  0  0  0  0
   -1.5000    0.0000    0.0000 C   0  0  0  0  0  0  0  0  0  0  0  0
   -0.7500   -1.2990    0.0000 C   0  0  0  0  0  0  0  0  0  0  0  0
    1.5000   -5.1962    0.0000 C   0  0  0  0  0  0  0  0  0  0  0  0
    2.9918   -5.3529    0.0000 C   0  0  0  0  0  0  0  0  0  0  0  0
    3.3037   -6.8202    0.0000 C   0  0  0  0  0  0  0  0  0  0  0  0
    2.0046   -7.5702    0.0000 C   0  0  0  0  0  0  0  0  0  0  0  0
    1.8478   -9.0619    0.0000 C   0  0  0  0  0  0  0  0  0  0  0  0
    0.4775   -9.6721    0.0000 C   0  0  0  0  0  0  0  0  0  0  0  0
    0.3207  -11.1638    0.0000 C   0  0  0  0  0  0  0  0  0  0  0  0
    1.5342  -12.0455    0.0000 C   0  0  0  0  0  0  0  0  0  0  0  0
    1.3774  -13.5373    0.0000 F   0  0  0  0  0  0  0  0  0  0  0  0
    2.9046  -11.4354    0.0000 C   0  0  0  0  0  0  0  0  0  0  0  0
    3.0613   -9.9436    0.0000 C   0  0  0  0  0  0  0  0  0  0  0  0
    0.8899   -6.5665    0.0000 S   0  0  0  0  0  0  0  0  0  0  0  0
  1  2  2  0
  2  3  1  0
  3  4  1  0
  4  5  2  0
  5  6  1  0
  6  7  2  0
  7  8  1  0
  8  9  2  0
  2 10  1  0
 10 11  2  0
 11 12  1  0
 12 13  2  0
 13 14  1  0
 14 15  2  0
 15 16  1  0
 16 17  2  0
 17 18  1  0
 17 19  1  0
 19 20  2  0
 13 21  1  0
  9  4  1  0
 21 10  1  0
 20 14  1  0
M  END
> <ChEMBL ID>
CHEMBL1302891

> <Standard Type>
Potency

> <Standard Relation>
'='

> <Standard Value>
22387.2

> <Standard Units>
nM

> <Document ChEMBL ID>
CHEMBL1201862

$$$$

     RDKit          2D

 25 27  0  0  0  0  0  0  0  0999 V2000
   -6.0000   -2.5981    0.0000 O   0  0  0  0  0  0  0  0  0  0  0  0
   -5.2500   -3.8971    0.0000 C   0  0  0  0  0  0  0  0  0  0  0  0
   -6.0000   -5.1962    0.0000 C   0  0  0  0  0  0  0  0  0  0  0  0
   -7.5000   -5.1962    0.0000 O   0  0  0  0  0  0  0  0  0  0  0  0
   -8.2500   -6.4952    0.0000 C   0  0  0  0  0  0  0  0  0  0  0  0
   -9.7500   -6.4952    0.0000 C   0  0  0  0  0  0  0  0  0  0  0  0
  -10.5000   -7.7942    0.0000 C   0  0  0  0  0  0  0  0  0  0  0  0
   -9.7500   -9.0933    0.0000 C   0  0  0  0  0  0  0  0  0  0  0  0
  -10.5000  -10.3923    0.0000 Br  0  0  0  0  0  0  0  0  0  0  0  0
   -8.2500   -9.0933    0.0000 C   0  0  0  0  0  0  0  0  0  0  0  0
   -7.5000   -7.7942    0.0000 C   0  0  0  0  0  0  0  0  0  0  0  0
   -6.0000   -7.7942    0.0000 Br  0  0  0  0  0  0  0  0  0  0  0  0
   -3.7500   -3.8971    0.0000 N   0  0  0  0  0  0  0  0  0  0  0  0
   -3.0000   -2.5981    0.0000 C   0  0  0  0  0  0  0  0  0  0  0  0
   -3.7500   -1.2990    0.0000 S   0  0  0  0  0  0  0  0  0  0  0  0
   -1.5000   -2.5981    0.0000 N   0  0  0  0  0  0  0  0  0  0  0  0
   -0.7500   -3.8971    0.0000 C   0  0  0  0  0  0  0  0  0  0  0  0
    0.7500   -3.8971    0.0000 C   0  0  0  0  0  0  0  0  0  0  0  0
    1.5000   -2.5981    0.0000 C   0  0  0  0  0  0  0  0  0  0  0  0
    0.7500   -1.2990    0.0000 C   0  0  0  0  0  0  0  0  0  0  0  0
    1.5000    0.0000    0.0000 C   0  0  0  0  0  0  0  0  0  0  0  0
    0.7500    1.2990    0.0000 C   0  0  0  0  0  0  0  0  0  0  0  0
   -0.7500    1.2990    0.0000 C   0  0  0  0  0  0  0  0  0  0  0  0
   -1.5000    0.0000    0.0000 C   0  0  0  0  0  0  0  0  0  0  0  0
   -0.7500   -1.2990    0.0000 C   0  0  0  0  0  0  0  0  0  0  0  0
  1  2  2  0
  2  3  1  0
  3  4  1  0
  4  5  1  0
  5  6  2  0
  6  7  1  0
  7  8  2  0
  8  9  1  0
  8 10  1  0
 10 11  2  0
 11 12  1  0
  2 13  1  0
 13 14  1  0
 14 15  2  0
 14 16  1  0
 16 17  1  0
 17 18  1  0
 18 19  1  0
 19 20  1  0
 20 21  2  0
 21 22  1  0
 22 23  2  0
 23 24  1  0
 24 25  2  0
 11  5  1  0
 25 16  1  0
 25 20  1  0
M  END
> <ChEMBL ID>
CHEMBL1302966

> <Standard Type>
Potency

> <Standard Relation>
'='

> <Standard Value>
22387.2

> <Standard Units>
nM

> <Document ChEMBL ID>
CHEMBL1201862

$$$$

     RDKit          2D

 32 32  0  0  0  0  0  0  0  0999 V2000
   -6.2961   -1.6453    0.0000 C   0  0  0  0  0  0  0  0  0  0  0  0
   -5.1814   -2.6490    0.0000 C   0  0  0  0  0  0  0  0  0  0  0  0
   -3.7548   -2.1855    0.0000 O   0  0  0  0  0  0  0  0  0  0  0  0
   -2.6401   -3.1891    0.0000 C   0  0  0  0  0  0  0  0  0  0  0  0
   -2.9520   -4.6564    0.0000 O   0  0  0  0  0  0  0  0  0  0  0  0
   -1.2135   -2.7256    0.0000 C   0  0  0  0  0  0  0  0  0  0  0  0
   -0.0000   -3.6073    0.0000 C   0  0  0  0  0  0  0  0  0  0  0  0
   -0.0000   -5.1073    0.0000 C   0  0  0  0  0  0  0  0  0  0  0  0
    1.2990   -5.8573    0.0000 S   0  0  0  0  0  0  0  0  0  0  0  0
    1.2990   -7.3573    0.0000 C   0  0  0  0  0  0  0  0  0  0  0  0
   -0.0000   -8.1073    0.0000 C   0  0  0  0  0  0  0  0  0  0  0  0
   -0.0000   -9.6073    0.0000 C   0  0  0  0  0  0  0  0  0  0  0  0
    1.2990  -10.3573    0.0000 C   0  0  0  0  0  0  0  0  0  0  0  0
    1.2990  -11.8573    0.0000 C   0  0  0  0  0  0  0  0  0  0  0  0
    2.5981   -9.6073    0.0000 C   0  0  0  0  0  0  0  0  0  0  0  0
    2.5981   -8.1073    0.0000 C   0  0  0  0  0  0  0  0  0  0  0  0
    1.2135   -2.7256    0.0000 N   0  0  0  0  0  0  0  0  0  0  0  0
    2.6401   -3.1891    0.0000 C   0  0  0  0  0  0  0  0  0  0  0  0
    0.7500   -1.2990    0.0000 C   0  0  0  0  0  0  0  0  0  0  0  0
    1.5000    0.0000    0.0000 C   0  0  0  0  0  0  0  0  0  0  0  0
    0.7500    1.2990    0.0000 C   0  0  0  0  0  0  0  0  0  0  0  0
    1.5000    2.5981    0.0000 Br  0  0  0  0  0  0  0  0  0  0  0  0
   -0.7500    1.2990    0.0000 C   0  0  0  0  0  0  0  0  0  0  0  0
   -1.5000    2.5981    0.0000 O   0  0  0  0  0  0  0  0  0  0  0  0
   -1.5000    0.0000    0.0000 C   0  0  0  0  0  0  0  0  0  0  0  0
   -3.0000    0.0000    0.0000 C   0  0  0  0  0  0  0  0  0  0  0  0
   -3.7500    1.2990    0.0000 N   0  0  0  0  0  0  0  0  0  0  0  0
   -5.2500    1.2990    0.0000 C   0  0  0  0  0  0  0  0  0  0  0  0
   -3.0000    2.5981    0.0000 C   0  0  0  0  0  0  0  0  0  0  0  0
   -0.7500   -1.2990    0.0000 C   0  0  0  0  0  0  0  0  0  0  0  0
    4.6401    0.0000    0.0000 Cl  0  0  0  0  0  0  0  0  0  0  0  0
    3.6401    0.0000    0.0000 O   0  0  0  0  0  0  0  0  0  0  0  0
  1  2  1  0
  2  3  1  0
  3  4  1  0
  4  5  2  0
  4  6  1  0
  6  7  2  0
  7  8  1  0
  8  9  1  0
  9 10  1  0
 10 11  2  0
 11 12  1  0
 12 13  2  0
 13 14  1  0
 13 15  1  0
 15 16  2  0
  7 17  1  0
 17 18  1  0
 17 19  1  0
 19 20  2  0
 20 21  1  0
 21 22  1  0
 21 23  2  0
 23 24  1  0
 23 25  1  0
 25 26  1  0
 26 27  1  0
 27 28  1  0
 27 29  1  0
 25 30  2  0
 30  6  1  0
 16 10  1  0
 30 19  1  0
M  END
> <ChEMBL ID>
CHEMBL1303152

> <Standard Type>
Potency

> <Standard Relation>
'='

> <Standard Value>
22387.2

> <Standard Units>
nM

> <Document ChEMBL ID>
CHEMBL1201862

$$$$

     RDKit          2D

 35 37  0  0  0  0  0  0  0  0999 V2000
    5.2500   -1.2990    0.0000 C   0  0  0  0  0  0  0  0  0  0  0  0
    3.7500   -1.2990    0.0000 C   0  0  0  0  0  0  0  0  0  0  0  0
    3.0000    0.0000    0.0000 O   0  0  0  0  0  0  0  0  0  0  0  0
    1.5000    0.0000    0.0000 C   0  0  0  0  0  0  0  0  0  0  0  0
    0.7500   -1.2990    0.0000 C   0  0  0  0  0  0  0  0  0  0  0  0
   -0.7500   -1.2990    0.0000 C   0  0  0  0  0  0  0  0  0  0  0  0
   -1.5000   -2.5981    0.0000 N   0  0  0  0  0  0  0  0  0  0  0  0
   -3.0000   -2.5981    0.0000 C   0  0  0  0  0  0  0  0  0  0  0  0
   -3.7500   -1.2990    0.0000 O   0  0  0  0  0  0  0  0  0  0  0  0
   -3.7500   -3.8971    0.0000 C   0  0  0  0  0  0  0  0  0  0  0  0
   -3.1399   -5.2674    0.0000 C   0  0  0  0  0  0  0  0  0  0  0  0
   -4.2546   -6.2711    0.0000 C   0  0  0  0  0  0  0  0  0  0  0  0
   -5.5537   -5.5211    0.0000 C   0  0  0  0  0  0  0  0  0  0  0  0
   -5.2418   -4.0539    0.0000 S   0  0  0  0  0  0  0  0  0  0  0  0
   -1.5000    0.0000    0.0000 C   0  0  0  0  0  0  0  0  0  0  0  0
   -3.0000    0.0000    0.0000 O   0  0  0  0  0  0  0  0  0  0  0  0
   -3.7500    1.2990    0.0000 C   0  0  0  0  0  0  0  0  0  0  0  0
   -5.2500    1.2990    0.0000 C   0  0  0  0  0  0  0  0  0  0  0  0
   -0.7500    1.2990    0.0000 C   0  0  0  0  0  0  0  0  0  0  0  0
    0.7500    1.2990    0.0000 C   0  0  0  0  0  0  0  0  0  0  0  0
    1.5000    2.5981    0.0000 N   0  0  0  0  0  0  0  0  0  0  0  0
    0.7500    3.8971    0.0000 C   0  0  0  0  0  0  0  0  0  0  0  0
   -0.7500    3.8971    0.0000 O   0  0  0  0  0  0  0  0  0  0  0  0
    1.5000    5.1962    0.0000 C   0  0  0  0  0  0  0  0  0  0  0  0
    0.7500    6.4952    0.0000 C   0  0  0  0  0  0  0  0  0  0  0  0
    1.5000    7.7942    0.0000 C   0  0  0  0  0  0  0  0  0  0  0  0
    3.0000    7.7942    0.0000 O   0  0  0  0  0  0  0  0  0  0  0  0
    0.7500    9.0933    0.0000 N   0  0  0  0  0  0  0  0  0  0  0  0
    1.5000   10.3923    0.0000 C   0  0  0  0  0  0  0  0  0  0  0  0
    0.7500   11.6913    0.0000 C   0  0  0  0  0  0  0  0  0  0  0  0
    1.5000   12.9904    0.0000 C   0  0  0  0  0  0  0  0  0  0  0  0
    0.7500   14.2894    0.0000 C   0  0  0  0  0  0  0  0  0  0  0  0
   -0.7500   14.2894    0.0000 C   0  0  0  0  0  0  0  0  0  0  0  0
   -1.5000   12.9904    0.0000 C   0  0  0  0  0  0  0  0  0  0  0  0
   -0.7500   11.6913    0.0000 N   0  0  0  0  0  0  0  0  0  0  0  0
  1  2  1  0
  2  3  1  0
  3  4  1  0
  4  5  2  0
  5  6  1  0
  6  7  1  0
  7  8  1  0
  8  9  2  0
  8 10  1  0
 10 11  2  0
 11 12  1  0
 12 13  2  0
 13 14  1  0
  6 15  2  0
 15 16  1  0
 16 17  1  0
 17 18  1  0
 15 19  1  0
 19 20  2  0
 20 21  1  0
 21 22  1  0
 22 23  2  0
 22 24  1  0
 24 25  1  0
 25 26  1  0
 26 27  2  0
 26 28  1  0
 28 29  1  0
 29 30  1  0
 30 31  2  0
 31 32  1  0
 32 33  2  0
 33 34  1  0
 34 35  2  0
 20  4  1  0
 35 30  1  0
 14 10  1  0
M  END
> <ChEMBL ID>
CHEMBL1303196

> <Standard Type>
Potency

> <Standard Relation>
'='

> <Standard Value>
22387.2

> <Standard Units>
nM

> <Document ChEMBL ID>
CHEMBL1201862

$$$$

     RDKit          2D

 21 22  0  0  0  0  0  0  0  0999 V2000
    5.0260   -1.2990    0.0000 C   0  0  0  0  0  0  0  0  0  0  0  0
    3.5260   -1.2990    0.0000 C   0  0  0  0  0  0  0  0  0  0  0  0
    2.7760    0.0000    0.0000 C   0  0  0  0  0  0  0  0  0  0  0  0
    1.2760    0.0000    0.0000 N   0  0  0  0  0  0  0  0  0  0  0  0
    0.3943    1.2135    0.0000 N   0  0  0  0  0  0  0  0  0  0  0  0
   -1.0323    0.7500    0.0000 N   0  0  0  0  0  0  0  0  0  0  0  0
   -1.0323   -0.7500    0.0000 C   0  0  0  0  0  0  0  0  0  0  0  0
   -2.2458   -1.6317    0.0000 N   0  0  0  0  0  0  0  0  0  0  0  0
   -3.6161   -1.0216    0.0000 C   0  0  0  0  0  0  0  0  0  0  0  0
   -3.7729    0.4702    0.0000 S   0  0  0  0  0  0  0  0  0  0  0  0
   -4.8297   -1.9033    0.0000 N   0  0  0  0  0  0  0  0  0  0  0  0
   -6.2000   -1.2931    0.0000 C   0  0  0  0  0  0  0  0  0  0  0  0
   -6.3568    0.1986    0.0000 O   0  0  0  0  0  0  0  0  0  0  0  0
   -7.4135   -2.1748    0.0000 C   0  0  0  0  0  0  0  0  0  0  0  0
   -8.7838   -1.5647    0.0000 C   0  0  0  0  0  0  0  0  0  0  0  0
   -9.9973   -2.4464    0.0000 C   0  0  0  0  0  0  0  0  0  0  0  0
   -9.9973   -3.9464    0.0000 C   0  0  0  0  0  0  0  0  0  0  0  0
  -11.4239   -4.4099    0.0000 C   0  0  0  0  0  0  0  0  0  0  0  0
  -12.3056   -3.1964    0.0000 C   0  0  0  0  0  0  0  0  0  0  0  0
  -11.4239   -1.9829    0.0000 O   0  0  0  0  0  0  0  0  0  0  0  0
    0.3943   -1.2135    0.0000 N   0  0  0  0  0  0  0  0  0  0  0  0
  1  2  1  0
  2  3  1  0
  3  4  1  0
  4  5  1  0
  5  6  2  0
  6  7  1  0
  7  8  1  0
  8  9  1  0
  9 10  2  0
  9 11  1  0
 11 12  1  0
 12 13  2  0
 12 14  1  0
 14 15  2  0
 15 16  1  0
 16 17  2  0
 17 18  1  0
 18 19  2  0
 19 20  1  0
  7 21  2  0
 21  4  1  0
 20 16  1  0
M  END
> <ChEMBL ID>
CHEMBL1303212

> <Standard Type>
Potency

> <Standard Relation>
'='

> <Standard Value>
22387.2

> <Standard Units>
nM

> <Document ChEMBL ID>
CHEMBL1201862

$$$$

     RDKit          2D

 31 34  0  0  0  0  0  0  0  0999 V2000
   -0.7500   -6.4952    0.0000 O   0  0  0  0  0  0  0  0  0  0  0  0
    0.7500   -6.4952    0.0000 C   0  0  0  0  0  0  0  0  0  0  0  0
    1.5000   -5.1962    0.0000 N   0  0  0  0  0  0  0  0  0  0  0  0
    0.7500   -3.8971    0.0000 C   0  0  0  0  0  0  0  0  0  0  0  0
   -0.7500   -3.8971    0.0000 S   0  0  0  0  0  0  0  0  0  0  0  0
    1.5000   -2.5981    0.0000 N   0  0  0  0  0  0  0  0  0  0  0  0
    0.7500   -1.2990    0.0000 C   0  0  0  0  0  0  0  0  0  0  0  0
   -0.7500   -1.2990    0.0000 C   0  0  0  0  0  0  0  0  0  0  0  0
   -1.5000   -0.0000    0.0000 C   0  0  0  0  0  0  0  0  0  0  0  0
   -0.7500    1.2990    0.0000 C   0  0  0  0  0  0  0  0  0  0  0  0
    0.7500    1.2990    0.0000 C   0  0  0  0  0  0  0  0  0  0  0  0
    1.5000   -0.0000    0.0000 C   0  0  0  0  0  0  0  0  0  0  0  0
    3.0000   -0.0000    0.0000 N   0  0  0  0  0  0  0  0  0  0  0  0
    3.8817   -1.2135    0.0000 C   0  0  0  0  0  0  0  0  0  0  0  0
    5.3083   -0.7500    0.0000 C   0  0  0  0  0  0  0  0  0  0  0  0
    5.3083    0.7500    0.0000 C   0  0  0  0  0  0  0  0  0  0  0  0
    3.8817    1.2135    0.0000 C   0  0  0  0  0  0  0  0  0  0  0  0
    1.5000   -7.7942    0.0000 C   0  0  0  0  0  0  0  0  0  0  0  0
    2.9918   -7.9510    0.0000 C   0  0  0  0  0  0  0  0  0  0  0  0
    3.3037   -9.4182    0.0000 C   0  0  0  0  0  0  0  0  0  0  0  0
    2.0046  -10.1682    0.0000 C   0  0  0  0  0  0  0  0  0  0  0  0
    1.8478  -11.6600    0.0000 C   0  0  0  0  0  0  0  0  0  0  0  0
    0.4775  -12.2701    0.0000 C   0  0  0  0  0  0  0  0  0  0  0  0
    0.3207  -13.7619    0.0000 C   0  0  0  0  0  0  0  0  0  0  0  0
    1.5342  -14.6436    0.0000 C   0  0  0  0  0  0  0  0  0  0  0  0
    2.9046  -14.0335    0.0000 C   0  0  0  0  0  0  0  0  0  0  0  0
    4.1181  -14.9152    0.0000 N   0  0  0  0  0  4  0  0  0  0  0  0
    3.9613  -16.4069    0.0000 O   0  0  0  0  0  0  0  0  0  0  0  0
    5.4884  -14.3051    0.0000 O   0  0  0  0  0  1  0  0  0  0  0  0
    3.0613  -12.5417    0.0000 C   0  0  0  0  0  0  0  0  0  0  0  0
    0.8899   -9.1645    0.0000 O   0  0  0  0  0  0  0  0  0  0  0  0
  1  2  2  0
  2  3  1  0
  3  4  1  0
  4  5  2  0
  4  6  1  0
  6  7  1  0
  7  8  2  0
  8  9  1  0
  9 10  2  0
 10 11  1  0
 11 12  2  0
 12 13  1  0
 13 14  1  0
 14 15  1  0
 15 16  1  0
 16 17  1  0
  2 18  1  0
 18 19  2  0
 19 20  1  0
 20 21  2  0
 21 22  1  0
 22 23  2  0
 23 24  1  0
 24 25  2  0
 25 26  1  0
 26 27  1  0
 27 28  2  0
 27 29  1  0
 26 30  2  0
 21 31  1  0
 12  7  1  0
 17 13  1  0
 31 18  1  0
 30 22  1  0
M  CHG  2  27   1  29  -1
M  END
> <ChEMBL ID>
CHEMBL1303353

> <Standard Type>
Potency

> <Standard Relation>
'='

> <Standard Value>
22387.2

> <Standard Units>
nM

> <Document ChEMBL ID>
CHEMBL1201862

$$$$

     RDKit          2D

 29 33  0  0  0  0  0  0  0  0999 V2000
   12.7500   -3.8971    0.0000 Cl  0  0  0  0  0  0  0  0  0  0  0  0
   12.0000   -5.1962    0.0000 C   0  0  0  0  0  0  0  0  0  0  0  0
   12.7500   -6.4952    0.0000 C   0  0  0  0  0  0  0  0  0  0  0  0
   12.0000   -7.7942    0.0000 C   0  0  0  0  0  0  0  0  0  0  0  0
   10.5000   -7.7942    0.0000 C   0  0  0  0  0  0  0  0  0  0  0  0
    9.7500   -6.4952    0.0000 C   0  0  0  0  0  0  0  0  0  0  0  0
    8.2500   -6.4952    0.0000 N   0  0  0  0  0  0  0  0  0  0  0  0
    7.5000   -5.1962    0.0000 C   0  0  0  0  0  0  0  0  0  0  0  0
    6.0000   -5.1962    0.0000 C   0  0  0  0  0  0  0  0  0  0  0  0
    5.2500   -6.4952    0.0000 N   0  0  0  0  0  0  0  0  0  0  0  0
    3.7500   -6.4952    0.0000 C   0  0  0  0  0  0  0  0  0  0  0  0
    3.0000   -5.1962    0.0000 C   0  0  0  0  0  0  0  0  0  0  0  0
    1.5000   -5.1962    0.0000 N   0  0  0  0  0  0  0  0  0  0  0  0
    0.7500   -3.8971    0.0000 C   0  0  0  0  0  0  0  0  0  0  0  0
    1.5000   -2.5981    0.0000 N   0  0  0  0  0  0  0  0  0  0  0  0
    0.7500   -1.2990    0.0000 C   0  0  0  0  0  0  0  0  0  0  0  0
    1.5000    0.0000    0.0000 C   0  0  0  0  0  0  0  0  0  0  0  0
    0.7500    1.2990    0.0000 C   0  0  0  0  0  0  0  0  0  0  0  0
   -0.7500    1.2990    0.0000 C   0  0  0  0  0  0  0  0  0  0  0  0
   -1.5000    0.0000    0.0000 C   0  0  0  0  0  0  0  0  0  0  0  0
   -0.7500   -1.2990    0.0000 C   0  0  0  0  0  0  0  0  0  0  0  0
   -1.5000   -2.5981    0.0000 N   0  0  0  0  0  0  0  0  0  0  0  0
   -2.9672   -2.9099    0.0000 C   0  0  0  0  0  0  0  0  0  0  0  0
   -3.1240   -4.4017    0.0000 N   0  0  0  0  0  0  0  0  0  0  0  0
   -1.7537   -5.0118    0.0000 N   0  0  0  0  0  0  0  0  0  0  0  0
   -0.7500   -3.8971    0.0000 C   0  0  0  0  0  0  0  0  0  0  0  0
    6.0000   -7.7942    0.0000 C   0  0  0  0  0  0  0  0  0  0  0  0
    7.5000   -7.7942    0.0000 C   0  0  0  0  0  0  0  0  0  0  0  0
   10.5000   -5.1962    0.0000 C   0  0  0  0  0  0  0  0  0  0  0  0
  1  2  1  0
  2  3  2  0
  3  4  1  0
  4  5  2  0
  5  6  1  0
  6  7  1  0
  7  8  1  0
  8  9  1  0
  9 10  1  0
 10 11  1  0
 11 12  1  0
 12 13  1  0
 13 14  1  0
 14 15  2  0
 15 16  1  0
 16 17  2  0
 17 18  1  0
 18 19  2  0
 19 20  1  0
 20 21  2  0
 21 22  1  0
 22 23  1  0
 23 24  2  0
 24 25  1  0
 25 26  2  0
 10 27  1  0
 27 28  1  0
  6 29  2  0
 29  2  1  0
 28  7  1  0
 26 14  1  0
 21 16  1  0
 26 22  1  0
M  END
> <ChEMBL ID>
CHEMBL1303565

> <Standard Type>
Potency

> <Standard Relation>
'='

> <Standard Value>
22387.2

> <Standard Units>
nM

> <Document ChEMBL ID>
CHEMBL1201862

$$$$

     RDKit          2D

 31 34  0  0  0  0  0  0  0  0999 V2000
    4.5000   -2.5981    0.0000 N   0  0  0  0  0  0  0  0  0  0  0  0
    3.0000   -2.5981    0.0000 C   0  0  0  0  0  0  0  0  0  0  0  0
    1.5000   -2.5981    0.0000 C   0  0  0  0  0  0  0  0  0  0  0  0
    0.7500   -3.8971    0.0000 C   0  0  0  0  0  0  0  0  0  0  0  0
    1.5000   -5.1962    0.0000 N   0  0  0  0  0  0  0  0  0  0  0  0
    0.7500   -6.4952    0.0000 C   0  0  0  0  0  0  0  0  0  0  0  0
    1.5000   -7.7942    0.0000 C   0  0  0  0  0  0  0  0  0  0  0  0
    0.7500   -9.0933    0.0000 O   0  0  0  0  0  0  0  0  0  0  0  0
   -0.7500   -3.8971    0.0000 N   0  0  0  0  0  0  0  0  0  0  0  0
   -1.5000   -2.5981    0.0000 C   0  0  0  0  0  0  0  0  0  0  0  0
   -3.0000   -2.5981    0.0000 N   0  0  0  0  0  0  0  0  0  0  0  0
   -3.7500   -3.8971    0.0000 C   0  0  0  0  0  0  0  0  0  0  0  0
   -5.2500   -3.8971    0.0000 C   0  0  0  0  0  0  0  0  0  0  0  0
   -6.0000   -2.5981    0.0000 C   0  0  0  0  0  0  0  0  0  0  0  0
   -7.5000   -2.5981    0.0000 C   0  0  0  0  0  0  0  0  0  0  0  0
   -8.2500   -3.8971    0.0000 C   0  0  0  0  0  0  0  0  0  0  0  0
   -7.5000   -5.1962    0.0000 C   0  0  0  0  0  0  0  0  0  0  0  0
   -6.0000   -5.1962    0.0000 C   0  0  0  0  0  0  0  0  0  0  0  0
   -0.7500   -1.2990    0.0000 C   0  0  0  0  0  0  0  0  0  0  0  0
    0.7500   -1.2990    0.0000 C   0  0  0  0  0  0  0  0  0  0  0  0
    1.5000    0.0000    0.0000 C   0  0  0  0  0  0  0  0  0  0  0  0
    0.7500    1.2990    0.0000 C   0  0  0  0  0  0  0  0  0  0  0  0
   -0.7500    1.2990    0.0000 N   0  0  0  0  0  0  0  0  0  0  0  0
   -1.5000    2.5981    0.0000 C   0  0  0  0  0  0  0  0  0  0  0  0
   -0.7500    3.8971    0.0000 C   0  0  0  0  0  0  0  0  0  0  0  0
    0.7500    3.8971    0.0000 C   0  0  0  0  0  0  0  0  0  0  0  0
    1.5000    5.1962    0.0000 C   0  0  0  0  0  0  0  0  0  0  0  0
    0.7500    6.4952    0.0000 C   0  0  0  0  0  0  0  0  0  0  0  0
   -0.7500    6.4952    0.0000 C   0  0  0  0  0  0  0  0  0  0  0  0
   -1.5000    5.1962    0.0000 C   0  0  0  0  0  0  0  0  0  0  0  0
   -1.5000    0.0000    0.0000 C   0  0  0  0  0  0  0  0  0  0  0  0
  1  2  3  0
  2  3  1  0
  3  4  2  0
  4  5  1  0
  5  6  1  0
  6  7  1  0
  7  8  1  0
  4  9  1  0
  9 10  2  0
 10 11  1  0
 11 12  1  0
 12 13  1  0
 13 14  2  0
 14 15  1  0
 15 16  2  0
 16 17  1  0
 17 18  2  0
 10 19  1  0
 19 20  2  0
 20 21  1  0
 21 22  1  0
 22 23  1  0
 23 24  1  0
 24 25  1  0
 25 26  2  0
 26 27  1  0
 27 28  2  0
 28 29  1  0
 29 30  2  0
 23 31  1  0
 20  3  1  0
 30 25  1  0
 18 13  1  0
 31 19  1  0
M  END
> <ChEMBL ID>
CHEMBL1303585

> <Standard Type>
Potency

> <Standard Relation>
'='

> <Standard Value>
22387.2

> <Standard Units>
nM

> <Document ChEMBL ID>
CHEMBL1201862

$$$$

     RDKit          2D

 27 29  0  0  0  0  0  0  0  0999 V2000
    4.6740   -4.8322    0.0000 C   0  0  0  0  0  0  0  0  0  0  0  0
    3.3037   -4.2221    0.0000 C   0  0  0  0  0  0  0  0  0  0  0  0
    2.9918   -2.7549    0.0000 N   0  0  0  0  0  0  0  0  0  0  0  0
    1.5000   -2.5981    0.0000 C   0  0  0  0  0  0  0  0  0  0  0  0
    0.7500   -1.2990    0.0000 N   0  0  0  0  0  0  0  0  0  0  0  0
    1.5000    0.0000    0.0000 C   0  0  0  0  0  0  0  0  0  0  0  0
    0.7500    1.2990    0.0000 C   0  0  0  0  0  0  0  0  0  0  0  0
   -0.7500    1.2990    0.0000 C   0  0  0  0  0  0  0  0  0  0  0  0
   -1.5000    0.0000    0.0000 C   0  0  0  0  0  0  0  0  0  0  0  0
   -0.7500   -1.2990    0.0000 C   0  0  0  0  0  0  0  0  0  0  0  0
    0.8899   -3.9684    0.0000 S   0  0  0  0  0  0  0  0  0  0  0  0
    2.0046   -4.9721    0.0000 C   0  0  0  0  0  0  0  0  0  0  0  0
    1.8478   -6.4639    0.0000 C   0  0  0  0  0  0  0  0  0  0  0  0
    3.0613   -7.3456    0.0000 O   0  0  0  0  0  0  0  0  0  0  0  0
    0.4775   -7.0740    0.0000 C   0  0  0  0  0  0  0  0  0  0  0  0
   -0.7360   -6.1923    0.0000 C   0  0  0  0  0  0  0  0  0  0  0  0
   -2.1063   -6.8024    0.0000 C   0  0  0  0  0  0  0  0  0  0  0  0
   -2.2631   -8.2942    0.0000 C   0  0  0  0  0  0  0  0  0  0  0  0
   -3.6335   -8.9043    0.0000 S   0  0  0  0  0  0  0  0  0  0  0  0
   -4.8470   -8.0226    0.0000 C   0  0  0  0  0  0  0  0  0  0  0  0
   -6.2173   -8.6327    0.0000 C   0  0  0  0  0  0  0  0  0  0  0  0
   -7.4308   -7.7510    0.0000 O   0  0  0  0  0  0  0  0  0  0  0  0
   -1.0496   -9.1759    0.0000 C   0  0  0  0  0  0  0  0  0  0  0  0
   -1.2064  -10.6676    0.0000 N   0  0  0  0  0  4  0  0  0  0  0  0
    0.0071  -11.5493    0.0000 O   0  0  0  0  0  0  0  0  0  0  0  0
   -2.5767  -11.2778    0.0000 O   0  0  0  0  0  1  0  0  0  0  0  0
    0.3207   -8.5658    0.0000 C   0  0  0  0  0  0  0  0  0  0  0  0
  1  2  1  0
  2  3  1  0
  3  4  2  0
  4  5  1  0
  5  6  1  0
  6  7  1  0
  7  8  1  0
  8  9  1  0
  9 10  1  0
  4 11  1  0
 11 12  1  0
 12 13  1  0
 13 14  2  0
 13 15  1  0
 15 16  2  0
 16 17  1  0
 17 18  2  0
 18 19  1  0
 19 20  1  0
 20 21  1  0
 21 22  1  0
 18 23  1  0
 23 24  1  0
 24 25  2  0
 24 26  1  0
 23 27  2  0
 12  2  2  0
 27 15  1  0
 10  5  1  0
M  CHG  2  24   1  26  -1
M  END
> <ChEMBL ID>
CHEMBL1303683

> <Standard Type>
Potency

> <Standard Relation>
'='

> <Standard Value>
22387.2

> <Standard Units>
nM

> <Document ChEMBL ID>
CHEMBL1201862

$$$$

     RDKit          2D

 20 22  0  0  0  0  0  0  0  0999 V2000
    3.0000    0.0000    0.0000 Cl  0  0  0  0  0  0  0  0  0  0  0  0
    1.5000    0.0000    0.0000 C   0  0  0  0  0  0  0  0  0  0  0  0
    0.7500   -1.2990    0.0000 C   0  0  0  0  0  0  0  0  0  0  0  0
   -0.7500   -1.2990    0.0000 C   0  0  0  0  0  0  0  0  0  0  0  0
   -1.5000    0.0000    0.0000 C   0  0  0  0  0  0  0  0  0  0  0  0
   -3.0000    0.0000    0.0000 O   0  0  0  0  0  0  0  0  0  0  0  0
   -3.7500    1.2990    0.0000 C   0  0  0  0  0  0  0  0  0  0  0  0
   -5.2500    1.2990    0.0000 C   0  0  0  0  0  0  0  0  0  0  0  0
   -6.1317    0.0855    0.0000 N   0  0  0  0  0  0  0  0  0  0  0  0
   -7.5583    0.5490    0.0000 O   0  0  0  0  0  0  0  0  0  0  0  0
   -7.5583    2.0490    0.0000 C   0  0  0  0  0  0  0  0  0  0  0  0
   -8.7718    2.9307    0.0000 C   0  0  0  0  0  0  0  0  0  0  0  0
  -10.1984    2.4672    0.0000 C   0  0  0  0  0  0  0  0  0  0  0  0
  -11.0801    3.6807    0.0000 C   0  0  0  0  0  0  0  0  0  0  0  0
  -10.1984    4.8942    0.0000 S   0  0  0  0  0  0  0  0  0  0  0  0
   -8.7718    4.4307    0.0000 C   0  0  0  0  0  0  0  0  0  0  0  0
   -6.1317    2.5126    0.0000 N   0  0  0  0  0  0  0  0  0  0  0  0
   -0.7500    1.2990    0.0000 C   0  0  0  0  0  0  0  0  0  0  0  0
   -1.5000    2.5981    0.0000 Cl  0  0  0  0  0  0  0  0  0  0  0  0
    0.7500    1.2990    0.0000 C   0  0  0  0  0  0  0  0  0  0  0  0
  1  2  1  0
  2  3  2  0
  3  4  1  0
  4  5  2  0
  5  6  1  0
  6  7  1  0
  7  8  1  0
  8  9  2  0
  9 10  1  0
 10 11  1  0
 11 12  1  0
 12 13  1  0
 13 14  2  0
 14 15  1  0
 15 16  1  0
 11 17  2  0
  5 18  1  0
 18 19  1  0
 18 20  2  0
 20  2  1  0
 17  8  1  0
 16 12  2  0
M  END
> <ChEMBL ID>
CHEMBL1303845

> <Standard Type>
Potency

> <Standard Relation>
'='

> <Standard Value>
22387.2

> <Standard Units>
nM

> <Document ChEMBL ID>
CHEMBL1201862

$$$$

     RDKit          2D

 32 33  0  0  0  0  0  0  0  0999 V2000
    5.2500   -1.2990    0.0000 C   0  0  0  0  0  0  0  0  0  0  0  0
    3.7500   -1.2990    0.0000 C   0  0  0  0  0  0  0  0  0  0  0  0
    3.0000    0.0000    0.0000 C   0  0  0  0  0  0  0  0  0  0  0  0
    3.7500    1.2990    0.0000 O   0  0  0  0  0  0  0  0  0  0  0  0
    1.5000    0.0000    0.0000 C   0  0  0  0  0  0  0  0  0  0  0  0
    0.7500   -1.2990    0.0000 C   0  0  0  0  0  0  0  0  0  0  0  0
   -0.7500   -1.2990    0.0000 C   0  0  0  0  0  0  0  0  0  0  0  0
   -1.5000    0.0000    0.0000 C   0  0  0  0  0  0  0  0  0  0  0  0
   -3.0000    0.0000    0.0000 O   0  0  0  0  0  0  0  0  0  0  0  0
   -3.7500    1.2990    0.0000 C   0  0  0  0  0  0  0  0  0  0  0  0
   -5.2500    1.2990    0.0000 C   0  0  0  0  0  0  0  0  0  0  0  0
   -6.0000    0.0000    0.0000 O   0  0  0  0  0  0  0  0  0  0  0  0
   -6.0000    2.5981    0.0000 C   0  0  0  0  0  0  0  0  0  0  0  0
   -7.5000    2.5981    0.0000 N   0  0  0  0  0  0  0  0  0  0  0  0
   -8.2500    3.8971    0.0000 C   0  0  0  0  0  0  0  0  0  0  0  0
   -9.7500    3.8971    0.0000 C   0  0  0  0  0  0  0  0  0  0  0  0
  -10.5000    5.1962    0.0000 C   0  0  0  0  0  0  0  0  0  0  0  0
   -9.7500    6.4952    0.0000 C   0  0  0  0  0  0  0  0  0  0  0  0
  -10.5000    7.7942    0.0000 C   0  0  0  0  0  0  0  0  0  0  0  0
  -12.0000    7.7942    0.0000 C   0  0  0  0  0  0  0  0  0  0  0  0
  -12.7500    6.4952    0.0000 C   0  0  0  0  0  0  0  0  0  0  0  0
  -12.0000    5.1962    0.0000 C   0  0  0  0  0  0  0  0  0  0  0  0
   -8.2500    1.2990    0.0000 C   0  0  0  0  0  0  0  0  0  0  0  0
   -9.7500    1.2990    0.0000 C   0  0  0  0  0  0  0  0  0  0  0  0
  -10.5000    2.5981    0.0000 C   0  0  0  0  0  0  0  0  0  0  0  0
  -12.0000    2.5981    0.0000 C   0  0  0  0  0  0  0  0  0  0  0  0
  -12.7500    1.2990    0.0000 C   0  0  0  0  0  0  0  0  0  0  0  0
  -12.0000    0.0000    0.0000 C   0  0  0  0  0  0  0  0  0  0  0  0
  -10.5000    0.0000    0.0000 C   0  0  0  0  0  0  0  0  0  0  0  0
   -0.7500    1.2990    0.0000 C   0  0  0  0  0  0  0  0  0  0  0  0
    0.7500    1.2990    0.0000 C   0  0  0  0  0  0  0  0  0  0  0  0
    0.0000    8.7942    0.0000 Cl  0  0  0  0  0  0  0  0  0  0  0  0
  1  2  1  0
  2  3  1  0
  3  4  2  0
  3  5  1  0
  5  6  2  0
  6  7  1  0
  7  8  2  0
  8  9  1  0
  9 10  1  0
 10 11  1  0
 11 12  1  0
 11 13  1  0
 13 14  1  0
 14 15  1  0
 15 16  1  0
 16 17  1  0
 17 18  2  0
 18 19  1  0
 19 20  2  0
 20 21  1  0
 21 22  2  0
 14 23  1  0
 23 24  1  0
 24 25  2  0
 25 26  1  0
 26 27  2  0
 27 28  1  0
 28 29  2  0
  8 30  1  0
 30 31  2  0
 31  5  1  0
 22 17  1  0
 29 24  1  0
M  END
> <ChEMBL ID>
CHEMBL1303935

> <Standard Type>
Potency

> <Standard Relation>
'='

> <Standard Value>
22387.2

> <Standard Units>
nM

> <Document ChEMBL ID>
CHEMBL1201862

$$$$

     RDKit          2D

 35 37  0  0  0  0  0  0  0  0999 V2000
    0.3207  -13.7619    0.0000 C   0  0  0  0  0  0  0  0  0  0  0  0
    0.4775  -12.2701    0.0000 C   0  0  0  0  0  0  0  0  0  0  0  0
    1.8478  -11.6600    0.0000 C   0  0  0  0  0  0  0  0  0  0  0  0
    2.0046  -10.1682    0.0000 N   0  0  0  0  0  0  0  0  0  0  0  0
    3.3037   -9.4182    0.0000 C   0  0  0  0  0  0  0  0  0  0  0  0
    4.6740  -10.0283    0.0000 C   0  0  0  0  0  0  0  0  0  0  0  0
    2.9918   -7.9510    0.0000 C   0  0  0  0  0  0  0  0  0  0  0  0
    1.5000   -7.7942    0.0000 C   0  0  0  0  0  0  0  0  0  0  0  0
    0.7500   -6.4952    0.0000 C   0  0  0  0  0  0  0  0  0  0  0  0
   -0.7500   -6.4952    0.0000 O   0  0  0  0  0  0  0  0  0  0  0  0
    1.5000   -5.1962    0.0000 C   0  0  0  0  0  0  0  0  0  0  0  0
    0.7500   -3.8971    0.0000 C   0  0  0  0  0  0  0  0  0  0  0  0
   -0.7500   -3.8971    0.0000 S   0  0  0  0  0  1  0  0  0  0  0  0
    1.5000   -2.5981    0.0000 N   0  0  0  0  0  0  0  0  0  0  0  0
    0.7500   -1.2990    0.0000 C   0  0  0  0  0  0  0  0  0  0  0  0
    1.5000    0.0000    0.0000 C   0  0  0  0  0  0  0  0  0  0  0  0
    0.7500    1.2990    0.0000 C   0  0  0  0  0  0  0  0  0  0  0  0
   -0.7500    1.2990    0.0000 C   0  0  0  0  0  0  0  0  0  0  0  0
   -1.5000    2.5981    0.0000 O   0  0  0  0  0  0  0  0  0  0  0  0
   -0.7500    3.8971    0.0000 C   0  0  0  0  0  0  0  0  0  0  0  0
   -1.5000    5.1962    0.0000 F   0  0  0  0  0  0  0  0  0  0  0  0
    0.7500    3.8971    0.0000 F   0  0  0  0  0  0  0  0  0  0  0  0
   -1.5000    0.0000    0.0000 C   0  0  0  0  0  0  0  0  0  0  0  0
   -0.7500   -1.2990    0.0000 C   0  0  0  0  0  0  0  0  0  0  0  0
    3.0000   -5.1962    0.0000 N   0  0  0  0  0  4  0  0  0  0  0  0
    3.7500   -6.4952    0.0000 C   0  0  0  0  0  0  0  0  0  0  0  0
    5.2500   -6.4952    0.0000 C   0  0  0  0  0  0  0  0  0  0  0  0
    6.0000   -5.1962    0.0000 C   0  0  0  0  0  0  0  0  0  0  0  0
    7.5000   -5.1962    0.0000 N   0  0  0  0  0  0  0  0  0  0  0  0
    8.2500   -6.4952    0.0000 C   0  0  0  0  0  0  0  0  0  0  0  0
    8.2500   -3.8971    0.0000 C   0  0  0  0  0  0  0  0  0  0  0  0
    5.2500   -3.8971    0.0000 C   0  0  0  0  0  0  0  0  0  0  0  0
    3.7500   -3.8971    0.0000 C   0  0  0  0  0  0  0  0  0  0  0  0
    0.8899   -9.1645    0.0000 C   0  0  0  0  0  0  0  0  0  0  0  0
   -0.5773   -9.4764    0.0000 C   0  0  0  0  0  0  0  0  0  0  0  0
  1  2  2  0
  2  3  1  0
  3  4  1  0
  4  5  1  0
  5  6  1  0
  5  7  2  0
  7  8  1  0
  8  9  1  0
  9 10  1  0
  9 11  2  0
 11 12  1  0
 12 13  1  0
 12 14  2  0
 14 15  1  0
 15 16  2  0
 16 17  1  0
 17 18  2  0
 18 19  1  0
 19 20  1  0
 20 21  1  0
 20 22  1  0
 18 23  1  0
 23 24  2  0
 11 25  1  0
 25 26  2  0
 26 27  1  0
 27 28  2  0
 28 29  1  0
 29 30  1  0
 29 31  1  0
 28 32  1  0
 32 33  2  0
  8 34  2  0
 34 35  1  0
 34  4  1  0
 24 15  1  0
 33 25  1  0
M  CHG  2  13  -1  25   1
M  END
> <ChEMBL ID>
CHEMBL1303955

> <Standard Type>
Potency

> <Standard Relation>
'='

> <Standard Value>
22387.2

> <Standard Units>
nM

> <Document ChEMBL ID>
CHEMBL1201862

$$$$

     RDKit          2D

 29 31  0  0  0  0  0  0  0  0999 V2000
   -0.0000    0.8927    0.0000 C   0  0  0  0  0  0  0  0  0  0  0  0
   -0.0000   -0.6073    0.0000 C   0  0  0  0  0  0  0  0  0  0  0  0
    1.2990   -1.3573    0.0000 C   0  0  0  0  0  0  0  0  0  0  0  0
    1.2990   -2.8573    0.0000 O   0  0  0  0  0  0  0  0  0  0  0  0
    2.5981   -3.6073    0.0000 C   0  0  0  0  0  0  0  0  0  0  0  0
    3.8971   -2.8573    0.0000 C   0  0  0  0  0  0  0  0  0  0  0  0
    5.1962   -3.6073    0.0000 C   0  0  0  0  0  0  0  0  0  0  0  0
    6.4952   -2.8573    0.0000 N   0  0  0  0  0  0  0  0  0  0  0  0
    7.7942   -3.6073    0.0000 C   0  0  0  0  0  0  0  0  0  0  0  0
    9.0933   -2.8573    0.0000 C   0  0  0  0  0  0  0  0  0  0  0  0
    6.4952   -1.3573    0.0000 C   0  0  0  0  0  0  0  0  0  0  0  0
    7.7942   -0.6073    0.0000 C   0  0  0  0  0  0  0  0  0  0  0  0
    5.1962   -5.1073    0.0000 C   0  0  0  0  0  0  0  0  0  0  0  0
    3.8971   -5.8573    0.0000 C   0  0  0  0  0  0  0  0  0  0  0  0
    2.5981   -5.1073    0.0000 C   0  0  0  0  0  0  0  0  0  0  0  0
    1.2990   -5.8573    0.0000 C   0  0  0  0  0  0  0  0  0  0  0  0
    1.2990   -7.3573    0.0000 C   0  0  0  0  0  0  0  0  0  0  0  0
    0.0000   -8.1073    0.0000 C   0  0  0  0  0  0  0  0  0  0  0  0
   -1.2990   -8.8573    0.0000 N   0  0  0  0  0  0  0  0  0  0  0  0
    2.5981   -8.1073    0.0000 C   0  0  0  0  0  0  0  0  0  0  0  0
    2.7549   -9.5991    0.0000 N   0  0  0  0  0  0  0  0  0  0  0  0
    4.2221   -9.9110    0.0000 C   0  0  0  0  0  0  0  0  0  0  0  0
    4.9721  -11.2100    0.0000 C   0  0  0  0  0  0  0  0  0  0  0  0
    6.4721  -11.2100    0.0000 C   0  0  0  0  0  0  0  0  0  0  0  0
    7.2221  -12.5090    0.0000 C   0  0  0  0  0  0  0  0  0  0  0  0
    7.2221   -9.9110    0.0000 C   0  0  0  0  0  0  0  0  0  0  0  0
    6.4721   -8.6119    0.0000 C   0  0  0  0  0  0  0  0  0  0  0  0
    4.9721   -8.6119    0.0000 C   0  0  0  0  0  0  0  0  0  0  0  0
    3.9684   -7.4972    0.0000 N   0  0  0  0  0  0  0  0  0  0  0  0
  1  2  1  0
  2  3  1  0
  3  4  1  0
  4  5  1  0
  5  6  2  0
  6  7  1  0
  7  8  1  0
  8  9  1  0
  9 10  1  0
  8 11  1  0
 11 12  1  0
  7 13  2  0
 13 14  1  0
 14 15  2  0
 15 16  1  0
 16 17  2  0
 17 18  1  0
 18 19  3  0
 17 20  1  0
 20 21  2  0
 21 22  1  0
 22 23  2  0
 23 24  1  0
 24 25  1  0
 24 26  2  0
 26 27  1  0
 27 28  2  0
 28 29  1  0
 15  5  1  0
 29 20  1  0
 28 22  1  0
M  END
> <ChEMBL ID>
CHEMBL1304179

> <Standard Type>
Potency

> <Standard Relation>
'='

> <Standard Value>
22387.2

> <Standard Units>
nM

> <Document ChEMBL ID>
CHEMBL1201862

$$$$

     RDKit          2D

 24 26  0  0  0  0  0  0  0  0999 V2000
    1.5000   -7.7942    0.0000 C   0  0  0  0  0  0  0  0  0  0  0  0
    0.7500   -9.0933    0.0000 C   0  0  0  0  0  0  0  0  0  0  0  0
    1.5000  -10.3923    0.0000 C   0  0  0  0  0  0  0  0  0  0  0  0
    0.7500  -11.6913    0.0000 C   0  0  0  0  0  0  0  0  0  0  0  0
   -0.7500  -11.6913    0.0000 C   0  0  0  0  0  0  0  0  0  0  0  0
   -1.5000  -10.3923    0.0000 C   0  0  0  0  0  0  0  0  0  0  0  0
   -0.7500   -9.0933    0.0000 C   0  0  0  0  0  0  0  0  0  0  0  0
   -1.5000   -7.7942    0.0000 O   0  0  0  0  0  0  0  0  0  0  0  0
   -0.7500   -6.4952    0.0000 C   0  0  0  0  0  0  0  0  0  0  0  0
   -1.5000   -5.1962    0.0000 C   0  0  0  0  0  0  0  0  0  0  0  0
   -0.7500   -3.8971    0.0000 N   0  0  0  0  0  0  0  0  0  0  0  0
    0.7500   -3.8971    0.0000 N   0  0  0  0  0  0  0  0  0  0  0  0
    1.5000   -2.5981    0.0000 C   0  0  0  0  0  0  0  0  0  0  0  0
    3.0000   -2.5981    0.0000 C   0  0  0  0  0  0  0  0  0  0  0  0
    3.7500   -3.8971    0.0000 O   0  0  0  0  0  0  0  0  0  0  0  0
    3.7500   -1.2990    0.0000 O   0  0  0  0  0  0  0  0  0  0  0  0
    0.7500   -1.2990    0.0000 C   0  0  0  0  0  0  0  0  0  0  0  0
    1.5000    0.0000    0.0000 C   0  0  0  0  0  0  0  0  0  0  0  0
    0.7500    1.2990    0.0000 C   0  0  0  0  0  0  0  0  0  0  0  0
   -0.7500    1.2990    0.0000 C   0  0  0  0  0  0  0  0  0  0  0  0
   -1.5000    0.0000    0.0000 C   0  0  0  0  0  0  0  0  0  0  0  0
   -0.7500   -1.2990    0.0000 C   0  0  0  0  0  0  0  0  0  0  0  0
   -1.5000   -2.5981    0.0000 C   0  0  0  0  0  0  0  0  0  0  0  0
   -3.0000   -2.5981    0.0000 O   0  0  0  0  0  0  0  0  0  0  0  0
  1  2  1  0
  2  3  2  0
  3  4  1  0
  4  5  2  0
  5  6  1  0
  6  7  2  0
  7  8  1  0
  8  9  1  0
  9 10  1  0
 10 11  1  0
 11 12  1  0
 12 13  2  0
 13 14  1  0
 14 15  2  0
 14 16  1  0
 13 17  1  0
 17 18  2  0
 18 19  1  0
 19 20  2  0
 20 21  1  0
 21 22  2  0
 22 23  1  0
 23 24  2  0
  7  2  1  0
 23 11  1  0
 22 17  1  0
M  END
> <ChEMBL ID>
CHEMBL1304272

> <Standard Type>
Potency

> <Standard Relation>
'='

> <Standard Value>
22387.2

> <Standard Units>
nM

> <Document ChEMBL ID>
CHEMBL1201862

$$$$

     RDKit          2D

 31 33  0  0  0  0  0  0  0  0999 V2000
   10.5000   -5.1962    0.0000 C   0  0  0  0  0  0  0  0  0  0  0  0
    9.7500   -3.8971    0.0000 C   0  0  0  0  0  0  0  0  0  0  0  0
    8.2500   -3.8971    0.0000 O   0  0  0  0  0  0  0  0  0  0  0  0
    7.5000   -2.5981    0.0000 C   0  0  0  0  0  0  0  0  0  0  0  0
    6.0000   -2.5981    0.0000 C   0  0  0  0  0  0  0  0  0  0  0  0
    5.2500   -1.2990    0.0000 C   0  0  0  0  0  0  0  0  0  0  0  0
    3.7500   -1.2990    0.0000 N   0  0  0  0  0  0  0  0  0  0  0  0
    3.0000    0.0000    0.0000 C   0  0  0  0  0  0  0  0  0  0  0  0
    3.7500    1.2990    0.0000 O   0  0  0  0  0  0  0  0  0  0  0  0
    1.5000    0.0000    0.0000 C   0  0  0  0  0  0  0  0  0  0  0  0
    0.7500   -1.2990    0.0000 C   0  0  0  0  0  0  0  0  0  0  0  0
   -0.7500   -1.2990    0.0000 C   0  0  0  0  0  0  0  0  0  0  0  0
   -1.5000    0.0000    0.0000 C   0  0  0  0  0  0  0  0  0  0  0  0
   -3.0000    0.0000    0.0000 N   0  0  0  0  0  0  0  0  0  0  0  0
   -3.8817   -1.2135    0.0000 C   0  0  0  0  0  0  0  0  0  0  0  0
   -5.3083   -0.7500    0.0000 C   0  0  0  0  0  0  0  0  0  0  0  0
   -5.3083    0.7500    0.0000 C   0  0  0  0  0  0  0  0  0  0  0  0
   -3.8817    1.2135    0.0000 C   0  0  0  0  0  0  0  0  0  0  0  0
   -0.7500    1.2990    0.0000 C   0  0  0  0  0  0  0  0  0  0  0  0
   -1.5000    2.5981    0.0000 N   0  0  0  0  0  0  0  0  0  0  0  0
   -0.7500    3.8971    0.0000 S   0  0  0  0  0  0  0  0  0  0  0  0
    0.5490    3.1471    0.0000 O   0  0  0  0  0  0  0  0  0  0  0  0
   -2.0490    4.6471    0.0000 O   0  0  0  0  0  0  0  0  0  0  0  0
    0.0000    5.1962    0.0000 C   0  0  0  0  0  0  0  0  0  0  0  0
    1.5000    5.1962    0.0000 C   0  0  0  0  0  0  0  0  0  0  0  0
    2.2500    6.4952    0.0000 C   0  0  0  0  0  0  0  0  0  0  0  0
    1.5000    7.7942    0.0000 C   0  0  0  0  0  0  0  0  0  0  0  0
    2.2500    9.0933    0.0000 C   0  0  0  0  0  0  0  0  0  0  0  0
    0.0000    7.7942    0.0000 C   0  0  0  0  0  0  0  0  0  0  0  0
   -0.7500    6.4952    0.0000 C   0  0  0  0  0  0  0  0  0  0  0  0
    0.7500    1.2990    0.0000 C   0  0  0  0  0  0  0  0  0  0  0  0
  1  2  1  0
  2  3  1  0
  3  4  1  0
  4  5  1  0
  5  6  1  0
  6  7  1  0
  7  8  1  0
  8  9  2  0
  8 10  1  0
 10 11  2  0
 11 12  1  0
 12 13  2  0
 13 14  1  0
 14 15  1  0
 15 16  1  0
 16 17  1  0
 17 18  1  0
 13 19  1  0
 19 20  1  0
 20 21  1  0
 21 22  2  0
 21 23  2  0
 21 24  1  0
 24 25  2  0
 25 26  1  0
 26 27  2  0
 27 28  1  0
 27 29  1  0
 29 30  2  0
 19 31  2  0
 31 10  1  0
 18 14  1  0
 30 24  1  0
M  END
> <ChEMBL ID>
CHEMBL1304346

> <Standard Type>
Potency

> <Standard Relation>
'='

> <Standard Value>
22387.2

> <Standard Units>
nM

> <Document ChEMBL ID>
CHEMBL1201862

$$$$

     RDKit          2D

 32 35  0  0  0  0  0  0  0  0999 V2000
   -6.0000   -5.1962    0.0000 C   0  0  0  0  0  0  0  0  0  0  0  0
   -5.2500   -6.4952    0.0000 O   0  0  0  0  0  0  0  0  0  0  0  0
   -3.7500   -6.4952    0.0000 C   0  0  0  0  0  0  0  0  0  0  0  0
   -3.0000   -5.1962    0.0000 C   0  0  0  0  0  0  0  0  0  0  0  0
   -1.5000   -5.1962    0.0000 C   0  0  0  0  0  0  0  0  0  0  0  0
   -0.7500   -3.8971    0.0000 C   0  0  0  0  0  0  0  0  0  0  0  0
    0.7500   -3.8971    0.0000 C   0  0  0  0  0  0  0  0  0  0  0  0
    1.5000   -2.5981    0.0000 C   0  0  0  0  0  0  0  0  0  0  0  0
    3.0000   -2.5981    0.0000 O   0  0  0  0  0  0  0  0  0  0  0  0
    0.7500   -1.2990    0.0000 N   0  0  0  0  0  0  0  0  0  0  0  0
    1.5000    0.0000    0.0000 C   0  0  0  0  0  0  0  0  0  0  0  0
    0.7500    1.2990    0.0000 N   0  0  0  0  0  0  0  0  0  0  0  0
    1.5000    2.5981    0.0000 C   0  0  0  0  0  0  0  0  0  0  0  0
    3.0000    2.5981    0.0000 C   0  0  0  0  0  0  0  0  0  0  0  0
    3.7500    3.8971    0.0000 C   0  0  0  0  0  0  0  0  0  0  0  0
    3.0000    5.1962    0.0000 C   0  0  0  0  0  0  0  0  0  0  0  0
    1.5000    5.1962    0.0000 C   0  0  0  0  0  0  0  0  0  0  0  0
    0.7500    3.8971    0.0000 C   0  0  0  0  0  0  0  0  0  0  0  0
   -0.7500    3.8971    0.0000 C   0  0  0  0  0  0  0  0  0  0  0  0
   -0.7500    1.2990    0.0000 C   0  0  0  0  0  0  0  0  0  0  0  0
   -1.5000    0.0000    0.0000 S   0  0  0  0  0  0  0  0  0  0  0  0
   -0.7500   -1.2990    0.0000 C   0  0  0  0  0  0  0  0  0  0  0  0
   -1.5000   -2.5981    0.0000 C   0  0  0  0  0  0  0  0  0  0  0  0
   -3.0000   -2.5981    0.0000 C   0  0  0  0  0  0  0  0  0  0  0  0
   -4.5000   -2.5981    0.0000 N   0  0  0  0  0  0  0  0  0  0  0  0
   -0.7500   -6.4952    0.0000 C   0  0  0  0  0  0  0  0  0  0  0  0
   -1.5000   -7.7942    0.0000 C   0  0  0  0  0  0  0  0  0  0  0  0
   -0.7500   -9.0933    0.0000 O   0  0  0  0  0  0  0  0  0  0  0  0
   -1.5000  -10.3923    0.0000 C   0  0  0  0  0  0  0  0  0  0  0  0
   -3.0000   -7.7942    0.0000 C   0  0  0  0  0  0  0  0  0  0  0  0
   -3.7500   -9.0933    0.0000 O   0  0  0  0  0  0  0  0  0  0  0  0
   -5.2500   -9.0933    0.0000 C   0  0  0  0  0  0  0  0  0  0  0  0
  1  2  1  0
  2  3  1  0
  3  4  2  0
  4  5  1  0
  5  6  1  0
  6  7  1  0
  7  8  1  0
  8  9  2  0
  8 10  1  0
 10 11  1  0
 11 12  1  0
 12 13  1  0
 13 14  2  0
 14 15  1  0
 15 16  2  0
 16 17  1  0
 17 18  2  0
 18 19  1  0
 12 20  1  0
 20 21  1  0
 21 22  1  0
 22 23  2  0
 23 24  1  0
 24 25  3  0
  5 26  2  0
 26 27  1  0
 27 28  1  0
 28 29  1  0
 27 30  2  0
 30 31  1  0
 31 32  1  0
 30  3  1  0
 23  6  1  0
 22 10  1  0
 18 13  1  0
M  END
> <ChEMBL ID>
CHEMBL1304351

> <Standard Type>
Potency

> <Standard Relation>
'='

> <Standard Value>
22387.2

> <Standard Units>
nM

> <Document ChEMBL ID>
CHEMBL1201862

$$$$

     RDKit          2D

 21 23  0  0  0  0  0  0  0  0999 V2000
    3.0000   -2.5981    0.0000 S   0  0  0  0  0  0  0  0  0  0  0  0
    1.5000   -2.5981    0.0000 C   0  0  0  0  0  0  0  0  0  0  0  0
    0.7500   -3.8971    0.0000 N   0  0  0  0  0  0  0  0  0  0  0  0
    1.5000   -5.1962    0.0000 C   0  0  0  0  0  0  0  0  0  0  0  0
    2.9918   -5.3529    0.0000 C   0  0  0  0  0  0  0  0  0  0  0  0
    3.3037   -6.8202    0.0000 C   0  0  0  0  0  0  0  0  0  0  0  0
    2.0046   -7.5702    0.0000 C   0  0  0  0  0  0  0  0  0  0  0  0
    0.8899   -6.5665    0.0000 C   0  0  0  0  0  0  0  0  0  0  0  0
    0.7500   -1.2990    0.0000 N   0  0  0  0  0  0  0  0  0  0  0  0
    1.5000    0.0000    0.0000 C   0  0  0  0  0  0  0  0  0  0  0  0
    0.7500    1.2990    0.0000 C   0  0  0  0  0  0  0  0  0  0  0  0
   -0.7500    1.2990    0.0000 N   0  0  0  0  0  0  0  0  0  0  0  0
   -1.5000    2.5981    0.0000 C   0  0  0  0  0  0  0  0  0  0  0  0
   -0.7500    3.8971    0.0000 C   0  0  0  0  0  0  0  0  0  0  0  0
   -1.5000    5.1962    0.0000 C   0  0  0  0  0  0  0  0  0  0  0  0
   -3.0000    5.1962    0.0000 C   0  0  0  0  0  0  0  0  0  0  0  0
   -3.7500    6.4952    0.0000 Cl  0  0  0  0  0  0  0  0  0  0  0  0
   -3.7500    3.8971    0.0000 C   0  0  0  0  0  0  0  0  0  0  0  0
   -3.0000    2.5981    0.0000 C   0  0  0  0  0  0  0  0  0  0  0  0
   -1.5000    0.0000    0.0000 C   0  0  0  0  0  0  0  0  0  0  0  0
   -0.7500   -1.2990    0.0000 C   0  0  0  0  0  0  0  0  0  0  0  0
  1  2  2  0
  2  3  1  0
  3  4  1  0
  4  5  1  0
  5  6  1  0
  6  7  1  0
  7  8  1  0
  2  9  1  0
  9 10  1  0
 10 11  1  0
 11 12  1  0
 12 13  1  0
 13 14  2  0
 14 15  1  0
 15 16  2  0
 16 17  1  0
 16 18  1  0
 18 19  2  0
 12 20  1  0
 20 21  1  0
  8  4  1  0
 21  9  1  0
 19 13  1  0
M  END
> <ChEMBL ID>
CHEMBL1304545

> <Standard Type>
Potency

> <Standard Relation>
'='

> <Standard Value>
22387.2

> <Standard Units>
nM

> <Document ChEMBL ID>
CHEMBL1201862

$$$$

     RDKit          2D

 25 27  0  0  0  0  0  0  0  0999 V2000
    3.7500   -1.2990    0.0000 C   0  0  0  0  0  0  0  0  0  0  0  0
    3.0000    0.0000    0.0000 O   0  0  0  0  0  0  0  0  0  0  0  0
    1.5000    0.0000    0.0000 C   0  0  0  0  0  0  0  0  0  0  0  0
    0.7500   -1.2990    0.0000 C   0  0  0  0  0  0  0  0  0  0  0  0
   -0.7500   -1.2990    0.0000 C   0  0  0  0  0  0  0  0  0  0  0  0
   -1.5000    0.0000    0.0000 C   0  0  0  0  0  0  0  0  0  0  0  0
   -0.7500    1.2990    0.0000 C   0  0  0  0  0  0  0  0  0  0  0  0
   -1.5000    2.5981    0.0000 C   0  0  0  0  0  0  0  0  0  0  0  0
   -3.0000    2.5981    0.0000 O   0  0  0  0  0  0  0  0  0  0  0  0
   -0.7500    3.8971    0.0000 N   0  0  0  0  0  0  0  0  0  0  0  0
   -1.5000    5.1962    0.0000 C   0  0  0  0  0  0  0  0  0  0  0  0
   -3.0000    5.1962    0.0000 S   0  0  0  0  0  0  0  0  0  0  0  0
   -0.7500    6.4952    0.0000 N   0  0  0  0  0  0  0  0  0  0  0  0
   -1.5000    7.7942    0.0000 C   0  0  0  0  0  0  0  0  0  0  0  0
   -3.0000    7.7942    0.0000 C   0  0  0  0  0  0  0  0  0  0  0  0
   -3.7500    9.0933    0.0000 C   0  0  0  0  0  0  0  0  0  0  0  0
   -3.0000   10.3923    0.0000 C   0  0  0  0  0  0  0  0  0  0  0  0
   -1.5000   10.3923    0.0000 C   0  0  0  0  0  0  0  0  0  0  0  0
   -0.7500    9.0933    0.0000 C   0  0  0  0  0  0  0  0  0  0  0  0
    0.7500    9.0933    0.0000 N   0  0  0  0  0  0  0  0  0  0  0  0
    1.6317   10.3068    0.0000 C   0  0  0  0  0  0  0  0  0  0  0  0
    3.0583    9.8433    0.0000 C   0  0  0  0  0  0  0  0  0  0  0  0
    3.0583    8.3433    0.0000 C   0  0  0  0  0  0  0  0  0  0  0  0
    1.6317    7.8797    0.0000 C   0  0  0  0  0  0  0  0  0  0  0  0
    0.7500    1.2990    0.0000 C   0  0  0  0  0  0  0  0  0  0  0  0
  1  2  1  0
  2  3  1  0
  3  4  2  0
  4  5  1  0
  5  6  2  0
  6  7  1  0
  7  8  1  0
  8  9  2  0
  8 10  1  0
 10 11  1  0
 11 12  2  0
 11 13  1  0
 13 14  1  0
 14 15  2  0
 15 16  1  0
 16 17  2  0
 17 18  1  0
 18 19  2  0
 19 20  1  0
 20 21  1  0
 21 22  1  0
 22 23  1  0
 23 24  1  0
  7 25  2  0
 25  3  1  0
 19 14  1  0
 24 20  1  0
M  END
> <ChEMBL ID>
CHEMBL1304868

> <Standard Type>
Potency

> <Standard Relation>
'='

> <Standard Value>
22387.2

> <Standard Units>
nM

> <Document ChEMBL ID>
CHEMBL1201862

$$$$

     RDKit          2D

 25 28  0  0  0  0  0  0  0  0999 V2000
    3.0000    0.0000    0.0000 C   0  0  0  0  0  0  0  0  0  0  0  0
    1.5000    0.0000    0.0000 N   0  0  0  0  0  0  0  0  0  0  0  0
    0.7500   -1.2990    0.0000 C   0  0  0  0  0  0  0  0  0  0  0  0
   -0.7500   -1.2990    0.0000 C   0  0  0  0  0  0  0  0  0  0  0  0
   -1.5000    0.0000    0.0000 C   0  0  0  0  0  0  0  0  0  0  0  0
   -0.7500    1.2990    0.0000 C   0  0  0  0  0  0  0  0  0  0  0  0
   -1.7537    2.4138    0.0000 S   0  0  0  0  0  0  0  0  0  0  0  0
   -3.1240    1.8037    0.0000 C   0  0  0  0  0  0  0  0  0  0  0  0
   -4.4943    2.4138    0.0000 N   0  0  0  0  0  0  0  0  0  0  0  0
   -5.7079    1.5321    0.0000 C   0  0  0  0  0  0  0  0  0  0  0  0
   -7.0782    2.1422    0.0000 S   0  0  0  0  0  0  0  0  0  0  0  0
   -7.2350    3.6340    0.0000 C   0  0  0  0  0  0  0  0  0  0  0  0
   -8.6053    4.2441    0.0000 C   0  0  0  0  0  0  0  0  0  0  0  0
   -9.8188    3.3624    0.0000 O   0  0  0  0  0  0  0  0  0  0  0  0
   -8.7621    5.7359    0.0000 N   0  0  0  0  0  0  0  0  0  0  0  0
   -7.5486    6.6175    0.0000 C   0  0  0  0  0  0  0  0  0  0  0  0
   -7.7053    8.1093    0.0000 C   0  0  0  0  0  0  0  0  0  0  0  0
   -9.0757    8.7194    0.0000 O   0  0  0  0  0  0  0  0  0  0  0  0
  -10.2892    7.8377    0.0000 C   0  0  0  0  0  0  0  0  0  0  0  0
  -10.1324    6.3460    0.0000 C   0  0  0  0  0  0  0  0  0  0  0  0
   -5.5511    0.0403    0.0000 N   0  0  0  0  0  0  0  0  0  0  0  0
   -4.1807   -0.5698    0.0000 C   0  0  0  0  0  0  0  0  0  0  0  0
   -4.0240   -2.0616    0.0000 N   0  0  0  0  0  0  0  0  0  0  0  0
   -2.9672    0.3119    0.0000 C   0  0  0  0  0  0  0  0  0  0  0  0
    0.7500    1.2990    0.0000 C   0  0  0  0  0  0  0  0  0  0  0  0
  1  2  1  0
  2  3  1  0
  3  4  1  0
  4  5  1  0
  5  6  2  0
  6  7  1  0
  7  8  1  0
  8  9  2  0
  9 10  1  0
 10 11  1  0
 11 12  1  0
 12 13  1  0
 13 14  2  0
 13 15  1  0
 15 16  1  0
 16 17  1  0
 17 18  1  0
 18 19  1  0
 19 20  1  0
 10 21  2  0
 21 22  1  0
 22 23  1  0
 22 24  2  0
  6 25  1  0
 25  2  1  0
 24  5  1  0
 24  8  1  0
 20 15  1  0
M  END
> <ChEMBL ID>
CHEMBL1305186

> <Standard Type>
Potency

> <Standard Relation>
'='

> <Standard Value>
22387.2

> <Standard Units>
nM

> <Document ChEMBL ID>
CHEMBL1201862

$$$$

     RDKit          2D

 29 32  0  0  0  0  0  0  0  0999 V2000
   -0.5490   -5.7452    0.0000 O   0  0  0  0  0  0  0  0  0  0  0  0
    0.7500   -6.4952    0.0000 S   0  0  0  0  0  0  0  0  0  0  0  0
    2.0490   -7.2452    0.0000 O   0  0  0  0  0  0  0  0  0  0  0  0
    1.5000   -5.1962    0.0000 N   0  0  0  0  0  0  0  0  0  0  0  0
    0.7500   -3.8971    0.0000 C   0  0  0  0  0  0  0  0  0  0  0  0
    1.5000   -2.5981    0.0000 N   0  0  0  0  0  0  0  0  0  0  0  0
    0.7500   -1.2990    0.0000 C   0  0  0  0  0  0  0  0  0  0  0  0
    1.5000    0.0000    0.0000 C   0  0  0  0  0  0  0  0  0  0  0  0
    0.7500    1.2990    0.0000 C   0  0  0  0  0  0  0  0  0  0  0  0
   -0.7500    1.2990    0.0000 C   0  0  0  0  0  0  0  0  0  0  0  0
   -1.5000    0.0000    0.0000 C   0  0  0  0  0  0  0  0  0  0  0  0
   -0.7500   -1.2990    0.0000 C   0  0  0  0  0  0  0  0  0  0  0  0
   -1.5000   -2.5981    0.0000 N   0  0  0  0  0  0  0  0  0  0  0  0
   -0.7500   -3.8971    0.0000 C   0  0  0  0  0  0  0  0  0  0  0  0
   -1.5000   -5.1962    0.0000 N   0  0  0  0  0  0  0  0  0  0  0  0
   -3.0000   -5.1962    0.0000 C   0  0  0  0  0  0  0  0  0  0  0  0
   -3.7500   -6.4952    0.0000 C   0  0  0  0  0  0  0  0  0  0  0  0
   -3.1399   -7.8655    0.0000 C   0  0  0  0  0  0  0  0  0  0  0  0
   -4.2546   -8.8692    0.0000 C   0  0  0  0  0  0  0  0  0  0  0  0
   -5.5537   -8.1192    0.0000 C   0  0  0  0  0  0  0  0  0  0  0  0
   -5.2418   -6.6520    0.0000 O   0  0  0  0  0  0  0  0  0  0  0  0
   -0.0000   -7.7942    0.0000 C   0  0  0  0  0  0  0  0  0  0  0  0
    0.7500   -9.0933    0.0000 C   0  0  0  0  0  0  0  0  0  0  0  0
   -0.0000  -10.3923    0.0000 C   0  0  0  0  0  0  0  0  0  0  0  0
    0.7500  -11.6913    0.0000 Cl  0  0  0  0  0  0  0  0  0  0  0  0
   -1.5000  -10.3923    0.0000 C   0  0  0  0  0  0  0  0  0  0  0  0
   -2.2500   -9.0933    0.0000 C   0  0  0  0  0  0  0  0  0  0  0  0
   -1.5000   -7.7942    0.0000 C   0  0  0  0  0  0  0  0  0  0  0  0
   -2.2500   -6.4952    0.0000 Cl  0  0  0  0  0  0  0  0  0  0  0  0
  1  2  2  0
  2  3  2  0
  2  4  1  0
  4  5  1  0
  5  6  2  0
  6  7  1  0
  7  8  2  0
  8  9  1  0
  9 10  2  0
 10 11  1  0
 11 12  2  0
 12 13  1  0
 13 14  2  0
 14 15  1  0
 15 16  1  0
 16 17  1  0
 17 18  1  0
 18 19  1  0
 19 20  1  0
 20 21  1  0
  2 22  1  0
 22 23  2  0
 23 24  1  0
 24 25  1  0
 24 26  2  0
 26 27  1  0
 27 28  2  0
 28 29  1  0
 14  5  1  0
 21 17  1  0
 28 22  1  0
 12  7  1  0
M  END
> <ChEMBL ID>
CHEMBL1305381

> <Standard Type>
Potency

> <Standard Relation>
'='

> <Standard Value>
22387.2

> <Standard Units>
nM

> <Document ChEMBL ID>
CHEMBL1201862

$$$$

     RDKit          2D

 31 32  0  0  0  0  0  0  0  0999 V2000
    5.2500    1.2990    0.0000 C   0  0  0  0  0  0  0  0  0  0  0  0
    3.7500    1.2990    0.0000 O   0  0  0  0  0  0  0  0  0  0  0  0
    3.0000    0.0000    0.0000 C   0  0  0  0  0  0  0  0  0  0  0  0
    3.7500   -1.2990    0.0000 O   0  0  0  0  0  0  0  0  0  0  0  0
    1.5000    0.0000    0.0000 C   0  0  0  0  0  0  0  0  0  0  0  0
    0.7500   -1.2990    0.0000 C   0  0  0  0  0  0  0  0  0  0  0  0
   -0.7500   -1.2990    0.0000 C   0  0  0  0  0  0  0  0  0  0  0  0
   -1.5000    0.0000    0.0000 C   0  0  0  0  0  0  0  0  0  0  0  0
   -0.7500    1.2990    0.0000 C   0  0  0  0  0  0  0  0  0  0  0  0
    0.7500    1.2990    0.0000 C   0  0  0  0  0  0  0  0  0  0  0  0
    1.5000    2.5981    0.0000 N   0  0  0  0  0  0  0  0  0  0  0  0
    0.7500    3.8971    0.0000 C   0  0  0  0  0  0  0  0  0  0  0  0
   -0.7500    3.8971    0.0000 S   0  0  0  0  0  0  0  0  0  0  0  0
    1.5000    5.1962    0.0000 N   0  0  0  0  0  0  0  0  0  0  0  0
    0.7500    6.4952    0.0000 C   0  0  0  0  0  0  0  0  0  0  0  0
   -0.7500    6.4952    0.0000 N   0  0  0  0  0  0  0  0  0  0  0  0
   -1.5000    7.7942    0.0000 C   0  0  0  0  0  0  0  0  0  0  0  0
   -0.7500    9.0933    0.0000 O   0  0  0  0  0  0  0  0  0  0  0  0
   -3.0000    7.7942    0.0000 C   0  0  0  0  0  0  0  0  0  0  0  0
   -3.7500    9.0933    0.0000 C   0  0  0  0  0  0  0  0  0  0  0  0
   -5.2500    9.0933    0.0000 C   0  0  0  0  0  0  0  0  0  0  0  0
   -6.0000    7.7942    0.0000 C   0  0  0  0  0  0  0  0  0  0  0  0
   -5.2500    6.4952    0.0000 C   0  0  0  0  0  0  0  0  0  0  0  0
   -3.7500    6.4952    0.0000 C   0  0  0  0  0  0  0  0  0  0  0  0
   -3.0000    5.1962    0.0000 N   0  0  0  0  0  4  0  0  0  0  0  0
   -3.7500    3.8971    0.0000 O   0  0  0  0  0  0  0  0  0  0  0  0
   -1.5000    5.1962    0.0000 O   0  0  0  0  0  1  0  0  0  0  0  0
    1.5000    7.7942    0.0000 C   0  0  0  0  0  0  0  0  0  0  0  0
    2.2500    9.0933    0.0000 Cl  0  0  0  0  0  0  0  0  0  0  0  0
    0.2010    8.5442    0.0000 Cl  0  0  0  0  0  0  0  0  0  0  0  0
    2.7990    7.0442    0.0000 Cl  0  0  0  0  0  0  0  0  0  0  0  0
  1  2  1  0
  2  3  1  0
  3  4  2  0
  3  5  1  0
  5  6  2  0
  6  7  1  0
  7  8  2  0
  8  9  1  0
  9 10  2  0
 10 11  1  0
 11 12  2  3
 12 13  1  0
 12 14  1  0
 14 15  1  0
 15 16  1  0
 16 17  1  0
 17 18  2  0
 17 19  1  0
 19 20  2  0
 20 21  1  0
 21 22  2  0
 22 23  1  0
 23 24  2  0
 24 25  1  0
 25 26  2  0
 25 27  1  0
 15 28  1  0
 28 29  1  0
 28 30  1  0
 28 31  1  0
 10  5  1  0
 24 19  1  0
M  CHG  2  25   1  27  -1
M  END
> <ChEMBL ID>
CHEMBL1305395

> <Standard Type>
Potency

> <Standard Relation>
'='

> <Standard Value>
22387.2

> <Standard Units>
nM

> <Document ChEMBL ID>
CHEMBL1201862

$$$$

     RDKit          2D

 22 24  0  0  0  0  0  0  0  0999 V2000
    3.4182   -5.2382    0.0000 C   0  0  0  0  0  0  0  0  0  0  0  0
    3.8817   -3.8116    0.0000 N   0  0  0  0  0  0  0  0  0  0  0  0
    5.3083   -3.3481    0.0000 C   0  0  0  0  0  0  0  0  0  0  0  0
    5.3083   -1.8481    0.0000 C   0  0  0  0  0  0  0  0  0  0  0  0
    3.8817   -1.3846    0.0000 C   0  0  0  0  0  0  0  0  0  0  0  0
    3.0000   -2.5981    0.0000 C   0  0  0  0  0  0  0  0  0  0  0  0
    1.5000   -2.5981    0.0000 C   0  0  0  0  0  0  0  0  0  0  0  0
    0.7500   -1.2990    0.0000 C   0  0  0  0  0  0  0  0  0  0  0  0
    1.5000    0.0000    0.0000 C   0  0  0  0  0  0  0  0  0  0  0  0
    3.0000    0.0000    0.0000 O   0  0  0  0  0  0  0  0  0  0  0  0
    0.7500    1.2990    0.0000 N   0  0  0  0  0  0  0  0  0  0  0  0
   -0.7500    1.2990    0.0000 C   0  0  0  0  0  0  0  0  0  0  0  0
   -1.5000    2.5981    0.0000 O   0  0  0  0  0  0  0  0  0  0  0  0
   -1.5000    0.0000    0.0000 N   0  0  0  0  0  0  0  0  0  0  0  0
   -3.0000    0.0000    0.0000 C   0  0  0  0  0  0  0  0  0  0  0  0
   -3.7500    1.2990    0.0000 C   0  0  0  0  0  0  0  0  0  0  0  0
   -5.2418    1.4558    0.0000 C   0  0  0  0  0  0  0  0  0  0  0  0
   -5.5537    2.9231    0.0000 C   0  0  0  0  0  0  0  0  0  0  0  0
   -4.2546    3.6731    0.0000 C   0  0  0  0  0  0  0  0  0  0  0  0
   -3.1399    2.6694    0.0000 O   0  0  0  0  0  0  0  0  0  0  0  0
   -0.7500   -1.2990    0.0000 C   0  0  0  0  0  0  0  0  0  0  0  0
   -1.5000   -2.5981    0.0000 O   0  0  0  0  0  0  0  0  0  0  0  0
  1  2  1  0
  2  3  1  0
  3  4  2  0
  4  5  1  0
  5  6  2  0
  6  7  1  0
  7  8  2  0
  8  9  1  0
  9 10  2  0
  9 11  1  0
 11 12  1  0
 12 13  2  0
 12 14  1  0
 14 15  1  0
 15 16  1  0
 16 17  2  0
 17 18  1  0
 18 19  2  0
 19 20  1  0
 14 21  1  0
 21 22  2  0
  6  2  1  0
 21  8  1  0
 20 16  1  0
M  END
> <ChEMBL ID>
CHEMBL1305441

> <Standard Type>
Potency

> <Standard Relation>
'='

> <Standard Value>
22387.2

> <Standard Units>
nM

> <Document ChEMBL ID>
CHEMBL1201862

$$$$

     RDKit          2D

 24 27  0  0  0  0  0  0  0  0999 V2000
   -8.8573   -9.4952    0.0000 C   0  0  0  0  0  0  0  0  0  0  0  0
   -8.8573   -7.9952    0.0000 C   0  0  0  0  0  0  0  0  0  0  0  0
  -10.1563   -7.2452    0.0000 C   0  0  0  0  0  0  0  0  0  0  0  0
  -10.1563   -5.7452    0.0000 C   0  0  0  0  0  0  0  0  0  0  0  0
   -8.8573   -4.9952    0.0000 C   0  0  0  0  0  0  0  0  0  0  0  0
   -7.5583   -5.7452    0.0000 C   0  0  0  0  0  0  0  0  0  0  0  0
   -6.1317   -5.2817    0.0000 S   0  0  0  0  0  0  0  0  0  0  0  0
   -5.2500   -6.4952    0.0000 C   0  0  0  0  0  0  0  0  0  0  0  0
   -3.7500   -6.4952    0.0000 N   0  0  0  0  0  0  0  0  0  0  0  0
   -3.0000   -5.1962    0.0000 N   0  0  0  0  0  0  0  0  0  0  0  0
   -1.5000   -5.1962    0.0000 C   0  0  0  0  0  0  0  0  0  0  0  0
   -0.7500   -6.4952    0.0000 O   0  0  0  0  0  0  0  0  0  0  0  0
   -0.7500   -3.8971    0.0000 C   0  0  0  0  0  0  0  0  0  0  0  0
    0.7500   -3.8971    0.0000 C   0  0  0  0  0  0  0  0  0  0  0  0
    1.5000   -2.5981    0.0000 O   0  0  0  0  0  0  0  0  0  0  0  0
    0.7500   -1.2990    0.0000 C   0  0  0  0  0  0  0  0  0  0  0  0
    1.5000    0.0000    0.0000 C   0  0  0  0  0  0  0  0  0  0  0  0
    0.7500    1.2990    0.0000 C   0  0  0  0  0  0  0  0  0  0  0  0
   -0.7500    1.2990    0.0000 C   0  0  0  0  0  0  0  0  0  0  0  0
   -1.5000    0.0000    0.0000 C   0  0  0  0  0  0  0  0  0  0  0  0
   -0.7500   -1.2990    0.0000 C   0  0  0  0  0  0  0  0  0  0  0  0
   -1.5000   -2.5981    0.0000 O   0  0  0  0  0  0  0  0  0  0  0  0
   -6.1317   -7.7087    0.0000 N   0  0  0  0  0  0  0  0  0  0  0  0
   -7.5583   -7.2452    0.0000 C   0  0  0  0  0  0  0  0  0  0  0  0
  1  2  1  0
  2  3  2  0
  3  4  1  0
  4  5  2  0
  5  6  1  0
  6  7  1  0
  7  8  1  0
  8  9  1  0
  9 10  1  0
 10 11  1  0
 11 12  2  0
 11 13  1  0
 13 14  1  0
 14 15  1  0
 15 16  1  0
 16 17  2  0
 17 18  1  0
 18 19  2  0
 19 20  1  0
 20 21  2  0
 21 22  1  0
  8 23  2  0
 23 24  1  0
 24  2  1  0
 24  6  2  0
 22 13  1  0
 21 16  1  0
M  END
> <ChEMBL ID>
CHEMBL1305472

> <Standard Type>
Potency

> <Standard Relation>
'='

> <Standard Value>
22387.2

> <Standard Units>
nM

> <Document ChEMBL ID>
CHEMBL1201862

$$$$

     RDKit          2D

 24 26  0  0  0  0  0  0  0  0999 V2000
    3.0000    0.0000    0.0000 C   0  0  0  0  0  0  0  0  0  0  0  0
    1.5000    0.0000    0.0000 C   0  0  0  0  0  0  0  0  0  0  0  0
    0.7500   -1.2990    0.0000 C   0  0  0  0  0  0  0  0  0  0  0  0
   -0.7500   -1.2990    0.0000 C   0  0  0  0  0  0  0  0  0  0  0  0
   -1.5000    0.0000    0.0000 C   0  0  0  0  0  0  0  0  0  0  0  0
   -0.7500    1.2990    0.0000 C   0  0  0  0  0  0  0  0  0  0  0  0
    0.7500    1.2990    0.0000 C   0  0  0  0  0  0  0  0  0  0  0  0
    1.5000    2.5981    0.0000 C   0  0  0  0  0  0  0  0  0  0  0  0
    0.7500    3.8971    0.0000 N   0  0  0  0  0  0  0  0  0  0  0  0
   -0.7418    4.0539    0.0000 C   0  0  0  0  0  0  0  0  0  0  0  0
   -1.0537    5.5211    0.0000 C   0  0  0  0  0  0  0  0  0  0  0  0
   -2.4240    6.1312    0.0000 N   0  0  0  0  0  0  0  0  0  0  0  0
   -2.5808    7.6230    0.0000 C   0  0  0  0  0  0  0  0  0  0  0  0
   -1.3672    8.5047    0.0000 O   0  0  0  0  0  0  0  0  0  0  0  0
   -3.9511    8.2331    0.0000 C   0  0  0  0  0  0  0  0  0  0  0  0
   -4.1079    9.7249    0.0000 O   0  0  0  0  0  0  0  0  0  0  0  0
   -5.4782   10.3350    0.0000 C   0  0  0  0  0  0  0  0  0  0  0  0
   -5.6350   11.8268    0.0000 C   0  0  0  0  0  0  0  0  0  0  0  0
   -7.0053   12.4369    0.0000 C   0  0  0  0  0  0  0  0  0  0  0  0
   -8.2188   11.5552    0.0000 C   0  0  0  0  0  0  0  0  0  0  0  0
   -8.0620   10.0634    0.0000 C   0  0  0  0  0  0  0  0  0  0  0  0
   -6.6917    9.4533    0.0000 C   0  0  0  0  0  0  0  0  0  0  0  0
    0.2454    6.2711    0.0000 C   0  0  0  0  0  0  0  0  0  0  0  0
    1.3601    5.2674    0.0000 N   0  0  0  0  0  0  0  0  0  0  0  0
  1  2  1  0
  2  3  2  0
  3  4  1  0
  4  5  2  0
  5  6  1  0
  6  7  2  0
  7  8  1  0
  8  9  1  0
  9 10  1  0
 10 11  2  0
 11 12  1  0
 12 13  1  0
 13 14  2  0
 13 15  1  0
 15 16  1  0
 16 17  1  0
 17 18  2  0
 18 19  1  0
 19 20  2  0
 20 21  1  0
 21 22  2  0
 11 23  1  0
 23 24  2  0
  7  2  1  0
 24  9  1  0
 22 17  1  0
M  END
> <ChEMBL ID>
CHEMBL1305580

> <Standard Type>
Potency

> <Standard Relation>
'='

> <Standard Value>
22387.2

> <Standard Units>
nM

> <Document ChEMBL ID>
CHEMBL1201862

$$$$

     RDKit          2D

 28 31  0  0  0  0  0  0  0  0999 V2000
  -15.0533   -7.6675    0.0000 C   0  0  0  0  0  0  0  0  0  0  0  0
  -13.6267   -8.1310    0.0000 O   0  0  0  0  0  0  0  0  0  0  0  0
  -12.5120   -7.1273    0.0000 C   0  0  0  0  0  0  0  0  0  0  0  0
  -12.8238   -5.6601    0.0000 C   0  0  0  0  0  0  0  0  0  0  0  0
  -11.7091   -4.6564    0.0000 C   0  0  0  0  0  0  0  0  0  0  0  0
  -10.2825   -5.1199    0.0000 C   0  0  0  0  0  0  0  0  0  0  0  0
   -9.9707   -6.5871    0.0000 C   0  0  0  0  0  0  0  0  0  0  0  0
   -8.5441   -7.0506    0.0000 C   0  0  0  0  0  0  0  0  0  0  0  0
   -7.3305   -6.1690    0.0000 N   0  0  0  0  0  0  0  0  0  0  0  0
   -6.1170   -7.0506    0.0000 C   0  0  0  0  0  0  0  0  0  0  0  0
   -4.6904   -6.5871    0.0000 C   0  0  0  0  0  0  0  0  0  0  0  0
   -4.3786   -5.1199    0.0000 S   0  0  0  0  0  0  0  0  0  0  0  0
   -2.9520   -4.6564    0.0000 C   0  0  0  0  0  0  0  0  0  0  0  0
   -2.6401   -3.1891    0.0000 C   0  0  0  0  0  0  0  0  0  0  0  0
   -3.7548   -2.1855    0.0000 O   0  0  0  0  0  0  0  0  0  0  0  0
   -1.2135   -2.7256    0.0000 N   0  0  0  0  0  0  0  0  0  0  0  0
   -0.0000   -3.6073    0.0000 C   0  0  0  0  0  0  0  0  0  0  0  0
    1.2135   -2.7256    0.0000 C   0  0  0  0  0  0  0  0  0  0  0  0
    0.7500   -1.2990    0.0000 C   0  0  0  0  0  0  0  0  0  0  0  0
    1.5000    0.0000    0.0000 C   0  0  0  0  0  0  0  0  0  0  0  0
    0.7500    1.2990    0.0000 C   0  0  0  0  0  0  0  0  0  0  0  0
   -0.7500    1.2990    0.0000 C   0  0  0  0  0  0  0  0  0  0  0  0
   -1.5000    0.0000    0.0000 C   0  0  0  0  0  0  0  0  0  0  0  0
   -0.7500   -1.2990    0.0000 C   0  0  0  0  0  0  0  0  0  0  0  0
   -6.5805   -8.4772    0.0000 C   0  0  0  0  0  0  0  0  0  0  0  0
   -5.6989   -9.6908    0.0000 C   0  0  0  0  0  0  0  0  0  0  0  0
   -8.0805   -8.4772    0.0000 O   0  0  0  0  0  0  0  0  0  0  0  0
  -11.0854   -7.5908    0.0000 C   0  0  0  0  0  0  0  0  0  0  0  0
  1  2  1  0
  2  3  1  0
  3  4  2  0
  4  5  1  0
  5  6  2  0
  6  7  1  0
  7  8  1  0
  8  9  2  0
  9 10  1  0
 10 11  1  0
 11 12  1  0
 12 13  1  0
 13 14  1  0
 14 15  2  0
 14 16  1  0
 16 17  1  0
 17 18  1  0
 18 19  1  0
 19 20  2  0
 20 21  1  0
 21 22  2  0
 22 23  1  0
 23 24  2  0
 10 25  2  0
 25 26  1  0
 25 27  1  0
  7 28  2  0
 28  3  1  0
 27  8  1  0
 24 16  1  0
 24 19  1  0
M  END
> <ChEMBL ID>
CHEMBL1305660

> <Standard Type>
Potency

> <Standard Relation>
'='

> <Standard Value>
22387.2

> <Standard Units>
nM

> <Document ChEMBL ID>
CHEMBL1201862

$$$$

     RDKit          2D

 31 34  0  0  0  0  0  0  0  0999 V2000
    0.0000    9.4730    0.0000 Cl  0  0  0  0  0  0  0  0  0  0  0  0
    5.9215    8.4730    0.0000 O   0  0  0  0  0  0  0  0  0  0  0  0
    5.6097    7.0058    0.0000 C   0  0  0  0  0  0  0  0  0  0  0  0
    6.7244    6.0021    0.0000 C   0  0  0  0  0  0  0  0  0  0  0  0
    8.1916    6.3139    0.0000 C   0  0  0  0  0  0  0  0  0  0  0  0
    8.9416    5.0149    0.0000 C   0  0  0  0  0  0  0  0  0  0  0  0
    7.9379    3.9002    0.0000 C   0  0  0  0  0  0  0  0  0  0  0  0
    8.2498    2.4330    0.0000 C   0  0  0  0  0  0  0  0  0  0  0  0
    7.1350    1.4293    0.0000 N   0  0  0  0  0  0  0  0  0  0  0  0
    7.2918   -0.0625    0.0000 C   0  0  0  0  0  0  0  0  0  0  0  0
    5.9215   -0.6726    0.0000 C   0  0  0  0  0  0  0  0  0  0  0  0
    5.6097   -2.1398    0.0000 Cl  0  0  0  0  0  0  0  0  0  0  0  0
    4.9178    0.4421    0.0000 C   0  0  0  0  0  0  0  0  0  0  0  0
    5.6678    1.7411    0.0000 N   0  0  0  0  0  0  0  0  0  0  0  0
    6.5676    4.5103    0.0000 O   0  0  0  0  0  0  0  0  0  0  0  0
    4.1831    6.5422    0.0000 N   0  0  0  0  0  0  0  0  0  0  0  0
    3.0684    7.5459    0.0000 C   0  0  0  0  0  0  0  0  0  0  0  0
    1.6418    7.0824    0.0000 C   0  0  0  0  0  0  0  0  0  0  0  0
    1.3299    5.6152    0.0000 N   0  0  0  0  0  0  0  0  0  0  0  0
   -0.0967    5.1517    0.0000 C   0  0  0  0  0  0  0  0  0  0  0  0
   -0.4086    3.6844    0.0000 C   0  0  0  0  0  0  0  0  0  0  0  0
   -1.8351    3.2209    0.0000 C   0  0  0  0  0  0  0  0  0  0  0  0
   -2.1470    1.7537    0.0000 C   0  0  0  0  0  0  0  0  0  0  0  0
   -1.0323    0.7500    0.0000 C   0  0  0  0  0  0  0  0  0  0  0  0
    0.3943    1.2135    0.0000 C   0  0  0  0  0  0  0  0  0  0  0  0
    0.7062    2.6807    0.0000 C   0  0  0  0  0  0  0  0  0  0  0  0
    1.2760    0.0000    0.0000 O   0  0  0  0  0  0  0  0  0  0  0  0
    0.3943   -1.2135    0.0000 C   0  0  0  0  0  0  0  0  0  0  0  0
   -1.0323   -0.7500    0.0000 O   0  0  0  0  0  0  0  0  0  0  0  0
    2.4446    4.6115    0.0000 C   0  0  0  0  0  0  0  0  0  0  0  0
    3.8712    5.0750    0.0000 C   0  0  0  0  0  0  0  0  0  0  0  0
  2  3  2  0
  3  4  1  0
  4  5  2  0
  5  6  1  0
  6  7  2  0
  7  8  1  0
  8  9  1  0
  9 10  1  0
 10 11  2  0
 11 12  1  0
 11 13  1  0
 13 14  2  0
  7 15  1  0
  3 16  1  0
 16 17  1  0
 17 18  1  0
 18 19  1  0
 19 20  1  0
 20 21  1  0
 21 22  2  0
 22 23  1  0
 23 24  2  0
 24 25  1  0
 25 26  2  0
 25 27  1  0
 27 28  1  0
 28 29  1  0
 19 30  1  0
 30 31  1  0
 15  4  1  0
 31 16  1  0
 14  9  1  0
 26 21  1  0
 29 24  1  0
M  END
> <ChEMBL ID>
CHEMBL1305805

> <Standard Type>
Potency

> <Standard Relation>
'='

> <Standard Value>
22387.2

> <Standard Units>
nM

> <Document ChEMBL ID>
CHEMBL1201862

$$$$

     RDKit          2D

 20 22  0  0  0  0  0  0  0  0999 V2000
    3.0000    0.0000    0.0000 C   0  0  0  0  0  0  0  0  0  0  0  0
    1.5000    0.0000    0.0000 C   0  0  0  0  0  0  0  0  0  0  0  0
    0.7500   -1.2990    0.0000 C   0  0  0  0  0  0  0  0  0  0  0  0
   -0.7500   -1.2990    0.0000 C   0  0  0  0  0  0  0  0  0  0  0  0
   -1.5000    0.0000    0.0000 C   0  0  0  0  0  0  0  0  0  0  0  0
   -0.7500    1.2990    0.0000 C   0  0  0  0  0  0  0  0  0  0  0  0
   -1.5000    2.5981    0.0000 O   0  0  0  0  0  0  0  0  0  0  0  0
   -0.7500    3.8971    0.0000 C   0  0  0  0  0  0  0  0  0  0  0  0
   -1.5000    5.1962    0.0000 C   0  0  0  0  0  0  0  0  0  0  0  0
   -2.9918    5.3529    0.0000 N   0  0  0  0  0  0  0  0  0  0  0  0
   -3.3037    6.8202    0.0000 C   0  0  0  0  0  0  0  0  0  0  0  0
   -4.6740    7.4303    0.0000 C   0  0  0  0  0  0  0  0  0  0  0  0
   -5.9730    6.6803    0.0000 C   0  0  0  0  0  0  0  0  0  0  0  0
   -7.0877    7.6840    0.0000 C   0  0  0  0  0  0  0  0  0  0  0  0
   -6.4776    9.0543    0.0000 C   0  0  0  0  0  0  0  0  0  0  0  0
   -7.2276   10.3533    0.0000 Br  0  0  0  0  0  0  0  0  0  0  0  0
   -4.9858    8.8975    0.0000 O   0  0  0  0  0  0  0  0  0  0  0  0
   -2.0046    7.5702    0.0000 N   0  0  0  0  0  0  0  0  0  0  0  0
   -0.8899    6.5665    0.0000 O   0  0  0  0  0  0  0  0  0  0  0  0
    0.7500    1.2990    0.0000 C   0  0  0  0  0  0  0  0  0  0  0  0
  1  2  1  0
  2  3  2  0
  3  4  1  0
  4  5  2  0
  5  6  1  0
  6  7  1  0
  7  8  1  0
  8  9  1  0
  9 10  2  0
 10 11  1  0
 11 12  1  0
 12 13  2  0
 13 14  1  0
 14 15  2  0
 15 16  1  0
 15 17  1  0
 11 18  2  0
 18 19  1  0
  6 20  2  0
 20  2  1  0
 19  9  1  0
 17 12  1  0
M  END
> <ChEMBL ID>
CHEMBL1305807

> <Standard Type>
Potency

> <Standard Relation>
'='

> <Standard Value>
22387.2

> <Standard Units>
nM

> <Document ChEMBL ID>
CHEMBL1201862

$$$$

     RDKit          2D

 17 19  0  0  0  0  0  0  0  0999 V2000
    1.5000    0.0000    0.0000 C   0  0  0  0  0  0  0  0  0  0  0  0
    0.7500   -1.2990    0.0000 C   0  0  0  0  0  0  0  0  0  0  0  0
   -0.7500   -1.2990    0.0000 C   0  0  0  0  0  0  0  0  0  0  0  0
   -1.5000    0.0000    0.0000 C   0  0  0  0  0  0  0  0  0  0  0  0
   -3.0000    0.0000    0.0000 C   0  0  0  0  0  0  0  0  0  0  0  0
   -3.8817   -1.2135    0.0000 N   0  0  0  0  0  0  0  0  0  0  0  0
   -5.3083   -0.7500    0.0000 N   0  0  0  0  0  0  0  0  0  0  0  0
   -6.5218   -1.6317    0.0000 C   0  0  0  0  0  0  0  0  0  0  0  0
   -7.8921   -1.0216    0.0000 C   0  0  0  0  0  0  0  0  0  0  0  0
   -9.1056   -1.9033    0.0000 C   0  0  0  0  0  0  0  0  0  0  0  0
   -8.9488   -3.3950    0.0000 C   0  0  0  0  0  0  0  0  0  0  0  0
   -7.5785   -4.0051    0.0000 C   0  0  0  0  0  0  0  0  0  0  0  0
   -6.3650   -3.1235    0.0000 C   0  0  0  0  0  0  0  0  0  0  0  0
   -5.3083    0.7500    0.0000 C   0  0  0  0  0  0  0  0  0  0  0  0
   -3.8817    1.2135    0.0000 C   0  0  0  0  0  0  0  0  0  0  0  0
   -0.7500    1.2990    0.0000 C   0  0  0  0  0  0  0  0  0  0  0  0
    0.7500    1.2990    0.0000 C   0  0  0  0  0  0  0  0  0  0  0  0
  1  2  2  0
  2  3  1  0
  3  4  2  0
  4  5  1  0
  5  6  2  0
  6  7  1  0
  7  8  1  0
  8  9  2  0
  9 10  1  0
 10 11  2  0
 11 12  1  0
 12 13  2  0
  7 14  1  0
 14 15  1  0
  4 16  1  0
 16 17  2  0
 17  1  1  0
 15  5  1  0
 13  8  1  0
M  END
> <ChEMBL ID>
CHEMBL1305810

> <Standard Type>
Potency

> <Standard Relation>
'='

> <Standard Value>
22387.2

> <Standard Units>
nM

> <Document ChEMBL ID>
CHEMBL1201862

$$$$

     RDKit          2D

 28 30  0  0  0  0  0  0  0  0999 V2000
   -0.7500   -3.8971    0.0000 C   0  0  0  0  0  0  0  0  0  0  0  0
   -1.5000   -2.5981    0.0000 O   0  0  0  0  0  0  0  0  0  0  0  0
   -0.7500   -1.2990    0.0000 C   0  0  0  0  0  0  0  0  0  0  0  0
    0.7500   -1.2990    0.0000 C   0  0  0  0  0  0  0  0  0  0  0  0
    1.5000    0.0000    0.0000 C   0  0  0  0  0  0  0  0  0  0  0  0
    0.7500    1.2990    0.0000 C   0  0  0  0  0  0  0  0  0  0  0  0
    1.5000    2.5981    0.0000 O   0  0  0  0  0  0  0  0  0  0  0  0
    3.0000    2.5981    0.0000 C   0  0  0  0  0  0  0  0  0  0  0  0
   -0.7500    1.2990    0.0000 C   0  0  0  0  0  0  0  0  0  0  0  0
   -1.5000    2.5981    0.0000 C   0  0  0  0  0  0  0  0  0  0  0  0
   -2.9918    2.7549    0.0000 C   0  0  0  0  0  0  0  0  0  0  0  0
   -3.9955    1.6402    0.0000 C   0  0  0  0  0  0  0  0  0  0  0  0
   -5.4627    1.9520    0.0000 C   0  0  0  0  0  0  0  0  0  0  0  0
   -3.5320    0.2136    0.0000 O   0  0  0  0  0  0  0  0  0  0  0  0
   -3.3037    4.2221    0.0000 C   0  0  0  0  0  0  0  0  0  0  0  0
   -4.6740    4.8322    0.0000 O   0  0  0  0  0  0  0  0  0  0  0  0
   -2.0046    4.9721    0.0000 C   0  0  0  0  0  0  0  0  0  0  0  0
   -1.8478    6.4639    0.0000 O   0  0  0  0  0  0  0  0  0  0  0  0
   -0.8899    3.9684    0.0000 N   0  0  0  0  0  0  0  0  0  0  0  0
    0.5773    4.2803    0.0000 C   0  0  0  0  0  0  0  0  0  0  0  0
    1.0409    5.7068    0.0000 C   0  0  0  0  0  0  0  0  0  0  0  0
    2.5081    6.0187    0.0000 N   0  0  0  0  0  0  0  0  0  0  0  0
    3.5118    4.9040    0.0000 C   0  0  0  0  0  0  0  0  0  0  0  0
    4.9790    5.2159    0.0000 C   0  0  0  0  0  0  0  0  0  0  0  0
    5.4425    6.6424    0.0000 O   0  0  0  0  0  0  0  0  0  0  0  0
    4.4388    7.7572    0.0000 C   0  0  0  0  0  0  0  0  0  0  0  0
    2.9716    7.4453    0.0000 C   0  0  0  0  0  0  0  0  0  0  0  0
   -1.5000   -0.0000    0.0000 C   0  0  0  0  0  0  0  0  0  0  0  0
  1  2  1  0
  2  3  1  0
  3  4  2  0
  4  5  1  0
  5  6  2  0
  6  7  1  0
  7  8  1  0
  6  9  1  0
  9 10  1  0
 10 11  1  0
 11 12  1  0
 12 13  1  0
 12 14  2  0
 11 15  2  0
 15 16  1  0
 15 17  1  0
 17 18  2  0
 17 19  1  0
 19 20  1  0
 20 21  1  0
 21 22  1  0
 22 23  1  0
 23 24  1  0
 24 25  1  0
 25 26  1  0
 26 27  1  0
  9 28  2  0
 28  3  1  0
 19 10  1  0
 27 22  1  0
M  END
> <ChEMBL ID>
CHEMBL1305851

> <Standard Type>
Potency

> <Standard Relation>
'='

> <Standard Value>
22387.2

> <Standard Units>
nM

> <Document ChEMBL ID>
CHEMBL1201862

$$$$

     RDKit          2D

 19 20  0  0  0  0  0  0  0  0999 V2000
   -3.9713   -6.1256    0.0000 C   0  0  0  0  0  0  0  0  0  0  0  0
   -2.4787   -6.2750    0.0000 C   0  0  0  0  0  0  0  0  0  0  0  0
   -2.8850   -7.7189    0.0000 C   0  0  0  0  0  0  0  0  0  0  0  0
   -1.1273   -6.9258    0.0000 C   0  0  0  0  0  0  0  0  0  0  0  0
    0.1121   -6.0808    0.0000 C   0  0  0  0  0  0  0  0  0  0  0  0
    1.4635   -6.7316    0.0000 O   0  0  0  0  0  0  0  0  0  0  0  0
   -0.0000   -4.5850    0.0000 C   0  0  0  0  0  0  0  0  0  0  0  0
    1.3515   -3.9342    0.0000 C   0  0  0  0  0  0  0  0  0  0  0  0
    1.6852   -2.4718    0.0000 N   0  0  0  0  0  0  0  0  0  0  0  0
    0.7500   -1.2990    0.0000 C   0  0  0  0  0  0  0  0  0  0  0  0
    1.5000    0.0000    0.0000 C   0  0  0  0  0  0  0  0  0  0  0  0
    0.7500    1.2990    0.0000 C   0  0  0  0  0  0  0  0  0  0  0  0
   -0.7500    1.2990    0.0000 C   0  0  0  0  0  0  0  0  0  0  0  0
   -1.5000    0.0000    0.0000 C   0  0  0  0  0  0  0  0  0  0  0  0
   -0.7500   -1.2990    0.0000 C   0  0  0  0  0  0  0  0  0  0  0  0
   -1.6852   -2.4718    0.0000 N   0  0  0  0  0  0  0  0  0  0  0  0
   -1.3515   -3.9342    0.0000 C   0  0  0  0  0  0  0  0  0  0  0  0
   -2.5908   -4.7792    0.0000 C   0  0  0  0  0  0  0  0  0  0  0  0
    2.6852    0.0000    0.0000 Cl  0  0  0  0  0  0  0  0  0  0  0  0
  1  2  1  0
  2  3  1  0
  2  4  1  0
  4  5  1  0
  5  6  2  0
  5  7  1  0
  7  8  2  0
  8  9  1  0
  9 10  1  0
 10 11  2  0
 11 12  1  0
 12 13  2  0
 13 14  1  0
 14 15  2  0
 15 16  1  0
 16 17  2  0
 17 18  1  0
 18  2  1  0
 17  7  1  0
 15 10  1  0
M  END
> <ChEMBL ID>
CHEMBL1306086

> <Standard Type>
Potency

> <Standard Relation>
'='

> <Standard Value>
22387.2

> <Standard Units>
nM

> <Document ChEMBL ID>
CHEMBL1201862

$$$$

     RDKit          2D

 30 34  0  0  0  0  0  0  0  0999 V2000
    3.0000    0.0000    0.0000 O   0  0  0  0  0  0  0  0  0  0  0  0
    1.5000    0.0000    0.0000 C   0  0  0  0  0  0  0  0  0  0  0  0
    0.7500   -1.2990    0.0000 C   0  0  0  0  0  0  0  0  0  0  0  0
   -0.7500   -1.2990    0.0000 C   0  0  0  0  0  0  0  0  0  0  0  0
   -1.5000    0.0000    0.0000 C   0  0  0  0  0  0  0  0  0  0  0  0
   -3.0000    0.0000    0.0000 N   0  0  0  0  0  0  0  0  0  0  0  0
   -3.7500    1.2990    0.0000 C   0  0  0  0  0  0  0  0  0  0  0  0
   -5.2500    1.2990    0.0000 C   0  0  0  0  0  0  0  0  0  0  0  0
   -6.0000    0.0000    0.0000 N   0  0  0  0  0  0  0  0  0  0  0  0
   -7.5000    0.0000    0.0000 C   0  0  0  0  0  0  0  0  0  0  0  0
   -8.2500    1.2990    0.0000 C   0  0  0  0  0  0  0  0  0  0  0  0
   -7.5000    2.5981    0.0000 C   0  0  0  0  0  0  0  0  0  0  0  0
   -8.2500    3.8971    0.0000 C   0  0  0  0  0  0  0  0  0  0  0  0
   -9.7500    3.8971    0.0000 C   0  0  0  0  0  0  0  0  0  0  0  0
  -10.5000    2.5981    0.0000 C   0  0  0  0  0  0  0  0  0  0  0  0
   -9.7500    1.2990    0.0000 N   0  0  0  0  0  0  0  0  0  0  0  0
   -8.2500   -1.2990    0.0000 C   0  0  0  0  0  0  0  0  0  0  0  0
   -9.7418   -1.4558    0.0000 N   0  0  0  0  0  0  0  0  0  0  0  0
  -10.0537   -2.9231    0.0000 N   0  0  0  0  0  0  0  0  0  0  0  0
   -8.7546   -3.6731    0.0000 N   0  0  0  0  0  0  0  0  0  0  0  0
   -7.6399   -2.6694    0.0000 N   0  0  0  0  0  0  0  0  0  0  0  0
   -6.1727   -2.9812    0.0000 C   0  0  0  0  0  0  0  0  0  0  0  0
   -5.0580   -1.9775    0.0000 C   0  0  0  0  0  0  0  0  0  0  0  0
   -3.7589   -2.7275    0.0000 C   0  0  0  0  0  0  0  0  0  0  0  0
   -4.0708   -4.1947    0.0000 C   0  0  0  0  0  0  0  0  0  0  0  0
   -5.5626   -4.3515    0.0000 C   0  0  0  0  0  0  0  0  0  0  0  0
   -5.2500   -1.2990    0.0000 C   0  0  0  0  0  0  0  0  0  0  0  0
   -3.7500   -1.2990    0.0000 C   0  0  0  0  0  0  0  0  0  0  0  0
   -0.7500    1.2990    0.0000 C   0  0  0  0  0  0  0  0  0  0  0  0
    0.7500    1.2990    0.0000 C   0  0  0  0  0  0  0  0  0  0  0  0
  1  2  1  0
  2  3  2  0
  3  4  1  0
  4  5  2  0
  5  6  1  0
  6  7  1  0
  7  8  1  0
  8  9  1  0
  9 10  1  0
 10 11  1  0
 11 12  2  0
 12 13  1  0
 13 14  2  0
 14 15  1  0
 15 16  2  0
 10 17  1  0
 17 18  2  0
 18 19  1  0
 19 20  2  0
 20 21  1  0
 21 22  1  0
 22 23  1  0
 23 24  1  0
 24 25  1  0
 25 26  1  0
  9 27  1  0
 27 28  1  0
  5 29  1  0
 29 30  2  0
 30  2  1  0
 28  6  1  0
 16 11  1  0
 21 17  1  0
 26 22  1  0
M  END
> <ChEMBL ID>
CHEMBL1306105

> <Standard Type>
Potency

> <Standard Relation>
'='

> <Standard Value>
22387.2

> <Standard Units>
nM

> <Document ChEMBL ID>
CHEMBL1201862

$$$$

     RDKit          2D

 28 30  0  0  0  0  0  0  0  0999 V2000
    5.2500   -1.2990    0.0000 C   0  0  0  0  0  0  0  0  0  0  0  0
    3.7500   -1.2990    0.0000 C   0  0  0  0  0  0  0  0  0  0  0  0
    3.0000   -2.5981    0.0000 C   0  0  0  0  0  0  0  0  0  0  0  0
    3.0000    0.0000    0.0000 C   0  0  0  0  0  0  0  0  0  0  0  0
    3.7500    1.2990    0.0000 O   0  0  0  0  0  0  0  0  0  0  0  0
    1.5000    0.0000    0.0000 N   0  0  0  0  0  0  0  0  0  0  0  0
    0.7500   -1.2990    0.0000 C   0  0  0  0  0  0  0  0  0  0  0  0
   -0.7500   -1.2990    0.0000 C   0  0  0  0  0  0  0  0  0  0  0  0
   -1.5000    0.0000    0.0000 N   0  0  0  0  0  0  0  0  0  0  0  0
   -3.0000    0.0000    0.0000 C   0  0  0  0  0  0  0  0  0  0  0  0
   -3.7500    1.2990    0.0000 C   0  0  0  0  0  0  0  0  0  0  0  0
   -5.2500    1.2990    0.0000 C   0  0  0  0  0  0  0  0  0  0  0  0
   -6.0000    2.5981    0.0000 N   0  0  0  0  0  0  0  0  0  0  0  0
   -5.2500    3.8971    0.0000 C   0  0  0  0  0  0  0  0  0  0  0  0
   -6.0000    5.1962    0.0000 C   0  0  0  0  0  0  0  0  0  0  0  0
   -7.5000    5.1962    0.0000 N   0  0  0  0  0  0  0  0  0  0  0  0
   -8.2500    6.4952    0.0000 C   0  0  0  0  0  0  0  0  0  0  0  0
   -8.2500    3.8971    0.0000 C   0  0  0  0  0  0  0  0  0  0  0  0
   -7.5000    2.5981    0.0000 C   0  0  0  0  0  0  0  0  0  0  0  0
   -6.0000    0.0000    0.0000 C   0  0  0  0  0  0  0  0  0  0  0  0
   -7.5000    0.0000    0.0000 F   0  0  0  0  0  0  0  0  0  0  0  0
   -5.2500   -1.2990    0.0000 C   0  0  0  0  0  0  0  0  0  0  0  0
   -3.7500   -1.2990    0.0000 C   0  0  0  0  0  0  0  0  0  0  0  0
   -3.0000   -2.5981    0.0000 N   0  0  0  0  0  4  0  0  0  0  0  0
   -3.7500   -3.8971    0.0000 O   0  0  0  0  0  0  0  0  0  0  0  0
   -1.5000   -2.5981    0.0000 O   0  0  0  0  0  1  0  0  0  0  0  0
   -0.7500    1.2990    0.0000 C   0  0  0  0  0  0  0  0  0  0  0  0
    0.7500    1.2990    0.0000 C   0  0  0  0  0  0  0  0  0  0  0  0
  1  2  1  0
  2  3  1  0
  2  4  1  0
  4  5  2  0
  4  6  1  0
  6  7  1  0
  7  8  1  0
  8  9  1  0
  9 10  1  0
 10 11  2  0
 11 12  1  0
 12 13  1  0
 13 14  1  0
 14 15  1  0
 15 16  1  0
 16 17  1  0
 16 18  1  0
 18 19  1  0
 12 20  2  0
 20 21  1  0
 20 22  1  0
 22 23  2  0
 23 24  1  0
 24 25  2  0
 24 26  1  0
  9 27  1  0
 27 28  1  0
 28  6  1  0
 23 10  1  0
 19 13  1  0
M  CHG  2  24   1  26  -1
M  END
> <ChEMBL ID>
CHEMBL1306394

> <Standard Type>
Potency

> <Standard Relation>
'='

> <Standard Value>
22387.2

> <Standard Units>
nM

> <Document ChEMBL ID>
CHEMBL1201862

$$$$

     RDKit          2D

 20 22  0  0  0  0  0  0  0  0999 V2000
    1.2990  -10.3573    0.0000 C   0  0  0  0  0  0  0  0  0  0  0  0
   -0.0000   -9.6073    0.0000 C   0  0  0  0  0  0  0  0  0  0  0  0
   -1.2990  -10.3573    0.0000 C   0  0  0  0  0  0  0  0  0  0  0  0
   -2.5981   -9.6073    0.0000 C   0  0  0  0  0  0  0  0  0  0  0  0
   -3.8971  -10.3573    0.0000 C   0  0  0  0  0  0  0  0  0  0  0  0
   -2.5981   -8.1073    0.0000 N   0  0  0  0  0  0  0  0  0  0  0  0
   -1.2990   -7.3573    0.0000 C   0  0  0  0  0  0  0  0  0  0  0  0
   -1.2990   -5.8573    0.0000 S   0  0  0  0  0  0  0  0  0  0  0  0
   -0.0000   -5.1073    0.0000 C   0  0  0  0  0  0  0  0  0  0  0  0
   -0.0000   -3.6073    0.0000 C   0  0  0  0  0  0  0  0  0  0  0  0
    1.2135   -2.7256    0.0000 C   0  0  0  0  0  0  0  0  0  0  0  0
    0.7500   -1.2990    0.0000 N   0  0  0  0  0  0  0  0  0  0  0  0
    1.5000    0.0000    0.0000 C   0  0  0  0  0  0  0  0  0  0  0  0
    0.7500    1.2990    0.0000 C   0  0  0  0  0  0  0  0  0  0  0  0
    1.5000    2.5981    0.0000 Cl  0  0  0  0  0  0  0  0  0  0  0  0
   -0.7500    1.2990    0.0000 C   0  0  0  0  0  0  0  0  0  0  0  0
   -1.5000    0.0000    0.0000 C   0  0  0  0  0  0  0  0  0  0  0  0
   -0.7500   -1.2990    0.0000 C   0  0  0  0  0  0  0  0  0  0  0  0
   -1.2135   -2.7256    0.0000 N   0  0  0  0  0  0  0  0  0  0  0  0
   -0.0000   -8.1073    0.0000 N   0  0  0  0  0  0  0  0  0  0  0  0
  1  2  1  0
  2  3  2  0
  3  4  1  0
  4  5  1  0
  4  6  2  0
  6  7  1  0
  7  8  1  0
  8  9  1  0
  9 10  1  0
 10 11  2  0
 11 12  1  0
 12 13  1  0
 13 14  2  0
 14 15  1  0
 14 16  1  0
 16 17  2  0
 17 18  1  0
 18 19  2  0
  7 20  2  0
 20  2  1  0
 19 10  1  0
 18 12  1  0
M  END
> <ChEMBL ID>
CHEMBL1306441

> <Standard Type>
Potency

> <Standard Relation>
'='

> <Standard Value>
22387.2

> <Standard Units>
nM

> <Document ChEMBL ID>
CHEMBL1201862

$$$$

     RDKit          2D

 28 31  0  0  0  0  0  0  0  0999 V2000
    3.7500   -1.2990    0.0000 C   0  0  0  0  0  0  0  0  0  0  0  0
    3.0000    0.0000    0.0000 O   0  0  0  0  0  0  0  0  0  0  0  0
    1.5000    0.0000    0.0000 C   0  0  0  0  0  0  0  0  0  0  0  0
    0.7500   -1.2990    0.0000 C   0  0  0  0  0  0  0  0  0  0  0  0
   -0.7500   -1.2990    0.0000 C   0  0  0  0  0  0  0  0  0  0  0  0
   -1.5000    0.0000    0.0000 C   0  0  0  0  0  0  0  0  0  0  0  0
   -3.0000    0.0000    0.0000 O   0  0  0  0  0  0  0  0  0  0  0  0
   -3.7500    1.2990    0.0000 C   0  0  0  0  0  0  0  0  0  0  0  0
   -5.2500    1.2990    0.0000 O   0  0  0  0  0  0  0  0  0  0  0  0
   -3.0000    2.5981    0.0000 C   0  0  0  0  0  0  0  0  0  0  0  0
   -3.7500    3.8971    0.0000 C   0  0  0  0  0  0  0  0  0  0  0  0
   -5.2500    3.8971    0.0000 O   0  0  0  0  0  0  0  0  0  0  0  0
   -3.0000    5.1962    0.0000 N   0  0  0  0  0  0  0  0  0  0  0  0
   -1.5000    5.1962    0.0000 C   0  0  0  0  0  0  0  0  0  0  0  0
   -0.7500    6.4952    0.0000 C   0  0  0  0  0  0  0  0  0  0  0  0
   -1.5000    7.7942    0.0000 N   0  0  0  0  0  0  0  0  0  0  0  0
   -0.7500    9.0933    0.0000 C   0  0  0  0  0  0  0  0  0  0  0  0
    0.7500    9.0933    0.0000 C   0  0  0  0  0  0  0  0  0  0  0  0
    1.5000   10.3923    0.0000 C   0  0  0  0  0  0  0  0  0  0  0  0
    0.7500   11.6913    0.0000 C   0  0  0  0  0  0  0  0  0  0  0  0
   -0.7500   11.6913    0.0000 C   0  0  0  0  0  0  0  0  0  0  0  0
   -1.5000   10.3923    0.0000 C   0  0  0  0  0  0  0  0  0  0  0  0
   -3.0000   10.3923    0.0000 C   0  0  0  0  0  0  0  0  0  0  0  0
   -3.0000    7.7942    0.0000 C   0  0  0  0  0  0  0  0  0  0  0  0
   -3.7500    6.4952    0.0000 C   0  0  0  0  0  0  0  0  0  0  0  0
   -1.5000    2.5981    0.0000 C   0  0  0  0  0  0  0  0  0  0  0  0
   -0.7500    1.2990    0.0000 C   0  0  0  0  0  0  0  0  0  0  0  0
    0.7500    1.2990    0.0000 C   0  0  0  0  0  0  0  0  0  0  0  0
  1  2  1  0
  2  3  1  0
  3  4  2  0
  4  5  1  0
  5  6  2  0
  6  7  1  0
  7  8  1  0
  8  9  2  0
  8 10  1  0
 10 11  1  0
 11 12  2  0
 11 13  1  0
 13 14  1  0
 14 15  1  0
 15 16  1  0
 16 17  1  0
 17 18  2  0
 18 19  1  0
 19 20  2  0
 20 21  1  0
 21 22  2  0
 22 23  1  0
 16 24  1  0
 24 25  1  0
 10 26  2  0
 26 27  1  0
 27 28  2  0
 28  3  1  0
 27  6  1  0
 25 13  1  0
 22 17  1  0
M  END
> <ChEMBL ID>
CHEMBL1306554

> <Standard Type>
Potency

> <Standard Relation>
'='

> <Standard Value>
22387.2

> <Standard Units>
nM

> <Document ChEMBL ID>
CHEMBL1201862

$$$$

     RDKit          2D

 24 25  0  0  0  0  0  0  0  0999 V2000
    3.0000  -10.3923    0.0000 O   0  0  0  0  0  0  0  0  0  0  0  0
    1.5000  -10.3923    0.0000 C   0  0  0  0  0  0  0  0  0  0  0  0
    0.7500   -9.0933    0.0000 C   0  0  0  0  0  0  0  0  0  0  0  0
    1.5000   -7.7942    0.0000 C   0  0  0  0  0  0  0  0  0  0  0  0
    0.7500   -6.4952    0.0000 C   0  0  0  0  0  0  0  0  0  0  0  0
   -0.7500   -6.4952    0.0000 O   0  0  0  0  0  0  0  0  0  0  0  0
    1.5000   -5.1962    0.0000 O   0  0  0  0  0  0  0  0  0  0  0  0
    0.7500   -3.8971    0.0000 C   0  0  0  0  0  0  0  0  0  0  0  0
    1.5000   -2.5981    0.0000 C   0  0  0  0  0  0  0  0  0  0  0  0
    3.0000   -2.5981    0.0000 O   0  0  0  0  0  0  0  0  0  0  0  0
    0.7500   -1.2990    0.0000 C   0  0  0  0  0  0  0  0  0  0  0  0
    1.5000    0.0000    0.0000 C   0  0  0  0  0  0  0  0  0  0  0  0
    0.7500    1.2990    0.0000 C   0  0  0  0  0  0  0  0  0  0  0  0
   -0.7500    1.2990    0.0000 C   0  0  0  0  0  0  0  0  0  0  0  0
   -1.5000    2.5981    0.0000 Cl  0  0  0  0  0  0  0  0  0  0  0  0
   -1.5000    0.0000    0.0000 C   0  0  0  0  0  0  0  0  0  0  0  0
   -0.7500   -1.2990    0.0000 C   0  0  0  0  0  0  0  0  0  0  0  0
    0.7500  -11.6913    0.0000 N   0  0  0  0  0  0  0  0  0  0  0  0
    1.5000  -12.9904    0.0000 C   0  0  0  0  0  0  0  0  0  0  0  0
    0.7500  -14.2894    0.0000 C   0  0  0  0  0  0  0  0  0  0  0  0
    1.5000  -15.5885    0.0000 C   0  0  0  0  0  0  0  0  0  0  0  0
    3.0000  -15.5885    0.0000 C   0  0  0  0  0  0  0  0  0  0  0  0
    3.7500  -14.2894    0.0000 C   0  0  0  0  0  0  0  0  0  0  0  0
    3.0000  -12.9904    0.0000 C   0  0  0  0  0  0  0  0  0  0  0  0
  1  2  2  0
  2  3  1  0
  3  4  1  0
  4  5  1  0
  5  6  2  0
  5  7  1  0
  7  8  1  0
  8  9  1  0
  9 10  2  0
  9 11  1  0
 11 12  2  0
 12 13  1  0
 13 14  2  0
 14 15  1  0
 14 16  1  0
 16 17  2  0
  2 18  1  0
 18 19  1  0
 19 20  1  0
 20 21  1  0
 21 22  1  0
 22 23  1  0
 23 24  1  0
 17 11  1  0
 24 19  1  0
M  END
> <ChEMBL ID>
CHEMBL1306643

> <Standard Type>
Potency

> <Standard Relation>
'='

> <Standard Value>
22387.2

> <Standard Units>
nM

> <Document ChEMBL ID>
CHEMBL1201862

$$$$

     RDKit          2D

 26 28  0  0  0  0  0  0  0  0999 V2000
    3.7500   -1.2990    0.0000 N   0  0  0  0  0  0  0  0  0  0  0  0
    3.0000    0.0000    0.0000 C   0  0  0  0  0  0  0  0  0  0  0  0
    3.7500    1.2990    0.0000 O   0  0  0  0  0  0  0  0  0  0  0  0
    1.5000    0.0000    0.0000 C   0  0  0  0  0  0  0  0  0  0  0  0
    0.7500   -1.2990    0.0000 C   0  0  0  0  0  0  0  0  0  0  0  0
   -0.7500   -1.2990    0.0000 C   0  0  0  0  0  0  0  0  0  0  0  0
   -1.5000    0.0000    0.0000 N   0  0  0  0  0  0  0  0  0  0  0  0
   -3.0000    0.0000    0.0000 C   0  0  0  0  0  0  0  0  0  0  0  0
   -3.7500   -1.2990    0.0000 O   0  0  0  0  0  0  0  0  0  0  0  0
   -3.7500    1.2990    0.0000 C   0  0  0  0  0  0  0  0  0  0  0  0
   -5.2500    1.2990    0.0000 O   0  0  0  0  0  0  0  0  0  0  0  0
   -6.0000    2.5981    0.0000 C   0  0  0  0  0  0  0  0  0  0  0  0
   -5.2500    3.8971    0.0000 C   0  0  0  0  0  0  0  0  0  0  0  0
   -6.0000    5.1962    0.0000 C   0  0  0  0  0  0  0  0  0  0  0  0
   -7.5000    5.1962    0.0000 C   0  0  0  0  0  0  0  0  0  0  0  0
   -8.2500    6.4952    0.0000 N   0  0  0  0  0  0  0  0  0  0  0  0
   -7.5000    7.7942    0.0000 C   0  0  0  0  0  0  0  0  0  0  0  0
   -6.0000    7.7942    0.0000 C   0  0  0  0  0  0  0  0  0  0  0  0
   -5.2500    9.0933    0.0000 C   0  0  0  0  0  0  0  0  0  0  0  0
   -6.0000   10.3923    0.0000 C   0  0  0  0  0  0  0  0  0  0  0  0
   -7.5000   10.3923    0.0000 C   0  0  0  0  0  0  0  0  0  0  0  0
   -8.2500    9.0933    0.0000 C   0  0  0  0  0  0  0  0  0  0  0  0
   -8.2500    3.8971    0.0000 C   0  0  0  0  0  0  0  0  0  0  0  0
   -7.5000    2.5981    0.0000 C   0  0  0  0  0  0  0  0  0  0  0  0
   -0.7500    1.2990    0.0000 C   0  0  0  0  0  0  0  0  0  0  0  0
    0.7500    1.2990    0.0000 C   0  0  0  0  0  0  0  0  0  0  0  0
  1  2  1  0
  2  3  2  0
  2  4  1  0
  4  5  1  0
  5  6  1  0
  6  7  1  0
  7  8  1  0
  8  9  2  0
  8 10  1  0
 10 11  1  0
 11 12  1  0
 12 13  2  0
 13 14  1  0
 14 15  2  0
 15 16  1  0
 16 17  1  0
 17 18  2  0
 18 19  1  0
 19 20  2  0
 20 21  1  0
 21 22  2  0
 15 23  1  0
 23 24  2  0
  7 25  1  0
 25 26  1  0
 26  4  1  0
 24 12  1  0
 22 17  1  0
M  END
> <ChEMBL ID>
CHEMBL1307042

> <Standard Type>
Potency

> <Standard Relation>
'='

> <Standard Value>
22387.2

> <Standard Units>
nM

> <Document ChEMBL ID>
CHEMBL1201862

$$$$

     RDKit          2D

 25 28  0  0  0  0  0  0  0  0999 V2000
    3.7500   -1.2990    0.0000 C   0  0  0  0  0  0  0  0  0  0  0  0
    3.0000    0.0000    0.0000 O   0  0  0  0  0  0  0  0  0  0  0  0
    1.5000    0.0000    0.0000 C   0  0  0  0  0  0  0  0  0  0  0  0
    0.7500   -1.2990    0.0000 C   0  0  0  0  0  0  0  0  0  0  0  0
   -0.7500   -1.2990    0.0000 C   0  0  0  0  0  0  0  0  0  0  0  0
   -1.5000    0.0000    0.0000 C   0  0  0  0  0  0  0  0  0  0  0  0
   -3.0000    0.0000    0.0000 N   0  0  0  0  0  0  0  0  0  0  0  0
   -3.8817   -1.2135    0.0000 C   0  0  0  0  0  0  0  0  0  0  0  0
   -3.4182   -2.6401    0.0000 C   0  0  0  0  0  0  0  0  0  0  0  0
   -5.3083   -0.7500    0.0000 C   0  0  0  0  0  0  0  0  0  0  0  0
   -5.3083    0.7500    0.0000 C   0  0  0  0  0  0  0  0  0  0  0  0
   -6.5218    1.6317    0.0000 C   0  0  0  0  0  0  0  0  0  0  0  0
   -6.3650    3.1235    0.0000 N   0  0  0  0  0  0  0  0  0  0  0  0
   -7.5785    4.0051    0.0000 N   0  0  0  0  0  0  0  0  0  0  0  0
   -8.9488    3.3950    0.0000 C   0  0  0  0  0  0  0  0  0  0  0  0
  -10.1624    4.2767    0.0000 N   0  0  0  0  0  0  0  0  0  0  0  0
  -10.0056    5.7685    0.0000 C   0  0  0  0  0  0  0  0  0  0  0  0
  -10.6157    7.1388    0.0000 C   0  0  0  0  0  0  0  0  0  0  0  0
   -9.1239    6.9820    0.0000 C   0  0  0  0  0  0  0  0  0  0  0  0
   -9.1056    1.9033    0.0000 S   0  0  0  0  0  0  0  0  0  0  0  0
   -7.8921    1.0216    0.0000 C   0  0  0  0  0  0  0  0  0  0  0  0
   -3.8817    1.2135    0.0000 C   0  0  0  0  0  0  0  0  0  0  0  0
   -3.4182    2.6401    0.0000 C   0  0  0  0  0  0  0  0  0  0  0  0
   -0.7500    1.2990    0.0000 C   0  0  0  0  0  0  0  0  0  0  0  0
    0.7500    1.2990    0.0000 C   0  0  0  0  0  0  0  0  0  0  0  0
  1  2  1  0
  2  3  1  0
  3  4  2  0
  4  5  1  0
  5  6  2  0
  6  7  1  0
  7  8  1  0
  8  9  1  0
  8 10  2  0
 10 11  1  0
 11 12  1  0
 12 13  2  0
 13 14  1  0
 14 15  2  0
 15 16  1  0
 16 17  1  0
 17 18  1  0
 18 19  1  0
 15 20  1  0
 20 21  1  0
 11 22  2  0
 22 23  1  0
  6 24  1  0
 24 25  2  0
 25  3  1  0
 22  7  1  0
 21 12  1  0
 19 17  1  0
M  END
> <ChEMBL ID>
CHEMBL1307101

> <Standard Type>
Potency

> <Standard Relation>
'='

> <Standard Value>
22387.2

> <Standard Units>
nM

> <Document ChEMBL ID>
CHEMBL1201862

$$$$

     RDKit          2D

 25 27  0  0  0  0  0  0  0  0999 V2000
    3.7500   -1.2990    0.0000 C   0  0  0  0  0  0  0  0  0  0  0  0
    3.0000    0.0000    0.0000 C   0  0  0  0  0  0  0  0  0  0  0  0
    1.5000    0.0000    0.0000 C   0  0  0  0  0  0  0  0  0  0  0  0
    0.7500   -1.2990    0.0000 C   0  0  0  0  0  0  0  0  0  0  0  0
   -0.7500   -1.2990    0.0000 C   0  0  0  0  0  0  0  0  0  0  0  0
   -1.5000   -2.5981    0.0000 C   0  0  0  0  0  0  0  0  0  0  0  0
   -3.0000   -2.5981    0.0000 N   0  0  0  0  0  0  0  0  0  0  0  0
   -3.7500   -3.8971    0.0000 C   0  0  0  0  0  0  0  0  0  0  0  0
   -5.2500   -3.8971    0.0000 N   0  0  0  0  0  0  0  0  0  0  0  0
   -3.0000   -5.1962    0.0000 N   0  0  0  0  0  0  0  0  0  0  0  0
   -1.5000   -5.1962    0.0000 C   0  0  0  0  0  0  0  0  0  0  0  0
   -0.7500   -3.8971    0.0000 C   0  0  0  0  0  0  0  0  0  0  0  0
    0.7500   -3.8971    0.0000 C   0  0  0  0  0  0  0  0  0  0  0  0
    1.5000   -5.1962    0.0000 C   0  0  0  0  0  0  0  0  0  0  0  0
    3.0000   -5.1962    0.0000 C   0  0  0  0  0  0  0  0  0  0  0  0
    3.7500   -3.8971    0.0000 C   0  0  0  0  0  0  0  0  0  0  0  0
    5.2500   -3.8971    0.0000 Br  0  0  0  0  0  0  0  0  0  0  0  0
    3.0000   -2.5981    0.0000 C   0  0  0  0  0  0  0  0  0  0  0  0
    1.5000   -2.5981    0.0000 C   0  0  0  0  0  0  0  0  0  0  0  0
   -1.5000    0.0000    0.0000 C   0  0  0  0  0  0  0  0  0  0  0  0
   -3.0000    0.0000    0.0000 O   0  0  0  0  0  0  0  0  0  0  0  0
   -0.7500    1.2990    0.0000 C   0  0  0  0  0  0  0  0  0  0  0  0
    0.7500    1.2990    0.0000 C   0  0  0  0  0  0  0  0  0  0  0  0
    1.5000    2.5981    0.0000 O   0  0  0  0  0  0  0  0  0  0  0  0
    0.7500    3.8971    0.0000 C   0  0  0  0  0  0  0  0  0  0  0  0
  1  2  1  0
  2  3  1  0
  3  4  2  0
  4  5  1  0
  5  6  1  0
  6  7  2  0
  7  8  1  0
  8  9  1  0
  8 10  2  0
 10 11  1  0
 11 12  2  0
 12 13  1  0
 13 14  2  0
 14 15  1  0
 15 16  2  0
 16 17  1  0
 16 18  1  0
 18 19  2  0
  5 20  2  0
 20 21  1  0
 20 22  1  0
 22 23  2  0
 23 24  1  0
 24 25  1  0
 23  3  1  0
 12  6  1  0
 19 13  1  0
M  END
> <ChEMBL ID>
CHEMBL1307573

> <Standard Type>
Potency

> <Standard Relation>
'='

> <Standard Value>
22387.2

> <Standard Units>
nM

> <Document ChEMBL ID>
CHEMBL1201862

$$$$

     RDKit          2D

 26 29  0  0  0  0  0  0  0  0999 V2000
    3.7500   -1.2990    0.0000 C   0  0  0  0  0  0  0  0  0  0  0  0
    3.0000    0.0000    0.0000 O   0  0  0  0  0  0  0  0  0  0  0  0
    1.5000    0.0000    0.0000 C   0  0  0  0  0  0  0  0  0  0  0  0
    0.7500   -1.2990    0.0000 C   0  0  0  0  0  0  0  0  0  0  0  0
   -0.7500   -1.2990    0.0000 C   0  0  0  0  0  0  0  0  0  0  0  0
   -1.5000    0.0000    0.0000 C   0  0  0  0  0  0  0  0  0  0  0  0
   -0.7500    1.2990    0.0000 C   0  0  0  0  0  0  0  0  0  0  0  0
    0.7500    1.2990    0.0000 C   0  0  0  0  0  0  0  0  0  0  0  0
    1.5000    2.5981    0.0000 O   0  0  0  0  0  0  0  0  0  0  0  0
    0.7500    3.8971    0.0000 C   0  0  0  0  0  0  0  0  0  0  0  0
   -3.0000    0.0000    0.0000 C   0  0  0  0  0  0  0  0  0  0  0  0
   -3.7500    1.2990    0.0000 C   0  0  0  0  0  0  0  0  0  0  0  0
   -3.0000    2.5981    0.0000 C   0  0  0  0  0  0  0  0  0  0  0  0
   -2.2500    3.8971    0.0000 N   0  0  0  0  0  0  0  0  0  0  0  0
   -5.2500    1.2990    0.0000 C   0  0  0  0  0  0  0  0  0  0  0  0
   -6.0000    0.0000    0.0000 N   0  0  0  0  0  0  0  0  0  0  0  0
   -7.5000    0.0000    0.0000 C   0  0  0  0  0  0  0  0  0  0  0  0
   -8.2500    1.2990    0.0000 C   0  0  0  0  0  0  0  0  0  0  0  0
   -9.7500    1.2990    0.0000 C   0  0  0  0  0  0  0  0  0  0  0  0
  -10.5000    0.0000    0.0000 C   0  0  0  0  0  0  0  0  0  0  0  0
   -9.7500   -1.2990    0.0000 C   0  0  0  0  0  0  0  0  0  0  0  0
   -8.2500   -1.2990    0.0000 C   0  0  0  0  0  0  0  0  0  0  0  0
   -5.2500   -1.2990    0.0000 C   0  0  0  0  0  0  0  0  0  0  0  0
   -3.7500   -1.2990    0.0000 N   0  0  0  0  0  0  0  0  0  0  0  0
   -3.0000   -2.5981    0.0000 C   0  0  0  0  0  0  0  0  0  0  0  0
   -1.5000   -2.5981    0.0000 C   0  0  0  0  0  0  0  0  0  0  0  0
  1  2  1  0
  2  3  1  0
  3  4  2  0
  4  5  1  0
  5  6  2  0
  6  7  1  0
  7  8  2  0
  8  9  1  0
  9 10  1  0
  6 11  1  0
 11 12  2  0
 12 13  1  0
 13 14  3  0
 12 15  1  0
 15 16  1  0
 16 17  1  0
 17 18  1  0
 18 19  1  0
 19 20  1  0
 20 21  1  0
 21 22  1  0
 16 23  1  0
 23 24  1  0
 24 25  1  0
 25 26  1  0
  8  3  1  0
 24 11  1  0
 26  5  1  0
 22 17  1  0
M  END
> <ChEMBL ID>
CHEMBL1307638

> <Standard Type>
Potency

> <Standard Relation>
'='

> <Standard Value>
22387.2

> <Standard Units>
nM

> <Document ChEMBL ID>
CHEMBL1201862

$$$$

     RDKit          2D

 21 22  0  0  0  0  0  0  0  0999 V2000
    6.3579  -11.0239    0.0000 C   0  0  0  0  0  0  0  0  0  0  0  0
    6.2011   -9.5322    0.0000 C   0  0  0  0  0  0  0  0  0  0  0  0
    7.4146   -8.6505    0.0000 C   0  0  0  0  0  0  0  0  0  0  0  0
    4.8308   -8.9221    0.0000 C   0  0  0  0  0  0  0  0  0  0  0  0
    4.6740   -7.4303    0.0000 C   0  0  0  0  0  0  0  0  0  0  0  0
    5.8875   -6.5486    0.0000 O   0  0  0  0  0  0  0  0  0  0  0  0
    3.3037   -6.8202    0.0000 N   0  0  0  0  0  0  0  0  0  0  0  0
    2.9918   -5.3529    0.0000 S   0  0  0  0  0  0  0  0  0  0  0  0
    1.5000   -5.1962    0.0000 C   0  0  0  0  0  0  0  0  0  0  0  0
    0.7500   -3.8971    0.0000 N   0  0  0  0  0  0  0  0  0  0  0  0
    1.5000   -2.5981    0.0000 C   0  0  0  0  0  0  0  0  0  0  0  0
    3.0000   -2.5981    0.0000 O   0  0  0  0  0  0  0  0  0  0  0  0
    0.7500   -1.2990    0.0000 C   0  0  0  0  0  0  0  0  0  0  0  0
    1.5000    0.0000    0.0000 C   0  0  0  0  0  0  0  0  0  0  0  0
    0.7500    1.2990    0.0000 C   0  0  0  0  0  0  0  0  0  0  0  0
   -0.7500    1.2990    0.0000 C   0  0  0  0  0  0  0  0  0  0  0  0
   -1.5000    0.0000    0.0000 C   0  0  0  0  0  0  0  0  0  0  0  0
   -0.7500   -1.2990    0.0000 C   0  0  0  0  0  0  0  0  0  0  0  0
    0.8899   -6.5665    0.0000 N   0  0  0  0  0  0  0  0  0  0  0  0
    2.0046   -7.5702    0.0000 C   0  0  0  0  0  0  0  0  0  0  0  0
    1.8478   -9.0619    0.0000 O   0  0  0  0  0  0  0  0  0  0  0  0
  1  2  1  0
  2  3  1  0
  2  4  1  0
  4  5  1  0
  5  6  2  0
  5  7  1  0
  7  8  1  0
  8  9  1  0
  9 10  1  0
 10 11  1  0
 11 12  2  0
 11 13  1  0
 13 14  2  0
 14 15  1  0
 15 16  2  0
 16 17  1  0
 17 18  2  0
  9 19  2  0
 19 20  1  0
 20 21  2  0
 20  7  1  0
 18 13  1  0
M  END
> <ChEMBL ID>
CHEMBL1307689

> <Standard Type>
Potency

> <Standard Relation>
'='

> <Standard Value>
22387.2

> <Standard Units>
nM

> <Document ChEMBL ID>
CHEMBL1201862

$$$$

     RDKit          2D

 30 34  0  0  0  0  0  0  0  0999 V2000
  -10.5759   -5.6339    0.0000 C   0  0  0  0  0  0  0  0  0  0  0  0
   -9.4612   -6.6376    0.0000 O   0  0  0  0  0  0  0  0  0  0  0  0
   -8.0346   -6.1741    0.0000 C   0  0  0  0  0  0  0  0  0  0  0  0
   -7.7227   -4.7069    0.0000 C   0  0  0  0  0  0  0  0  0  0  0  0
   -6.2961   -4.2434    0.0000 C   0  0  0  0  0  0  0  0  0  0  0  0
   -5.1814   -5.2471    0.0000 C   0  0  0  0  0  0  0  0  0  0  0  0
   -3.7548   -4.7835    0.0000 C   0  0  0  0  0  0  0  0  0  0  0  0
   -2.6401   -5.7872    0.0000 C   0  0  0  0  0  0  0  0  0  0  0  0
   -1.2135   -5.3237    0.0000 N   0  0  0  0  0  0  0  0  0  0  0  0
   -0.0000   -6.2054    0.0000 C   0  0  0  0  0  0  0  0  0  0  0  0
   -0.0000   -7.7054    0.0000 C   0  0  0  0  0  0  0  0  0  0  0  0
    1.2135   -8.5871    0.0000 C   0  0  0  0  0  0  0  0  0  0  0  0
    0.7500  -10.0136    0.0000 C   0  0  0  0  0  0  0  0  0  0  0  0
   -0.7500  -10.0136    0.0000 C   0  0  0  0  0  0  0  0  0  0  0  0
   -1.2135   -8.5871    0.0000 O   0  0  0  0  0  0  0  0  0  0  0  0
    1.2135   -5.3237    0.0000 N   0  0  0  0  0  0  0  0  0  0  0  0
    0.7500   -3.8971    0.0000 C   0  0  0  0  0  0  0  0  0  0  0  0
    1.5000   -2.5981    0.0000 N   0  0  0  0  0  0  0  0  0  0  0  0
    0.7500   -1.2990    0.0000 C   0  0  0  0  0  0  0  0  0  0  0  0
    1.5000    0.0000    0.0000 C   0  0  0  0  0  0  0  0  0  0  0  0
    0.7500    1.2990    0.0000 C   0  0  0  0  0  0  0  0  0  0  0  0
   -0.7500    1.2990    0.0000 C   0  0  0  0  0  0  0  0  0  0  0  0
   -1.5000    0.0000    0.0000 C   0  0  0  0  0  0  0  0  0  0  0  0
   -0.7500   -1.2990    0.0000 C   0  0  0  0  0  0  0  0  0  0  0  0
   -1.5000   -2.5981    0.0000 N   0  0  0  0  0  0  0  0  0  0  0  0
   -0.7500   -3.8971    0.0000 C   0  0  0  0  0  0  0  0  0  0  0  0
   -5.4933   -6.7143    0.0000 C   0  0  0  0  0  0  0  0  0  0  0  0
   -6.9199   -7.1778    0.0000 C   0  0  0  0  0  0  0  0  0  0  0  0
   -7.2317   -8.6450    0.0000 O   0  0  0  0  0  0  0  0  0  0  0  0
   -6.1170   -9.6487    0.0000 C   0  0  0  0  0  0  0  0  0  0  0  0
  1  2  1  0
  2  3  1  0
  3  4  2  0
  4  5  1  0
  5  6  2  0
  6  7  1  0
  7  8  1  0
  8  9  1  0
  9 10  1  0
 10 11  1  0
 11 12  2  0
 12 13  1  0
 13 14  2  0
 14 15  1  0
 10 16  2  0
 16 17  1  0
 17 18  2  0
 18 19  1  0
 19 20  2  0
 20 21  1  0
 21 22  2  0
 22 23  1  0
 23 24  2  0
 24 25  1  0
 25 26  2  0
  6 27  1  0
 27 28  2  0
 28 29  1  0
 29 30  1  0
 28  3  1  0
 26  9  1  0
 15 11  1  0
 26 17  1  0
 24 19  1  0
M  END
> <ChEMBL ID>
CHEMBL1308393

> <Standard Type>
Potency

> <Standard Relation>
'='

> <Standard Value>
22387.2

> <Standard Units>
nM

> <Document ChEMBL ID>
CHEMBL1201862

$$$$

     RDKit          2D

 34 38  0  0  0  0  0  0  0  0999 V2000
   -0.7500  -11.6913    0.0000 C   0  0  0  0  0  0  0  0  0  0  0  0
    0.7500  -11.6913    0.0000 O   0  0  0  0  0  0  0  0  0  0  0  0
    1.5000  -10.3923    0.0000 C   0  0  0  0  0  0  0  0  0  0  0  0
    0.7500   -9.0933    0.0000 C   0  0  0  0  0  0  0  0  0  0  0  0
    1.5000   -7.7942    0.0000 C   0  0  0  0  0  0  0  0  0  0  0  0
    0.7500   -6.4952    0.0000 C   0  0  0  0  0  0  0  0  0  0  0  0
    1.5000   -5.1962    0.0000 N   0  0  0  0  0  0  0  0  0  0  0  0
    0.7500   -3.8971    0.0000 C   0  0  0  0  0  0  0  0  0  0  0  0
    1.5000   -2.5981    0.0000 O   0  0  0  0  0  0  0  0  0  0  0  0
    0.7500   -1.2990    0.0000 C   0  0  0  0  0  0  0  0  0  0  0  0
    1.5000    0.0000    0.0000 C   0  0  0  0  0  0  0  0  0  0  0  0
    0.7500    1.2990    0.0000 C   0  0  0  0  0  0  0  0  0  0  0  0
   -0.7500    1.2990    0.0000 C   0  0  0  0  0  0  0  0  0  0  0  0
   -1.5000    0.0000    0.0000 C   0  0  0  0  0  0  0  0  0  0  0  0
   -0.7500   -1.2990    0.0000 C   0  0  0  0  0  0  0  0  0  0  0  0
   -1.5000   -2.5981    0.0000 C   0  0  0  0  0  0  0  0  0  0  0  0
   -3.0000   -2.5981    0.0000 O   0  0  0  0  0  0  0  0  0  0  0  0
   -0.7500   -3.8971    0.0000 C   0  0  0  0  0  0  0  0  0  0  0  0
   -1.5000   -5.1962    0.0000 C   0  0  0  0  0  0  0  0  0  0  0  0
   -3.0000   -5.1962    0.0000 O   0  0  0  0  0  0  0  0  0  0  0  0
   -0.7500   -6.4952    0.0000 N   0  0  0  0  0  0  0  0  0  0  0  0
   -1.5000   -7.7942    0.0000 C   0  0  0  0  0  0  0  0  0  0  0  0
   -3.0000   -7.7942    0.0000 C   0  0  0  0  0  0  0  0  0  0  0  0
   -3.8817   -9.0078    0.0000 C   0  0  0  0  0  0  0  0  0  0  0  0
   -5.3083   -8.5442    0.0000 C   0  0  0  0  0  0  0  0  0  0  0  0
   -5.3083   -7.0442    0.0000 C   0  0  0  0  0  0  0  0  0  0  0  0
   -3.8817   -6.5807    0.0000 O   0  0  0  0  0  0  0  0  0  0  0  0
    3.0000   -7.7942    0.0000 C   0  0  0  0  0  0  0  0  0  0  0  0
    3.7500   -9.0933    0.0000 C   0  0  0  0  0  0  0  0  0  0  0  0
    5.2500   -9.0933    0.0000 O   0  0  0  0  0  0  0  0  0  0  0  0
    6.0000  -10.3923    0.0000 C   0  0  0  0  0  0  0  0  0  0  0  0
    3.0000  -10.3923    0.0000 C   0  0  0  0  0  0  0  0  0  0  0  0
    3.7500  -11.6913    0.0000 O   0  0  0  0  0  0  0  0  0  0  0  0
    3.0000  -12.9904    0.0000 C   0  0  0  0  0  0  0  0  0  0  0  0
  1  2  1  0
  2  3  1  0
  3  4  2  0
  4  5  1  0
  5  6  1  0
  6  7  2  0
  7  8  1  0
  8  9  1  0
  9 10  1  0
 10 11  2  0
 11 12  1  0
 12 13  2  0
 13 14  1  0
 14 15  2  0
 15 16  1  0
 16 17  2  0
 16 18  1  0
 18 19  1  0
 19 20  2  0
 19 21  1  0
 21 22  1  0
 22 23  1  0
 23 24  2  0
 24 25  1  0
 25 26  2  0
 26 27  1  0
  5 28  2  0
 28 29  1  0
 29 30  1  0
 30 31  1  0
 29 32  2  0
 32 33  1  0
 33 34  1  0
 32  3  1  0
 21  6  1  0
 27 23  1  0
 18  8  2  0
 15 10  1  0
M  END
> <ChEMBL ID>
CHEMBL1308403

> <Standard Type>
Potency

> <Standard Relation>
'='

> <Standard Value>
22387.2

> <Standard Units>
nM

> <Document ChEMBL ID>
CHEMBL1201862

$$$$

     RDKit          2D

 22 23  0  0  0  0  0  0  0  0999 V2000
    0.4022  -10.3610    0.0000 C   0  0  0  0  0  0  0  0  0  0  0  0
    0.2454   -8.8692    0.0000 C   0  0  0  0  0  0  0  0  0  0  0  0
    1.3601   -7.8655    0.0000 N   0  0  0  0  0  0  0  0  0  0  0  0
    0.7500   -6.4952    0.0000 N   0  0  0  0  0  0  0  0  0  0  0  0
    1.5000   -5.1962    0.0000 C   0  0  0  0  0  0  0  0  0  0  0  0
    0.7500   -3.8971    0.0000 C   0  0  0  0  0  0  0  0  0  0  0  0
   -0.7500   -3.8971    0.0000 O   0  0  0  0  0  0  0  0  0  0  0  0
    1.5000   -2.5981    0.0000 N   0  0  0  0  0  0  0  0  0  0  0  0
    0.7500   -1.2990    0.0000 C   0  0  0  0  0  0  0  0  0  0  0  0
    1.5000    0.0000    0.0000 C   0  0  0  0  0  0  0  0  0  0  0  0
    0.7500    1.2990    0.0000 C   0  0  0  0  0  0  0  0  0  0  0  0
   -0.7500    1.2990    0.0000 C   0  0  0  0  0  0  0  0  0  0  0  0
   -1.5000    2.5981    0.0000 C   0  0  0  0  0  0  0  0  0  0  0  0
   -2.2500    3.8971    0.0000 N   0  0  0  0  0  0  0  0  0  0  0  0
   -1.5000    0.0000    0.0000 C   0  0  0  0  0  0  0  0  0  0  0  0
   -0.7500   -1.2990    0.0000 C   0  0  0  0  0  0  0  0  0  0  0  0
   -0.7418   -6.6520    0.0000 C   0  0  0  0  0  0  0  0  0  0  0  0
   -1.7455   -5.5373    0.0000 C   0  0  0  0  0  0  0  0  0  0  0  0
   -1.0537   -8.1192    0.0000 C   0  0  0  0  0  0  0  0  0  0  0  0
   -2.4240   -8.7293    0.0000 N   0  0  0  0  0  4  0  0  0  0  0  0
   -3.6375   -7.8476    0.0000 O   0  0  0  0  0  0  0  0  0  0  0  0
   -2.5808  -10.2211    0.0000 O   0  0  0  0  0  1  0  0  0  0  0  0
  1  2  1  0
  2  3  2  0
  3  4  1  0
  4  5  1  0
  5  6  1  0
  6  7  2  0
  6  8  1  0
  8  9  1  0
  9 10  2  0
 10 11  1  0
 11 12  2  0
 12 13  1  0
 13 14  3  0
 12 15  1  0
 15 16  2  0
  4 17  1  0
 17 18  1  0
 17 19  2  0
 19 20  1  0
 20 21  2  0
 20 22  1  0
 19  2  1  0
 16  9  1  0
M  CHG  2  20   1  22  -1
M  END
> <ChEMBL ID>
CHEMBL1308572

> <Standard Type>
Potency

> <Standard Relation>
'='

> <Standard Value>
22387.2

> <Standard Units>
nM

> <Document ChEMBL ID>
CHEMBL1201862

$$$$

     RDKit          2D

 17 18  0  0  0  0  0  0  0  0999 V2000
    3.7500   -1.2990    0.0000 O   0  0  0  0  0  0  0  0  0  0  0  0
    3.0000    0.0000    0.0000 C   0  0  0  0  0  0  0  0  0  0  0  0
    3.7500    1.2990    0.0000 O   0  0  0  0  0  0  0  0  0  0  0  0
    1.5000    0.0000    0.0000 C   0  0  0  0  0  0  0  0  0  0  0  0
    0.7500   -1.2990    0.0000 C   0  0  0  0  0  0  0  0  0  0  0  0
   -0.7500   -1.2990    0.0000 C   0  0  0  0  0  0  0  0  0  0  0  0
   -1.5000    0.0000    0.0000 C   0  0  0  0  0  0  0  0  0  0  0  0
   -0.7500    1.2990    0.0000 C   0  0  0  0  0  0  0  0  0  0  0  0
    0.7500    1.2990    0.0000 C   0  0  0  0  0  0  0  0  0  0  0  0
    1.5000    2.5981    0.0000 N   0  0  0  0  0  0  0  0  0  0  0  0
    0.7500    3.8971    0.0000 N   0  0  0  0  0  0  0  0  0  0  0  0
    1.5000    5.1962    0.0000 C   0  0  0  0  0  0  0  0  0  0  0  0
    3.0000    5.1962    0.0000 C   0  0  0  0  0  0  0  0  0  0  0  0
    3.7500    6.4952    0.0000 C   0  0  0  0  0  0  0  0  0  0  0  0
    3.0000    7.7942    0.0000 C   0  0  0  0  0  0  0  0  0  0  0  0
    1.5000    7.7942    0.0000 C   0  0  0  0  0  0  0  0  0  0  0  0
    0.7500    6.4952    0.0000 C   0  0  0  0  0  0  0  0  0  0  0  0
  1  2  2  0
  2  3  1  0
  2  4  1  0
  4  5  2  0
  5  6  1  0
  6  7  2  0
  7  8  1  0
  8  9  2  0
  9 10  1  0
 10 11  1  0
 11 12  2  3
 12 13  1  0
 13 14  1  0
 14 15  1  0
 15 16  1  0
 16 17  1  0
  9  4  1  0
 17 12  1  0
M  END
> <ChEMBL ID>
CHEMBL1308660

> <Standard Type>
Potency

> <Standard Relation>
'='

> <Standard Value>
22387.2

> <Standard Units>
nM

> <Document ChEMBL ID>
CHEMBL1201862

$$$$

     RDKit          2D

 28 31  0  0  0  0  0  0  0  0999 V2000
    3.0000    0.0000    0.0000 C   0  0  0  0  0  0  0  0  0  0  0  0
    1.5000    0.0000    0.0000 C   0  0  0  0  0  0  0  0  0  0  0  0
    0.7500   -1.2990    0.0000 C   0  0  0  0  0  0  0  0  0  0  0  0
   -0.7500   -1.2990    0.0000 C   0  0  0  0  0  0  0  0  0  0  0  0
   -1.5000    0.0000    0.0000 C   0  0  0  0  0  0  0  0  0  0  0  0
   -0.7500    1.2990    0.0000 C   0  0  0  0  0  0  0  0  0  0  0  0
   -1.7537    2.4138    0.0000 S   0  0  0  0  0  0  0  0  0  0  0  0
   -3.1240    1.8037    0.0000 C   0  0  0  0  0  0  0  0  0  0  0  0
   -4.4231    2.5537    0.0000 N   0  0  0  0  0  0  0  0  0  0  0  0
   -4.4231    4.0537    0.0000 C   0  0  0  0  0  0  0  0  0  0  0  0
   -3.1240    4.8037    0.0000 O   0  0  0  0  0  0  0  0  0  0  0  0
   -5.7221    4.8037    0.0000 C   0  0  0  0  0  0  0  0  0  0  0  0
   -5.7221    6.3037    0.0000 S   0  0  0  0  0  0  0  0  0  0  0  0
   -7.0211    7.0537    0.0000 C   0  0  0  0  0  0  0  0  0  0  0  0
   -8.3914    6.4435    0.0000 N   0  0  0  0  0  0  0  0  0  0  0  0
   -9.3951    7.5583    0.0000 N   0  0  0  0  0  0  0  0  0  0  0  0
   -8.6451    8.8573    0.0000 C   0  0  0  0  0  0  0  0  0  0  0  0
   -9.2552   10.2276    0.0000 C   0  0  0  0  0  0  0  0  0  0  0  0
   -8.3736   11.4411    0.0000 C   0  0  0  0  0  0  0  0  0  0  0  0
   -8.9837   12.8115    0.0000 C   0  0  0  0  0  0  0  0  0  0  0  0
  -10.4755   12.9683    0.0000 C   0  0  0  0  0  0  0  0  0  0  0  0
  -11.3571   11.7547    0.0000 C   0  0  0  0  0  0  0  0  0  0  0  0
  -10.7470   10.3844    0.0000 C   0  0  0  0  0  0  0  0  0  0  0  0
   -7.1779    8.5454    0.0000 O   0  0  0  0  0  0  0  0  0  0  0  0
   -2.9672    0.3119    0.0000 C   0  0  0  0  0  0  0  0  0  0  0  0
   -4.0819   -0.6918    0.0000 C   0  0  0  0  0  0  0  0  0  0  0  0
   -5.1967   -1.6955    0.0000 N   0  0  0  0  0  0  0  0  0  0  0  0
    0.7500    1.2990    0.0000 C   0  0  0  0  0  0  0  0  0  0  0  0
  1  2  1  0
  2  3  1  0
  3  4  1  0
  4  5  1  0
  5  6  2  0
  6  7  1  0
  7  8  1  0
  8  9  1  0
  9 10  1  0
 10 11  2  0
 10 12  1  0
 12 13  1  0
 13 14  1  0
 14 15  2  0
 15 16  1  0
 16 17  2  0
 17 18  1  0
 18 19  2  0
 19 20  1  0
 20 21  2  0
 21 22  1  0
 22 23  2  0
 17 24  1  0
  8 25  2  0
 25 26  1  0
 26 27  3  0
  6 28  1  0
 28  2  1  0
 25  5  1  0
 24 14  1  0
 23 18  1  0
M  END
> <ChEMBL ID>
CHEMBL1308749

> <Standard Type>
Potency

> <Standard Relation>
'='

> <Standard Value>
22387.2

> <Standard Units>
nM

> <Document ChEMBL ID>
CHEMBL1201862

$$$$

     RDKit          2D

 24 26  0  0  0  0  0  0  0  0999 V2000
   -9.0000   -2.5981    0.0000 F   0  0  0  0  0  0  0  0  0  0  0  0
   -8.2500   -3.8971    0.0000 C   0  0  0  0  0  0  0  0  0  0  0  0
   -9.5490   -4.6471    0.0000 F   0  0  0  0  0  0  0  0  0  0  0  0
   -6.9510   -3.1471    0.0000 F   0  0  0  0  0  0  0  0  0  0  0  0
   -7.5000   -5.1962    0.0000 C   0  0  0  0  0  0  0  0  0  0  0  0
   -8.2500   -6.4952    0.0000 C   0  0  0  0  0  0  0  0  0  0  0  0
   -7.5000   -7.7942    0.0000 C   0  0  0  0  0  0  0  0  0  0  0  0
   -6.0000   -7.7942    0.0000 C   0  0  0  0  0  0  0  0  0  0  0  0
   -5.2500   -6.4952    0.0000 C   0  0  0  0  0  0  0  0  0  0  0  0
   -6.0000   -5.1962    0.0000 C   0  0  0  0  0  0  0  0  0  0  0  0
   -5.2500   -3.8971    0.0000 N   0  0  0  0  0  0  0  0  0  0  0  0
   -3.7500   -3.8971    0.0000 C   0  0  0  0  0  0  0  0  0  0  0  0
   -3.0000   -5.1962    0.0000 S   0  0  0  0  0  0  0  0  0  0  0  0
   -3.0000   -2.5981    0.0000 N   0  0  0  0  0  0  0  0  0  0  0  0
   -1.5000   -2.5981    0.0000 C   0  0  0  0  0  0  0  0  0  0  0  0
   -0.7500   -3.8971    0.0000 C   0  0  0  0  0  0  0  0  0  0  0  0
    0.7500   -3.8971    0.0000 C   0  0  0  0  0  0  0  0  0  0  0  0
    1.5000   -2.5981    0.0000 C   0  0  0  0  0  0  0  0  0  0  0  0
    0.7500   -1.2990    0.0000 C   0  0  0  0  0  0  0  0  0  0  0  0
    1.5000    0.0000    0.0000 C   0  0  0  0  0  0  0  0  0  0  0  0
    0.7500    1.2990    0.0000 N   0  0  0  0  0  0  0  0  0  0  0  0
   -0.7500    1.2990    0.0000 C   0  0  0  0  0  0  0  0  0  0  0  0
   -1.5000    0.0000    0.0000 C   0  0  0  0  0  0  0  0  0  0  0  0
   -0.7500   -1.2990    0.0000 C   0  0  0  0  0  0  0  0  0  0  0  0
  1  2  1  0
  2  3  1  0
  2  4  1  0
  2  5  1  0
  5  6  2  0
  6  7  1  0
  7  8  2  0
  8  9  1  0
  9 10  2  0
 10 11  1  0
 11 12  2  3
 12 13  1  0
 12 14  1  0
 14 15  1  0
 15 16  2  0
 16 17  1  0
 17 18  2  0
 18 19  1  0
 19 20  2  0
 20 21  1  0
 21 22  2  0
 22 23  1  0
 23 24  2  0
 10  5  1  0
 24 15  1  0
 24 19  1  0
M  END
> <ChEMBL ID>
CHEMBL1308894

> <Standard Type>
Potency

> <Standard Relation>
'='

> <Standard Value>
22387.2

> <Standard Units>
nM

> <Document ChEMBL ID>
CHEMBL1201862

$$$$

     RDKit          2D

 29 32  0  0  0  0  0  0  0  0999 V2000
   -0.7500   -3.8971    0.0000 O   0  0  0  0  0  0  0  0  0  0  0  0
    0.7500   -3.8971    0.0000 C   0  0  0  0  0  0  0  0  0  0  0  0
    1.5000   -2.5981    0.0000 N   0  0  0  0  0  0  0  0  0  0  0  0
    0.7500   -1.2990    0.0000 C   0  0  0  0  0  0  0  0  0  0  0  0
    1.5000    0.0000    0.0000 C   0  0  0  0  0  0  0  0  0  0  0  0
    0.7500    1.2990    0.0000 C   0  0  0  0  0  0  0  0  0  0  0  0
   -0.7500    1.2990    0.0000 C   0  0  0  0  0  0  0  0  0  0  0  0
   -1.5000    2.5981    0.0000 S   0  0  0  0  0  0  0  0  0  0  0  0
   -0.2010    3.3481    0.0000 O   0  0  0  0  0  0  0  0  0  0  0  0
   -2.7990    1.8481    0.0000 O   0  0  0  0  0  0  0  0  0  0  0  0
   -2.2500    3.8971    0.0000 N   0  0  0  0  0  0  0  0  0  0  0  0
   -3.7418    4.0539    0.0000 C   0  0  0  0  0  0  0  0  0  0  0  0
   -4.0537    5.5211    0.0000 C   0  0  0  0  0  0  0  0  0  0  0  0
   -2.7546    6.2711    0.0000 C   0  0  0  0  0  0  0  0  0  0  0  0
   -1.6399    5.2674    0.0000 C   0  0  0  0  0  0  0  0  0  0  0  0
   -1.5000    0.0000    0.0000 C   0  0  0  0  0  0  0  0  0  0  0  0
   -0.7500   -1.2990    0.0000 C   0  0  0  0  0  0  0  0  0  0  0  0
    1.5000   -5.1962    0.0000 C   0  0  0  0  0  0  0  0  0  0  0  0
    2.9918   -5.3529    0.0000 C   0  0  0  0  0  0  0  0  0  0  0  0
    3.3037   -6.8202    0.0000 C   0  0  0  0  0  0  0  0  0  0  0  0
    2.0046   -7.5702    0.0000 C   0  0  0  0  0  0  0  0  0  0  0  0
    0.8899   -6.5665    0.0000 N   0  0  0  0  0  0  0  0  0  0  0  0
   -0.5773   -6.8783    0.0000 C   0  0  0  0  0  0  0  0  0  0  0  0
   -1.5810   -5.7636    0.0000 O   0  0  0  0  0  0  0  0  0  0  0  0
   -1.0409   -8.3049    0.0000 C   0  0  0  0  0  0  0  0  0  0  0  0
   -0.1592   -9.5184    0.0000 C   0  0  0  0  0  0  0  0  0  0  0  0
   -1.0409  -10.7320    0.0000 C   0  0  0  0  0  0  0  0  0  0  0  0
   -2.4674  -10.2684    0.0000 C   0  0  0  0  0  0  0  0  0  0  0  0
   -2.4674   -8.7684    0.0000 S   0  0  0  0  0  0  0  0  0  0  0  0
  1  2  2  0
  2  3  1  0
  3  4  1  0
  4  5  2  0
  5  6  1  0
  6  7  2  0
  7  8  1  0
  8  9  2  0
  8 10  2  0
  8 11  1  0
 11 12  1  0
 12 13  1  0
 13 14  1  0
 14 15  1  0
  7 16  1  0
 16 17  2  0
  2 18  1  0
 18 19  1  0
 19 20  1  0
 20 21  1  0
 21 22  1  0
 22 23  1  0
 23 24  2  0
 23 25  1  0
 25 26  2  0
 26 27  1  0
 27 28  2  0
 28 29  1  0
 17  4  1  0
 22 18  1  0
 29 25  1  0
 15 11  1  0
M  END
> <ChEMBL ID>
CHEMBL1309021

> <Standard Type>
Potency

> <Standard Relation>
'='

> <Standard Value>
22387.2

> <Standard Units>
nM

> <Document ChEMBL ID>
CHEMBL1201862

$$$$

     RDKit          2D

 19 21  0  0  0  0  0  0  0  0999 V2000
    2.9520   -4.6564    0.0000 C   0  0  0  0  0  0  0  0  0  0  0  0
    2.6401   -3.1891    0.0000 C   0  0  0  0  0  0  0  0  0  0  0  0
    3.7548   -2.1855    0.0000 O   0  0  0  0  0  0  0  0  0  0  0  0
    1.2135   -2.7256    0.0000 N   0  0  0  0  0  0  0  0  0  0  0  0
    0.7500   -1.2990    0.0000 C   0  0  0  0  0  0  0  0  0  0  0  0
    1.5000    0.0000    0.0000 C   0  0  0  0  0  0  0  0  0  0  0  0
    0.7500    1.2990    0.0000 C   0  0  0  0  0  0  0  0  0  0  0  0
   -0.7500    1.2990    0.0000 C   0  0  0  0  0  0  0  0  0  0  0  0
   -1.5000    0.0000    0.0000 C   0  0  0  0  0  0  0  0  0  0  0  0
   -0.7500   -1.2990    0.0000 C   0  0  0  0  0  0  0  0  0  0  0  0
   -1.2135   -2.7256    0.0000 C   0  0  0  0  0  0  0  0  0  0  0  0
   -2.4271   -3.6073    0.0000 N   0  0  0  0  0  0  0  0  0  0  0  0
   -1.9635   -5.0339    0.0000 C   0  0  0  0  0  0  0  0  0  0  0  0
   -2.8452   -6.2474    0.0000 N   0  0  0  0  0  0  0  0  0  0  0  0
   -4.3370   -6.0906    0.0000 C   0  0  0  0  0  0  0  0  0  0  0  0
   -5.2187   -7.3041    0.0000 C   0  0  0  0  0  0  0  0  0  0  0  0
   -4.9471   -4.7203    0.0000 C   0  0  0  0  0  0  0  0  0  0  0  0
   -0.4635   -5.0339    0.0000 S   0  0  0  0  0  0  0  0  0  0  0  0
   -0.0000   -3.6073    0.0000 C   0  0  0  0  0  0  0  0  0  0  0  0
  1  2  1  0
  2  3  2  0
  2  4  1  0
  4  5  1  0
  5  6  2  0
  6  7  1  0
  7  8  2  0
  8  9  1  0
  9 10  2  0
 10 11  1  0
 11 12  1  0
 12 13  2  0
 13 14  1  0
 14 15  1  0
 15 16  1  0
 15 17  1  0
 13 18  1  0
 18 19  1  0
 19  4  1  0
 10  5  1  0
 19 11  2  0
M  END
> <ChEMBL ID>
CHEMBL1309107

> <Standard Type>
Potency

> <Standard Relation>
'='

> <Standard Value>
22387.2

> <Standard Units>
nM

> <Document ChEMBL ID>
CHEMBL1201862

$$$$

     RDKit          2D

 31 32  0  0  0  0  0  0  0  0999 V2000
    3.7500   -1.2990    0.0000 C   0  0  0  0  0  0  0  0  0  0  0  0
    3.0000    0.0000    0.0000 O   0  0  0  0  0  0  0  0  0  0  0  0
    1.5000    0.0000    0.0000 C   0  0  0  0  0  0  0  0  0  0  0  0
    0.7500   -1.2990    0.0000 C   0  0  0  0  0  0  0  0  0  0  0  0
   -0.7500   -1.2990    0.0000 C   0  0  0  0  0  0  0  0  0  0  0  0
   -1.5000    0.0000    0.0000 C   0  0  0  0  0  0  0  0  0  0  0  0
   -3.0000    0.0000    0.0000 C   0  0  0  0  0  0  0  0  0  0  0  0
   -3.7500    1.2990    0.0000 O   0  0  0  0  0  0  0  0  0  0  0  0
   -3.7500   -1.2990    0.0000 O   0  0  0  0  0  0  0  0  0  0  0  0
   -5.2500   -1.2990    0.0000 C   0  0  0  0  0  0  0  0  0  0  0  0
   -6.0000   -2.5981    0.0000 C   0  0  0  0  0  0  0  0  0  0  0  0
   -6.0000    0.0000    0.0000 C   0  0  0  0  0  0  0  0  0  0  0  0
   -5.2500    1.2990    0.0000 O   0  0  0  0  0  0  0  0  0  0  0  0
   -7.5000    0.0000    0.0000 N   0  0  0  0  0  0  0  0  0  0  0  0
   -8.2500    1.2990    0.0000 C   0  0  0  0  0  0  0  0  0  0  0  0
   -7.5000    2.5981    0.0000 C   0  0  0  0  0  0  0  0  0  0  0  0
   -8.2500    3.8971    0.0000 C   0  0  0  0  0  0  0  0  0  0  0  0
   -7.5000    5.1962    0.0000 C   0  0  0  0  0  0  0  0  0  0  0  0
   -6.7500    6.4952    0.0000 F   0  0  0  0  0  0  0  0  0  0  0  0
   -6.2010    4.4462    0.0000 F   0  0  0  0  0  0  0  0  0  0  0  0
   -8.7990    5.9462    0.0000 F   0  0  0  0  0  0  0  0  0  0  0  0
   -9.7500    3.8971    0.0000 C   0  0  0  0  0  0  0  0  0  0  0  0
  -10.5000    2.5981    0.0000 C   0  0  0  0  0  0  0  0  0  0  0  0
   -9.7500    1.2990    0.0000 C   0  0  0  0  0  0  0  0  0  0  0  0
  -10.5000    0.0000    0.0000 Cl  0  0  0  0  0  0  0  0  0  0  0  0
   -0.7500    1.2990    0.0000 C   0  0  0  0  0  0  0  0  0  0  0  0
   -1.5000    2.5981    0.0000 O   0  0  0  0  0  0  0  0  0  0  0  0
   -0.7500    3.8971    0.0000 C   0  0  0  0  0  0  0  0  0  0  0  0
    0.7500    1.2990    0.0000 C   0  0  0  0  0  0  0  0  0  0  0  0
    1.5000    2.5981    0.0000 O   0  0  0  0  0  0  0  0  0  0  0  0
    3.0000    2.5981    0.0000 C   0  0  0  0  0  0  0  0  0  0  0  0
  1  2  1  0
  2  3  1  0
  3  4  2  0
  4  5  1  0
  5  6  2  0
  6  7  1  0
  7  8  2  0
  7  9  1  0
  9 10  1  0
 10 11  1  0
 10 12  1  0
 12 13  2  0
 12 14  1  0
 14 15  1  0
 15 16  2  0
 16 17  1  0
 17 18  1  0
 18 19  1  0
 18 20  1  0
 18 21  1  0
 17 22  2  0
 22 23  1  0
 23 24  2  0
 24 25  1  0
  6 26  1  0
 26 27  1  0
 27 28  1  0
 26 29  2  0
 29 30  1  0
 30 31  1  0
 29  3  1  0
 24 15  1  0
M  END
> <ChEMBL ID>
CHEMBL1309529

> <Standard Type>
Potency

> <Standard Relation>
'='

> <Standard Value>
22387.2

> <Standard Units>
nM

> <Document ChEMBL ID>
CHEMBL1201862

$$$$

     RDKit          2D

 20 23  0  0  0  0  0  0  0  0999 V2000
    1.8615    1.5254    0.0000 C   0  0  0  0  0  0  0  0  0  0  0  0
    0.3943    1.2135    0.0000 C   0  0  0  0  0  0  0  0  0  0  0  0
    1.2760    0.0000    0.0000 C   0  0  0  0  0  0  0  0  0  0  0  0
    0.3943   -1.2135    0.0000 C   0  0  0  0  0  0  0  0  0  0  0  0
   -1.0323   -0.7500    0.0000 C   0  0  0  0  0  0  0  0  0  0  0  0
   -1.0323    0.7500    0.0000 C   0  0  0  0  0  0  0  0  0  0  0  0
   -2.1470    1.7537    0.0000 C   0  0  0  0  0  0  0  0  0  0  0  0
   -3.5736    1.2902    0.0000 C   0  0  0  0  0  0  0  0  0  0  0  0
   -4.6883    2.2939    0.0000 C   0  0  0  0  0  0  0  0  0  0  0  0
   -4.3764    3.7611    0.0000 C   0  0  0  0  0  0  0  0  0  0  0  0
   -5.4912    4.7648    0.0000 C   0  0  0  0  0  0  0  0  0  0  0  0
   -5.1793    6.2320    0.0000 C   0  0  0  0  0  0  0  0  0  0  0  0
   -6.2940    7.2357    0.0000 O   0  0  0  0  0  0  0  0  0  0  0  0
   -3.7527    6.6955    0.0000 C   0  0  0  0  0  0  0  0  0  0  0  0
   -2.6380    5.6918    0.0000 C   0  0  0  0  0  0  0  0  0  0  0  0
   -2.9499    4.2246    0.0000 C   0  0  0  0  0  0  0  0  0  0  0  0
   -1.5233    4.6881    0.0000 C   0  0  0  0  0  0  0  0  0  0  0  0
   -1.8351    3.2209    0.0000 C   0  0  0  0  0  0  0  0  0  0  0  0
   -0.4086    3.6844    0.0000 C   0  0  0  0  0  0  0  0  0  0  0  0
    0.7062    2.6807    0.0000 C   0  0  0  0  0  0  0  0  0  0  0  0
  2  1  1  1
  2  3  1  0
  3  4  2  0
  4  5  1  0
  6  5  1  1
  6  7  1  0
  7  8  1  6
  8  9  1  0
 10  9  1  1
 10 11  1  0
 11 12  1  0
 12 13  2  0
 12 14  1  0
 14 15  1  0
 15 16  1  0
 16 17  1  1
 16 18  1  0
 18 19  1  1
 19 20  1  0
  6  2  1  0
 18  7  1  0
 20  2  1  0
 16 10  1  0
M  END
> <ChEMBL ID>
CHEMBL1309552

> <Standard Type>
Potency

> <Standard Relation>
'='

> <Standard Value>
22387.2

> <Standard Units>
nM

> <Document ChEMBL ID>
CHEMBL1201862

$$$$

     RDKit          2D

 33 37  0  0  0  0  0  0  0  0999 V2000
    3.7500    3.8971    0.0000 C   0  0  0  0  0  0  0  0  0  0  0  0
    3.0000    2.5981    0.0000 O   0  0  0  0  0  0  0  0  0  0  0  0
    1.5000    2.5981    0.0000 C   0  0  0  0  0  0  0  0  0  0  0  0
    0.7500    3.8971    0.0000 C   0  0  0  0  0  0  0  0  0  0  0  0
   -0.7500    3.8971    0.0000 C   0  0  0  0  0  0  0  0  0  0  0  0
   -1.5000    2.5981    0.0000 C   0  0  0  0  0  0  0  0  0  0  0  0
   -3.0000    2.5981    0.0000 C   0  0  0  0  0  0  0  0  0  0  0  0
   -3.7500    1.2990    0.0000 C   0  0  0  0  0  0  0  0  0  0  0  0
   -5.2500    1.2990    0.0000 C   0  0  0  0  0  0  0  0  0  0  0  0
   -6.0000    2.5981    0.0000 C   0  0  0  0  0  0  0  0  0  0  0  0
   -7.4918    2.7549    0.0000 N   0  0  0  0  0  0  0  0  0  0  0  0
   -7.8037    4.2221    0.0000 N   0  0  0  0  0  0  0  0  0  0  0  0
   -6.5046    4.9721    0.0000 N   0  0  0  0  0  0  0  0  0  0  0  0
   -5.3899    3.9684    0.0000 N   0  0  0  0  0  0  0  0  0  0  0  0
   -3.9227    4.2803    0.0000 C   0  0  0  0  0  0  0  0  0  0  0  0
   -3.4591    5.7068    0.0000 C   0  0  0  0  0  0  0  0  0  0  0  0
   -1.9919    6.0187    0.0000 C   0  0  0  0  0  0  0  0  0  0  0  0
   -1.5284    7.4453    0.0000 C   0  0  0  0  0  0  0  0  0  0  0  0
   -2.5321    8.5600    0.0000 C   0  0  0  0  0  0  0  0  0  0  0  0
   -3.9993    8.2481    0.0000 C   0  0  0  0  0  0  0  0  0  0  0  0
   -4.4628    6.8216    0.0000 C   0  0  0  0  0  0  0  0  0  0  0  0
   -6.0000    0.0000    0.0000 N   0  0  0  0  0  0  0  0  0  0  0  0
   -5.1550   -1.2394    0.0000 C   0  0  0  0  0  0  0  0  0  0  0  0
   -5.5972   -2.6727    0.0000 C   0  0  0  0  0  0  0  0  0  0  0  0
   -6.9935   -3.2207    0.0000 C   0  0  0  0  0  0  0  0  0  0  0  0
   -8.2925   -2.4707    0.0000 C   0  0  0  0  0  0  0  0  0  0  0  0
   -8.5161   -0.9875    0.0000 C   0  0  0  0  0  0  0  0  0  0  0  0
   -7.4958    0.1121    0.0000 C   0  0  0  0  0  0  0  0  0  0  0  0
   -3.0000    0.0000    0.0000 C   0  0  0  0  0  0  0  0  0  0  0  0
   -3.7500   -1.2990    0.0000 O   0  0  0  0  0  0  0  0  0  0  0  0
   -1.5000    0.0000    0.0000 N   0  0  0  0  0  0  0  0  0  0  0  0
   -0.7500    1.2990    0.0000 C   0  0  0  0  0  0  0  0  0  0  0  0
    0.7500    1.2990    0.0000 C   0  0  0  0  0  0  0  0  0  0  0  0
  1  2  1  0
  2  3  1  0
  3  4  2  0
  4  5  1  0
  5  6  2  0
  6  7  1  0
  7  8  2  0
  8  9  1  0
  9 10  1  0
 10 11  2  0
 11 12  1  0
 12 13  2  0
 13 14  1  0
 14 15  1  0
 15 16  1  0
 16 17  2  0
 17 18  1  0
 18 19  2  0
 19 20  1  0
 20 21  2  0
  9 22  1  0
 22 23  1  0
 23 24  1  0
 24 25  1  0
 25 26  1  0
 26 27  1  0
 27 28  1  0
  8 29  1  0
 29 30  1  0
 29 31  2  0
 31 32  1  0
 32 33  2  0
 33  3  1  0
 32  6  1  0
 14 10  1  0
 21 16  1  0
 28 22  1  0
M  END
> <ChEMBL ID>
CHEMBL1309716

> <Standard Type>
Potency

> <Standard Relation>
'='

> <Standard Value>
22387.2

> <Standard Units>
nM

> <Document ChEMBL ID>
CHEMBL1201862

$$$$

     RDKit          2D

 25 27  0  0  0  0  0  0  0  0999 V2000
    0.3207  -13.7619    0.0000 C   0  0  0  0  0  0  0  0  0  0  0  0
    0.4775  -12.2701    0.0000 C   0  0  0  0  0  0  0  0  0  0  0  0
    1.8478  -11.6600    0.0000 C   0  0  0  0  0  0  0  0  0  0  0  0
    2.0046  -10.1682    0.0000 N   0  0  0  0  0  0  0  0  0  0  0  0
    3.3037   -9.4182    0.0000 N   0  0  0  0  0  0  0  0  0  0  0  0
    2.9918   -7.9510    0.0000 N   0  0  0  0  0  0  0  0  0  0  0  0
    1.5000   -7.7942    0.0000 C   0  0  0  0  0  0  0  0  0  0  0  0
    0.7500   -6.4952    0.0000 N   0  0  0  0  0  0  0  0  0  0  0  0
    1.5000   -5.1962    0.0000 C   0  0  0  0  0  0  0  0  0  0  0  0
    3.0000   -5.1962    0.0000 O   0  0  0  0  0  0  0  0  0  0  0  0
    0.7500   -3.8971    0.0000 C   0  0  0  0  0  0  0  0  0  0  0  0
    1.5000   -2.5981    0.0000 O   0  0  0  0  0  0  0  0  0  0  0  0
    0.7500   -1.2990    0.0000 C   0  0  0  0  0  0  0  0  0  0  0  0
    1.5000    0.0000    0.0000 C   0  0  0  0  0  0  0  0  0  0  0  0
    0.7500    1.2990    0.0000 C   0  0  0  0  0  0  0  0  0  0  0  0
   -0.7500    1.2990    0.0000 C   0  0  0  0  0  0  0  0  0  0  0  0
   -1.5000    2.5981    0.0000 C   0  0  0  0  0  0  0  0  0  0  0  0
   -0.7500    3.8971    0.0000 C   0  0  0  0  0  0  0  0  0  0  0  0
   -1.5000    5.1962    0.0000 C   0  0  0  0  0  0  0  0  0  0  0  0
   -3.0000    5.1962    0.0000 C   0  0  0  0  0  0  0  0  0  0  0  0
   -3.7500    3.8971    0.0000 C   0  0  0  0  0  0  0  0  0  0  0  0
   -3.0000    2.5981    0.0000 C   0  0  0  0  0  0  0  0  0  0  0  0
   -1.5000    0.0000    0.0000 C   0  0  0  0  0  0  0  0  0  0  0  0
   -0.7500   -1.2990    0.0000 C   0  0  0  0  0  0  0  0  0  0  0  0
    0.8899   -9.1645    0.0000 N   0  0  0  0  0  0  0  0  0  0  0  0
  1  2  1  0
  2  3  1  0
  3  4  1  0
  4  5  1  0
  5  6  2  0
  6  7  1  0
  7  8  1  0
  8  9  1  0
  9 10  2  0
  9 11  1  0
 11 12  1  0
 12 13  1  0
 13 14  2  0
 14 15  1  0
 15 16  2  0
 16 17  1  0
 17 18  1  0
 18 19  1  0
 19 20  1  0
 20 21  1  0
 21 22  1  0
 16 23  1  0
 23 24  2  0
  7 25  2  0
 25  4  1  0
 24 13  1  0
 22 17  1  0
M  END
> <ChEMBL ID>
CHEMBL1310014

> <Standard Type>
Potency

> <Standard Relation>
'='

> <Standard Value>
22387.2

> <Standard Units>
nM

> <Document ChEMBL ID>
CHEMBL1201862

$$$$

     RDKit          2D

 20 23  0  0  0  0  0  0  0  0999 V2000
   -3.5736    1.2902    0.0000 O   0  0  0  0  0  0  0  0  0  0  0  0
   -2.1470    1.7537    0.0000 C   0  0  0  0  0  0  0  0  0  0  0  0
   -1.0323    0.7500    0.0000 C   0  0  0  0  0  0  0  0  0  0  0  0
    0.3943    1.2135    0.0000 C   0  0  0  0  0  0  0  0  0  0  0  0
    0.7062    2.6807    0.0000 N   0  0  0  0  0  0  0  0  0  0  0  0
   -0.4086    3.6844    0.0000 C   0  0  0  0  0  0  0  0  0  0  0  0
   -0.4086    5.1844    0.0000 C   0  0  0  0  0  0  0  0  0  0  0  0
   -1.8351    5.6480    0.0000 C   0  0  0  0  0  0  0  0  0  0  0  0
   -2.2987    7.0746    0.0000 C   0  0  0  0  0  0  0  0  0  0  0  0
   -1.2950    8.1893    0.0000 C   0  0  0  0  0  0  0  0  0  0  0  0
   -1.7585    9.6159    0.0000 C   0  0  0  0  0  0  0  0  0  0  0  0
   -3.2257    9.9277    0.0000 C   0  0  0  0  0  0  0  0  0  0  0  0
   -4.2294    8.8130    0.0000 C   0  0  0  0  0  0  0  0  0  0  0  0
   -3.7659    7.3864    0.0000 C   0  0  0  0  0  0  0  0  0  0  0  0
   -4.7696    6.2717    0.0000 Cl  0  0  0  0  0  0  0  0  0  0  0  0
   -2.7168    4.4344    0.0000 N   0  0  0  0  0  0  0  0  0  0  0  0
   -1.8351    3.2209    0.0000 N   0  0  0  0  0  0  0  0  0  0  0  0
    1.2760    0.0000    0.0000 C   0  0  0  0  0  0  0  0  0  0  0  0
    0.3943   -1.2135    0.0000 C   0  0  0  0  0  0  0  0  0  0  0  0
   -1.0323   -0.7500    0.0000 S   0  0  0  0  0  0  0  0  0  0  0  0
  1  2  1  0
  2  3  2  0
  3  4  1  0
  4  5  2  0
  5  6  1  0
  6  7  2  0
  7  8  1  0
  8  9  1  0
  9 10  2  0
 10 11  1  0
 11 12  2  0
 12 13  1  0
 13 14  2  0
 14 15  1  0
  8 16  2  0
 16 17  1  0
  4 18  1  0
 18 19  1  0
 19 20  1  0
 17  2  1  0
 20  3  1  0
 17  6  1  0
 14  9  1  0
M  END
> <ChEMBL ID>
CHEMBL1310031

> <Standard Type>
Potency

> <Standard Relation>
'='

> <Standard Value>
22387.2

> <Standard Units>
nM

> <Document ChEMBL ID>
CHEMBL1201862

$$$$

     RDKit          2D

 13 14  0  0  0  0  0  0  0  0999 V2000
   -2.6380    5.6918    0.0000 C   0  0  0  0  0  0  0  0  0  0  0  0
   -2.9499    4.2246    0.0000 S   0  0  0  0  0  0  0  0  0  0  0  0
   -1.8351    3.2209    0.0000 C   0  0  0  0  0  0  0  0  0  0  0  0
   -0.4086    3.6844    0.0000 N   0  0  0  0  0  0  0  0  0  0  0  0
    0.7062    2.6807    0.0000 C   0  0  0  0  0  0  0  0  0  0  0  0
    2.1328    3.1443    0.0000 S   0  0  0  0  0  0  0  0  0  0  0  0
    0.3943    1.2135    0.0000 C   0  0  0  0  0  0  0  0  0  0  0  0
    1.2760    0.0000    0.0000 N   0  0  0  0  0  0  0  0  0  0  0  0
    0.3943   -1.2135    0.0000 C   0  0  0  0  0  0  0  0  0  0  0  0
    0.8578   -2.6401    0.0000 S   0  0  0  0  0  0  0  0  0  0  0  0
   -1.0323   -0.7500    0.0000 N   0  0  0  0  0  0  0  0  0  0  0  0
   -1.0323    0.7500    0.0000 C   0  0  0  0  0  0  0  0  0  0  0  0
   -2.1470    1.7537    0.0000 N   0  0  0  0  0  0  0  0  0  0  0  0
  1  2  1  0
  2  3  1  0
  3  4  2  0
  4  5  1  0
  5  6  1  0
  5  7  2  0
  7  8  1  0
  8  9  1  0
  9 10  1  0
  9 11  2  0
 11 12  1  0
 12 13  2  0
 13  3  1  0
 12  7  1  0
M  END
> <ChEMBL ID>
CHEMBL1310138

> <Standard Type>
Potency

> <Standard Relation>
'='

> <Standard Value>
22387.2

> <Standard Units>
nM

> <Document ChEMBL ID>
CHEMBL1201862

$$$$

     RDKit          2D

 30 32  0  0  0  0  0  0  0  0999 V2000
   -8.2500  -11.6913    0.0000 C   0  0  0  0  0  0  0  0  0  0  0  0
   -7.5000  -10.3923    0.0000 C   0  0  0  0  0  0  0  0  0  0  0  0
   -6.0000  -10.3923    0.0000 C   0  0  0  0  0  0  0  0  0  0  0  0
   -5.2500   -9.0933    0.0000 C   0  0  0  0  0  0  0  0  0  0  0  0
   -3.7500   -9.0933    0.0000 O   0  0  0  0  0  0  0  0  0  0  0  0
   -3.0000   -7.7942    0.0000 C   0  0  0  0  0  0  0  0  0  0  0  0
   -3.7500   -6.4952    0.0000 C   0  0  0  0  0  0  0  0  0  0  0  0
   -3.0000   -5.1962    0.0000 C   0  0  0  0  0  0  0  0  0  0  0  0
   -1.5000   -5.1962    0.0000 C   0  0  0  0  0  0  0  0  0  0  0  0
   -0.7500   -3.8971    0.0000 C   0  0  0  0  0  0  0  0  0  0  0  0
    0.7500   -3.8971    0.0000 C   0  0  0  0  0  0  0  0  0  0  0  0
    1.5000   -2.5981    0.0000 C   0  0  0  0  0  0  0  0  0  0  0  0
    3.0000   -2.5981    0.0000 C   0  0  0  0  0  0  0  0  0  0  0  0
    3.7500   -1.2990    0.0000 O   0  0  0  0  0  0  0  0  0  0  0  0
    3.7500   -3.8971    0.0000 N   0  0  0  0  0  0  0  0  0  0  0  0
    5.2500   -3.8971    0.0000 N   0  0  0  0  0  0  0  0  0  0  0  0
    6.0000   -5.1962    0.0000 C   0  0  0  0  0  0  0  0  0  0  0  0
    5.2500   -6.4952    0.0000 S   0  0  0  0  0  0  0  0  0  0  0  0
    7.5000   -5.1962    0.0000 N   0  0  0  0  0  0  0  0  0  0  0  0
    8.2500   -6.4952    0.0000 C   0  0  0  0  0  0  0  0  0  0  0  0
    9.7500   -6.4952    0.0000 C   0  0  0  0  0  0  0  0  0  0  0  0
    0.7500   -1.2990    0.0000 C   0  0  0  0  0  0  0  0  0  0  0  0
    1.5000    0.0000    0.0000 C   0  0  0  0  0  0  0  0  0  0  0  0
    0.7500    1.2990    0.0000 C   0  0  0  0  0  0  0  0  0  0  0  0
   -0.7500    1.2990    0.0000 C   0  0  0  0  0  0  0  0  0  0  0  0
   -1.5000    0.0000    0.0000 C   0  0  0  0  0  0  0  0  0  0  0  0
   -0.7500   -1.2990    0.0000 C   0  0  0  0  0  0  0  0  0  0  0  0
   -1.5000   -2.5981    0.0000 N   0  0  0  0  0  0  0  0  0  0  0  0
   -0.7500   -6.4952    0.0000 C   0  0  0  0  0  0  0  0  0  0  0  0
   -1.5000   -7.7942    0.0000 C   0  0  0  0  0  0  0  0  0  0  0  0
  1  2  1  0
  2  3  1  0
  3  4  1  0
  4  5  1  0
  5  6  1  0
  6  7  2  0
  7  8  1  0
  8  9  2  0
  9 10  1  0
 10 11  2  0
 11 12  1  0
 12 13  1  0
 13 14  2  0
 13 15  1  0
 15 16  1  0
 16 17  2  3
 17 18  1  0
 17 19  1  0
 19 20  1  0
 20 21  1  0
 12 22  2  0
 22 23  1  0
 23 24  2  0
 24 25  1  0
 25 26  2  0
 26 27  1  0
 27 28  2  0
  9 29  1  0
 29 30  2  0
 30  6  1  0
 28 10  1  0
 27 22  1  0
M  END
> <ChEMBL ID>
CHEMBL1310341

> <Standard Type>
Potency

> <Standard Relation>
'='

> <Standard Value>
22387.2

> <Standard Units>
nM

> <Document ChEMBL ID>
CHEMBL1201862

$$$$

     RDKit          2D

 30 33  0  0  0  0  0  0  0  0999 V2000
   -2.6401   -3.1891    0.0000 C   0  0  0  0  0  0  0  0  0  0  0  0
   -1.2135   -2.7256    0.0000 N   0  0  0  0  0  0  0  0  0  0  0  0
   -0.0000   -3.6073    0.0000 C   0  0  0  0  0  0  0  0  0  0  0  0
   -0.0000   -5.1073    0.0000 O   0  0  0  0  0  0  0  0  0  0  0  0
    1.2135   -2.7256    0.0000 N   0  0  0  0  0  0  0  0  0  0  0  0
    2.6401   -3.1891    0.0000 C   0  0  0  0  0  0  0  0  0  0  0  0
    0.7500   -1.2990    0.0000 C   0  0  0  0  0  0  0  0  0  0  0  0
    1.5000    0.0000    0.0000 C   0  0  0  0  0  0  0  0  0  0  0  0
    0.7500    1.2990    0.0000 C   0  0  0  0  0  0  0  0  0  0  0  0
    1.5000    2.5981    0.0000 N   0  0  0  0  0  4  0  0  0  0  0  0
    3.0000    2.5981    0.0000 O   0  0  0  0  0  0  0  0  0  0  0  0
    0.7500    3.8971    0.0000 O   0  0  0  0  0  1  0  0  0  0  0  0
   -0.7500    1.2990    0.0000 C   0  0  0  0  0  0  0  0  0  0  0  0
   -1.5000    2.5981    0.0000 N   0  0  0  0  0  0  0  0  0  0  0  0
   -0.7500    3.8971    0.0000 C   0  0  0  0  0  0  0  0  0  0  0  0
   -1.5000    5.1962    0.0000 C   0  0  0  0  0  0  0  0  0  0  0  0
   -3.0000    5.1962    0.0000 N   0  0  0  0  0  0  0  0  0  0  0  0
   -3.7500    6.4952    0.0000 C   0  0  0  0  0  0  0  0  0  0  0  0
   -5.2500    6.4952    0.0000 O   0  0  0  0  0  0  0  0  0  0  0  0
   -3.0000    7.7942    0.0000 C   0  0  0  0  0  0  0  0  0  0  0  0
   -1.5000    7.7942    0.0000 C   0  0  0  0  0  0  0  0  0  0  0  0
   -0.7500    9.0933    0.0000 C   0  0  0  0  0  0  0  0  0  0  0  0
   -1.5000   10.3923    0.0000 C   0  0  0  0  0  0  0  0  0  0  0  0
   -3.0000   10.3923    0.0000 C   0  0  0  0  0  0  0  0  0  0  0  0
   -3.7500    9.0933    0.0000 C   0  0  0  0  0  0  0  0  0  0  0  0
   -5.2500    9.0933    0.0000 Cl  0  0  0  0  0  0  0  0  0  0  0  0
   -3.7500    3.8971    0.0000 C   0  0  0  0  0  0  0  0  0  0  0  0
   -3.0000    2.5981    0.0000 C   0  0  0  0  0  0  0  0  0  0  0  0
   -1.5000    0.0000    0.0000 C   0  0  0  0  0  0  0  0  0  0  0  0
   -0.7500   -1.2990    0.0000 C   0  0  0  0  0  0  0  0  0  0  0  0
  1  2  1  0
  2  3  1  0
  3  4  2  0
  3  5  1  0
  5  6  1  0
  5  7  1  0
  7  8  2  0
  8  9  1  0
  9 10  1  0
 10 11  2  0
 10 12  1  0
  9 13  2  0
 13 14  1  0
 14 15  1  0
 15 16  1  0
 16 17  1  0
 17 18  1  0
 18 19  2  0
 18 20  1  0
 20 21  2  0
 21 22  1  0
 22 23  2  0
 23 24  1  0
 24 25  2  0
 25 26  1  0
 17 27  1  0
 27 28  1  0
 13 29  1  0
 29 30  2  0
 30  2  1  0
 30  7  1  0
 28 14  1  0
 25 20  1  0
M  CHG  2  10   1  12  -1
M  END
> <ChEMBL ID>
CHEMBL1310415

> <Standard Type>
Potency

> <Standard Relation>
'='

> <Standard Value>
22387.2

> <Standard Units>
nM

> <Document ChEMBL ID>
CHEMBL1201862

$$$$

     RDKit          2D

 26 29  0  0  0  0  0  0  0  0999 V2000
   -6.0000  -10.3923    0.0000 O   0  0  0  0  0  0  0  0  0  0  0  0
   -5.2500   -9.0933    0.0000 C   0  0  0  0  0  0  0  0  0  0  0  0
   -3.7500   -9.0933    0.0000 C   0  0  0  0  0  0  0  0  0  0  0  0
   -3.0000   -7.7942    0.0000 N   0  0  0  0  0  0  0  0  0  0  0  0
   -3.7500   -6.4952    0.0000 C   0  0  0  0  0  0  0  0  0  0  0  0
   -3.0000   -5.1962    0.0000 C   0  0  0  0  0  0  0  0  0  0  0  0
   -1.5000   -5.1962    0.0000 N   0  0  0  0  0  0  0  0  0  0  0  0
   -0.7500   -3.8971    0.0000 C   0  0  0  0  0  0  0  0  0  0  0  0
    0.7500   -3.8971    0.0000 N   0  0  0  0  0  0  0  0  0  0  0  0
    1.5000   -2.5981    0.0000 C   0  0  0  0  0  0  0  0  0  0  0  0
    3.0000   -2.5981    0.0000 C   0  0  0  0  0  0  0  0  0  0  0  0
    3.7500   -3.8971    0.0000 C   0  0  0  0  0  0  0  0  0  0  0  0
    5.2500   -3.8971    0.0000 C   0  0  0  0  0  0  0  0  0  0  0  0
    6.0000   -2.5981    0.0000 C   0  0  0  0  0  0  0  0  0  0  0  0
    5.2500   -1.2990    0.0000 C   0  0  0  0  0  0  0  0  0  0  0  0
    3.7500   -1.2990    0.0000 C   0  0  0  0  0  0  0  0  0  0  0  0
    0.7500   -1.2990    0.0000 C   0  0  0  0  0  0  0  0  0  0  0  0
    1.5000    0.0000    0.0000 C   0  0  0  0  0  0  0  0  0  0  0  0
    0.7500    1.2990    0.0000 C   0  0  0  0  0  0  0  0  0  0  0  0
    1.5000    2.5981    0.0000 Cl  0  0  0  0  0  0  0  0  0  0  0  0
   -0.7500    1.2990    0.0000 C   0  0  0  0  0  0  0  0  0  0  0  0
   -1.5000    0.0000    0.0000 C   0  0  0  0  0  0  0  0  0  0  0  0
   -0.7500   -1.2990    0.0000 C   0  0  0  0  0  0  0  0  0  0  0  0
   -1.5000   -2.5981    0.0000 N   0  0  0  0  0  0  0  0  0  0  0  0
   -0.7500   -6.4952    0.0000 C   0  0  0  0  0  0  0  0  0  0  0  0
   -1.5000   -7.7942    0.0000 C   0  0  0  0  0  0  0  0  0  0  0  0
  1  2  1  0
  2  3  1  0
  3  4  1  0
  4  5  1  0
  5  6  1  0
  6  7  1  0
  7  8  1  0
  8  9  2  0
  9 10  1  0
 10 11  1  0
 11 12  2  0
 12 13  1  0
 13 14  2  0
 14 15  1  0
 15 16  2  0
 10 17  2  0
 17 18  1  0
 18 19  2  0
 19 20  1  0
 19 21  1  0
 21 22  2  0
 22 23  1  0
 23 24  2  0
  7 25  1  0
 25 26  1  0
 26  4  1  0
 24  8  1  0
 16 11  1  0
 23 17  1  0
M  END
> <ChEMBL ID>
CHEMBL1310517

> <Standard Type>
Potency

> <Standard Relation>
'='

> <Standard Value>
22387.2

> <Standard Units>
nM

> <Document ChEMBL ID>
CHEMBL1201862

$$$$

     RDKit          2D

 25 29  0  0  0  0  0  0  0  0999 V2000
   -3.8971  -11.8573    0.0000 C   0  0  0  0  0  0  0  0  0  0  0  0
   -3.8971  -10.3573    0.0000 C   0  0  0  0  0  0  0  0  0  0  0  0
   -2.5981   -9.6073    0.0000 C   0  0  0  0  0  0  0  0  0  0  0  0
   -1.2990  -10.3573    0.0000 C   0  0  0  0  0  0  0  0  0  0  0  0
   -0.0000   -9.6073    0.0000 C   0  0  0  0  0  0  0  0  0  0  0  0
   -0.0000   -8.1073    0.0000 C   0  0  0  0  0  0  0  0  0  0  0  0
    1.2990   -7.3573    0.0000 C   0  0  0  0  0  0  0  0  0  0  0  0
    1.2990   -5.8573    0.0000 C   0  0  0  0  0  0  0  0  0  0  0  0
   -0.0000   -5.1073    0.0000 N   0  0  0  0  0  0  0  0  0  0  0  0
   -0.0000   -3.6073    0.0000 C   0  0  0  0  0  0  0  0  0  0  0  0
    1.2135   -2.7256    0.0000 N   0  0  0  0  0  0  0  0  0  0  0  0
    0.7500   -1.2990    0.0000 C   0  0  0  0  0  0  0  0  0  0  0  0
    1.5000    0.0000    0.0000 C   0  0  0  0  0  0  0  0  0  0  0  0
    0.7500    1.2990    0.0000 C   0  0  0  0  0  0  0  0  0  0  0  0
   -0.7500    1.2990    0.0000 C   0  0  0  0  0  0  0  0  0  0  0  0
   -1.5000    0.0000    0.0000 C   0  0  0  0  0  0  0  0  0  0  0  0
   -2.9769   -0.2986    0.0000 C   0  0  0  0  0  0  0  0  0  0  0  0
   -3.5870   -1.6689    0.0000 C   0  0  0  0  0  0  0  0  0  0  0  0
   -2.7053   -2.8824    0.0000 C   0  0  0  0  0  0  0  0  0  0  0  0
   -1.2135   -2.7256    0.0000 C   0  0  0  0  0  0  0  0  0  0  0  0
   -0.7500   -1.2990    0.0000 C   0  0  0  0  0  0  0  0  0  0  0  0
   -1.2990   -5.8573    0.0000 C   0  0  0  0  0  0  0  0  0  0  0  0
   -1.2990   -7.3573    0.0000 C   0  0  0  0  0  0  0  0  0  0  0  0
   -1.2990  -11.8573    0.0000 C   0  0  0  0  0  0  0  0  0  0  0  0
   -2.5981  -12.6073    0.0000 C   0  0  0  0  0  0  0  0  0  0  0  0
  1  2  2  0
  2  3  1  0
  3  4  2  0
  4  5  1  0
  5  6  1  0
  6  7  1  0
  7  8  1  0
  8  9  1  0
  9 10  1  0
 10 11  2  0
 11 12  1  0
 12 13  1  0
 13 14  2  0
 14 15  1  0
 15 16  2  0
 16 17  1  0
 17 18  2  0
 18 19  1  0
 19 20  2  0
 20 21  1  0
  9 22  1  0
 22 23  1  0
  4 24  1  0
 24 25  2  0
 25  1  1  0
 23  6  1  0
 20 10  1  0
 21 12  2  0
 21 16  1  0
M  END
> <ChEMBL ID>
CHEMBL1310527

> <Standard Type>
Potency

> <Standard Relation>
'='

> <Standard Value>
22387.2

> <Standard Units>
nM

> <Document ChEMBL ID>
CHEMBL1201862

$$$$

     RDKit          2D

 20 21  0  0  0  0  0  0  0  0999 V2000
    9.1210    7.0526    0.0000 O   0  0  0  0  0  0  0  0  0  0  0  0
    8.1173    8.1673    0.0000 C   0  0  0  0  0  0  0  0  0  0  0  0
    6.6501    7.8555    0.0000 C   0  0  0  0  0  0  0  0  0  0  0  0
    6.1865    6.4289    0.0000 S   0  0  0  0  0  0  0  0  0  0  0  0
    4.7193    6.1170    0.0000 C   0  0  0  0  0  0  0  0  0  0  0  0
    4.2558    4.6904    0.0000 C   0  0  0  0  0  0  0  0  0  0  0  0
    2.7886    4.3786    0.0000 S   0  0  0  0  0  0  0  0  0  0  0  0
    2.3250    2.9520    0.0000 C   0  0  0  0  0  0  0  0  0  0  0  0
    0.8578    2.6401    0.0000 C   0  0  0  0  0  0  0  0  0  0  0  0
   -0.1459    3.7548    0.0000 O   0  0  0  0  0  0  0  0  0  0  0  0
    0.3943    1.2135    0.0000 C   0  0  0  0  0  0  0  0  0  0  0  0
    1.2760    0.0000    0.0000 C   0  0  0  0  0  0  0  0  0  0  0  0
    0.3943   -1.2135    0.0000 C   0  0  0  0  0  0  0  0  0  0  0  0
   -1.0323   -0.7500    0.0000 C   0  0  0  0  0  0  0  0  0  0  0  0
   -1.0323    0.7500    0.0000 O   0  0  0  0  0  0  0  0  0  0  0  0
    8.5808    9.5939    0.0000 C   0  0  0  0  0  0  0  0  0  0  0  0
    7.6991   10.8074    0.0000 C   0  0  0  0  0  0  0  0  0  0  0  0
    8.5808   12.0210    0.0000 C   0  0  0  0  0  0  0  0  0  0  0  0
   10.0074   11.5574    0.0000 C   0  0  0  0  0  0  0  0  0  0  0  0
   10.0074   10.0574    0.0000 O   0  0  0  0  0  0  0  0  0  0  0  0
  1  2  2  0
  2  3  1  0
  3  4  1  0
  4  5  1  0
  5  6  1  0
  6  7  1  0
  7  8  1  0
  8  9  1  0
  9 10  2  0
  9 11  1  0
 11 12  2  0
 12 13  1  0
 13 14  2  0
 14 15  1  0
  2 16  1  0
 16 17  2  0
 17 18  1  0
 18 19  2  0
 19 20  1  0
 15 11  1  0
 20 16  1  0
M  END
> <ChEMBL ID>
CHEMBL1310655

> <Standard Type>
Potency

> <Standard Relation>
'='

> <Standard Value>
22387.2

> <Standard Units>
nM

> <Document ChEMBL ID>
CHEMBL1201862

$$$$

     RDKit          2D

 24 26  0  0  0  0  0  0  0  0999 V2000
   -7.5000   -5.1962    0.0000 C   0  0  0  0  0  0  0  0  0  0  0  0
   -6.0000   -5.1962    0.0000 C   0  0  0  0  0  0  0  0  0  0  0  0
   -5.2500   -6.4952    0.0000 C   0  0  0  0  0  0  0  0  0  0  0  0
   -6.0000   -7.7942    0.0000 C   0  0  0  0  0  0  0  0  0  0  0  0
   -5.2500   -9.0933    0.0000 C   0  0  0  0  0  0  0  0  0  0  0  0
   -6.0000  -10.3923    0.0000 C   0  0  0  0  0  0  0  0  0  0  0  0
   -5.2500  -11.6913    0.0000 C   0  0  0  0  0  0  0  0  0  0  0  0
   -3.7500  -11.6913    0.0000 C   0  0  0  0  0  0  0  0  0  0  0  0
   -3.0000  -10.3923    0.0000 C   0  0  0  0  0  0  0  0  0  0  0  0
   -3.7500   -9.0933    0.0000 C   0  0  0  0  0  0  0  0  0  0  0  0
   -5.2500   -3.8971    0.0000 N   0  0  0  0  0  0  0  0  0  0  0  0
   -3.7500   -3.8971    0.0000 C   0  0  0  0  0  0  0  0  0  0  0  0
   -3.0000   -5.1962    0.0000 O   0  0  0  0  0  0  0  0  0  0  0  0
   -3.0000   -2.5981    0.0000 C   0  0  0  0  0  0  0  0  0  0  0  0
   -1.5000   -2.5981    0.0000 N   0  0  0  0  0  0  0  0  0  0  0  0
   -0.7500   -3.8971    0.0000 C   0  0  0  0  0  0  0  0  0  0  0  0
    0.7500   -3.8971    0.0000 C   0  0  0  0  0  0  0  0  0  0  0  0
    1.5000   -2.5981    0.0000 S   0  0  0  0  0  0  0  0  0  0  0  0
    0.7500   -1.2990    0.0000 C   0  0  0  0  0  0  0  0  0  0  0  0
    1.5000    0.0000    0.0000 C   0  0  0  0  0  0  0  0  0  0  0  0
    0.7500    1.2990    0.0000 C   0  0  0  0  0  0  0  0  0  0  0  0
   -0.7500    1.2990    0.0000 C   0  0  0  0  0  0  0  0  0  0  0  0
   -1.5000    0.0000    0.0000 C   0  0  0  0  0  0  0  0  0  0  0  0
   -0.7500   -1.2990    0.0000 C   0  0  0  0  0  0  0  0  0  0  0  0
  1  2  1  0
  2  3  1  0
  3  4  1  0
  4  5  1  0
  5  6  2  0
  6  7  1  0
  7  8  2  0
  8  9  1  0
  9 10  2  0
  2 11  1  0
 11 12  1  0
 12 13  2  0
 12 14  1  0
 14 15  1  0
 15 16  1  0
 16 17  1  0
 17 18  1  0
 18 19  1  0
 19 20  2  0
 20 21  1  0
 21 22  2  0
 22 23  1  0
 23 24  2  0
 10  5  1  0
 24 15  1  0
 24 19  1  0
M  END
> <ChEMBL ID>
CHEMBL1310762

> <Standard Type>
Potency

> <Standard Relation>
'='

> <Standard Value>
22387.2

> <Standard Units>
nM

> <Document ChEMBL ID>
CHEMBL1201862

$$$$

     RDKit          2D

 26 29  0  0  0  0  0  0  0  0999 V2000
    0.2010   -3.3481    0.0000 O   0  0  0  0  0  0  0  0  0  0  0  0
    1.5000   -2.5981    0.0000 S   0  0  0  0  0  0  0  0  0  0  0  0
    2.7990   -1.8481    0.0000 O   0  0  0  0  0  0  0  0  0  0  0  0
    0.7500   -1.2990    0.0000 C   0  0  0  0  0  0  0  0  0  0  0  0
    1.5000    0.0000    0.0000 C   0  0  0  0  0  0  0  0  0  0  0  0
    0.7500    1.2990    0.0000 C   0  0  0  0  0  0  0  0  0  0  0  0
   -0.7500    1.2990    0.0000 C   0  0  0  0  0  0  0  0  0  0  0  0
   -1.7537    2.4138    0.0000 N   0  0  0  0  0  0  0  0  0  0  0  0
   -3.1240    1.8037    0.0000 C   0  0  0  0  0  0  0  0  0  0  0  0
   -4.4231    2.5537    0.0000 O   0  0  0  0  0  0  0  0  0  0  0  0
   -2.9672    0.3119    0.0000 O   0  0  0  0  0  0  0  0  0  0  0  0
   -1.5000    0.0000    0.0000 C   0  0  0  0  0  0  0  0  0  0  0  0
   -0.7500   -1.2990    0.0000 C   0  0  0  0  0  0  0  0  0  0  0  0
    2.2500   -3.8971    0.0000 N   0  0  0  0  0  0  0  0  0  0  0  0
    1.5000   -5.1962    0.0000 C   0  0  0  0  0  0  0  0  0  0  0  0
    2.2500   -6.4952    0.0000 C   0  0  0  0  0  0  0  0  0  0  0  0
    3.7500   -6.4952    0.0000 C   0  0  0  0  0  0  0  0  0  0  0  0
    4.5000   -7.7942    0.0000 C   0  0  0  0  0  0  0  0  0  0  0  0
    3.7500   -9.0933    0.0000 C   0  0  0  0  0  0  0  0  0  0  0  0
    2.2500   -9.0933    0.0000 C   0  0  0  0  0  0  0  0  0  0  0  0
    1.5000  -10.3923    0.0000 C   0  0  0  0  0  0  0  0  0  0  0  0
    2.2500  -11.6913    0.0000 C   0  0  0  0  0  0  0  0  0  0  0  0
    3.7500  -11.6913    0.0000 C   0  0  0  0  0  0  0  0  0  0  0  0
    4.5000  -10.3923    0.0000 C   0  0  0  0  0  0  0  0  0  0  0  0
    4.5000   -5.1962    0.0000 C   0  0  0  0  0  0  0  0  0  0  0  0
    3.7500   -3.8971    0.0000 C   0  0  0  0  0  0  0  0  0  0  0  0
  1  2  2  0
  2  3  2  0
  2  4  1  0
  4  5  2  0
  5  6  1  0
  6  7  2  0
  7  8  1  0
  8  9  2  0
  9 10  1  0
  9 11  1  0
 11 12  1  0
 12 13  2  0
  2 14  1  0
 14 15  1  0
 15 16  1  0
 16 17  1  0
 17 18  1  0
 18 19  1  0
 19 20  2  0
 20 21  1  0
 21 22  2  0
 22 23  1  0
 23 24  2  0
 17 25  1  0
 25 26  1  0
 13  4  1  0
 26 14  1  0
 12  7  1  0
 24 19  1  0
M  END
> <ChEMBL ID>
CHEMBL1310914

> <Standard Type>
Potency

> <Standard Relation>
'='

> <Standard Value>
22387.2

> <Standard Units>
nM

> <Document ChEMBL ID>
CHEMBL1201862

$$$$

     RDKit          2D

 23 24  0  0  0  0  0  0  0  0999 V2000
    4.5000    0.0000    0.0000 N   0  0  0  0  0  0  0  0  0  0  0  0
    3.0000    0.0000    0.0000 S   0  0  0  0  0  0  0  0  0  0  0  0
    3.0000   -1.5000    0.0000 O   0  0  0  0  0  0  0  0  0  0  0  0
    3.0000    1.5000    0.0000 O   0  0  0  0  0  0  0  0  0  0  0  0
    1.5000    0.0000    0.0000 C   0  0  0  0  0  0  0  0  0  0  0  0
    0.7500   -1.2990    0.0000 C   0  0  0  0  0  0  0  0  0  0  0  0
   -0.7500   -1.2990    0.0000 C   0  0  0  0  0  0  0  0  0  0  0  0
   -1.5000    0.0000    0.0000 C   0  0  0  0  0  0  0  0  0  0  0  0
   -3.0000    0.0000    0.0000 N   0  0  0  0  0  0  0  0  0  0  0  0
   -3.7500    1.2990    0.0000 C   0  0  0  0  0  0  0  0  0  0  0  0
   -3.0000    2.5981    0.0000 S   0  0  0  0  0  0  0  0  0  0  0  0
   -5.2500    1.2990    0.0000 N   0  0  0  0  0  0  0  0  0  0  0  0
   -6.0000    2.5981    0.0000 C   0  0  0  0  0  0  0  0  0  0  0  0
   -5.2500    3.8971    0.0000 O   0  0  0  0  0  0  0  0  0  0  0  0
   -7.5000    2.5981    0.0000 C   0  0  0  0  0  0  0  0  0  0  0  0
   -8.2500    3.8971    0.0000 C   0  0  0  0  0  0  0  0  0  0  0  0
   -9.7500    3.8971    0.0000 C   0  0  0  0  0  0  0  0  0  0  0  0
  -10.6317    2.6836    0.0000 C   0  0  0  0  0  0  0  0  0  0  0  0
  -12.0583    3.1471    0.0000 C   0  0  0  0  0  0  0  0  0  0  0  0
  -12.0583    4.6471    0.0000 C   0  0  0  0  0  0  0  0  0  0  0  0
  -10.6317    5.1106    0.0000 O   0  0  0  0  0  0  0  0  0  0  0  0
   -0.7500    1.2990    0.0000 C   0  0  0  0  0  0  0  0  0  0  0  0
    0.7500    1.2990    0.0000 C   0  0  0  0  0  0  0  0  0  0  0  0
  1  2  1  0
  2  3  2  0
  2  4  2  0
  2  5  1  0
  5  6  2  0
  6  7  1  0
  7  8  2  0
  8  9  1  0
  9 10  1  0
 10 11  2  0
 10 12  1  0
 12 13  1  0
 13 14  2  0
 13 15  1  0
 15 16  2  0
 16 17  1  0
 17 18  2  0
 18 19  1  0
 19 20  2  0
 20 21  1  0
  8 22  1  0
 22 23  2  0
 23  5  1  0
 21 17  1  0
M  END
> <ChEMBL ID>
CHEMBL1310972

> <Standard Type>
Potency

> <Standard Relation>
'='

> <Standard Value>
22387.2

> <Standard Units>
nM

> <Document ChEMBL ID>
CHEMBL1201862

$$$$

     RDKit          2D

 26 28  0  0  0  0  0  0  0  0999 V2000
    0.4022  -10.3610    0.0000 C   0  0  0  0  0  0  0  0  0  0  0  0
    0.2454   -8.8692    0.0000 C   0  0  0  0  0  0  0  0  0  0  0  0
    1.3601   -7.8655    0.0000 C   0  0  0  0  0  0  0  0  0  0  0  0
    0.7500   -6.4952    0.0000 C   0  0  0  0  0  0  0  0  0  0  0  0
    1.5000   -5.1962    0.0000 C   0  0  0  0  0  0  0  0  0  0  0  0
    3.0000   -5.1962    0.0000 O   0  0  0  0  0  0  0  0  0  0  0  0
    0.7500   -3.8971    0.0000 C   0  0  0  0  0  0  0  0  0  0  0  0
    1.5000   -2.5981    0.0000 S   0  0  0  0  0  0  0  0  0  0  0  0
    0.7500   -1.2990    0.0000 C   0  0  0  0  0  0  0  0  0  0  0  0
    1.5000    0.0000    0.0000 N   0  0  0  0  0  0  0  0  0  0  0  0
    0.7500    1.2990    0.0000 C   0  0  0  0  0  0  0  0  0  0  0  0
    1.5000    2.5981    0.0000 N   0  0  0  0  0  0  0  0  0  0  0  0
   -0.7500    1.2990    0.0000 C   0  0  0  0  0  0  0  0  0  0  0  0
   -1.5000    0.0000    0.0000 C   0  0  0  0  0  0  0  0  0  0  0  0
   -3.0000    0.0000    0.0000 N   0  0  0  0  0  0  0  0  0  0  0  0
   -0.7500   -1.2990    0.0000 N   0  0  0  0  0  0  0  0  0  0  0  0
   -0.7418   -6.6520    0.0000 C   0  0  0  0  0  0  0  0  0  0  0  0
   -1.7455   -5.5373    0.0000 C   0  0  0  0  0  0  0  0  0  0  0  0
   -1.0537   -8.1192    0.0000 N   0  0  0  0  0  0  0  0  0  0  0  0
   -2.4240   -8.7293    0.0000 C   0  0  0  0  0  0  0  0  0  0  0  0
   -3.6375   -7.8476    0.0000 C   0  0  0  0  0  0  0  0  0  0  0  0
   -5.0078   -8.4577    0.0000 C   0  0  0  0  0  0  0  0  0  0  0  0
   -5.1646   -9.9495    0.0000 C   0  0  0  0  0  0  0  0  0  0  0  0
   -3.9511  -10.8312    0.0000 C   0  0  0  0  0  0  0  0  0  0  0  0
   -4.1079  -12.3230    0.0000 F   0  0  0  0  0  0  0  0  0  0  0  0
   -2.5808  -10.2211    0.0000 C   0  0  0  0  0  0  0  0  0  0  0  0
  1  2  1  0
  2  3  2  0
  3  4  1  0
  4  5  1  0
  5  6  2  0
  5  7  1  0
  7  8  1  0
  8  9  1  0
  9 10  2  0
 10 11  1  0
 11 12  1  0
 11 13  2  0
 13 14  1  0
 14 15  1  0
 14 16  2  0
  4 17  2  0
 17 18  1  0
 17 19  1  0
 19 20  1  0
 20 21  2  0
 21 22  1  0
 22 23  2  0
 23 24  1  0
 24 25  1  0
 24 26  2  0
 19  2  1  0
 26 20  1  0
 16  9  1  0
M  END
> <ChEMBL ID>
CHEMBL1311255

> <Standard Type>
Potency

> <Standard Relation>
'='

> <Standard Value>
22387.2

> <Standard Units>
nM

> <Document ChEMBL ID>
CHEMBL1201862

$$$$

     RDKit          2D

 30 33  0  0  0  0  0  0  0  0999 V2000
    3.0000   -2.5981    0.0000 O   0  0  0  0  0  0  0  0  0  0  0  0
    1.5000   -2.5981    0.0000 C   0  0  0  0  0  0  0  0  0  0  0  0
    0.7500   -1.2990    0.0000 C   0  0  0  0  0  0  0  0  0  0  0  0
    1.5000    0.0000    0.0000 C   0  0  0  0  0  0  0  0  0  0  0  0
    0.7500    1.2990    0.0000 C   0  0  0  0  0  0  0  0  0  0  0  0
   -0.7500    1.2990    0.0000 C   0  0  0  0  0  0  0  0  0  0  0  0
   -1.5000    0.0000    0.0000 C   0  0  0  0  0  0  0  0  0  0  0  0
   -0.7500   -1.2990    0.0000 C   0  0  0  0  0  0  0  0  0  0  0  0
    0.7500   -3.8971    0.0000 N   0  0  0  0  0  0  0  0  0  0  0  0
   -0.7500   -3.8971    0.0000 C   0  0  0  0  0  0  0  0  0  0  0  0
   -1.5000   -5.1962    0.0000 C   0  0  0  0  0  0  0  0  0  0  0  0
   -0.7500   -6.4952    0.0000 N   0  0  0  0  0  0  0  0  0  0  0  0
   -1.5000   -7.7942    0.0000 C   0  0  0  0  0  0  0  0  0  0  0  0
   -3.0000   -7.7942    0.0000 C   0  0  0  0  0  0  0  0  0  0  0  0
   -3.7500   -9.0933    0.0000 C   0  0  0  0  0  0  0  0  0  0  0  0
   -3.0000  -10.3923    0.0000 C   0  0  0  0  0  0  0  0  0  0  0  0
   -3.7500  -11.6913    0.0000 N   0  0  0  0  0  4  0  0  0  0  0  0
   -5.2500  -11.6913    0.0000 O   0  0  0  0  0  0  0  0  0  0  0  0
   -3.0000  -12.9904    0.0000 O   0  0  0  0  0  1  0  0  0  0  0  0
   -1.5000  -10.3923    0.0000 C   0  0  0  0  0  0  0  0  0  0  0  0
   -0.7500  -11.6913    0.0000 N   0  0  0  0  0  0  0  0  0  0  0  0
    0.7500  -11.6913    0.0000 C   0  0  0  0  0  0  0  0  0  0  0  0
    1.5000  -12.9904    0.0000 C   0  0  0  0  0  0  0  0  0  0  0  0
    2.9918  -13.1472    0.0000 C   0  0  0  0  0  0  0  0  0  0  0  0
    3.3037  -14.6144    0.0000 C   0  0  0  0  0  0  0  0  0  0  0  0
    2.0046  -15.3644    0.0000 C   0  0  0  0  0  0  0  0  0  0  0  0
    0.8899  -14.3607    0.0000 O   0  0  0  0  0  0  0  0  0  0  0  0
   -0.7500   -9.0933    0.0000 C   0  0  0  0  0  0  0  0  0  0  0  0
    0.7500   -6.4952    0.0000 C   0  0  0  0  0  0  0  0  0  0  0  0
    1.5000   -5.1962    0.0000 C   0  0  0  0  0  0  0  0  0  0  0  0
  1  2  2  0
  2  3  1  0
  3  4  2  0
  4  5  1  0
  5  6  2  0
  6  7  1  0
  7  8  2  0
  2  9  1  0
  9 10  1  0
 10 11  1  0
 11 12  1  0
 12 13  1  0
 13 14  2  0
 14 15  1  0
 15 16  2  0
 16 17  1  0
 17 18  2  0
 17 19  1  0
 16 20  1  0
 20 21  1  0
 21 22  1  0
 22 23  1  0
 23 24  1  0
 24 25  1  0
 25 26  1  0
 26 27  1  0
 20 28  2  0
 12 29  1  0
 29 30  1  0
  8  3  1  0
 30  9  1  0
 28 13  1  0
 27 23  1  0
M  CHG  2  17   1  19  -1
M  END
> <ChEMBL ID>
CHEMBL1311513

> <Standard Type>
Potency

> <Standard Relation>
'='

> <Standard Value>
22387.2

> <Standard Units>
nM

> <Document ChEMBL ID>
CHEMBL1201862

$$$$

     RDKit          2D

 28 30  0  0  0  0  0  0  0  0999 V2000
    5.7760    2.5981    0.0000 C   0  0  0  0  0  0  0  0  0  0  0  0
    5.0260    1.2990    0.0000 C   0  0  0  0  0  0  0  0  0  0  0  0
    5.7760   -0.0000    0.0000 C   0  0  0  0  0  0  0  0  0  0  0  0
    3.5260    1.2990    0.0000 C   0  0  0  0  0  0  0  0  0  0  0  0
    2.7760    0.0000    0.0000 C   0  0  0  0  0  0  0  0  0  0  0  0
    1.2760    0.0000    0.0000 N   0  0  0  0  0  0  0  0  0  0  0  0
    0.3943    1.2135    0.0000 C   0  0  0  0  0  0  0  0  0  0  0  0
    0.8578    2.6401    0.0000 C   0  0  0  0  0  0  0  0  0  0  0  0
   -0.1459    3.7548    0.0000 N   0  0  0  0  0  0  0  0  0  0  0  0
   -1.6131    3.4430    0.0000 C   0  0  0  0  0  0  0  0  0  0  0  0
    0.3177    5.1814    0.0000 C   0  0  0  0  0  0  0  0  0  0  0  0
   -0.6860    6.2961    0.0000 C   0  0  0  0  0  0  0  0  0  0  0  0
   -0.2225    7.7227    0.0000 C   0  0  0  0  0  0  0  0  0  0  0  0
   -1.2262    8.8374    0.0000 C   0  0  0  0  0  0  0  0  0  0  0  0
   -2.6934    8.5256    0.0000 C   0  0  0  0  0  0  0  0  0  0  0  0
   -3.1570    7.0990    0.0000 C   0  0  0  0  0  0  0  0  0  0  0  0
   -2.1533    5.9843    0.0000 C   0  0  0  0  0  0  0  0  0  0  0  0
   -1.0323    0.7500    0.0000 N   0  0  0  0  0  0  0  0  0  0  0  0
   -1.0323   -0.7500    0.0000 C   0  0  0  0  0  0  0  0  0  0  0  0
    0.3943   -1.2135    0.0000 C   0  0  0  0  0  0  0  0  0  0  0  0
    0.7062   -2.6807    0.0000 C   0  0  0  0  0  0  0  0  0  0  0  0
    2.1328   -3.1443    0.0000 O   0  0  0  0  0  0  0  0  0  0  0  0
   -0.4086   -3.6844    0.0000 N   0  0  0  0  0  0  0  0  0  0  0  0
   -0.0967   -5.1517    0.0000 C   0  0  0  0  0  0  0  0  0  0  0  0
   -1.8351   -3.2209    0.0000 C   0  0  0  0  0  0  0  0  0  0  0  0
   -2.9499   -4.2246    0.0000 O   0  0  0  0  0  0  0  0  0  0  0  0
   -2.1470   -1.7537    0.0000 N   0  0  0  0  0  0  0  0  0  0  0  0
   -3.5736   -1.2902    0.0000 C   0  0  0  0  0  0  0  0  0  0  0  0
  1  2  1  0
  2  3  1  0
  2  4  1  0
  4  5  1  0
  5  6  1  0
  6  7  1  0
  7  8  1  0
  8  9  1  0
  9 10  1  0
  9 11  1  0
 11 12  1  0
 12 13  2  0
 13 14  1  0
 14 15  2  0
 15 16  1  0
 16 17  2  0
  7 18  2  0
 18 19  1  0
 19 20  2  0
 20 21  1  0
 21 22  2  0
 21 23  1  0
 23 24  1  0
 23 25  1  0
 25 26  2  0
 25 27  1  0
 27 28  1  0
 20  6  1  0
 17 12  1  0
 27 19  1  0
M  END
> <ChEMBL ID>
CHEMBL1311611

> <Standard Type>
Potency

> <Standard Relation>
'='

> <Standard Value>
22387.2

> <Standard Units>
nM

> <Document ChEMBL ID>
CHEMBL1201862

$$$$

     RDKit          2D

 24 26  0  0  0  0  0  0  0  0999 V2000
   -6.0000   -7.7942    0.0000 C   0  0  0  0  0  0  0  0  0  0  0  0
   -5.2500   -6.4952    0.0000 C   0  0  0  0  0  0  0  0  0  0  0  0
   -6.0000   -5.1962    0.0000 C   0  0  0  0  0  0  0  0  0  0  0  0
   -7.5000   -5.1962    0.0000 C   0  0  0  0  0  0  0  0  0  0  0  0
   -8.2500   -3.8971    0.0000 C   0  0  0  0  0  0  0  0  0  0  0  0
   -7.5000   -2.5981    0.0000 C   0  0  0  0  0  0  0  0  0  0  0  0
   -8.2500   -1.2990    0.0000 C   0  0  0  0  0  0  0  0  0  0  0  0
   -9.7500   -1.2990    0.0000 C   0  0  0  0  0  0  0  0  0  0  0  0
  -10.5000   -2.5981    0.0000 C   0  0  0  0  0  0  0  0  0  0  0  0
   -9.7500   -3.8971    0.0000 C   0  0  0  0  0  0  0  0  0  0  0  0
   -3.7500   -6.4952    0.0000 N   0  0  0  0  0  0  0  0  0  0  0  0
   -3.0000   -5.1962    0.0000 C   0  0  0  0  0  0  0  0  0  0  0  0
   -3.7500   -3.8971    0.0000 O   0  0  0  0  0  0  0  0  0  0  0  0
   -1.5000   -5.1962    0.0000 C   0  0  0  0  0  0  0  0  0  0  0  0
   -0.7500   -3.8971    0.0000 N   0  0  0  0  0  0  0  0  0  0  0  0
    0.7500   -3.8971    0.0000 C   0  0  0  0  0  0  0  0  0  0  0  0
    1.5000   -2.5981    0.0000 C   0  0  0  0  0  0  0  0  0  0  0  0
    0.7500   -1.2990    0.0000 C   0  0  0  0  0  0  0  0  0  0  0  0
    1.5000    0.0000    0.0000 C   0  0  0  0  0  0  0  0  0  0  0  0
    0.7500    1.2990    0.0000 C   0  0  0  0  0  0  0  0  0  0  0  0
   -0.7500    1.2990    0.0000 C   0  0  0  0  0  0  0  0  0  0  0  0
   -1.5000    0.0000    0.0000 C   0  0  0  0  0  0  0  0  0  0  0  0
   -0.7500   -1.2990    0.0000 C   0  0  0  0  0  0  0  0  0  0  0  0
   -1.5000   -2.5981    0.0000 C   0  0  0  0  0  0  0  0  0  0  0  0
  1  2  1  0
  2  3  1  0
  3  4  1  0
  4  5  1  0
  5  6  2  0
  6  7  1  0
  7  8  2  0
  8  9  1  0
  9 10  2  0
  2 11  1  0
 11 12  1  0
 12 13  2  0
 12 14  1  0
 14 15  1  0
 15 16  1  0
 16 17  1  0
 17 18  1  0
 18 19  2  0
 19 20  1  0
 20 21  2  0
 21 22  1  0
 22 23  2  0
 23 24  1  0
 10  5  1  0
 24 15  1  0
 23 18  1  0
M  END
> <ChEMBL ID>
CHEMBL1311731

> <Standard Type>
Potency

> <Standard Relation>
'='

> <Standard Value>
22387.2

> <Standard Units>
nM

> <Document ChEMBL ID>
CHEMBL1201862

$$$$

     RDKit          2D

 32 35  0  0  0  0  0  0  0  0999 V2000
    6.0000   -2.5981    0.0000 C   0  0  0  0  0  0  0  0  0  0  0  0
    5.2500   -1.2990    0.0000 C   0  0  0  0  0  0  0  0  0  0  0  0
    3.7500   -1.2990    0.0000 C   0  0  0  0  0  0  0  0  0  0  0  0
    3.0000    0.0000    0.0000 O   0  0  0  0  0  0  0  0  0  0  0  0
    1.5000    0.0000    0.0000 C   0  0  0  0  0  0  0  0  0  0  0  0
    0.7500   -1.2990    0.0000 C   0  0  0  0  0  0  0  0  0  0  0  0
   -0.7500   -1.2990    0.0000 C   0  0  0  0  0  0  0  0  0  0  0  0
   -1.5000    0.0000    0.0000 C   0  0  0  0  0  0  0  0  0  0  0  0
   -0.7500    1.2990    0.0000 C   0  0  0  0  0  0  0  0  0  0  0  0
   -1.5000    2.5981    0.0000 C   0  0  0  0  0  0  0  0  0  0  0  0
   -2.9918    2.7549    0.0000 C   0  0  0  0  0  0  0  0  0  0  0  0
   -3.9955    1.6402    0.0000 C   0  0  0  0  0  0  0  0  0  0  0  0
   -3.5320    0.2136    0.0000 O   0  0  0  0  0  0  0  0  0  0  0  0
   -5.4627    1.9520    0.0000 C   0  0  0  0  0  0  0  0  0  0  0  0
   -6.5774    0.9483    0.0000 C   0  0  0  0  0  0  0  0  0  0  0  0
   -7.8765    1.6983    0.0000 C   0  0  0  0  0  0  0  0  0  0  0  0
   -7.5646    3.1655    0.0000 C   0  0  0  0  0  0  0  0  0  0  0  0
   -8.5683    4.2803    0.0000 C   0  0  0  0  0  0  0  0  0  0  0  0
   -6.0728    3.3223    0.0000 O   0  0  0  0  0  0  0  0  0  0  0  0
   -3.3037    4.2221    0.0000 C   0  0  0  0  0  0  0  0  0  0  0  0
   -4.6740    4.8322    0.0000 O   0  0  0  0  0  0  0  0  0  0  0  0
   -2.0046    4.9721    0.0000 C   0  0  0  0  0  0  0  0  0  0  0  0
   -1.8478    6.4639    0.0000 O   0  0  0  0  0  0  0  0  0  0  0  0
   -0.8899    3.9684    0.0000 N   0  0  0  0  0  0  0  0  0  0  0  0
    0.5773    4.2803    0.0000 C   0  0  0  0  0  0  0  0  0  0  0  0
    1.0409    5.7068    0.0000 C   0  0  0  0  0  0  0  0  0  0  0  0
    2.5081    6.0187    0.0000 C   0  0  0  0  0  0  0  0  0  0  0  0
    2.9716    7.4453    0.0000 C   0  0  0  0  0  0  0  0  0  0  0  0
    1.9679    8.5600    0.0000 N   0  0  0  0  0  0  0  0  0  0  0  0
    0.5007    8.2481    0.0000 C   0  0  0  0  0  0  0  0  0  0  0  0
    0.0372    6.8216    0.0000 C   0  0  0  0  0  0  0  0  0  0  0  0
    0.7500    1.2990    0.0000 C   0  0  0  0  0  0  0  0  0  0  0  0
  1  2  2  0
  2  3  1  0
  3  4  1  0
  4  5  1  0
  5  6  2  0
  6  7  1  0
  7  8  2  0
  8  9  1  0
  9 10  1  0
 10 11  1  0
 11 12  1  0
 12 13  2  0
 12 14  1  0
 14 15  2  0
 15 16  1  0
 16 17  2  0
 17 18  1  0
 17 19  1  0
 11 20  2  0
 20 21  1  0
 20 22  1  0
 22 23  2  0
 22 24  1  0
 24 25  1  0
 25 26  1  0
 26 27  2  0
 27 28  1  0
 28 29  2  0
 29 30  1  0
 30 31  2  0
  9 32  2  0
 32  5  1  0
 24 10  1  0
 31 26  1  0
 19 14  1  0
M  END
> <ChEMBL ID>
CHEMBL1311808

> <Standard Type>
Potency

> <Standard Relation>
'='

> <Standard Value>
22387.2

> <Standard Units>
nM

> <Document ChEMBL ID>
CHEMBL1201862

$$$$

     RDKit          2D

 21 23  0  0  0  0  0  0  0  0999 V2000
   -7.3834   -3.1531    0.0000 C   0  0  0  0  0  0  0  0  0  0  0  0
   -6.9199   -4.5797    0.0000 C   0  0  0  0  0  0  0  0  0  0  0  0
   -6.4563   -6.0063    0.0000 C   0  0  0  0  0  0  0  0  0  0  0  0
   -8.3464   -5.0433    0.0000 C   0  0  0  0  0  0  0  0  0  0  0  0
   -5.4933   -4.1162    0.0000 C   0  0  0  0  0  0  0  0  0  0  0  0
   -5.1814   -2.6490    0.0000 C   0  0  0  0  0  0  0  0  0  0  0  0
   -3.7548   -2.1855    0.0000 C   0  0  0  0  0  0  0  0  0  0  0  0
   -2.6401   -3.1891    0.0000 C   0  0  0  0  0  0  0  0  0  0  0  0
   -1.2135   -2.7256    0.0000 C   0  0  0  0  0  0  0  0  0  0  0  0
   -0.0000   -3.6073    0.0000 N   0  0  0  0  0  0  0  0  0  0  0  0
    1.2135   -2.7256    0.0000 C   0  0  0  0  0  0  0  0  0  0  0  0
    2.6401   -3.1891    0.0000 C   0  0  0  0  0  0  0  0  0  0  0  0
    2.9520   -4.6564    0.0000 O   0  0  0  0  0  0  0  0  0  0  0  0
    0.7500   -1.2990    0.0000 C   0  0  0  0  0  0  0  0  0  0  0  0
    1.5000    0.0000    0.0000 C   0  0  0  0  0  0  0  0  0  0  0  0
    0.7500    1.2990    0.0000 C   0  0  0  0  0  0  0  0  0  0  0  0
   -0.7500    1.2990    0.0000 C   0  0  0  0  0  0  0  0  0  0  0  0
   -1.5000    0.0000    0.0000 C   0  0  0  0  0  0  0  0  0  0  0  0
   -0.7500   -1.2990    0.0000 N   0  0  0  0  0  0  0  0  0  0  0  0
   -2.9520   -4.6564    0.0000 C   0  0  0  0  0  0  0  0  0  0  0  0
   -4.3786   -5.1199    0.0000 C   0  0  0  0  0  0  0  0  0  0  0  0
  1  2  1  0
  2  3  1  0
  2  4  1  0
  2  5  1  0
  5  6  2  0
  6  7  1  0
  7  8  2  0
  8  9  1  0
  9 10  2  0
 10 11  1  0
 11 12  1  0
 12 13  2  0
 11 14  2  0
 14 15  1  0
 15 16  2  0
 16 17  1  0
 17 18  2  0
 18 19  1  0
  8 20  1  0
 20 21  2  0
 21  5  1  0
 19  9  1  0
 19 14  1  0
M  END
> <ChEMBL ID>
CHEMBL1311894

> <Standard Type>
Potency

> <Standard Relation>
'='

> <Standard Value>
22387.2

> <Standard Units>
nM

> <Document ChEMBL ID>
CHEMBL1201862

$$$$

     RDKit          2D

 26 29  0  0  0  0  0  0  0  0999 V2000
    2.2655   10.0169    0.0000 C   0  0  0  0  0  0  0  0  0  0  0  0
    0.8389    9.5533    0.0000 C   0  0  0  0  0  0  0  0  0  0  0  0
    0.5271    8.0861    0.0000 N   0  0  0  0  0  0  0  0  0  0  0  0
   -0.8995    7.6226    0.0000 C   0  0  0  0  0  0  0  0  0  0  0  0
   -2.0143    8.6263    0.0000 O   0  0  0  0  0  0  0  0  0  0  0  0
   -1.2114    6.1554    0.0000 C   0  0  0  0  0  0  0  0  0  0  0  0
   -2.6380    5.6918    0.0000 C   0  0  0  0  0  0  0  0  0  0  0  0
   -2.9499    4.2246    0.0000 C   0  0  0  0  0  0  0  0  0  0  0  0
   -1.8351    3.2209    0.0000 C   0  0  0  0  0  0  0  0  0  0  0  0
   -2.1470    1.7537    0.0000 C   0  0  0  0  0  0  0  0  0  0  0  0
   -3.5736    1.2902    0.0000 Cl  0  0  0  0  0  0  0  0  0  0  0  0
   -1.0323    0.7500    0.0000 C   0  0  0  0  0  0  0  0  0  0  0  0
    0.3943    1.2135    0.0000 C   0  0  0  0  0  0  0  0  0  0  0  0
    0.7062    2.6807    0.0000 N   0  0  0  0  0  0  0  0  0  0  0  0
   -0.4086    3.6844    0.0000 C   0  0  0  0  0  0  0  0  0  0  0  0
   -0.0967    5.1517    0.0000 C   0  0  0  0  0  0  0  0  0  0  0  0
    1.2760    0.0000    0.0000 C   0  0  0  0  0  0  0  0  0  0  0  0
    0.3943   -1.2135    0.0000 C   0  0  0  0  0  0  0  0  0  0  0  0
   -1.0323   -0.7500    0.0000 C   0  0  0  0  0  0  0  0  0  0  0  0
    1.6418    7.0824    0.0000 C   0  0  0  0  0  0  0  0  0  0  0  0
    1.3299    5.6152    0.0000 C   0  0  0  0  0  0  0  0  0  0  0  0
    2.4446    4.6115    0.0000 C   0  0  0  0  0  0  0  0  0  0  0  0
    3.8712    5.0750    0.0000 C   0  0  0  0  0  0  0  0  0  0  0  0
    4.1831    6.5422    0.0000 C   0  0  0  0  0  0  0  0  0  0  0  0
    5.6097    7.0058    0.0000 C   0  0  0  0  0  0  0  0  0  0  0  0
    3.0684    7.5459    0.0000 C   0  0  0  0  0  0  0  0  0  0  0  0
  1  2  1  0
  2  3  1  0
  3  4  1  0
  4  5  2  0
  4  6  1  0
  6  7  2  0
  7  8  1  0
  8  9  2  0
  9 10  1  0
 10 11  1  0
 10 12  2  0
 12 13  1  0
 13 14  2  0
 14 15  1  0
 15 16  2  0
 13 17  1  0
 17 18  1  0
 18 19  1  0
  3 20  1  0
 20 21  2  0
 21 22  1  0
 22 23  2  0
 23 24  1  0
 24 25  1  0
 24 26  2  0
 16  6  1  0
 26 20  1  0
 15  9  1  0
 19 12  1  0
M  END
> <ChEMBL ID>
CHEMBL1311910

> <Standard Type>
Potency

> <Standard Relation>
'='

> <Standard Value>
22387.2

> <Standard Units>
nM

> <Document ChEMBL ID>
CHEMBL1201862

$$$$

     RDKit          2D

 23 25  0  0  0  0  0  0  0  0999 V2000
    3.0000    0.0000    0.0000 C   0  0  0  0  0  0  0  0  0  0  0  0
    1.5000    0.0000    0.0000 C   0  0  0  0  0  0  0  0  0  0  0  0
    0.7500   -1.2990    0.0000 N   0  0  0  0  0  0  0  0  0  0  0  0
   -0.7500   -1.2990    0.0000 C   0  0  0  0  0  0  0  0  0  0  0  0
   -1.5000   -2.5981    0.0000 N   0  0  0  0  0  0  0  0  0  0  0  0
   -3.0000   -2.5981    0.0000 C   0  0  0  0  0  0  0  0  0  0  0  0
   -3.7500   -3.8971    0.0000 C   0  0  0  0  0  0  0  0  0  0  0  0
   -3.0000   -5.1962    0.0000 O   0  0  0  0  0  0  0  0  0  0  0  0
   -1.5000   -5.1962    0.0000 C   0  0  0  0  0  0  0  0  0  0  0  0
   -0.7500   -3.8971    0.0000 C   0  0  0  0  0  0  0  0  0  0  0  0
   -1.5000    0.0000    0.0000 N   0  0  0  0  0  0  0  0  0  0  0  0
   -0.7500    1.2990    0.0000 C   0  0  0  0  0  0  0  0  0  0  0  0
   -1.5000    2.5981    0.0000 N   0  0  0  0  0  0  0  0  0  0  0  0
   -0.7500    3.8971    0.0000 C   0  0  0  0  0  0  0  0  0  0  0  0
   -1.5000    5.1962    0.0000 C   0  0  0  0  0  0  0  0  0  0  0  0
   -3.0000    5.1962    0.0000 C   0  0  0  0  0  0  0  0  0  0  0  0
   -3.7500    6.4952    0.0000 C   0  0  0  0  0  0  0  0  0  0  0  0
   -3.7500    3.8971    0.0000 C   0  0  0  0  0  0  0  0  0  0  0  0
   -3.0000    2.5981    0.0000 C   0  0  0  0  0  0  0  0  0  0  0  0
    0.7500    1.2990    0.0000 C   0  0  0  0  0  0  0  0  0  0  0  0
    1.5000    2.5981    0.0000 N   0  0  0  0  0  4  0  0  0  0  0  0
    3.0000    2.5981    0.0000 O   0  0  0  0  0  0  0  0  0  0  0  0
    0.7500    3.8971    0.0000 O   0  0  0  0  0  1  0  0  0  0  0  0
  1  2  1  0
  2  3  2  0
  3  4  1  0
  4  5  1  0
  5  6  1  0
  6  7  1  0
  7  8  1  0
  8  9  1  0
  9 10  1  0
  4 11  2  0
 11 12  1  0
 12 13  1  0
 13 14  1  0
 14 15  1  0
 15 16  1  0
 16 17  1  0
 16 18  1  0
 18 19  1  0
 12 20  2  0
 20 21  1  0
 21 22  2  0
 21 23  1  0
 20  2  1  0
 10  5  1  0
 19 13  1  0
M  CHG  2  21   1  23  -1
M  END
> <ChEMBL ID>
CHEMBL1312435

> <Standard Type>
Potency

> <Standard Relation>
'='

> <Standard Value>
22387.2

> <Standard Units>
nM

> <Document ChEMBL ID>
CHEMBL1201862

$$$$

     RDKit          2D

 30 33  0  0  0  0  0  0  0  0999 V2000
    3.0000    2.5981    0.0000 C   0  0  0  0  0  0  0  0  0  0  0  0
    1.5000    2.5981    0.0000 C   0  0  0  0  0  0  0  0  0  0  0  0
    0.7500    3.8971    0.0000 C   0  0  0  0  0  0  0  0  0  0  0  0
   -0.7500    3.8971    0.0000 C   0  0  0  0  0  0  0  0  0  0  0  0
   -1.5000    5.1962    0.0000 C   0  0  0  0  0  0  0  0  0  0  0  0
   -1.5000    2.5981    0.0000 C   0  0  0  0  0  0  0  0  0  0  0  0
   -3.0000    2.5981    0.0000 C   0  0  0  0  0  0  0  0  0  0  0  0
   -3.7500    1.2990    0.0000 C   0  0  0  0  0  0  0  0  0  0  0  0
   -5.2500    1.2990    0.0000 C   0  0  0  0  0  0  0  0  0  0  0  0
   -6.0000    2.5981    0.0000 N   0  0  0  0  0  0  0  0  0  0  0  0
   -7.5000    2.5981    0.0000 C   0  0  0  0  0  0  0  0  0  0  0  0
   -8.2500    3.8971    0.0000 C   0  0  0  0  0  0  0  0  0  0  0  0
   -9.7418    4.0539    0.0000 C   0  0  0  0  0  0  0  0  0  0  0  0
  -10.0537    5.5211    0.0000 C   0  0  0  0  0  0  0  0  0  0  0  0
   -8.7546    6.2711    0.0000 C   0  0  0  0  0  0  0  0  0  0  0  0
   -7.6399    5.2674    0.0000 O   0  0  0  0  0  0  0  0  0  0  0  0
   -5.2500    3.8971    0.0000 C   0  0  0  0  0  0  0  0  0  0  0  0
   -3.7500    3.8971    0.0000 S   0  0  0  0  0  0  0  0  0  0  0  0
   -6.0000    5.1962    0.0000 N   0  0  0  0  0  0  0  0  0  0  0  0
   -5.2500    6.4952    0.0000 C   0  0  0  0  0  0  0  0  0  0  0  0
   -6.0000    7.7942    0.0000 C   0  0  0  0  0  0  0  0  0  0  0  0
   -7.4918    7.9510    0.0000 C   0  0  0  0  0  0  0  0  0  0  0  0
   -7.8037    9.4182    0.0000 C   0  0  0  0  0  0  0  0  0  0  0  0
   -6.5046   10.1682    0.0000 C   0  0  0  0  0  0  0  0  0  0  0  0
   -5.3899    9.1645    0.0000 O   0  0  0  0  0  0  0  0  0  0  0  0
   -3.0000    0.0000    0.0000 C   0  0  0  0  0  0  0  0  0  0  0  0
   -3.7500   -1.2990    0.0000 O   0  0  0  0  0  0  0  0  0  0  0  0
   -1.5000    0.0000    0.0000 N   0  0  0  0  0  0  0  0  0  0  0  0
   -0.7500    1.2990    0.0000 C   0  0  0  0  0  0  0  0  0  0  0  0
    0.7500    1.2990    0.0000 C   0  0  0  0  0  0  0  0  0  0  0  0
  1  2  1  0
  2  3  2  0
  3  4  1  0
  4  5  1  0
  4  6  2  0
  6  7  1  0
  7  8  2  0
  8  9  1  0
  9 10  1  0
 10 11  1  0
 11 12  1  0
 12 13  2  0
 13 14  1  0
 14 15  2  0
 15 16  1  0
 10 17  1  0
 17 18  1  0
 17 19  2  3
 19 20  1  0
 20 21  1  0
 21 22  1  0
 22 23  1  0
 23 24  1  0
 24 25  1  0
  8 26  1  0
 26 27  1  0
 26 28  2  0
 28 29  1  0
 29 30  2  0
 30  2  1  0
 29  6  1  0
 16 12  1  0
 25 21  1  0
M  END
> <ChEMBL ID>
CHEMBL1312931

> <Standard Type>
Potency

> <Standard Relation>
'='

> <Standard Value>
22387.2

> <Standard Units>
nM

> <Document ChEMBL ID>
CHEMBL1201862

$$$$

     RDKit          2D

 23 26  0  0  0  0  0  0  0  0999 V2000
   -0.0000   -5.1073    0.0000 C   0  0  0  0  0  0  0  0  0  0  0  0
   -0.0000   -3.6073    0.0000 C   0  0  0  0  0  0  0  0  0  0  0  0
    1.2135   -2.7256    0.0000 S   0  0  0  0  0  0  0  0  0  0  0  0
    0.7500   -1.2990    0.0000 C   0  0  0  0  0  0  0  0  0  0  0  0
    1.5000    0.0000    0.0000 N   0  0  0  0  0  0  0  0  0  0  0  0
    0.7500    1.2990    0.0000 C   0  0  0  0  0  0  0  0  0  0  0  0
   -0.7500    1.2990    0.0000 N   0  0  0  0  0  0  0  0  0  0  0  0
   -1.5000    0.0000    0.0000 C   0  0  0  0  0  0  0  0  0  0  0  0
   -3.0000    0.0000    0.0000 N   0  0  0  0  0  0  0  0  0  0  0  0
   -3.7500    1.2990    0.0000 C   0  0  0  0  0  0  0  0  0  0  0  0
   -5.2500    1.2990    0.0000 C   0  0  0  0  0  0  0  0  0  0  0  0
   -6.0000    0.0000    0.0000 N   0  0  0  0  0  0  0  0  0  0  0  0
   -7.5000    0.0000    0.0000 C   0  0  0  0  0  0  0  0  0  0  0  0
   -8.2500    1.2990    0.0000 N   0  0  0  0  0  0  0  0  0  0  0  0
   -9.7500    1.2990    0.0000 C   0  0  0  0  0  0  0  0  0  0  0  0
  -10.5000    0.0000    0.0000 C   0  0  0  0  0  0  0  0  0  0  0  0
   -9.7500   -1.2990    0.0000 C   0  0  0  0  0  0  0  0  0  0  0  0
   -8.2500   -1.2990    0.0000 N   0  0  0  0  0  0  0  0  0  0  0  0
   -5.2500   -1.2990    0.0000 C   0  0  0  0  0  0  0  0  0  0  0  0
   -3.7500   -1.2990    0.0000 C   0  0  0  0  0  0  0  0  0  0  0  0
   -0.7500   -1.2990    0.0000 C   0  0  0  0  0  0  0  0  0  0  0  0
   -1.2135   -2.7256    0.0000 C   0  0  0  0  0  0  0  0  0  0  0  0
   -2.6401   -3.1891    0.0000 C   0  0  0  0  0  0  0  0  0  0  0  0
  1  2  1  0
  2  3  1  0
  3  4  1  0
  4  5  2  0
  5  6  1  0
  6  7  2  0
  7  8  1  0
  8  9  1  0
  9 10  1  0
 10 11  1  0
 11 12  1  0
 12 13  1  0
 13 14  2  0
 14 15  1  0
 15 16  2  0
 16 17  1  0
 17 18  2  0
 12 19  1  0
 19 20  1  0
  8 21  2  0
 21 22  1  0
 22 23  1  0
 22  2  2  0
 21  4  1  0
 20  9  1  0
 18 13  1  0
M  END
> <ChEMBL ID>
CHEMBL1313395

> <Standard Type>
Potency

> <Standard Relation>
'='

> <Standard Value>
22387.2

> <Standard Units>
nM

> <Document ChEMBL ID>
CHEMBL1201862

$$$$

     RDKit          2D

 24 27  0  0  0  0  0  0  0  0999 V2000
    4.4231   -6.6517    0.0000 C   0  0  0  0  0  0  0  0  0  0  0  0
    4.4231   -5.1517    0.0000 C   0  0  0  0  0  0  0  0  0  0  0  0
    5.7221   -4.4017    0.0000 O   0  0  0  0  0  0  0  0  0  0  0  0
    7.0211   -5.1517    0.0000 C   0  0  0  0  0  0  0  0  0  0  0  0
    7.0211   -6.6517    0.0000 C   0  0  0  0  0  0  0  0  0  0  0  0
    8.3202   -7.4017    0.0000 C   0  0  0  0  0  0  0  0  0  0  0  0
    9.6192   -6.6517    0.0000 C   0  0  0  0  0  0  0  0  0  0  0  0
   10.9182   -7.4017    0.0000 Br  0  0  0  0  0  0  0  0  0  0  0  0
    9.6192   -5.1517    0.0000 C   0  0  0  0  0  0  0  0  0  0  0  0
    8.3202   -4.4017    0.0000 C   0  0  0  0  0  0  0  0  0  0  0  0
    3.1240   -4.4017    0.0000 C   0  0  0  0  0  0  0  0  0  0  0  0
    2.9672   -2.9099    0.0000 N   0  0  0  0  0  0  0  0  0  0  0  0
    1.5000   -2.5981    0.0000 C   0  0  0  0  0  0  0  0  0  0  0  0
    0.7500   -1.2990    0.0000 C   0  0  0  0  0  0  0  0  0  0  0  0
    1.5000    0.0000    0.0000 C   0  0  0  0  0  0  0  0  0  0  0  0
    0.7500    1.2990    0.0000 C   0  0  0  0  0  0  0  0  0  0  0  0
   -0.7500    1.2990    0.0000 C   0  0  0  0  0  0  0  0  0  0  0  0
   -1.5000    0.0000    0.0000 C   0  0  0  0  0  0  0  0  0  0  0  0
   -0.7500   -1.2990    0.0000 C   0  0  0  0  0  0  0  0  0  0  0  0
   -1.5000   -2.5981    0.0000 N   0  0  0  0  0  0  0  0  0  0  0  0
   -0.7500   -3.8971    0.0000 C   0  0  0  0  0  0  0  0  0  0  0  0
   -1.5000   -5.1962    0.0000 S   0  0  0  0  0  0  0  0  0  0  0  0
    0.7500   -3.8971    0.0000 N   0  0  0  0  0  0  0  0  0  0  0  0
    1.7537   -5.0118    0.0000 N   0  0  0  0  0  0  0  0  0  0  0  0
  1  2  1  0
  2  3  1  0
  3  4  1  0
  4  5  2  0
  5  6  1  0
  6  7  2  0
  7  8  1  0
  7  9  1  0
  9 10  2  0
  2 11  1  0
 11 12  1  0
 12 13  2  0
 13 14  1  0
 14 15  2  0
 15 16  1  0
 16 17  2  0
 17 18  1  0
 18 19  2  0
 19 20  1  0
 20 21  2  0
 21 22  1  0
 21 23  1  0
 23 24  1  0
 10  4  1  0
 24 11  2  0
 23 13  1  0
 19 14  1  0
M  END
> <ChEMBL ID>
CHEMBL1313410

> <Standard Type>
Potency

> <Standard Relation>
'='

> <Standard Value>
22387.2

> <Standard Units>
nM

> <Document ChEMBL ID>
CHEMBL1201862

$$$$

     RDKit          2D

 31 33  0  0  0  0  0  0  0  0999 V2000
    6.0000   -7.7942    0.0000 C   0  0  0  0  0  0  0  0  0  0  0  0
    5.2500   -6.4952    0.0000 C   0  0  0  0  0  0  0  0  0  0  0  0
    6.0000   -5.1962    0.0000 O   0  0  0  0  0  0  0  0  0  0  0  0
    5.2500   -3.8971    0.0000 C   0  0  0  0  0  0  0  0  0  0  0  0
    3.7500   -3.8971    0.0000 C   0  0  0  0  0  0  0  0  0  0  0  0
    3.0000   -2.5981    0.0000 C   0  0  0  0  0  0  0  0  0  0  0  0
    1.5000   -2.5981    0.0000 C   0  0  0  0  0  0  0  0  0  0  0  0
    0.7500   -1.2990    0.0000 C   0  0  0  0  0  0  0  0  0  0  0  0
    1.5000    0.0000    0.0000 C   0  0  0  0  0  0  0  0  0  0  0  0
    3.0000    0.0000    0.0000 O   0  0  0  0  0  0  0  0  0  0  0  0
    0.7500    1.2990    0.0000 C   0  0  0  0  0  0  0  0  0  0  0  0
   -0.7500    1.2990    0.0000 C   0  0  0  0  0  0  0  0  0  0  0  0
   -1.5000    0.0000    0.0000 C   0  0  0  0  0  0  0  0  0  0  0  0
   -0.7500   -1.2990    0.0000 C   0  0  0  0  0  0  0  0  0  0  0  0
   -1.5000   -2.5981    0.0000 N   0  0  0  0  0  0  0  0  0  0  0  0
   -0.7500   -3.8971    0.0000 C   0  0  0  0  0  0  0  0  0  0  0  0
   -1.5000   -5.1962    0.0000 C   0  0  0  0  0  0  0  0  0  0  0  0
    0.7500   -3.8971    0.0000 C   0  0  0  0  0  0  0  0  0  0  0  0
    1.5000   -5.1962    0.0000 C   0  0  0  0  0  0  0  0  0  0  0  0
    3.0000   -5.1962    0.0000 O   0  0  0  0  0  0  0  0  0  0  0  0
    0.7500   -6.4952    0.0000 O   0  0  0  0  0  0  0  0  0  0  0  0
    1.5000   -7.7942    0.0000 C   0  0  0  0  0  0  0  0  0  0  0  0
    0.7500   -9.0933    0.0000 C   0  0  0  0  0  0  0  0  0  0  0  0
    3.0000   -7.7942    0.0000 C   0  0  0  0  0  0  0  0  0  0  0  0
    3.7500   -1.2990    0.0000 C   0  0  0  0  0  0  0  0  0  0  0  0
    5.2500   -1.2990    0.0000 C   0  0  0  0  0  0  0  0  0  0  0  0
    6.0000   -0.0000    0.0000 N   0  0  0  0  0  4  0  0  0  0  0  0
    7.5000   -0.0000    0.0000 O   0  0  0  0  0  0  0  0  0  0  0  0
    5.2500    1.2990    0.0000 O   0  0  0  0  0  1  0  0  0  0  0  0
    6.0000   -2.5981    0.0000 C   0  0  0  0  0  0  0  0  0  0  0  0
    7.5000   -2.5981    0.0000 O   0  0  0  0  0  0  0  0  0  0  0  0
  1  2  1  0
  2  3  1  0
  3  4  1  0
  4  5  2  0
  5  6  1  0
  6  7  1  0
  7  8  1  0
  8  9  2  0
  9 10  1  0
  9 11  1  0
 11 12  1  0
 12 13  1  0
 13 14  1  0
 14 15  2  0
 15 16  1  0
 16 17  1  0
 16 18  2  0
 18 19  1  0
 19 20  2  0
 19 21  1  0
 21 22  1  0
 22 23  1  0
 22 24  1  0
  6 25  2  0
 25 26  1  0
 26 27  1  0
 27 28  2  0
 27 29  1  0
 26 30  2  0
 30 31  1  0
 30  4  1  0
 18  7  1  0
 14  8  1  0
M  CHG  2  27   1  29  -1
M  END
> <ChEMBL ID>
CHEMBL1313475

> <Standard Type>
Potency

> <Standard Relation>
'='

> <Standard Value>
22387.2

> <Standard Units>
nM

> <Document ChEMBL ID>
CHEMBL1201862

$$$$

     RDKit          2D

 29 31  0  0  0  0  0  0  0  0999 V2000
    6.0424   -7.6751    0.0000 C   0  0  0  0  0  0  0  0  0  0  0  0
    4.8697   -6.7399    0.0000 N   0  0  0  0  0  0  0  0  0  0  0  0
    3.4734   -7.2879    0.0000 C   0  0  0  0  0  0  0  0  0  0  0  0
    2.3006   -6.3527    0.0000 C   0  0  0  0  0  0  0  0  0  0  0  0
    2.5242   -4.8694    0.0000 N   0  0  0  0  0  0  0  0  0  0  0  0
    1.3515   -3.9342    0.0000 C   0  0  0  0  0  0  0  0  0  0  0  0
    1.6852   -2.4718    0.0000 C   0  0  0  0  0  0  0  0  0  0  0  0
    0.7500   -1.2990    0.0000 C   0  0  0  0  0  0  0  0  0  0  0  0
    1.5000    0.0000    0.0000 C   0  0  0  0  0  0  0  0  0  0  0  0
    0.7500    1.2990    0.0000 C   0  0  0  0  0  0  0  0  0  0  0  0
   -0.7500    1.2990    0.0000 C   0  0  0  0  0  0  0  0  0  0  0  0
   -1.5000    0.0000    0.0000 C   0  0  0  0  0  0  0  0  0  0  0  0
   -0.7500   -1.2990    0.0000 C   0  0  0  0  0  0  0  0  0  0  0  0
   -1.6852   -2.4718    0.0000 S   0  0  0  0  0  0  0  0  0  0  0  0
   -1.3515   -3.9342    0.0000 C   0  0  0  0  0  0  0  0  0  0  0  0
   -2.5908   -4.7792    0.0000 C   0  0  0  0  0  0  0  0  0  0  0  0
   -2.4787   -6.2750    0.0000 C   0  0  0  0  0  0  0  0  0  0  0  0
   -3.7181   -7.1199    0.0000 F   0  0  0  0  0  0  0  0  0  0  0  0
   -1.1273   -6.9258    0.0000 C   0  0  0  0  0  0  0  0  0  0  0  0
   -1.0152   -8.4216    0.0000 F   0  0  0  0  0  0  0  0  0  0  0  0
    0.1121   -6.0808    0.0000 C   0  0  0  0  0  0  0  0  0  0  0  0
    0.0000   -4.5850    0.0000 C   0  0  0  0  0  0  0  0  0  0  0  0
    3.9205   -4.3214    0.0000 C   0  0  0  0  0  0  0  0  0  0  0  0
    5.0933   -5.2566    0.0000 C   0  0  0  0  0  0  0  0  0  0  0  0
    0.0000    2.8481    0.0000 C   0  0  0  0  0  0  0  0  0  0  0  0
    1.2990    3.5981    0.0000 S   0  0  0  0  0  0  0  0  0  0  0  0
    2.5981    4.3481    0.0000 O   0  0  0  0  0  0  0  0  0  0  0  0
    2.0490    2.2990    0.0000 O   0  0  0  0  0  0  0  0  0  0  0  0
    0.5490    4.8971    0.0000 O   0  0  0  0  0  0  0  0  0  0  0  0
  1  2  1  0
  2  3  1  0
  3  4  1  0
  4  5  1  0
  5  6  1  0
  6  7  2  0
  7  8  1  0
  8  9  2  0
  9 10  1  0
 10 11  2  0
 11 12  1  0
 12 13  2  0
 13 14  1  0
 14 15  1  0
 15 16  2  0
 16 17  1  0
 17 18  1  0
 17 19  2  0
 19 20  1  0
 19 21  1  0
 21 22  2  0
  5 23  1  0
 23 24  1  0
 25 26  1  0
 26 27  2  0
 26 28  2  0
 26 29  1  0
 24  2  1  0
 22  6  1  0
 13  8  1  0
 22 15  1  0
M  END
> <ChEMBL ID>
CHEMBL1313622

> <Standard Type>
Potency

> <Standard Relation>
'='

> <Standard Value>
22387.2

> <Standard Units>
nM

> <Document ChEMBL ID>
CHEMBL1201862

$$$$

     RDKit          2D

 21 23  0  0  0  0  0  0  0  0999 V2000
   -6.3478  -11.6600    0.0000 C   0  0  0  0  0  0  0  0  0  0  0  0
   -6.5046  -10.1682    0.0000 C   0  0  0  0  0  0  0  0  0  0  0  0
   -5.3899   -9.1645    0.0000 C   0  0  0  0  0  0  0  0  0  0  0  0
   -6.0000   -7.7942    0.0000 C   0  0  0  0  0  0  0  0  0  0  0  0
   -5.2500   -6.4952    0.0000 N   0  0  0  0  0  0  0  0  0  0  0  0
   -3.7500   -6.4952    0.0000 C   0  0  0  0  0  0  0  0  0  0  0  0
   -3.0000   -7.7942    0.0000 O   0  0  0  0  0  0  0  0  0  0  0  0
   -3.0000   -5.1962    0.0000 C   0  0  0  0  0  0  0  0  0  0  0  0
   -1.5000   -5.1962    0.0000 S   0  0  0  0  0  0  0  0  0  0  0  0
   -0.7500   -3.8971    0.0000 C   0  0  0  0  0  0  0  0  0  0  0  0
    0.7500   -3.8971    0.0000 C   0  0  0  0  0  0  0  0  0  0  0  0
    1.5000   -2.5981    0.0000 C   0  0  0  0  0  0  0  0  0  0  0  0
    0.7500   -1.2990    0.0000 C   0  0  0  0  0  0  0  0  0  0  0  0
    1.5000    0.0000    0.0000 C   0  0  0  0  0  0  0  0  0  0  0  0
    0.7500    1.2990    0.0000 C   0  0  0  0  0  0  0  0  0  0  0  0
   -0.7500    1.2990    0.0000 C   0  0  0  0  0  0  0  0  0  0  0  0
   -1.5000    0.0000    0.0000 C   0  0  0  0  0  0  0  0  0  0  0  0
   -0.7500   -1.2990    0.0000 C   0  0  0  0  0  0  0  0  0  0  0  0
   -1.5000   -2.5981    0.0000 C   0  0  0  0  0  0  0  0  0  0  0  0
   -7.4918   -7.9510    0.0000 N   0  0  0  0  0  0  0  0  0  0  0  0
   -7.8037   -9.4182    0.0000 O   0  0  0  0  0  0  0  0  0  0  0  0
  1  2  1  0
  2  3  2  0
  3  4  1  0
  4  5  1  0
  5  6  1  0
  6  7  2  0
  6  8  1  0
  8  9  1  0
  9 10  1  0
 10 11  2  0
 11 12  1  0
 12 13  2  0
 13 14  1  0
 14 15  2  0
 15 16  1  0
 16 17  2  0
 17 18  1  0
 18 19  2  0
  4 20  2  0
 20 21  1  0
 21  2  1  0
 19 10  1  0
 18 13  1  0
M  END
> <ChEMBL ID>
CHEMBL1313838

> <Standard Type>
Potency

> <Standard Relation>
'='

> <Standard Value>
22387.2

> <Standard Units>
nM

> <Document ChEMBL ID>
CHEMBL1201862

$$$$

     RDKit          2D

 27 31  0  0  0  0  0  0  0  0999 V2000
   -7.5000   -2.5981    0.0000 Cl  0  0  0  0  0  0  0  0  0  0  0  0
   -6.0000   -2.5981    0.0000 C   0  0  0  0  0  0  0  0  0  0  0  0
   -5.2500   -1.2990    0.0000 C   0  0  0  0  0  0  0  0  0  0  0  0
   -3.7500   -1.2990    0.0000 C   0  0  0  0  0  0  0  0  0  0  0  0
   -3.0000   -2.5981    0.0000 C   0  0  0  0  0  0  0  0  0  0  0  0
   -1.5000   -2.5981    0.0000 C   0  0  0  0  0  0  0  0  0  0  0  0
   -0.7500   -3.8971    0.0000 N   0  0  0  0  0  0  0  0  0  0  0  0
    0.7500   -3.8971    0.0000 N   0  0  0  0  0  0  0  0  0  0  0  0
    1.5000   -2.5981    0.0000 C   0  0  0  0  0  0  0  0  0  0  0  0
    3.0000   -2.5981    0.0000 S   0  0  0  0  0  0  0  0  0  0  0  0
    3.7500   -3.8971    0.0000 C   0  0  0  0  0  0  0  0  0  0  0  0
    3.1399   -5.2674    0.0000 N   0  0  0  0  0  0  0  0  0  0  0  0
    4.2546   -6.2711    0.0000 C   0  0  0  0  0  0  0  0  0  0  0  0
    4.2546   -7.7711    0.0000 C   0  0  0  0  0  0  0  0  0  0  0  0
    5.5537   -8.5211    0.0000 C   0  0  0  0  0  0  0  0  0  0  0  0
    6.8527   -7.7711    0.0000 C   0  0  0  0  0  0  0  0  0  0  0  0
    6.8527   -6.2711    0.0000 C   0  0  0  0  0  0  0  0  0  0  0  0
    5.5537   -5.5211    0.0000 C   0  0  0  0  0  0  0  0  0  0  0  0
    5.2418   -4.0539    0.0000 O   0  0  0  0  0  0  0  0  0  0  0  0
    0.7500   -1.2990    0.0000 C   0  0  0  0  0  0  0  0  0  0  0  0
    1.5000    0.0000    0.0000 C   0  0  0  0  0  0  0  0  0  0  0  0
    0.7500    1.2990    0.0000 C   0  0  0  0  0  0  0  0  0  0  0  0
   -0.7500    1.2990    0.0000 C   0  0  0  0  0  0  0  0  0  0  0  0
   -1.5000    0.0000    0.0000 C   0  0  0  0  0  0  0  0  0  0  0  0
   -0.7500   -1.2990    0.0000 C   0  0  0  0  0  0  0  0  0  0  0  0
   -3.7500   -3.8971    0.0000 C   0  0  0  0  0  0  0  0  0  0  0  0
   -5.2500   -3.8971    0.0000 C   0  0  0  0  0  0  0  0  0  0  0  0
  1  2  1  0
  2  3  2  0
  3  4  1  0
  4  5  2  0
  5  6  1  0
  6  7  2  0
  7  8  1  0
  8  9  2  0
  9 10  1  0
 10 11  1  0
 11 12  2  0
 12 13  1  0
 13 14  2  0
 14 15  1  0
 15 16  2  0
 16 17  1  0
 17 18  2  0
 18 19  1  0
  9 20  1  0
 20 21  2  0
 21 22  1  0
 22 23  2  0
 23 24  1  0
 24 25  2  0
  5 26  1  0
 26 27  2  0
 27  2  1  0
 25  6  1  0
 19 11  1  0
 25 20  1  0
 18 13  1  0
M  END
> <ChEMBL ID>
CHEMBL1313973

> <Standard Type>
Potency

> <Standard Relation>
'='

> <Standard Value>
22387.2

> <Standard Units>
nM

> <Document ChEMBL ID>
CHEMBL1201862

$$$$

     RDKit          2D

 35 39  0  0  0  0  0  0  0  0999 V2000
  -10.8359   -2.3419    0.0000 C   0  0  0  0  0  0  0  0  0  0  0  0
  -11.1478   -3.8091    0.0000 O   0  0  0  0  0  0  0  0  0  0  0  0
  -10.0331   -4.8128    0.0000 C   0  0  0  0  0  0  0  0  0  0  0  0
  -10.3450   -6.2800    0.0000 C   0  0  0  0  0  0  0  0  0  0  0  0
   -9.2302   -7.2837    0.0000 C   0  0  0  0  0  0  0  0  0  0  0  0
   -7.8037   -6.8202    0.0000 C   0  0  0  0  0  0  0  0  0  0  0  0
   -6.5046   -7.5702    0.0000 N   0  0  0  0  0  0  0  0  0  0  0  0
   -5.3899   -6.5665    0.0000 C   0  0  0  0  0  0  0  0  0  0  0  0
   -6.0000   -5.1962    0.0000 C   0  0  0  0  0  0  0  0  0  0  0  0
   -5.2500   -3.8971    0.0000 C   0  0  0  0  0  0  0  0  0  0  0  0
   -3.7500   -3.8971    0.0000 C   0  0  0  0  0  0  0  0  0  0  0  0
   -3.0000   -2.5981    0.0000 N   0  0  0  0  0  0  0  0  0  0  0  0
   -1.5000   -2.5981    0.0000 C   0  0  0  0  0  0  0  0  0  0  0  0
   -0.7500   -3.8971    0.0000 N   0  0  0  0  0  0  0  0  0  0  0  0
    0.7500   -3.8971    0.0000 C   0  0  0  0  0  0  0  0  0  0  0  0
    1.5000   -5.1962    0.0000 C   0  0  0  0  0  0  0  0  0  0  0  0
    0.7500   -6.4952    0.0000 C   0  0  0  0  0  0  0  0  0  0  0  0
    1.5000   -7.7942    0.0000 C   0  0  0  0  0  0  0  0  0  0  0  0
    3.0000   -7.7942    0.0000 C   0  0  0  0  0  0  0  0  0  0  0  0
    3.7500   -6.4952    0.0000 C   0  0  0  0  0  0  0  0  0  0  0  0
    5.2500   -6.4952    0.0000 N   0  0  0  0  0  0  0  0  0  0  0  0
    6.0000   -7.7942    0.0000 S   0  0  0  0  0  0  0  0  0  0  0  0
    6.7500   -9.0933    0.0000 C   0  0  0  0  0  0  0  0  0  0  0  0
    4.7010   -8.5442    0.0000 O   0  0  0  0  0  0  0  0  0  0  0  0
    7.2990   -7.0442    0.0000 O   0  0  0  0  0  0  0  0  0  0  0  0
    3.0000   -5.1962    0.0000 C   0  0  0  0  0  0  0  0  0  0  0  0
    1.5000   -2.5981    0.0000 N   0  0  0  0  0  0  0  0  0  0  0  0
    0.7500   -1.2990    0.0000 C   0  0  0  0  0  0  0  0  0  0  0  0
    1.5000    0.0000    0.0000 C   0  0  0  0  0  0  0  0  0  0  0  0
    0.7500    1.2990    0.0000 C   0  0  0  0  0  0  0  0  0  0  0  0
   -0.7500    1.2990    0.0000 C   0  0  0  0  0  0  0  0  0  0  0  0
   -1.5000    0.0000    0.0000 C   0  0  0  0  0  0  0  0  0  0  0  0
   -0.7500   -1.2990    0.0000 C   0  0  0  0  0  0  0  0  0  0  0  0
   -7.4918   -5.3529    0.0000 C   0  0  0  0  0  0  0  0  0  0  0  0
   -8.6065   -4.3492    0.0000 C   0  0  0  0  0  0  0  0  0  0  0  0
  1  2  1  0
  2  3  1  0
  3  4  2  0
  4  5  1  0
  5  6  2  0
  6  7  1  0
  7  8  1  0
  8  9  2  0
  9 10  1  0
 10 11  1  0
 11 12  1  0
 12 13  1  0
 13 14  2  0
 14 15  1  0
 15 16  1  0
 16 17  2  0
 17 18  1  0
 18 19  2  0
 19 20  1  0
 20 21  1  0
 21 22  1  0
 22 23  1  0
 22 24  2  0
 22 25  2  0
 20 26  2  0
 15 27  2  0
 27 28  1  0
 28 29  2  0
 29 30  1  0
 30 31  2  0
 31 32  1  0
 32 33  2  0
  9 34  1  0
 34 35  2  0
 35  3  1  0
 34  6  1  0
 33 13  1  0
 26 16  1  0
 33 28  1  0
M  END
> <ChEMBL ID>
CHEMBL1314211

> <Standard Type>
Potency

> <Standard Relation>
'='

> <Standard Value>
22387.2

> <Standard Units>
nM

> <Document ChEMBL ID>
CHEMBL1201862

$$$$

     RDKit          2D

 15 15  0  0  0  0  0  0  0  0999 V2000
    3.7500   -1.2990    0.0000 C   0  0  0  0  0  0  0  0  0  0  0  0
    3.0000    0.0000    0.0000 O   0  0  0  0  0  0  0  0  0  0  0  0
    1.5000    0.0000    0.0000 C   0  0  0  0  0  0  0  0  0  0  0  0
    0.7500   -1.2990    0.0000 C   0  0  0  0  0  0  0  0  0  0  0  0
   -0.7500   -1.2990    0.0000 C   0  0  0  0  0  0  0  0  0  0  0  0
   -1.5000   -2.5981    0.0000 C   0  0  0  0  0  0  0  0  0  0  0  0
   -3.0000   -2.5981    0.0000 C   0  0  0  0  0  0  0  0  0  0  0  0
   -3.7500   -1.2990    0.0000 N   0  0  0  0  0  0  0  0  0  0  0  0
   -3.7500   -3.8971    0.0000 C   0  0  0  0  0  0  0  0  0  0  0  0
   -3.0000   -5.1962    0.0000 O   0  0  0  0  0  0  0  0  0  0  0  0
   -5.2500   -3.8971    0.0000 O   0  0  0  0  0  0  0  0  0  0  0  0
   -1.5000    0.0000    0.0000 C   0  0  0  0  0  0  0  0  0  0  0  0
   -0.7500    1.2990    0.0000 C   0  0  0  0  0  0  0  0  0  0  0  0
    0.7500    1.2990    0.0000 C   0  0  0  0  0  0  0  0  0  0  0  0
    1.5000    2.5981    0.0000 O   0  0  0  0  0  0  0  0  0  0  0  0
  1  2  1  0
  2  3  1  0
  3  4  2  0
  4  5  1  0
  5  6  1  0
  6  7  1  0
  7  8  1  1
  7  9  1  0
  9 10  2  0
  9 11  1  0
  5 12  2  0
 12 13  1  0
 13 14  2  0
 14 15  1  0
 14  3  1  0
M  END
> <ChEMBL ID>
CHEMBL1314652

> <Standard Type>
Potency

> <Standard Relation>
'='

> <Standard Value>
22387.2

> <Standard Units>
nM

> <Document ChEMBL ID>
CHEMBL1201862

$$$$

     RDKit          2D

 34 38  0  0  0  0  0  0  0  0999 V2000
    0.0000   -8.1073    0.0000 O   0  0  0  0  0  0  0  0  0  0  0  0
   -1.2990   -7.3573    0.0000 C   0  0  0  0  0  0  0  0  0  0  0  0
   -1.2990   -5.8573    0.0000 C   0  0  0  0  0  0  0  0  0  0  0  0
   -0.0000   -5.1073    0.0000 S   0  0  0  0  0  0  0  0  0  0  0  0
   -0.0000   -3.6073    0.0000 C   0  0  0  0  0  0  0  0  0  0  0  0
    1.2135   -2.7256    0.0000 N   0  0  0  0  0  0  0  0  0  0  0  0
    0.7500   -1.2990    0.0000 C   0  0  0  0  0  0  0  0  0  0  0  0
    1.5000    0.0000    0.0000 C   0  0  0  0  0  0  0  0  0  0  0  0
    0.7500    1.2990    0.0000 C   0  0  0  0  0  0  0  0  0  0  0  0
   -0.7500    1.2990    0.0000 C   0  0  0  0  0  0  0  0  0  0  0  0
   -1.5000    0.0000    0.0000 C   0  0  0  0  0  0  0  0  0  0  0  0
   -0.7500   -1.2990    0.0000 C   0  0  0  0  0  0  0  0  0  0  0  0
   -1.2135   -2.7256    0.0000 N   0  0  0  0  0  0  0  0  0  0  0  0
   -2.6401   -3.1891    0.0000 C   0  0  0  0  0  0  0  0  0  0  0  0
   -3.7548   -2.1855    0.0000 C   0  0  0  0  0  0  0  0  0  0  0  0
   -3.4430   -0.7182    0.0000 C   0  0  0  0  0  0  0  0  0  0  0  0
   -4.5577    0.2855    0.0000 C   0  0  0  0  0  0  0  0  0  0  0  0
   -5.9843   -0.1781    0.0000 C   0  0  0  0  0  0  0  0  0  0  0  0
   -6.2961   -1.6453    0.0000 C   0  0  0  0  0  0  0  0  0  0  0  0
   -7.7227   -2.1088    0.0000 F   0  0  0  0  0  0  0  0  0  0  0  0
   -5.1814   -2.6490    0.0000 C   0  0  0  0  0  0  0  0  0  0  0  0
   -2.5981   -8.1073    0.0000 N   0  0  0  0  0  0  0  0  0  0  0  0
   -3.8971   -7.3573    0.0000 C   0  0  0  0  0  0  0  0  0  0  0  0
   -5.1962   -8.1073    0.0000 C   0  0  0  0  0  0  0  0  0  0  0  0
   -5.1962   -9.6073    0.0000 N   0  0  0  0  0  0  0  0  0  0  0  0
   -6.4952  -10.3573    0.0000 C   0  0  0  0  0  0  0  0  0  0  0  0
   -7.7942   -9.6073    0.0000 C   0  0  0  0  0  0  0  0  0  0  0  0
   -9.0933  -10.3573    0.0000 C   0  0  0  0  0  0  0  0  0  0  0  0
   -9.0933  -11.8573    0.0000 C   0  0  0  0  0  0  0  0  0  0  0  0
  -10.3923  -12.6073    0.0000 F   0  0  0  0  0  0  0  0  0  0  0  0
   -7.7942  -12.6073    0.0000 C   0  0  0  0  0  0  0  0  0  0  0  0
   -6.4952  -11.8573    0.0000 C   0  0  0  0  0  0  0  0  0  0  0  0
   -3.8971  -10.3573    0.0000 C   0  0  0  0  0  0  0  0  0  0  0  0
   -2.5981   -9.6073    0.0000 C   0  0  0  0  0  0  0  0  0  0  0  0
  1  2  2  0
  2  3  1  0
  3  4  1  0
  4  5  1  0
  5  6  2  0
  6  7  1  0
  7  8  2  0
  8  9  1  0
  9 10  2  0
 10 11  1  0
 11 12  2  0
 12 13  1  0
 13 14  1  0
 14 15  1  0
 15 16  2  0
 16 17  1  0
 17 18  2  0
 18 19  1  0
 19 20  1  0
 19 21  2  0
  2 22  1  0
 22 23  1  0
 23 24  1  0
 24 25  1  0
 25 26  1  0
 26 27  2  0
 27 28  1  0
 28 29  2  0
 29 30  1  0
 29 31  1  0
 31 32  2  0
 25 33  1  0
 33 34  1  0
 13  5  1  0
 21 15  1  0
 34 22  1  0
 12  7  1  0
 32 26  1  0
M  END
> <ChEMBL ID>
CHEMBL1314748

> <Standard Type>
Potency

> <Standard Relation>
'='

> <Standard Value>
22387.2

> <Standard Units>
nM

> <Document ChEMBL ID>
CHEMBL1201862

$$$$

     RDKit          2D

 32 34  0  0  0  0  0  0  0  0999 V2000
    0.7500   -6.4952    0.0000 C   0  0  0  0  0  0  0  0  0  0  0  0
    1.5000   -5.1962    0.0000 C   0  0  0  0  0  0  0  0  0  0  0  0
    0.7500   -3.8971    0.0000 C   0  0  0  0  0  0  0  0  0  0  0  0
    1.5000   -2.5981    0.0000 S   0  0  0  0  0  0  0  0  0  0  0  0
    0.7500   -1.2990    0.0000 C   0  0  0  0  0  0  0  0  0  0  0  0
    1.5000    0.0000    0.0000 N   0  0  0  0  0  0  0  0  0  0  0  0
    0.7500    1.2990    0.0000 C   0  0  0  0  0  0  0  0  0  0  0  0
   -0.7500    1.2990    0.0000 C   0  0  0  0  0  0  0  0  0  0  0  0
   -1.5000    2.5981    0.0000 S   0  0  0  0  0  0  0  0  0  0  0  0
   -0.2010    3.3481    0.0000 O   0  0  0  0  0  0  0  0  0  0  0  0
   -2.7990    1.8481    0.0000 O   0  0  0  0  0  0  0  0  0  0  0  0
   -2.2500    3.8971    0.0000 C   0  0  0  0  0  0  0  0  0  0  0  0
   -1.5000    5.1962    0.0000 C   0  0  0  0  0  0  0  0  0  0  0  0
   -2.2500    6.4952    0.0000 C   0  0  0  0  0  0  0  0  0  0  0  0
   -3.7500    6.4952    0.0000 C   0  0  0  0  0  0  0  0  0  0  0  0
   -4.5000    7.7942    0.0000 C   0  0  0  0  0  0  0  0  0  0  0  0
   -4.5000    5.1962    0.0000 C   0  0  0  0  0  0  0  0  0  0  0  0
   -3.7500    3.8971    0.0000 C   0  0  0  0  0  0  0  0  0  0  0  0
   -1.5000    0.0000    0.0000 C   0  0  0  0  0  0  0  0  0  0  0  0
   -3.0000    0.0000    0.0000 O   0  0  0  0  0  0  0  0  0  0  0  0
   -0.7500   -1.2990    0.0000 N   0  0  0  0  0  0  0  0  0  0  0  0
   -0.7500   -3.8971    0.0000 C   0  0  0  0  0  0  0  0  0  0  0  0
   -1.5000   -2.5981    0.0000 O   0  0  0  0  0  0  0  0  0  0  0  0
   -1.5000   -5.1962    0.0000 N   0  0  0  0  0  0  0  0  0  0  0  0
   -3.0000   -5.1962    0.0000 C   0  0  0  0  0  0  0  0  0  0  0  0
   -3.7500   -3.8971    0.0000 C   0  0  0  0  0  0  0  0  0  0  0  0
   -5.2500   -3.8971    0.0000 C   0  0  0  0  0  0  0  0  0  0  0  0
   -6.0000   -2.5981    0.0000 C   0  0  0  0  0  0  0  0  0  0  0  0
   -6.0000   -5.1962    0.0000 C   0  0  0  0  0  0  0  0  0  0  0  0
   -5.2500   -6.4952    0.0000 C   0  0  0  0  0  0  0  0  0  0  0  0
   -3.7500   -6.4952    0.0000 C   0  0  0  0  0  0  0  0  0  0  0  0
   -3.0000   -7.7942    0.0000 C   0  0  0  0  0  0  0  0  0  0  0  0
  1  2  1  0
  2  3  1  0
  3  4  1  0
  4  5  1  0
  5  6  2  0
  6  7  1  0
  7  8  2  0
  8  9  1  0
  9 10  2  0
  9 11  2  0
  9 12  1  0
 12 13  2  0
 13 14  1  0
 14 15  2  0
 15 16  1  0
 15 17  1  0
 17 18  2  0
  8 19  1  0
 19 20  2  0
 19 21  1  0
  3 22  1  0
 22 23  2  0
 22 24  1  0
 24 25  1  0
 25 26  2  0
 26 27  1  0
 27 28  1  0
 27 29  2  0
 29 30  1  0
 30 31  2  0
 31 32  1  0
 21  5  1  0
 31 25  1  0
 18 12  1  0
M  END
> <ChEMBL ID>
CHEMBL1314814

> <Standard Type>
Potency

> <Standard Relation>
'='

> <Standard Value>
22387.2

> <Standard Units>
nM

> <Document ChEMBL ID>
CHEMBL1201862

$$$$

     RDKit          2D

 62 69  0  0  0  0  0  0  0  0999 V2000
    3.0000   -7.7942    0.0000 O   0  0  0  0  0  0  0  0  0  0  0  0
    1.5000   -7.7942    0.0000 C   0  0  0  0  0  0  0  0  0  0  0  0
    0.7500   -9.0933    0.0000 O   0  0  0  0  0  0  0  0  0  0  0  0
    0.7500   -6.4952    0.0000 C   0  0  0  0  0  0  0  0  0  0  0  0
   -0.7500   -6.4952    0.0000 C   0  0  0  0  0  0  0  0  0  0  0  0
   -1.5000   -5.1962    0.0000 C   0  0  0  0  0  0  0  0  0  0  0  0
   -3.0000   -5.1962    0.0000 O   0  0  0  0  0  0  0  0  0  0  0  0
   -0.7500   -3.8971    0.0000 C   0  0  0  0  0  0  0  0  0  0  0  0
    0.7500   -3.8971    0.0000 C   0  0  0  0  0  0  0  0  0  0  0  0
    1.5000   -5.1962    0.0000 C   0  0  0  0  0  0  0  0  0  0  0  0
    1.5000   -2.5981    0.0000 C   0  0  0  0  0  0  0  0  0  0  0  0
    3.0000   -2.5981    0.0000 C   0  0  0  0  0  0  0  0  0  0  0  0
    3.7500   -1.2990    0.0000 C   0  0  0  0  0  0  0  0  0  0  0  0
    3.0000    0.0000    0.0000 C   0  0  0  0  0  0  0  0  0  0  0  0
    3.7500    1.2990    0.0000 C   0  0  0  0  0  0  0  0  0  0  0  0
    3.0000    2.5981    0.0000 C   0  0  0  0  0  0  0  0  0  0  0  0
    1.5000    2.5981    0.0000 O   0  0  0  0  0  0  0  0  0  0  0  0
    3.7500    3.8971    0.0000 O   0  0  0  0  0  0  0  0  0  0  0  0
    5.2500    1.2990    0.0000 C   0  0  0  0  0  0  0  0  0  0  0  0
    6.0000   -0.0000    0.0000 C   0  0  0  0  0  0  0  0  0  0  0  0
    7.5000   -0.0000    0.0000 O   0  0  0  0  0  0  0  0  0  0  0  0
    5.2500   -1.2990    0.0000 C   0  0  0  0  0  0  0  0  0  0  0  0
    6.0000   -2.5981    0.0000 C   0  0  0  0  0  0  0  0  0  0  0  0
    7.5000   -2.5981    0.0000 O   0  0  0  0  0  0  0  0  0  0  0  0
    5.2500   -3.8971    0.0000 C   0  0  0  0  0  0  0  0  0  0  0  0
    6.0000   -5.1962    0.0000 C   0  0  0  0  0  0  0  0  0  0  0  0
    7.5000   -5.1962    0.0000 O   0  0  0  0  0  0  0  0  0  0  0  0
    8.2500   -6.4952    0.0000 C   0  0  0  0  0  0  0  0  0  0  0  0
    9.7500   -6.4952    0.0000 O   0  0  0  0  0  0  0  0  0  0  0  0
   10.5000   -7.7942    0.0000 C   0  0  0  0  0  0  0  0  0  0  0  0
   12.0000   -7.7942    0.0000 C   0  0  0  0  0  0  0  0  0  0  0  0
   12.7500   -6.4952    0.0000 O   0  0  0  0  0  0  0  0  0  0  0  0
    9.7500   -9.0933    0.0000 C   0  0  0  0  0  0  0  0  0  0  0  0
   10.5000  -10.3923    0.0000 O   0  0  0  0  0  0  0  0  0  0  0  0
    8.2500   -9.0933    0.0000 C   0  0  0  0  0  0  0  0  0  0  0  0
    7.5000  -10.3923    0.0000 O   0  0  0  0  0  0  0  0  0  0  0  0
    7.5000   -7.7942    0.0000 C   0  0  0  0  0  0  0  0  0  0  0  0
    6.0000   -7.7942    0.0000 O   0  0  0  0  0  0  0  0  0  0  0  0
    5.2500   -6.4952    0.0000 C   0  0  0  0  0  0  0  0  0  0  0  0
    3.7500   -6.4952    0.0000 C   0  0  0  0  0  0  0  0  0  0  0  0
    3.0000   -5.1962    0.0000 C   0  0  0  0  0  0  0  0  0  0  0  0
    3.7500   -3.8971    0.0000 C   0  0  0  0  0  0  0  0  0  0  0  0
    0.7500   -1.2990    0.0000 C   0  0  0  0  0  0  0  0  0  0  0  0
    1.5000    0.0000    0.0000 C   0  0  0  0  0  0  0  0  0  0  0  0
    0.7500    1.2990    0.0000 C   0  0  0  0  0  0  0  0  0  0  0  0
   -0.7500    1.2990    0.0000 C   0  0  0  0  0  0  0  0  0  0  0  0
   -1.5000    0.0000    0.0000 C   0  0  0  0  0  0  0  0  0  0  0  0
   -3.0000    0.0000    0.0000 O   0  0  0  0  0  0  0  0  0  0  0  0
   -3.7500    1.2990    0.0000 C   0  0  0  0  0  0  0  0  0  0  0  0
   -3.0000    2.5981    0.0000 O   0  0  0  0  0  0  0  0  0  0  0  0
   -3.7500    3.8971    0.0000 C   0  0  0  0  0  0  0  0  0  0  0  0
   -3.0000    5.1962    0.0000 C   0  0  0  0  0  0  0  0  0  0  0  0
   -1.5000    5.1962    0.0000 O   0  0  0  0  0  0  0  0  0  0  0  0
   -5.2500    3.8971    0.0000 C   0  0  0  0  0  0  0  0  0  0  0  0
   -6.0000    5.1962    0.0000 O   0  0  0  0  0  0  0  0  0  0  0  0
   -6.0000    2.5981    0.0000 C   0  0  0  0  0  0  0  0  0  0  0  0
   -7.5000    2.5981    0.0000 O   0  0  0  0  0  0  0  0  0  0  0  0
   -5.2500    1.2990    0.0000 C   0  0  0  0  0  0  0  0  0  0  0  0
   -6.0000    0.0000    0.0000 O   0  0  0  0  0  0  0  0  0  0  0  0
   -0.7500   -1.2990    0.0000 C   0  0  0  0  0  0  0  0  0  0  0  0
   -1.5000   -2.5981    0.0000 C   0  0  0  0  0  0  0  0  0  0  0  0
   -3.0000   -2.5981    0.0000 O   0  0  0  0  0  0  0  0  0  0  0  0
  1  2  2  0
  2  3  1  0
  2  4  1  0
  4  5  2  0
  5  6  1  0
  6  7  1  0
  6  8  2  0
  8  9  1  0
  9 10  2  0
 11  9  1  1
 11 12  1  0
 12 13  1  1
 13 14  2  0
 14 15  1  0
 15 16  1  0
 16 17  2  0
 16 18  1  0
 15 19  2  0
 19 20  1  0
 20 21  1  0
 20 22  2  0
 22 23  1  0
 23 24  2  0
 23 25  1  0
 25 26  2  0
 26 27  1  0
 28 27  1  6
 28 29  1  0
 29 30  1  0
 30 31  1  0
 31 32  1  0
 30 33  1  0
 33 34  1  0
 33 35  1  0
 35 36  1  0
 35 37  1  0
 37 38  1  0
 26 39  1  0
 39 40  2  0
 40 41  1  0
 41 42  2  0
 11 43  1  0
 43 44  2  0
 44 45  1  0
 45 46  2  0
 46 47  1  0
 47 48  1  0
 49 48  1  1
 49 50  1  0
 50 51  1  0
 51 52  1  0
 52 53  1  0
 51 54  1  0
 54 55  1  0
 54 56  1  0
 56 57  1  0
 56 58  1  0
 58 59  1  0
 47 60  2  0
 60 61  1  0
 61 62  2  0
 10  4  1  0
 42 12  1  0
 60 43  1  0
 61  8  1  0
 22 13  1  0
 42 25  1  0
 58 49  1  0
 37 28  1  0
M  END
> <ChEMBL ID>
CHEMBL1314924

> <Standard Type>
Potency

> <Standard Relation>
'='

> <Standard Value>
22387.2

> <Standard Units>
nM

> <Document ChEMBL ID>
CHEMBL1201862

$$$$

     RDKit          2D

 34 37  0  0  0  0  0  0  0  0999 V2000
   -9.6382   10.2468    0.0000 C   0  0  0  0  0  0  0  0  0  0  0  0
   -8.5234    9.2431    0.0000 O   0  0  0  0  0  0  0  0  0  0  0  0
   -7.0969    9.7066    0.0000 C   0  0  0  0  0  0  0  0  0  0  0  0
   -6.7850   11.1738    0.0000 C   0  0  0  0  0  0  0  0  0  0  0  0
   -5.3584   11.6374    0.0000 C   0  0  0  0  0  0  0  0  0  0  0  0
   -4.2437   10.6337    0.0000 C   0  0  0  0  0  0  0  0  0  0  0  0
   -2.8171   11.0972    0.0000 O   0  0  0  0  0  0  0  0  0  0  0  0
   -2.5052   12.5644    0.0000 C   0  0  0  0  0  0  0  0  0  0  0  0
   -4.5556    9.1664    0.0000 C   0  0  0  0  0  0  0  0  0  0  0  0
   -3.4408    8.1628    0.0000 C   0  0  0  0  0  0  0  0  0  0  0  0
   -3.7527    6.6955    0.0000 N   0  0  0  0  0  0  0  0  0  0  0  0
   -2.6380    5.6918    0.0000 C   0  0  0  0  0  0  0  0  0  0  0  0
   -1.2114    6.1554    0.0000 O   0  0  0  0  0  0  0  0  0  0  0  0
   -2.9499    4.2246    0.0000 C   0  0  0  0  0  0  0  0  0  0  0  0
   -1.8351    3.2209    0.0000 N   0  0  0  0  0  0  0  0  0  0  0  0
   -0.4086    3.6844    0.0000 N   0  0  0  0  0  0  0  0  0  0  0  0
    0.7062    2.6807    0.0000 C   0  0  0  0  0  0  0  0  0  0  0  0
    2.1328    3.1443    0.0000 C   0  0  0  0  0  0  0  0  0  0  0  0
    0.3943    1.2135    0.0000 C   0  0  0  0  0  0  0  0  0  0  0  0
    1.2760    0.0000    0.0000 N   0  0  0  0  0  0  0  0  0  0  0  0
    0.3943   -1.2135    0.0000 N   0  0  0  0  0  0  0  0  0  0  0  0
    0.8578   -2.6401    0.0000 C   0  0  0  0  0  0  0  0  0  0  0  0
   -0.1459   -3.7548    0.0000 C   0  0  0  0  0  0  0  0  0  0  0  0
    0.3177   -5.1814    0.0000 C   0  0  0  0  0  0  0  0  0  0  0  0
    1.7849   -5.4933    0.0000 C   0  0  0  0  0  0  0  0  0  0  0  0
    2.2484   -6.9199    0.0000 Cl  0  0  0  0  0  0  0  0  0  0  0  0
    2.7886   -4.3786    0.0000 C   0  0  0  0  0  0  0  0  0  0  0  0
    2.3250   -2.9520    0.0000 C   0  0  0  0  0  0  0  0  0  0  0  0
   -1.0323   -0.7500    0.0000 C   0  0  0  0  0  0  0  0  0  0  0  0
   -2.2458   -1.6317    0.0000 C   0  0  0  0  0  0  0  0  0  0  0  0
   -1.0323    0.7500    0.0000 C   0  0  0  0  0  0  0  0  0  0  0  0
   -2.1470    1.7537    0.0000 C   0  0  0  0  0  0  0  0  0  0  0  0
   -3.5736    1.2902    0.0000 O   0  0  0  0  0  0  0  0  0  0  0  0
   -5.9821    8.7029    0.0000 C   0  0  0  0  0  0  0  0  0  0  0  0
  1  2  1  0
  2  3  1  0
  3  4  2  0
  4  5  1  0
  5  6  2  0
  6  7  1  0
  7  8  1  0
  6  9  1  0
  9 10  1  0
 10 11  1  0
 11 12  1  0
 12 13  2  0
 12 14  1  0
 14 15  1  0
 15 16  1  0
 16 17  2  0
 17 18  1  0
 17 19  1  0
 19 20  2  0
 20 21  1  0
 21 22  1  0
 22 23  2  0
 23 24  1  0
 24 25  2  0
 25 26  1  0
 25 27  1  0
 27 28  2  0
 21 29  1  0
 29 30  1  0
 29 31  2  0
 31 32  1  0
 32 33  2  0
  9 34  2  0
 34  3  1  0
 32 15  1  0
 31 19  1  0
 28 22  1  0
M  END
> <ChEMBL ID>
CHEMBL1315361

> <Standard Type>
Potency

> <Standard Relation>
'='

> <Standard Value>
22387.2

> <Standard Units>
nM

> <Document ChEMBL ID>
CHEMBL1201862

$$$$

     RDKit          2D

 36 40  0  0  0  0  0  0  0  0999 V2000
   -3.7500  -14.2894    0.0000 C   0  0  0  0  0  0  0  0  0  0  0  0
   -3.0000  -12.9904    0.0000 C   0  0  0  0  0  0  0  0  0  0  0  0
   -1.5000  -12.9904    0.0000 C   0  0  0  0  0  0  0  0  0  0  0  0
   -0.7500  -11.6913    0.0000 N   0  0  0  0  0  0  0  0  0  0  0  0
   -1.5000  -10.3923    0.0000 C   0  0  0  0  0  0  0  0  0  0  0  0
   -0.7500   -9.0933    0.0000 C   0  0  0  0  0  0  0  0  0  0  0  0
    0.7500   -9.0933    0.0000 N   0  0  0  0  0  0  0  0  0  0  0  0
    1.5000   -7.7942    0.0000 C   0  0  0  0  0  0  0  0  0  0  0  0
    0.7500   -6.4952    0.0000 C   0  0  0  0  0  0  0  0  0  0  0  0
    1.5000   -5.1962    0.0000 C   0  0  0  0  0  0  0  0  0  0  0  0
    0.7500   -3.8971    0.0000 N   0  0  0  0  0  0  0  0  0  0  0  0
    1.5000   -2.5981    0.0000 C   0  0  0  0  0  0  0  0  0  0  0  0
    3.0000   -2.5981    0.0000 O   0  0  0  0  0  0  0  0  0  0  0  0
    0.7500   -1.2990    0.0000 C   0  0  0  0  0  0  0  0  0  0  0  0
    1.5000    0.0000    0.0000 C   0  0  0  0  0  0  0  0  0  0  0  0
    0.7500    1.2990    0.0000 C   0  0  0  0  0  0  0  0  0  0  0  0
   -0.7500    1.2990    0.0000 C   0  0  0  0  0  0  0  0  0  0  0  0
   -1.5000    0.0000    0.0000 C   0  0  0  0  0  0  0  0  0  0  0  0
   -0.7500   -1.2990    0.0000 C   0  0  0  0  0  0  0  0  0  0  0  0
   -2.9672    0.3119    0.0000 S   0  0  0  0  0  0  0  0  0  0  0  0
   -3.1240    1.8037    0.0000 C   0  0  0  0  0  0  0  0  0  0  0  0
   -4.1277    2.9184    0.0000 N   0  0  0  0  0  0  0  0  0  0  0  0
   -3.3777    4.2174    0.0000 C   0  0  0  0  0  0  0  0  0  0  0  0
   -3.9878    5.5877    0.0000 C   0  0  0  0  0  0  0  0  0  0  0  0
   -3.1061    6.8012    0.0000 C   0  0  0  0  0  0  0  0  0  0  0  0
   -3.7162    8.1716    0.0000 C   0  0  0  0  0  0  0  0  0  0  0  0
   -5.2080    8.3284    0.0000 C   0  0  0  0  0  0  0  0  0  0  0  0
   -5.8181    9.6987    0.0000 O   0  0  0  0  0  0  0  0  0  0  0  0
   -4.9365   10.9122    0.0000 C   0  0  0  0  0  0  0  0  0  0  0  0
   -5.5466   12.2825    0.0000 C   0  0  0  0  0  0  0  0  0  0  0  0
   -6.0897    7.1148    0.0000 C   0  0  0  0  0  0  0  0  0  0  0  0
   -5.4796    5.7445    0.0000 C   0  0  0  0  0  0  0  0  0  0  0  0
   -1.9105    3.9055    0.0000 C   0  0  0  0  0  0  0  0  0  0  0  0
   -1.7537    2.4138    0.0000 N   0  0  0  0  0  0  0  0  0  0  0  0
    1.5000  -10.3923    0.0000 C   0  0  0  0  0  0  0  0  0  0  0  0
    0.7500  -11.6913    0.0000 C   0  0  0  0  0  0  0  0  0  0  0  0
  1  2  1  0
  2  3  1  0
  3  4  1  0
  4  5  1  0
  5  6  1  0
  6  7  1  0
  7  8  1  0
  8  9  1  0
  9 10  1  0
 10 11  1  0
 11 12  1  0
 12 13  2  0
 12 14  1  0
 14 15  2  0
 15 16  1  0
 16 17  2  0
 17 18  1  0
 18 19  2  0
 18 20  1  0
 20 21  1  0
 21 22  2  0
 22 23  1  0
 23 24  1  0
 24 25  2  0
 25 26  1  0
 26 27  2  0
 27 28  1  0
 28 29  1  0
 29 30  1  0
 27 31  1  0
 31 32  2  0
 23 33  2  0
 33 34  1  0
  7 35  1  0
 35 36  1  0
 36  4  1  0
 19 14  1  0
 34 21  1  0
 34 17  1  0
 32 24  1  0
M  END
> <ChEMBL ID>
CHEMBL1315394

> <Standard Type>
Potency

> <Standard Relation>
'='

> <Standard Value>
22387.2

> <Standard Units>
nM

> <Document ChEMBL ID>
CHEMBL1201862

$$$$

     RDKit          2D

 31 34  0  0  0  0  0  0  0  0999 V2000
   -5.4933   -4.1162    0.0000 O   0  0  0  0  0  0  0  0  0  0  0  0
   -4.3786   -5.1199    0.0000 C   0  0  0  0  0  0  0  0  0  0  0  0
   -2.9520   -4.6564    0.0000 C   0  0  0  0  0  0  0  0  0  0  0  0
   -2.6401   -3.1891    0.0000 C   0  0  0  0  0  0  0  0  0  0  0  0
   -1.2135   -2.7256    0.0000 C   0  0  0  0  0  0  0  0  0  0  0  0
   -0.0000   -3.6073    0.0000 C   0  0  0  0  0  0  0  0  0  0  0  0
    1.2135   -2.7256    0.0000 N   0  0  0  0  0  0  0  0  0  0  0  0
    2.6401   -3.1891    0.0000 C   0  0  0  0  0  0  0  0  0  0  0  0
    2.9520   -4.6564    0.0000 C   0  0  0  0  0  0  0  0  0  0  0  0
    1.8373   -5.6601    0.0000 O   0  0  0  0  0  0  0  0  0  0  0  0
    4.3786   -5.1199    0.0000 C   0  0  0  0  0  0  0  0  0  0  0  0
    4.6904   -6.5871    0.0000 N   0  0  0  0  0  0  0  0  0  0  0  0
    6.1477   -6.9427    0.0000 C   0  0  0  0  0  0  0  0  0  0  0  0
    6.7782   -8.3038    0.0000 C   0  0  0  0  0  0  0  0  0  0  0  0
    6.1072   -9.6453    0.0000 C   0  0  0  0  0  0  0  0  0  0  0  0
    4.6400   -9.9572    0.0000 C   0  0  0  0  0  0  0  0  0  0  0  0
    3.4814   -9.0045    0.0000 C   0  0  0  0  0  0  0  0  0  0  0  0
    3.5038   -7.5047    0.0000 C   0  0  0  0  0  0  0  0  0  0  0  0
    0.7500   -1.2990    0.0000 C   0  0  0  0  0  0  0  0  0  0  0  0
    1.5000    0.0000    0.0000 C   0  0  0  0  0  0  0  0  0  0  0  0
    0.7500    1.2990    0.0000 C   0  0  0  0  0  0  0  0  0  0  0  0
   -0.7500    1.2990    0.0000 C   0  0  0  0  0  0  0  0  0  0  0  0
   -1.5000    0.0000    0.0000 C   0  0  0  0  0  0  0  0  0  0  0  0
   -0.7500   -1.2990    0.0000 C   0  0  0  0  0  0  0  0  0  0  0  0
   -4.6904   -6.5871    0.0000 C   0  0  0  0  0  0  0  0  0  0  0  0
   -6.1170   -7.0506    0.0000 C   0  0  0  0  0  0  0  0  0  0  0  0
   -6.4289   -8.5179    0.0000 C   0  0  0  0  0  0  0  0  0  0  0  0
   -5.3142   -9.5216    0.0000 C   0  0  0  0  0  0  0  0  0  0  0  0
   -5.6260  -10.9888    0.0000 Br  0  0  0  0  0  0  0  0  0  0  0  0
   -3.8876   -9.0580    0.0000 C   0  0  0  0  0  0  0  0  0  0  0  0
   -3.5757   -7.5908    0.0000 C   0  0  0  0  0  0  0  0  0  0  0  0
  1  2  2  0
  2  3  1  0
  3  4  2  0
  4  5  1  0
  5  6  2  0
  6  7  1  0
  7  8  1  0
  8  9  1  0
  9 10  1  0
  9 11  1  0
 11 12  1  0
 12 13  1  0
 13 14  1  0
 14 15  1  0
 15 16  1  0
 16 17  1  0
 17 18  1  0
  7 19  1  0
 19 20  2  0
 20 21  1  0
 21 22  2  0
 22 23  1  0
 23 24  2  0
  2 25  1  0
 25 26  2  0
 26 27  1  0
 27 28  2  0
 28 29  1  0
 28 30  1  0
 30 31  2  0
 24  5  1  0
 31 25  1  0
 18 12  1  0
 24 19  1  0
M  END
> <ChEMBL ID>
CHEMBL1315732

> <Standard Type>
Potency

> <Standard Relation>
'='

> <Standard Value>
22387.2

> <Standard Units>
nM

> <Document ChEMBL ID>
CHEMBL1201862

$$$$

     RDKit          2D

 34 38  0  0  0  0  0  0  0  0999 V2000
    5.2235   16.5442    0.0000 C   0  0  0  0  0  0  0  0  0  0  0  0
    3.7518   16.2543    0.0000 O   0  0  0  0  0  0  0  0  0  0  0  0
    3.2670   14.8348    0.0000 C   0  0  0  0  0  0  0  0  0  0  0  0
    4.2539   13.7052    0.0000 C   0  0  0  0  0  0  0  0  0  0  0  0
    3.7691   12.2857    0.0000 C   0  0  0  0  0  0  0  0  0  0  0  0
    4.7560   11.1561    0.0000 O   0  0  0  0  0  0  0  0  0  0  0  0
    6.2277   11.4460    0.0000 C   0  0  0  0  0  0  0  0  0  0  0  0
    2.2974   11.9958    0.0000 C   0  0  0  0  0  0  0  0  0  0  0  0
    1.8125   10.5763    0.0000 N   0  0  0  0  0  0  0  0  0  0  0  0
    0.3408   10.2864    0.0000 C   0  0  0  0  0  0  0  0  0  0  0  0
   -0.6461   11.4160    0.0000 O   0  0  0  0  0  0  0  0  0  0  0  0
   -0.1440    8.8669    0.0000 C   0  0  0  0  0  0  0  0  0  0  0  0
   -1.6157    8.5770    0.0000 C   0  0  0  0  0  0  0  0  0  0  0  0
   -2.1005    7.1576    0.0000 C   0  0  0  0  0  0  0  0  0  0  0  0
   -1.1136    6.0279    0.0000 C   0  0  0  0  0  0  0  0  0  0  0  0
    0.3581    6.3178    0.0000 N   0  0  0  0  0  0  0  0  0  0  0  0
    1.3450    5.1882    0.0000 C   0  0  0  0  0  0  0  0  0  0  0  0
    2.8167    5.4781    0.0000 N   0  0  0  0  0  0  0  0  0  0  0  0
    3.8036    4.3485    0.0000 C   0  0  0  0  0  0  0  0  0  0  0  0
    3.3188    2.9290    0.0000 N   0  0  0  0  0  0  0  0  0  0  0  0
    1.8471    2.6391    0.0000 C   0  0  0  0  0  0  0  0  0  0  0  0
    0.8602    3.7687    0.0000 C   0  0  0  0  0  0  0  0  0  0  0  0
   -0.5191    3.1792    0.0000 N   0  0  0  0  0  0  0  0  0  0  0  0
   -0.3846    1.6852    0.0000 C   0  0  0  0  0  0  0  0  0  0  0  0
    1.0777    1.3515    0.0000 N   0  0  0  0  0  0  0  0  0  0  0  0
    1.7286    0.0000    0.0000 C   0  0  0  0  0  0  0  0  0  0  0  0
    1.0777   -1.3515    0.0000 C   0  0  0  0  0  0  0  0  0  0  0  0
   -0.3846   -1.6852    0.0000 C   0  0  0  0  0  0  0  0  0  0  0  0
   -1.5574   -0.7500    0.0000 C   0  0  0  0  0  0  0  0  0  0  0  0
   -1.5574    0.7500    0.0000 C   0  0  0  0  0  0  0  0  0  0  0  0
    0.8429    7.7373    0.0000 C   0  0  0  0  0  0  0  0  0  0  0  0
    1.3104   13.1254    0.0000 C   0  0  0  0  0  0  0  0  0  0  0  0
    1.7953   14.5449    0.0000 C   0  0  0  0  0  0  0  0  0  0  0  0
    0.8084   15.6745    0.0000 Cl  0  0  0  0  0  0  0  0  0  0  0  0
  1  2  1  0
  2  3  1  0
  3  4  2  0
  4  5  1  0
  5  6  1  0
  6  7  1  0
  5  8  2  0
  8  9  1  0
  9 10  1  0
 10 11  2  0
 10 12  1  0
 12 13  1  0
 13 14  1  0
 14 15  1  0
 15 16  1  0
 16 17  1  0
 17 18  2  0
 18 19  1  0
 19 20  2  0
 20 21  1  0
 21 22  2  0
 22 23  1  0
 23 24  2  0
 24 25  1  0
 25 26  1  0
 26 27  1  0
 27 28  1  0
 28 29  1  0
 29 30  1  0
 16 31  1  0
  8 32  1  0
 32 33  2  0
 33 34  1  0
 33  3  1  0
 31 12  1  0
 22 17  1  0
 30 24  1  0
 25 21  1  0
M  END
> <ChEMBL ID>
CHEMBL1315744

> <Standard Type>
Potency

> <Standard Relation>
'='

> <Standard Value>
22387.2

> <Standard Units>
nM

> <Document ChEMBL ID>
CHEMBL1201862

$$$$

     RDKit          2D

 29 32  0  0  0  0  0  0  0  0999 V2000
    3.9821   -7.4141    0.0000 C   0  0  0  0  0  0  0  0  0  0  0  0
    4.9858   -6.2994    0.0000 C   0  0  0  0  0  0  0  0  0  0  0  0
    6.4776   -6.4562    0.0000 C   0  0  0  0  0  0  0  0  0  0  0  0
    7.0877   -5.0859    0.0000 C   0  0  0  0  0  0  0  0  0  0  0  0
    5.9730   -4.0822    0.0000 C   0  0  0  0  0  0  0  0  0  0  0  0
    6.1298   -2.5904    0.0000 C   0  0  0  0  0  0  0  0  0  0  0  0
    4.6740   -4.8322    0.0000 N   0  0  0  0  0  0  0  0  0  0  0  0
    3.3037   -4.2221    0.0000 C   0  0  0  0  0  0  0  0  0  0  0  0
    2.0046   -4.9721    0.0000 N   0  0  0  0  0  0  0  0  0  0  0  0
    0.8899   -3.9684    0.0000 N   0  0  0  0  0  0  0  0  0  0  0  0
    1.5000   -2.5981    0.0000 C   0  0  0  0  0  0  0  0  0  0  0  0
    0.7500   -1.2990    0.0000 N   0  0  0  0  0  0  0  0  0  0  0  0
    1.5000    0.0000    0.0000 C   0  0  0  0  0  0  0  0  0  0  0  0
    0.7500    1.2990    0.0000 C   0  0  0  0  0  0  0  0  0  0  0  0
   -0.7500    1.2990    0.0000 C   0  0  0  0  0  0  0  0  0  0  0  0
   -1.5000    0.0000    0.0000 C   0  0  0  0  0  0  0  0  0  0  0  0
   -3.0000    0.0000    0.0000 C   0  0  0  0  0  0  0  0  0  0  0  0
   -3.7500   -1.2990    0.0000 O   0  0  0  0  0  0  0  0  0  0  0  0
   -3.7500    1.2990    0.0000 N   0  0  0  0  0  0  0  0  0  0  0  0
   -5.2500    1.2990    0.0000 C   0  0  0  0  0  0  0  0  0  0  0  0
   -6.0000    2.5981    0.0000 C   0  0  0  0  0  0  0  0  0  0  0  0
   -5.2500    3.8971    0.0000 C   0  0  0  0  0  0  0  0  0  0  0  0
   -6.0000    5.1962    0.0000 C   0  0  0  0  0  0  0  0  0  0  0  0
   -7.5000    5.1962    0.0000 C   0  0  0  0  0  0  0  0  0  0  0  0
   -8.2500    3.8971    0.0000 C   0  0  0  0  0  0  0  0  0  0  0  0
   -9.7500    3.8971    0.0000 Cl  0  0  0  0  0  0  0  0  0  0  0  0
   -7.5000    2.5981    0.0000 C   0  0  0  0  0  0  0  0  0  0  0  0
   -0.7500   -1.2990    0.0000 C   0  0  0  0  0  0  0  0  0  0  0  0
    2.9918   -2.7549    0.0000 S   0  0  0  0  0  0  0  0  0  0  0  0
  1  2  1  0
  2  3  2  0
  3  4  1  0
  4  5  2  0
  5  6  1  0
  5  7  1  0
  7  8  1  0
  8  9  2  0
  9 10  1  0
 10 11  2  0
 11 12  1  0
 12 13  1  0
 13 14  1  0
 14 15  1  0
 15 16  1  0
 16 17  1  0
 17 18  2  0
 17 19  1  0
 19 20  1  0
 20 21  1  0
 21 22  2  0
 22 23  1  0
 23 24  2  0
 24 25  1  0
 25 26  1  0
 25 27  2  0
 16 28  1  0
 11 29  1  0
  7  2  1  0
 29  8  1  0
 28 12  1  0
 27 21  1  0
M  END
> <ChEMBL ID>
CHEMBL1315769

> <Standard Type>
Potency

> <Standard Relation>
'='

> <Standard Value>
22387.2

> <Standard Units>
nM

> <Document ChEMBL ID>
CHEMBL1201862

$$$$

     RDKit          2D

 37 40  0  0  0  0  0  0  0  0999 V2000
    7.4809   15.8091    0.0000 C   0  0  0  0  0  0  0  0  0  0  0  0
    6.0543   15.3456    0.0000 O   0  0  0  0  0  0  0  0  0  0  0  0
    5.7424   13.8783    0.0000 C   0  0  0  0  0  0  0  0  0  0  0  0
    6.8571   12.8747    0.0000 C   0  0  0  0  0  0  0  0  0  0  0  0
    6.5453   11.4074    0.0000 C   0  0  0  0  0  0  0  0  0  0  0  0
    5.1187   10.9439    0.0000 C   0  0  0  0  0  0  0  0  0  0  0  0
    4.8068    9.4767    0.0000 C   0  0  0  0  0  0  0  0  0  0  0  0
    3.3802    9.0132    0.0000 C   0  0  0  0  0  0  0  0  0  0  0  0
    3.0684    7.5459    0.0000 N   0  0  0  0  0  0  0  0  0  0  0  0
    1.6418    7.0824    0.0000 C   0  0  0  0  0  0  0  0  0  0  0  0
    0.5271    8.0861    0.0000 O   0  0  0  0  0  0  0  0  0  0  0  0
    1.3299    5.6152    0.0000 C   0  0  0  0  0  0  0  0  0  0  0  0
   -0.0967    5.1517    0.0000 C   0  0  0  0  0  0  0  0  0  0  0  0
   -0.4086    3.6844    0.0000 C   0  0  0  0  0  0  0  0  0  0  0  0
   -1.8351    3.2209    0.0000 C   0  0  0  0  0  0  0  0  0  0  0  0
   -2.9499    4.2246    0.0000 C   0  0  0  0  0  0  0  0  0  0  0  0
   -2.1470    1.7537    0.0000 N   0  0  0  0  0  0  0  0  0  0  0  0
   -1.0323    0.7500    0.0000 C   0  0  0  0  0  0  0  0  0  0  0  0
    0.3943    1.2135    0.0000 C   0  0  0  0  0  0  0  0  0  0  0  0
    1.2760    0.0000    0.0000 C   0  0  0  0  0  0  0  0  0  0  0  0
    2.7760    0.0000    0.0000 C   0  0  0  0  0  0  0  0  0  0  0  0
    0.3943   -1.2135    0.0000 N   0  0  0  0  0  0  0  0  0  0  0  0
   -1.0323   -0.7500    0.0000 N   0  0  0  0  0  0  0  0  0  0  0  0
   -2.2458   -1.6317    0.0000 C   0  0  0  0  0  0  0  0  0  0  0  0
   -3.6161   -1.0216    0.0000 C   0  0  0  0  0  0  0  0  0  0  0  0
   -4.8297   -1.9033    0.0000 C   0  0  0  0  0  0  0  0  0  0  0  0
   -4.6729   -3.3950    0.0000 C   0  0  0  0  0  0  0  0  0  0  0  0
   -5.8864   -4.2767    0.0000 C   0  0  0  0  0  0  0  0  0  0  0  0
   -3.3025   -4.0051    0.0000 C   0  0  0  0  0  0  0  0  0  0  0  0
   -3.1458   -5.4969    0.0000 C   0  0  0  0  0  0  0  0  0  0  0  0
   -2.0890   -3.1235    0.0000 C   0  0  0  0  0  0  0  0  0  0  0  0
    0.7062    2.6807    0.0000 C   0  0  0  0  0  0  0  0  0  0  0  0
    2.1328    3.1443    0.0000 C   0  0  0  0  0  0  0  0  0  0  0  0
    4.0040   11.9476    0.0000 C   0  0  0  0  0  0  0  0  0  0  0  0
    4.3158   13.4148    0.0000 C   0  0  0  0  0  0  0  0  0  0  0  0
    3.2011   14.4185    0.0000 O   0  0  0  0  0  0  0  0  0  0  0  0
    1.7745   13.9550    0.0000 C   0  0  0  0  0  0  0  0  0  0  0  0
  1  2  1  0
  2  3  1  0
  3  4  2  0
  4  5  1  0
  5  6  2  0
  6  7  1  0
  7  8  1  0
  8  9  1  0
  9 10  1  0
 10 11  2  0
 10 12  1  0
 12 13  1  0
 13 14  1  0
 14 15  2  0
 15 16  1  0
 15 17  1  0
 17 18  2  0
 18 19  1  0
 19 20  1  0
 20 21  1  0
 20 22  2  0
 22 23  1  0
 23 24  1  0
 24 25  2  0
 25 26  1  0
 26 27  2  0
 27 28  1  0
 27 29  1  0
 29 30  1  0
 29 31  2  0
 19 32  2  0
 32 33  1  0
  6 34  1  0
 34 35  2  0
 35 36  1  0
 36 37  1  0
 35  3  1  0
 32 14  1  0
 23 18  1  0
 31 24  1  0
M  END
> <ChEMBL ID>
CHEMBL1315782

> <Standard Type>
Potency

> <Standard Relation>
'='

> <Standard Value>
22387.2

> <Standard Units>
nM

> <Document ChEMBL ID>
CHEMBL1201862

$$$$

     RDKit          2D

 21 22  0  0  0  0  0  0  0  0999 V2000
   -4.9023   -9.1838    0.0000 N   0  0  0  0  0  0  0  0  0  0  0  0
   -4.4388   -7.7572    0.0000 C   0  0  0  0  0  0  0  0  0  0  0  0
   -3.9753   -6.3306    0.0000 C   0  0  0  0  0  0  0  0  0  0  0  0
   -2.5081   -6.0187    0.0000 C   0  0  0  0  0  0  0  0  0  0  0  0
   -2.0445   -4.5921    0.0000 C   0  0  0  0  0  0  0  0  0  0  0  0
   -0.5773   -4.2803    0.0000 S   0  0  0  0  0  0  0  0  0  0  0  0
   -0.8892   -2.8130    0.0000 O   0  0  0  0  0  0  0  0  0  0  0  0
   -0.2655   -5.7475    0.0000 O   0  0  0  0  0  0  0  0  0  0  0  0
    0.8899   -3.9684    0.0000 C   0  0  0  0  0  0  0  0  0  0  0  0
    2.0046   -4.9721    0.0000 N   0  0  0  0  0  0  0  0  0  0  0  0
    3.3037   -4.2221    0.0000 N   0  0  0  0  0  0  0  0  0  0  0  0
    2.9918   -2.7549    0.0000 N   0  0  0  0  0  0  0  0  0  0  0  0
    1.5000   -2.5981    0.0000 N   0  0  0  0  0  0  0  0  0  0  0  0
    0.7500   -1.2990    0.0000 C   0  0  0  0  0  0  0  0  0  0  0  0
   -0.7500   -1.2990    0.0000 C   0  0  0  0  0  0  0  0  0  0  0  0
   -1.5000   -0.0000    0.0000 C   0  0  0  0  0  0  0  0  0  0  0  0
   -0.7500    1.2990    0.0000 C   0  0  0  0  0  0  0  0  0  0  0  0
   -1.5000    2.5981    0.0000 F   0  0  0  0  0  0  0  0  0  0  0  0
    0.7500    1.2990    0.0000 C   0  0  0  0  0  0  0  0  0  0  0  0
    1.5000   -0.0000    0.0000 C   0  0  0  0  0  0  0  0  0  0  0  0
    3.0000   -0.0000    0.0000 Br  0  0  0  0  0  0  0  0  0  0  0  0
  1  2  3  0
  2  3  1  0
  3  4  1  0
  4  5  1  0
  5  6  1  0
  6  7  2  0
  6  8  2  0
  6  9  1  0
  9 10  2  0
 10 11  1  0
 11 12  2  0
 12 13  1  0
 13 14  1  0
 14 15  2  0
 15 16  1  0
 16 17  2  0
 17 18  1  0
 17 19  1  0
 19 20  2  0
 20 21  1  0
 13  9  1  0
 20 14  1  0
M  END
> <ChEMBL ID>
CHEMBL1315868

> <Standard Type>
Potency

> <Standard Relation>
'='

> <Standard Value>
22387.2

> <Standard Units>
nM

> <Document ChEMBL ID>
CHEMBL1201862

$$$$

     RDKit          2D

 30 34  0  0  0  0  0  0  0  0999 V2000
    2.9520   -4.6564    0.0000 C   0  0  0  0  0  0  0  0  0  0  0  0
    2.6401   -3.1891    0.0000 C   0  0  0  0  0  0  0  0  0  0  0  0
    1.2135   -2.7256    0.0000 N   0  0  0  0  0  0  0  0  0  0  0  0
    0.7500   -1.2990    0.0000 C   0  0  0  0  0  0  0  0  0  0  0  0
    1.5000    0.0000    0.0000 C   0  0  0  0  0  0  0  0  0  0  0  0
    0.7500    1.2990    0.0000 C   0  0  0  0  0  0  0  0  0  0  0  0
   -0.7500    1.2990    0.0000 C   0  0  0  0  0  0  0  0  0  0  0  0
   -1.5000    0.0000    0.0000 C   0  0  0  0  0  0  0  0  0  0  0  0
   -0.7500   -1.2990    0.0000 C   0  0  0  0  0  0  0  0  0  0  0  0
   -1.2135   -2.7256    0.0000 C   0  0  0  0  0  0  0  0  0  0  0  0
   -2.5838   -3.3357    0.0000 C   0  0  0  0  0  0  0  0  0  0  0  0
   -2.7406   -4.8275    0.0000 C   0  0  0  0  0  0  0  0  0  0  0  0
   -4.1110   -5.4376    0.0000 C   0  0  0  0  0  0  0  0  0  0  0  0
   -5.3245   -4.5559    0.0000 N   0  0  0  0  0  0  0  0  0  0  0  0
   -5.1677   -3.0642    0.0000 C   0  0  0  0  0  0  0  0  0  0  0  0
   -6.3812   -2.1825    0.0000 C   0  0  0  0  0  0  0  0  0  0  0  0
   -7.7515   -2.7926    0.0000 N   0  0  0  0  0  0  0  0  0  0  0  0
   -8.9651   -1.9109    0.0000 C   0  0  0  0  0  0  0  0  0  0  0  0
   -8.8083   -0.4191    0.0000 C   0  0  0  0  0  0  0  0  0  0  0  0
   -7.4379    0.1910    0.0000 C   0  0  0  0  0  0  0  0  0  0  0  0
   -7.2812    1.6828    0.0000 C   0  0  0  0  0  0  0  0  0  0  0  0
   -8.4947    2.5644    0.0000 C   0  0  0  0  0  0  0  0  0  0  0  0
   -9.8650    1.9543    0.0000 C   0  0  0  0  0  0  0  0  0  0  0  0
  -10.0218    0.4626    0.0000 C   0  0  0  0  0  0  0  0  0  0  0  0
  -11.3921   -0.1475    0.0000 Cl  0  0  0  0  0  0  0  0  0  0  0  0
   -7.9083   -4.2844    0.0000 C   0  0  0  0  0  0  0  0  0  0  0  0
   -6.6948   -5.1660    0.0000 C   0  0  0  0  0  0  0  0  0  0  0  0
   -1.5271   -5.7092    0.0000 C   0  0  0  0  0  0  0  0  0  0  0  0
   -0.1568   -5.0991    0.0000 C   0  0  0  0  0  0  0  0  0  0  0  0
   -0.0000   -3.6073    0.0000 C   0  0  0  0  0  0  0  0  0  0  0  0
  1  2  1  0
  2  3  1  0
  3  4  1  0
  4  5  2  0
  5  6  1  0
  6  7  2  0
  7  8  1  0
  8  9  2  0
  9 10  1  0
 10 11  2  0
 11 12  1  0
 12 13  1  0
 13 14  1  0
 14 15  1  0
 15 16  1  0
 16 17  1  0
 17 18  1  0
 18 19  1  0
 19 20  2  0
 20 21  1  0
 21 22  2  0
 22 23  1  0
 23 24  2  0
 24 25  1  0
 17 26  1  0
 26 27  1  0
 12 28  2  0
 28 29  1  0
 29 30  2  0
 30  3  1  0
  9  4  1  0
 30 10  1  0
 27 14  1  0
 24 19  1  0
M  END
> <ChEMBL ID>
CHEMBL1315897

> <Standard Type>
Potency

> <Standard Relation>
'='

> <Standard Value>
22387.2

> <Standard Units>
nM

> <Document ChEMBL ID>
CHEMBL1201862

$$$$

     RDKit          2D

 27 29  0  0  0  0  0  0  0  0999 V2000
    5.1814   -2.6490    0.0000 C   0  0  0  0  0  0  0  0  0  0  0  0
    3.7548   -2.1855    0.0000 O   0  0  0  0  0  0  0  0  0  0  0  0
    2.6401   -3.1891    0.0000 C   0  0  0  0  0  0  0  0  0  0  0  0
    2.9520   -4.6564    0.0000 O   0  0  0  0  0  0  0  0  0  0  0  0
    1.2135   -2.7256    0.0000 C   0  0  0  0  0  0  0  0  0  0  0  0
   -0.0000   -3.6073    0.0000 C   0  0  0  0  0  0  0  0  0  0  0  0
   -0.0000   -5.1073    0.0000 N   0  0  0  0  0  0  0  0  0  0  0  0
   -1.2990   -5.8573    0.0000 C   0  0  0  0  0  0  0  0  0  0  0  0
   -2.5981   -5.1073    0.0000 O   0  0  0  0  0  0  0  0  0  0  0  0
   -1.2990   -7.3573    0.0000 C   0  0  0  0  0  0  0  0  0  0  0  0
   -2.5981   -8.1073    0.0000 O   0  0  0  0  0  0  0  0  0  0  0  0
   -2.5981   -9.6073    0.0000 C   0  0  0  0  0  0  0  0  0  0  0  0
   -3.8971  -10.3573    0.0000 C   0  0  0  0  0  0  0  0  0  0  0  0
   -3.8971  -11.8573    0.0000 C   0  0  0  0  0  0  0  0  0  0  0  0
   -5.1962  -12.6073    0.0000 C   0  0  0  0  0  0  0  0  0  0  0  0
   -2.5981  -12.6073    0.0000 C   0  0  0  0  0  0  0  0  0  0  0  0
   -2.5981  -14.1073    0.0000 Cl  0  0  0  0  0  0  0  0  0  0  0  0
   -1.2990  -11.8573    0.0000 C   0  0  0  0  0  0  0  0  0  0  0  0
    0.0000  -12.6073    0.0000 C   0  0  0  0  0  0  0  0  0  0  0  0
   -1.2990  -10.3573    0.0000 C   0  0  0  0  0  0  0  0  0  0  0  0
   -1.2135   -2.7256    0.0000 S   0  0  0  0  0  0  0  0  0  0  0  0
   -0.7500   -1.2990    0.0000 C   0  0  0  0  0  0  0  0  0  0  0  0
    0.7500   -1.2990    0.0000 C   0  0  0  0  0  0  0  0  0  0  0  0
    1.5000    0.0000    0.0000 C   0  0  0  0  0  0  0  0  0  0  0  0
    0.7500    1.2990    0.0000 C   0  0  0  0  0  0  0  0  0  0  0  0
   -0.7500    1.2990    0.0000 C   0  0  0  0  0  0  0  0  0  0  0  0
   -1.5000    0.0000    0.0000 C   0  0  0  0  0  0  0  0  0  0  0  0
  1  2  1  0
  2  3  1  0
  3  4  2  0
  3  5  1  0
  5  6  2  0
  6  7  1  0
  7  8  1  0
  8  9  2  0
  8 10  1  0
 10 11  1  0
 11 12  1  0
 12 13  2  0
 13 14  1  0
 14 15  1  0
 14 16  2  0
 16 17  1  0
 16 18  1  0
 18 19  1  0
 18 20  2  0
  6 21  1  0
 21 22  1  0
 22 23  2  0
 23 24  1  0
 24 25  1  0
 25 26  1  0
 26 27  1  0
 23  5  1  0
 20 12  1  0
 27 22  1  0
M  END
> <ChEMBL ID>
CHEMBL1316151

> <Standard Type>
Potency

> <Standard Relation>
'='

> <Standard Value>
22387.2

> <Standard Units>
nM

> <Document ChEMBL ID>
CHEMBL1201862

$$$$

     RDKit          2D

 31 34  0  0  0  0  0  0  0  0999 V2000
    4.6740   -4.8322    0.0000 C   0  0  0  0  0  0  0  0  0  0  0  0
    3.3037   -4.2221    0.0000 C   0  0  0  0  0  0  0  0  0  0  0  0
    2.9918   -2.7549    0.0000 O   0  0  0  0  0  0  0  0  0  0  0  0
    1.5000   -2.5981    0.0000 C   0  0  0  0  0  0  0  0  0  0  0  0
    0.7500   -1.2990    0.0000 C   0  0  0  0  0  0  0  0  0  0  0  0
    1.5000    0.0000    0.0000 C   0  0  0  0  0  0  0  0  0  0  0  0
    0.7500    1.2990    0.0000 C   0  0  0  0  0  0  0  0  0  0  0  0
   -0.7500    1.2990    0.0000 C   0  0  0  0  0  0  0  0  0  0  0  0
   -1.5000    2.5981    0.0000 Cl  0  0  0  0  0  0  0  0  0  0  0  0
   -1.5000    0.0000    0.0000 C   0  0  0  0  0  0  0  0  0  0  0  0
   -0.7500   -1.2990    0.0000 C   0  0  0  0  0  0  0  0  0  0  0  0
    0.8899   -3.9684    0.0000 N   0  0  0  0  0  0  0  0  0  0  0  0
    2.0046   -4.9721    0.0000 C   0  0  0  0  0  0  0  0  0  0  0  0
    1.8478   -6.4639    0.0000 C   0  0  0  0  0  0  0  0  0  0  0  0
    0.4775   -7.0740    0.0000 N   0  0  0  0  0  0  0  0  0  0  0  0
   -0.7360   -6.1923    0.0000 C   0  0  0  0  0  0  0  0  0  0  0  0
   -2.1063   -6.8024    0.0000 C   0  0  0  0  0  0  0  0  0  0  0  0
   -2.2631   -8.2942    0.0000 C   0  0  0  0  0  0  0  0  0  0  0  0
   -1.0496   -9.1759    0.0000 C   0  0  0  0  0  0  0  0  0  0  0  0
   -1.2064  -10.6676    0.0000 C   0  0  0  0  0  0  0  0  0  0  0  0
    0.0071  -11.5493    0.0000 O   0  0  0  0  0  0  0  0  0  0  0  0
   -2.5767  -11.2778    0.0000 N   0  0  0  0  0  0  0  0  0  0  0  0
   -2.7335  -12.7695    0.0000 C   0  0  0  0  0  0  0  0  0  0  0  0
   -4.1038  -13.3796    0.0000 C   0  0  0  0  0  0  0  0  0  0  0  0
   -5.3174  -12.4980    0.0000 C   0  0  0  0  0  0  0  0  0  0  0  0
   -6.6877  -13.1081    0.0000 C   0  0  0  0  0  0  0  0  0  0  0  0
   -6.8445  -14.5999    0.0000 C   0  0  0  0  0  0  0  0  0  0  0  0
   -8.2148  -15.2100    0.0000 Cl  0  0  0  0  0  0  0  0  0  0  0  0
   -5.6309  -15.4815    0.0000 C   0  0  0  0  0  0  0  0  0  0  0  0
   -4.2606  -14.8714    0.0000 C   0  0  0  0  0  0  0  0  0  0  0  0
    0.3207   -8.5658    0.0000 C   0  0  0  0  0  0  0  0  0  0  0  0
  1  2  1  0
  2  3  1  0
  3  4  1  0
  4  5  1  0
  5  6  2  0
  6  7  1  0
  7  8  2  0
  8  9  1  0
  8 10  1  0
 10 11  2  0
  4 12  2  0
 12 13  1  0
 13 14  1  0
 14 15  1  0
 15 16  1  0
 16 17  1  0
 17 18  1  0
 18 19  1  0
 19 20  1  0
 20 21  2  0
 20 22  1  0
 22 23  1  0
 23 24  1  0
 24 25  2  0
 25 26  1  0
 26 27  2  0
 27 28  1  0
 27 29  1  0
 29 30  2  0
 19 31  1  0
 13  2  2  0
 31 15  1  0
 11  5  1  0
 30 24  1  0
M  END
> <ChEMBL ID>
CHEMBL1316309

> <Standard Type>
Potency

> <Standard Relation>
'='

> <Standard Value>
22387.2

> <Standard Units>
nM

> <Document ChEMBL ID>
CHEMBL1201862

$$$$

     RDKit          2D

 33 36  0  0  0  0  0  0  0  0999 V2000
    4.3786   -5.1199    0.0000 C   0  0  0  0  0  0  0  0  0  0  0  0
    2.9520   -4.6564    0.0000 C   0  0  0  0  0  0  0  0  0  0  0  0
    2.6401   -3.1891    0.0000 C   0  0  0  0  0  0  0  0  0  0  0  0
    3.7548   -2.1855    0.0000 N   0  0  0  0  0  0  0  0  0  0  0  0
    5.1814   -2.6490    0.0000 C   0  0  0  0  0  0  0  0  0  0  0  0
    5.4933   -4.1162    0.0000 O   0  0  0  0  0  0  0  0  0  0  0  0
    6.2961   -1.6453    0.0000 N   0  0  0  0  0  0  0  0  0  0  0  0
    7.7227   -2.1088    0.0000 C   0  0  0  0  0  0  0  0  0  0  0  0
    8.0346   -3.5760    0.0000 C   0  0  0  0  0  0  0  0  0  0  0  0
    9.4612   -4.0396    0.0000 C   0  0  0  0  0  0  0  0  0  0  0  0
    9.7730   -5.5068    0.0000 O   0  0  0  0  0  0  0  0  0  0  0  0
    8.6583   -6.5105    0.0000 C   0  0  0  0  0  0  0  0  0  0  0  0
   10.5759   -3.0359    0.0000 C   0  0  0  0  0  0  0  0  0  0  0  0
   10.2640   -1.5686    0.0000 C   0  0  0  0  0  0  0  0  0  0  0  0
    8.8374   -1.1051    0.0000 C   0  0  0  0  0  0  0  0  0  0  0  0
    8.5256    0.3621    0.0000 O   0  0  0  0  0  0  0  0  0  0  0  0
    9.6403    1.3658    0.0000 C   0  0  0  0  0  0  0  0  0  0  0  0
    1.2135   -2.7256    0.0000 C   0  0  0  0  0  0  0  0  0  0  0  0
   -0.0000   -3.6073    0.0000 C   0  0  0  0  0  0  0  0  0  0  0  0
   -0.0000   -5.1073    0.0000 N   0  0  0  0  0  0  0  0  0  0  0  0
    1.2135   -5.9890    0.0000 C   0  0  0  0  0  0  0  0  0  0  0  0
    0.7500   -7.4156    0.0000 C   0  0  0  0  0  0  0  0  0  0  0  0
   -0.7500   -7.4156    0.0000 C   0  0  0  0  0  0  0  0  0  0  0  0
   -1.2135   -5.9890    0.0000 C   0  0  0  0  0  0  0  0  0  0  0  0
   -1.2135   -2.7256    0.0000 S   0  0  0  0  0  0  0  0  0  0  0  0
   -0.7500   -1.2990    0.0000 C   0  0  0  0  0  0  0  0  0  0  0  0
    0.7500   -1.2990    0.0000 C   0  0  0  0  0  0  0  0  0  0  0  0
    1.5000    0.0000    0.0000 C   0  0  0  0  0  0  0  0  0  0  0  0
    0.7500    1.2990    0.0000 C   0  0  0  0  0  0  0  0  0  0  0  0
   -0.7500    1.2990    0.0000 N   0  0  0  0  0  0  0  0  0  0  0  0
   -1.5000    2.5981    0.0000 C   0  0  0  0  0  0  0  0  0  0  0  0
   -0.7500    3.8971    0.0000 C   0  0  0  0  0  0  0  0  0  0  0  0
   -1.5000    0.0000    0.0000 C   0  0  0  0  0  0  0  0  0  0  0  0
  1  2  1  0
  2  3  1  0
  3  4  1  0
  4  5  1  0
  5  6  2  0
  5  7  1  0
  7  8  1  0
  8  9  2  0
  9 10  1  0
 10 11  1  0
 11 12  1  0
 10 13  2  0
 13 14  1  0
 14 15  2  0
 15 16  1  0
 16 17  1  0
  3 18  1  0
 18 19  2  0
 19 20  1  0
 20 21  1  0
 21 22  2  0
 22 23  1  0
 23 24  2  0
 19 25  1  0
 25 26  1  0
 26 27  2  0
 27 28  1  0
 28 29  1  0
 29 30  1  0
 30 31  1  0
 31 32  1  0
 30 33  1  0
 15  8  1  0
 27 18  1  0
 24 20  1  0
 33 26  1  0
M  END
> <ChEMBL ID>
CHEMBL1316341

> <Standard Type>
Potency

> <Standard Relation>
'='

> <Standard Value>
22387.2

> <Standard Units>
nM

> <Document ChEMBL ID>
CHEMBL1201862

$$$$

     RDKit          2D

 23 26  0  0  0  0  0  0  0  0999 V2000
    1.5000   -7.7942    0.0000 O   0  0  0  0  0  0  0  0  0  0  0  0
    0.7500   -6.4952    0.0000 C   0  0  0  0  0  0  0  0  0  0  0  0
    1.5000   -5.1962    0.0000 N   0  0  0  0  0  0  0  0  0  0  0  0
    0.7500   -3.8971    0.0000 C   0  0  0  0  0  0  0  0  0  0  0  0
    1.5000   -2.5981    0.0000 N   0  0  0  0  0  0  0  0  0  0  0  0
    3.0000   -2.5981    0.0000 C   0  0  0  0  0  0  0  0  0  0  0  0
    3.7500   -3.8971    0.0000 C   0  0  0  0  0  0  0  0  0  0  0  0
    5.2500   -3.8971    0.0000 C   0  0  0  0  0  0  0  0  0  0  0  0
    6.0000   -2.5981    0.0000 C   0  0  0  0  0  0  0  0  0  0  0  0
    5.2500   -1.2990    0.0000 C   0  0  0  0  0  0  0  0  0  0  0  0
    3.7500   -1.2990    0.0000 C   0  0  0  0  0  0  0  0  0  0  0  0
    3.0000   -0.0000    0.0000 F   0  0  0  0  0  0  0  0  0  0  0  0
    0.7500   -1.2990    0.0000 C   0  0  0  0  0  0  0  0  0  0  0  0
    1.5000    0.0000    0.0000 C   0  0  0  0  0  0  0  0  0  0  0  0
    0.7500    1.2990    0.0000 C   0  0  0  0  0  0  0  0  0  0  0  0
   -0.7500    1.2990    0.0000 C   0  0  0  0  0  0  0  0  0  0  0  0
   -1.5000    0.0000    0.0000 C   0  0  0  0  0  0  0  0  0  0  0  0
   -0.7500   -1.2990    0.0000 C   0  0  0  0  0  0  0  0  0  0  0  0
   -1.5000   -2.5981    0.0000 C   0  0  0  0  0  0  0  0  0  0  0  0
   -0.7500   -3.8971    0.0000 C   0  0  0  0  0  0  0  0  0  0  0  0
   -1.5000   -5.1962    0.0000 C   0  0  0  0  0  0  0  0  0  0  0  0
   -3.0000   -5.1962    0.0000 O   0  0  0  0  0  0  0  0  0  0  0  0
   -0.7500   -6.4952    0.0000 N   0  0  0  0  0  0  0  0  0  0  0  0
  1  2  2  0
  2  3  1  0
  3  4  2  0
  4  5  1  0
  5  6  1  0
  6  7  2  0
  7  8  1  0
  8  9  2  0
  9 10  1  0
 10 11  2  0
 11 12  1  0
  5 13  1  0
 13 14  2  0
 14 15  1  0
 15 16  2  0
 16 17  1  0
 17 18  2  0
 18 19  1  0
 19 20  2  0
 20 21  1  0
 21 22  2  0
 21 23  1  0
 23  2  1  0
 20  4  1  0
 11  6  1  0
 18 13  1  0
M  END
> <ChEMBL ID>
CHEMBL1316397

> <Standard Type>
Potency

> <Standard Relation>
'='

> <Standard Value>
22387.2

> <Standard Units>
nM

> <Document ChEMBL ID>
CHEMBL1201862

$$$$

     RDKit          2D

 26 28  0  0  0  0  0  0  0  0999 V2000
   -3.4266    6.3421    0.0000 C   0  0  0  0  0  0  0  0  0  0  0  0
   -2.9630    4.9155    0.0000 O   0  0  0  0  0  0  0  0  0  0  0  0
   -1.4958    4.6036    0.0000 C   0  0  0  0  0  0  0  0  0  0  0  0
   -0.4921    5.7184    0.0000 O   0  0  0  0  0  0  0  0  0  0  0  0
   -1.0323    3.1771    0.0000 C   0  0  0  0  0  0  0  0  0  0  0  0
    0.3943    2.7135    0.0000 C   0  0  0  0  0  0  0  0  0  0  0  0
    0.3943    1.2135    0.0000 C   0  0  0  0  0  0  0  0  0  0  0  0
    1.2760    0.0000    0.0000 O   0  0  0  0  0  0  0  0  0  0  0  0
    0.3943   -1.2135    0.0000 C   0  0  0  0  0  0  0  0  0  0  0  0
    0.8578   -2.6401    0.0000 C   0  0  0  0  0  0  0  0  0  0  0  0
   -1.0323   -0.7500    0.0000 C   0  0  0  0  0  0  0  0  0  0  0  0
   -1.0323    0.7500    0.0000 C   0  0  0  0  0  0  0  0  0  0  0  0
   -1.9140    1.9635    0.0000 N   0  0  0  0  0  0  0  0  0  0  0  0
   -3.4140    1.9635    0.0000 C   0  0  0  0  0  0  0  0  0  0  0  0
   -4.1640    0.6645    0.0000 C   0  0  0  0  0  0  0  0  0  0  0  0
   -3.4140   -0.6346    0.0000 O   0  0  0  0  0  0  0  0  0  0  0  0
   -5.6640    0.6645    0.0000 N   0  0  0  0  0  0  0  0  0  0  0  0
   -6.4140   -0.6346    0.0000 C   0  0  0  0  0  0  0  0  0  0  0  0
   -7.9140   -0.6346    0.0000 C   0  0  0  0  0  0  0  0  0  0  0  0
   -8.6640   -1.9336    0.0000 C   0  0  0  0  0  0  0  0  0  0  0  0
   -7.9140   -3.2326    0.0000 C   0  0  0  0  0  0  0  0  0  0  0  0
   -8.6640   -4.5317    0.0000 C   0  0  0  0  0  0  0  0  0  0  0  0
  -10.1640   -4.5317    0.0000 C   0  0  0  0  0  0  0  0  0  0  0  0
   -7.9140   -5.8307    0.0000 C   0  0  0  0  0  0  0  0  0  0  0  0
   -6.4140   -3.2326    0.0000 C   0  0  0  0  0  0  0  0  0  0  0  0
   -5.6640   -1.9336    0.0000 C   0  0  0  0  0  0  0  0  0  0  0  0
  1  2  1  0
  2  3  1  0
  3  4  2  0
  3  5  1  0
  5  6  2  0
  6  7  1  0
  7  8  1  0
  8  9  1  0
  9 10  1  0
  9 11  2  0
 11 12  1  0
 12 13  1  0
 13 14  1  0
 14 15  1  0
 15 16  2  0
 15 17  1  0
 17 18  1  0
 18 19  2  0
 19 20  1  0
 20 21  2  0
 21 22  1  0
 22 23  1  0
 22 24  1  0
 21 25  1  0
 25 26  2  0
 13  5  1  0
 26 18  1  0
 12  7  2  0
M  END
> <ChEMBL ID>
CHEMBL1316693

> <Standard Type>
Potency

> <Standard Relation>
'='

> <Standard Value>
22387.2

> <Standard Units>
nM

> <Document ChEMBL ID>
CHEMBL1201862

$$$$

     RDKit          2D

 32 35  0  0  0  0  0  0  0  0999 V2000
    3.0000    0.0000    0.0000 C   0  0  0  0  0  0  0  0  0  0  0  0
    1.5000    0.0000    0.0000 C   0  0  0  0  0  0  0  0  0  0  0  0
    0.7500   -1.2990    0.0000 C   0  0  0  0  0  0  0  0  0  0  0  0
   -0.7500   -1.2990    0.0000 C   0  0  0  0  0  0  0  0  0  0  0  0
   -1.5000    0.0000    0.0000 C   0  0  0  0  0  0  0  0  0  0  0  0
   -3.0000    0.0000    0.0000 C   0  0  0  0  0  0  0  0  0  0  0  0
   -3.8817   -1.2135    0.0000 N   0  0  0  0  0  0  0  0  0  0  0  0
   -5.3083   -0.7500    0.0000 C   0  0  0  0  0  0  0  0  0  0  0  0
   -6.5218   -1.6317    0.0000 C   0  0  0  0  0  0  0  0  0  0  0  0
   -7.8921   -1.0216    0.0000 S   0  0  0  0  0  0  0  0  0  0  0  0
   -8.5022   -2.3919    0.0000 O   0  0  0  0  0  0  0  0  0  0  0  0
   -7.2820    0.3487    0.0000 O   0  0  0  0  0  0  0  0  0  0  0  0
   -9.2624   -0.4115    0.0000 C   0  0  0  0  0  0  0  0  0  0  0  0
   -9.4192    1.0803    0.0000 C   0  0  0  0  0  0  0  0  0  0  0  0
   -8.2057    1.9620    0.0000 O   0  0  0  0  0  0  0  0  0  0  0  0
  -10.7895    1.6904    0.0000 N   0  0  0  0  0  0  0  0  0  0  0  0
  -10.9463    3.1822    0.0000 C   0  0  0  0  0  0  0  0  0  0  0  0
  -12.3166    3.7923    0.0000 C   0  0  0  0  0  0  0  0  0  0  0  0
  -13.5302    2.9106    0.0000 N   0  0  0  0  0  0  0  0  0  0  0  0
  -14.9005    3.5207    0.0000 C   0  0  0  0  0  0  0  0  0  0  0  0
  -15.0573    5.0125    0.0000 C   0  0  0  0  0  0  0  0  0  0  0  0
  -16.4276    5.6226    0.0000 C   0  0  0  0  0  0  0  0  0  0  0  0
  -17.6411    4.7409    0.0000 C   0  0  0  0  0  0  0  0  0  0  0  0
  -17.4843    3.2492    0.0000 C   0  0  0  0  0  0  0  0  0  0  0  0
  -16.1140    2.6391    0.0000 C   0  0  0  0  0  0  0  0  0  0  0  0
  -13.3734    1.4188    0.0000 C   0  0  0  0  0  0  0  0  0  0  0  0
  -12.0031    0.8087    0.0000 C   0  0  0  0  0  0  0  0  0  0  0  0
   -5.3083    0.7500    0.0000 C   0  0  0  0  0  0  0  0  0  0  0  0
   -6.5218    1.6317    0.0000 C   0  0  0  0  0  0  0  0  0  0  0  0
   -3.8817    1.2135    0.0000 O   0  0  0  0  0  0  0  0  0  0  0  0
   -0.7500    1.2990    0.0000 C   0  0  0  0  0  0  0  0  0  0  0  0
    0.7500    1.2990    0.0000 C   0  0  0  0  0  0  0  0  0  0  0  0
  1  2  1  0
  2  3  2  0
  3  4  1  0
  4  5  2  0
  5  6  1  0
  6  7  2  0
  7  8  1  0
  8  9  1  0
  9 10  1  0
 10 11  2  0
 10 12  2  0
 10 13  1  0
 13 14  1  0
 14 15  2  0
 14 16  1  0
 16 17  1  0
 17 18  1  0
 18 19  1  0
 19 20  1  0
 20 21  2  0
 21 22  1  0
 22 23  2  0
 23 24  1  0
 24 25  2  0
 19 26  1  0
 26 27  1  0
  8 28  2  0
 28 29  1  0
 28 30  1  0
  5 31  1  0
 31 32  2  0
 32  2  1  0
 30  6  1  0
 27 16  1  0
 25 20  1  0
M  END
> <ChEMBL ID>
CHEMBL1317158

> <Standard Type>
Potency

> <Standard Relation>
'='

> <Standard Value>
22387.2

> <Standard Units>
nM

> <Document ChEMBL ID>
CHEMBL1201862

$$$$

     RDKit          2D

 32 36  0  0  0  0  0  0  0  0999 V2000
   -5.3245   -4.5559    0.0000 O   0  0  0  0  0  0  0  0  0  0  0  0
   -5.1677   -3.0642    0.0000 C   0  0  0  0  0  0  0  0  0  0  0  0
   -3.7974   -2.4540    0.0000 C   0  0  0  0  0  0  0  0  0  0  0  0
   -2.5838   -3.3357    0.0000 N   0  0  0  0  0  0  0  0  0  0  0  0
   -2.7406   -4.8275    0.0000 C   0  0  0  0  0  0  0  0  0  0  0  0
   -4.1110   -5.4376    0.0000 O   0  0  0  0  0  0  0  0  0  0  0  0
   -1.5271   -5.7092    0.0000 N   0  0  0  0  0  0  0  0  0  0  0  0
   -1.6839   -7.2010    0.0000 C   0  0  0  0  0  0  0  0  0  0  0  0
   -3.0542   -7.8111    0.0000 C   0  0  0  0  0  0  0  0  0  0  0  0
   -4.2677   -6.9294    0.0000 C   0  0  0  0  0  0  0  0  0  0  0  0
   -5.6381   -7.5395    0.0000 C   0  0  0  0  0  0  0  0  0  0  0  0
   -5.7949   -9.0313    0.0000 C   0  0  0  0  0  0  0  0  0  0  0  0
   -4.5813   -9.9130    0.0000 C   0  0  0  0  0  0  0  0  0  0  0  0
   -3.2110   -9.3029    0.0000 C   0  0  0  0  0  0  0  0  0  0  0  0
   -0.1568   -5.0991    0.0000 C   0  0  0  0  0  0  0  0  0  0  0  0
    1.0567   -5.9808    0.0000 O   0  0  0  0  0  0  0  0  0  0  0  0
   -0.0000   -3.6073    0.0000 C   0  0  0  0  0  0  0  0  0  0  0  0
    1.2135   -2.7256    0.0000 S   0  0  0  0  0  0  0  0  0  0  0  0
    0.7500   -1.2990    0.0000 C   0  0  0  0  0  0  0  0  0  0  0  0
    1.5000    0.0000    0.0000 C   0  0  0  0  0  0  0  0  0  0  0  0
    0.7500    1.2990    0.0000 C   0  0  0  0  0  0  0  0  0  0  0  0
   -0.7500    1.2990    0.0000 C   0  0  0  0  0  0  0  0  0  0  0  0
   -1.5000    0.0000    0.0000 C   0  0  0  0  0  0  0  0  0  0  0  0
   -0.7500   -1.2990    0.0000 C   0  0  0  0  0  0  0  0  0  0  0  0
   -1.2135   -2.7256    0.0000 C   0  0  0  0  0  0  0  0  0  0  0  0
   -6.3812   -2.1825    0.0000 N   0  0  0  0  0  0  0  0  0  0  0  0
   -7.7515   -2.7926    0.0000 C   0  0  0  0  0  0  0  0  0  0  0  0
   -8.9651   -1.9109    0.0000 C   0  0  0  0  0  0  0  0  0  0  0  0
  -10.3354   -2.5210    0.0000 C   0  0  0  0  0  0  0  0  0  0  0  0
  -10.4922   -4.0128    0.0000 C   0  0  0  0  0  0  0  0  0  0  0  0
   -9.2786   -4.8945    0.0000 C   0  0  0  0  0  0  0  0  0  0  0  0
   -7.9083   -4.2844    0.0000 C   0  0  0  0  0  0  0  0  0  0  0  0
  1  2  2  0
  2  3  1  0
  3  4  1  0
  4  5  1  0
  5  6  2  0
  5  7  1  0
  7  8  1  0
  8  9  1  0
  9 10  2  0
 10 11  1  0
 11 12  2  0
 12 13  1  0
 13 14  2  0
  7 15  1  0
 15 16  2  0
 15 17  1  0
 17 18  1  0
 18 19  1  0
 19 20  2  0
 20 21  1  0
 21 22  2  0
 22 23  1  0
 23 24  2  0
 24 25  1  0
  2 26  1  0
 26 27  1  0
 27 28  2  0
 28 29  1  0
 29 30  2  0
 30 31  1  0
 31 32  2  0
 25  4  1  0
 32 27  1  0
 14  9  1  0
 25 17  2  0
 24 19  1  0
M  END
> <ChEMBL ID>
CHEMBL1317325

> <Standard Type>
Potency

> <Standard Relation>
'='

> <Standard Value>
22387.2

> <Standard Units>
nM

> <Document ChEMBL ID>
CHEMBL1201862

$$$$

     RDKit          2D

 29 33  0  0  0  0  0  0  0  0999 V2000
  -13.7054   -6.6962    0.0000 C   0  0  0  0  0  0  0  0  0  0  0  0
  -12.4063   -5.9462    0.0000 C   0  0  0  0  0  0  0  0  0  0  0  0
  -12.4063   -4.4462    0.0000 C   0  0  0  0  0  0  0  0  0  0  0  0
  -11.1073   -3.6962    0.0000 C   0  0  0  0  0  0  0  0  0  0  0  0
   -9.8083   -4.4462    0.0000 C   0  0  0  0  0  0  0  0  0  0  0  0
   -8.3817   -3.9826    0.0000 S   0  0  0  0  0  0  0  0  0  0  0  0
   -7.5000   -5.1962    0.0000 C   0  0  0  0  0  0  0  0  0  0  0  0
   -6.0000   -5.1962    0.0000 N   0  0  0  0  0  0  0  0  0  0  0  0
   -5.2500   -6.4952    0.0000 C   0  0  0  0  0  0  0  0  0  0  0  0
   -3.7500   -6.4952    0.0000 C   0  0  0  0  0  0  0  0  0  0  0  0
   -3.0000   -5.1962    0.0000 N   0  0  0  0  0  0  0  0  0  0  0  0
   -1.5000   -5.1962    0.0000 C   0  0  0  0  0  0  0  0  0  0  0  0
   -0.7500   -6.4952    0.0000 O   0  0  0  0  0  0  0  0  0  0  0  0
   -0.7500   -3.8971    0.0000 C   0  0  0  0  0  0  0  0  0  0  0  0
    0.7500   -3.8971    0.0000 C   0  0  0  0  0  0  0  0  0  0  0  0
    1.5000   -2.5981    0.0000 O   0  0  0  0  0  0  0  0  0  0  0  0
    0.7500   -1.2990    0.0000 C   0  0  0  0  0  0  0  0  0  0  0  0
    1.5000    0.0000    0.0000 C   0  0  0  0  0  0  0  0  0  0  0  0
    0.7500    1.2990    0.0000 C   0  0  0  0  0  0  0  0  0  0  0  0
   -0.7500    1.2990    0.0000 C   0  0  0  0  0  0  0  0  0  0  0  0
   -1.5000    0.0000    0.0000 C   0  0  0  0  0  0  0  0  0  0  0  0
   -0.7500   -1.2990    0.0000 C   0  0  0  0  0  0  0  0  0  0  0  0
   -1.5000   -2.5981    0.0000 O   0  0  0  0  0  0  0  0  0  0  0  0
   -3.7500   -3.8971    0.0000 C   0  0  0  0  0  0  0  0  0  0  0  0
   -5.2500   -3.8971    0.0000 C   0  0  0  0  0  0  0  0  0  0  0  0
   -8.3817   -6.4097    0.0000 N   0  0  0  0  0  0  0  0  0  0  0  0
   -9.8083   -5.9462    0.0000 C   0  0  0  0  0  0  0  0  0  0  0  0
  -11.1073   -6.6962    0.0000 C   0  0  0  0  0  0  0  0  0  0  0  0
  -11.1073   -8.1962    0.0000 C   0  0  0  0  0  0  0  0  0  0  0  0
  1  2  1  0
  2  3  2  0
  3  4  1  0
  4  5  2  0
  5  6  1  0
  6  7  1  0
  7  8  1  0
  8  9  1  0
  9 10  1  0
 10 11  1  0
 11 12  1  0
 12 13  2  0
 12 14  1  0
 14 15  1  0
 15 16  1  0
 16 17  1  0
 17 18  2  0
 18 19  1  0
 19 20  2  0
 20 21  1  0
 21 22  2  0
 22 23  1  0
 11 24  1  0
 24 25  1  0
  7 26  2  0
 26 27  1  0
 27 28  2  0
 28 29  1  0
 28  2  1  0
 27  5  1  0
 25  8  1  0
 23 14  1  0
 22 17  1  0
M  END
> <ChEMBL ID>
CHEMBL1317416

> <Standard Type>
Potency

> <Standard Relation>
'='

> <Standard Value>
22387.2

> <Standard Units>
nM

> <Document ChEMBL ID>
CHEMBL1201862

$$$$

     RDKit          2D

 56 58  0  0  0  0  0  0  0  0999 V2000
    9.5367   -1.4773    0.0000 C   0  0  0  0  0  0  0  0  0  0  0  0
    8.0416   -1.5980    0.0000 C   0  0  0  0  0  0  0  0  0  0  0  0
    7.3985   -2.9532    0.0000 C   0  0  0  0  0  0  0  0  0  0  0  0
    8.6663   -3.7549    0.0000 C   0  0  0  0  0  0  0  0  0  0  0  0
    9.7054   -4.8367    0.0000 C   0  0  0  0  0  0  0  0  0  0  0  0
   10.4554   -6.1357    0.0000 C   0  0  0  0  0  0  0  0  0  0  0  0
   10.8727   -7.5765    0.0000 C   0  0  0  0  0  0  0  0  0  0  0  0
   10.9331   -9.0753    0.0000 C   0  0  0  0  0  0  0  0  0  0  0  0
   10.6331  -10.5449    0.0000 C   0  0  0  0  0  0  0  0  0  0  0  0
   12.0559  -11.0200    0.0000 C   0  0  0  0  0  0  0  0  0  0  0  0
    9.9900  -11.9001    0.0000 C   0  0  0  0  0  0  0  0  0  0  0  0
   11.2578  -12.7018    0.0000 O   0  0  0  0  0  0  0  0  0  0  0  0
    9.0414  -13.0620    0.0000 C   0  0  0  0  0  0  0  0  0  0  0  0
   10.4978  -13.4210    0.0000 C   0  0  0  0  0  0  0  0  0  0  0  0
    9.3414  -14.5317    0.0000 O   0  0  0  0  0  0  0  0  0  0  0  0
    7.8422  -13.9631    0.0000 C   0  0  0  0  0  0  0  0  0  0  0  0
    8.5922  -15.2622    0.0000 O   0  0  0  0  0  0  0  0  0  0  0  0
    6.4622  -14.5511    0.0000 C   0  0  0  0  0  0  0  0  0  0  0  0
    6.8796  -15.9919    0.0000 C   0  0  0  0  0  0  0  0  0  0  0  0
    4.9817  -14.7917    0.0000 C   0  0  0  0  0  0  0  0  0  0  0  0
    5.0421  -16.2905    0.0000 O   0  0  0  0  0  0  0  0  0  0  0  0
    3.4865  -14.6710    0.0000 C   0  0  0  0  0  0  0  0  0  0  0  0
    3.1865  -16.1407    0.0000 C   0  0  0  0  0  0  0  0  0  0  0  0
    2.0637  -14.1960    0.0000 C   0  0  0  0  0  0  0  0  0  0  0  0
    1.4207  -15.5512    0.0000 O   0  0  0  0  0  0  0  0  0  0  0  0
    0.7959  -13.3943    0.0000 C   0  0  0  0  0  0  0  0  0  0  0  0
   -0.1527  -14.5562    0.0000 C   0  0  0  0  0  0  0  0  0  0  0  0
   -0.2432  -12.3125    0.0000 C   0  0  0  0  0  0  0  0  0  0  0  0
   -1.4423  -13.2136    0.0000 O   0  0  0  0  0  0  0  0  0  0  0  0
   -0.9932  -11.0135    0.0000 C   0  0  0  0  0  0  0  0  0  0  0  0
   -2.3731  -11.6014    0.0000 C   0  0  0  0  0  0  0  0  0  0  0  0
   -1.4105   -9.5727    0.0000 C   0  0  0  0  0  0  0  0  0  0  0  0
   -1.4709   -8.0739    0.0000 C   0  0  0  0  0  0  0  0  0  0  0  0
   -1.1708   -6.6042    0.0000 C   0  0  0  0  0  0  0  0  0  0  0  0
   -2.5936   -6.1292    0.0000 O   0  0  0  0  0  0  0  0  0  0  0  0
   -0.5278   -5.2490    0.0000 O   0  0  0  0  0  0  0  0  0  0  0  0
    0.7500   -3.8971    0.0000 C   0  0  0  0  0  0  0  0  0  0  0  0
    2.2500   -3.8971    0.0000 C   0  0  0  0  0  0  0  0  0  0  0  0
    3.0000   -5.1962    0.0000 C   0  0  0  0  0  0  0  0  0  0  0  0
    3.0000   -2.5981    0.0000 C   0  0  0  0  0  0  0  0  0  0  0  0
    4.4806   -2.3575    0.0000 C   0  0  0  0  0  0  0  0  0  0  0  0
    5.9757   -2.4782    0.0000 C   0  0  0  0  0  0  0  0  0  0  0  0
    2.2500   -1.2990    0.0000 O   0  0  0  0  0  0  0  0  0  0  0  0
    0.7500   -1.2990    0.0000 C   0  0  0  0  0  0  0  0  0  0  0  0
    1.5000    0.0000    0.0000 C   0  0  0  0  0  0  0  0  0  0  0  0
    0.7500    1.2990    0.0000 C   0  0  0  0  0  0  0  0  0  0  0  0
   -0.7500    1.2990    0.0000 C   0  0  0  0  0  0  0  0  0  0  0  0
   -1.5000    2.5981    0.0000 C   0  0  0  0  0  0  0  0  0  0  0  0
   -1.5000    0.0000    0.0000 C   0  0  0  0  0  0  0  0  0  0  0  0
   -3.0000    0.0000    0.0000 C   0  0  0  0  0  0  0  0  0  0  0  0
   -3.7500    1.2990    0.0000 C   0  0  0  0  0  0  0  0  0  0  0  0
   -5.2500    1.2990    0.0000 C   0  0  0  0  0  0  0  0  0  0  0  0
   -3.0000    2.5981    0.0000 O   0  0  0  0  0  0  0  0  0  0  0  0
   -0.7500   -1.2990    0.0000 O   0  0  0  0  0  0  0  0  0  0  0  0
   -0.0000   -2.5981    0.0000 C   0  0  0  0  0  0  0  0  0  0  0  0
   -1.5000   -2.5981    0.0000 C   0  0  0  0  0  0  0  0  0  0  0  0
  1  2  1  0
  2  3  1  0
  3  4  1  0
  4  5  2  0
  5  6  1  0
  6  7  2  0
  7  8  1  0
  8  9  1  0
  9 10  1  0
  9 11  1  0
 11 12  1  0
 11 13  1  0
 13 14  1  6
 13 15  1  0
 13 16  1  0
 16 17  2  0
 16 18  1  0
 18 19  1  0
 18 20  1  0
 20 21  1  0
 20 22  1  0
 22 23  1  0
 22 24  1  0
 24 25  2  0
 24 26  1  0
 26 27  1  0
 26 28  1  0
 28 29  1  0
 28 30  1  0
 30 31  1  0
 30 32  1  0
 32 33  2  0
 33 34  1  0
 34 35  2  0
 34 36  1  0
 37 36  1  6
 37 38  1  0
 38 39  1  0
 38 40  1  0
 40 41  1  0
 41 42  1  0
 40 43  1  0
 43 44  1  0
 44 45  1  1
 45 46  1  0
 46 47  1  0
 47 48  1  0
 47 49  1  0
 49 50  1  0
 50 51  1  0
 51 52  1  0
 51 53  1  0
 49 54  1  0
 44 55  1  0
 55 56  1  0
 42  3  1  0
 54 44  1  0
 55 37  1  0
M  END
> <ChEMBL ID>
CHEMBL1317548

> <Standard Type>
Potency

> <Standard Relation>
'='

> <Standard Value>
22387.2

> <Standard Units>
nM

> <Document ChEMBL ID>
CHEMBL1201862

$$$$

     RDKit          2D

 33 36  0  0  0  0  0  0  0  0999 V2000
    6.0000   -2.5981    0.0000 C   0  0  0  0  0  0  0  0  0  0  0  0
    5.2500   -1.2990    0.0000 O   0  0  0  0  0  0  0  0  0  0  0  0
    3.7500   -1.2990    0.0000 C   0  0  0  0  0  0  0  0  0  0  0  0
    3.0000    0.0000    0.0000 C   0  0  0  0  0  0  0  0  0  0  0  0
    1.5000    0.0000    0.0000 N   0  0  0  0  0  0  0  0  0  0  0  0
    0.7500   -1.2990    0.0000 C   0  0  0  0  0  0  0  0  0  0  0  0
    1.5000   -2.5981    0.0000 C   0  0  0  0  0  0  0  0  0  0  0  0
   -0.7500   -1.2990    0.0000 C   0  0  0  0  0  0  0  0  0  0  0  0
   -1.5000    0.0000    0.0000 C   0  0  0  0  0  0  0  0  0  0  0  0
   -3.0000    0.0000    0.0000 O   0  0  0  0  0  0  0  0  0  0  0  0
   -0.7500    1.2990    0.0000 C   0  0  0  0  0  0  0  0  0  0  0  0
   -1.5000    2.5981    0.0000 C   0  0  0  0  0  0  0  0  0  0  0  0
   -0.7500    3.8971    0.0000 C   0  0  0  0  0  0  0  0  0  0  0  0
    0.7500    3.8971    0.0000 C   0  0  0  0  0  0  0  0  0  0  0  0
    1.5000    5.1962    0.0000 C   0  0  0  0  0  0  0  0  0  0  0  0
    0.7500    6.4952    0.0000 C   0  0  0  0  0  0  0  0  0  0  0  0
   -0.7500    6.4952    0.0000 C   0  0  0  0  0  0  0  0  0  0  0  0
   -1.5000    5.1962    0.0000 C   0  0  0  0  0  0  0  0  0  0  0  0
   -3.0000    2.5981    0.0000 N   0  0  0  0  0  0  0  0  0  0  0  0
   -3.7500    3.8971    0.0000 C   0  0  0  0  0  0  0  0  0  0  0  0
   -5.2500    3.8971    0.0000 C   0  0  0  0  0  0  0  0  0  0  0  0
   -6.0000    2.5981    0.0000 N   0  0  0  0  0  0  0  0  0  0  0  0
   -7.5000    2.5981    0.0000 C   0  0  0  0  0  0  0  0  0  0  0  0
   -8.2500    3.8971    0.0000 C   0  0  0  0  0  0  0  0  0  0  0  0
   -9.7500    3.8971    0.0000 C   0  0  0  0  0  0  0  0  0  0  0  0
  -10.5000    2.5981    0.0000 C   0  0  0  0  0  0  0  0  0  0  0  0
   -9.7500    1.2990    0.0000 C   0  0  0  0  0  0  0  0  0  0  0  0
   -8.2500    1.2990    0.0000 C   0  0  0  0  0  0  0  0  0  0  0  0
   -7.5000    0.0000    0.0000 F   0  0  0  0  0  0  0  0  0  0  0  0
   -5.2500    1.2990    0.0000 C   0  0  0  0  0  0  0  0  0  0  0  0
   -3.7500    1.2990    0.0000 C   0  0  0  0  0  0  0  0  0  0  0  0
    0.7500    1.2990    0.0000 C   0  0  0  0  0  0  0  0  0  0  0  0
    1.5000    2.5981    0.0000 O   0  0  0  0  0  0  0  0  0  0  0  0
  1  2  1  0
  2  3  1  0
  3  4  1  0
  4  5  1  0
  5  6  1  0
  6  7  1  0
  6  8  2  0
  8  9  1  0
  9 10  1  0
  9 11  2  0
 11 12  1  0
 12 13  1  0
 13 14  2  0
 14 15  1  0
 15 16  2  0
 16 17  1  0
 17 18  2  0
 12 19  1  0
 19 20  1  0
 20 21  1  0
 21 22  1  0
 22 23  1  0
 23 24  2  0
 24 25  1  0
 25 26  2  0
 26 27  1  0
 27 28  2  0
 28 29  1  0
 22 30  1  0
 30 31  1  0
 11 32  1  0
 32 33  2  0
 32  5  1  0
 18 13  1  0
 31 19  1  0
 28 23  1  0
M  END
> <ChEMBL ID>
CHEMBL1317598

> <Standard Type>
Potency

> <Standard Relation>
'='

> <Standard Value>
22387.2

> <Standard Units>
nM

> <Document ChEMBL ID>
CHEMBL1201862

$$$$

     RDKit          2D

 24 27  0  0  0  0  0  0  0  0999 V2000
   -3.7974   -2.4540    0.0000 C   0  0  0  0  0  0  0  0  0  0  0  0
   -2.5838   -3.3357    0.0000 N   0  0  0  0  0  0  0  0  0  0  0  0
   -2.7406   -4.8275    0.0000 C   0  0  0  0  0  0  0  0  0  0  0  0
   -4.1110   -5.4376    0.0000 O   0  0  0  0  0  0  0  0  0  0  0  0
   -1.5271   -5.7092    0.0000 N   0  0  0  0  0  0  0  0  0  0  0  0
   -1.6839   -7.2010    0.0000 C   0  0  0  0  0  0  0  0  0  0  0  0
   -3.0542   -7.8111    0.0000 C   0  0  0  0  0  0  0  0  0  0  0  0
   -3.2110   -9.3029    0.0000 C   0  0  0  0  0  0  0  0  0  0  0  0
   -1.9975  -10.1845    0.0000 C   0  0  0  0  0  0  0  0  0  0  0  0
   -2.1543  -11.6763    0.0000 F   0  0  0  0  0  0  0  0  0  0  0  0
   -0.6272   -9.5744    0.0000 C   0  0  0  0  0  0  0  0  0  0  0  0
    0.5864  -10.4561    0.0000 Cl  0  0  0  0  0  0  0  0  0  0  0  0
   -0.4704   -8.0826    0.0000 C   0  0  0  0  0  0  0  0  0  0  0  0
   -0.1568   -5.0991    0.0000 C   0  0  0  0  0  0  0  0  0  0  0  0
    1.0567   -5.9808    0.0000 O   0  0  0  0  0  0  0  0  0  0  0  0
   -0.0000   -3.6073    0.0000 C   0  0  0  0  0  0  0  0  0  0  0  0
    1.2135   -2.7256    0.0000 S   0  0  0  0  0  0  0  0  0  0  0  0
    0.7500   -1.2990    0.0000 C   0  0  0  0  0  0  0  0  0  0  0  0
    1.5000    0.0000    0.0000 C   0  0  0  0  0  0  0  0  0  0  0  0
    0.7500    1.2990    0.0000 C   0  0  0  0  0  0  0  0  0  0  0  0
   -0.7500    1.2990    0.0000 C   0  0  0  0  0  0  0  0  0  0  0  0
   -1.5000    0.0000    0.0000 C   0  0  0  0  0  0  0  0  0  0  0  0
   -0.7500   -1.2990    0.0000 C   0  0  0  0  0  0  0  0  0  0  0  0
   -1.2135   -2.7256    0.0000 C   0  0  0  0  0  0  0  0  0  0  0  0
  1  2  1  0
  2  3  1  0
  3  4  2  0
  3  5  1  0
  5  6  1  0
  6  7  2  0
  7  8  1  0
  8  9  2  0
  9 10  1  0
  9 11  1  0
 11 12  1  0
 11 13  2  0
  5 14  1  0
 14 15  2  0
 14 16  1  0
 16 17  1  0
 17 18  1  0
 18 19  2  0
 19 20  1  0
 20 21  2  0
 21 22  1  0
 22 23  2  0
 23 24  1  0
 24  2  1  0
 13  6  1  0
 24 16  2  0
 23 18  1  0
M  END
> <ChEMBL ID>
CHEMBL1317629

> <Standard Type>
Potency

> <Standard Relation>
'='

> <Standard Value>
22387.2

> <Standard Units>
nM

> <Document ChEMBL ID>
CHEMBL1201862

$$$$

     RDKit          2D

 36 39  0  0  0  0  0  0  0  0999 V2000
   -7.5000  -15.5885    0.0000 C   0  0  0  0  0  0  0  0  0  0  0  0
   -6.0000  -15.5885    0.0000 C   0  0  0  0  0  0  0  0  0  0  0  0
   -5.2500  -14.2894    0.0000 N   0  0  0  0  0  0  0  0  0  0  0  0
   -6.0000  -12.9904    0.0000 C   0  0  0  0  0  0  0  0  0  0  0  0
   -7.5000  -12.9904    0.0000 C   0  0  0  0  0  0  0  0  0  0  0  0
   -3.7500  -14.2894    0.0000 C   0  0  0  0  0  0  0  0  0  0  0  0
   -3.0000  -15.5885    0.0000 O   0  0  0  0  0  0  0  0  0  0  0  0
   -3.0000  -12.9904    0.0000 C   0  0  0  0  0  0  0  0  0  0  0  0
   -3.7500  -11.6913    0.0000 C   0  0  0  0  0  0  0  0  0  0  0  0
   -3.0000  -10.3923    0.0000 C   0  0  0  0  0  0  0  0  0  0  0  0
   -1.5000  -10.3923    0.0000 C   0  0  0  0  0  0  0  0  0  0  0  0
   -0.7500   -9.0933    0.0000 N   0  0  0  0  0  0  0  0  0  0  0  0
   -1.5000   -7.7942    0.0000 C   0  0  0  0  0  0  0  0  0  0  0  0
   -3.0000   -7.7942    0.0000 O   0  0  0  0  0  0  0  0  0  0  0  0
   -0.7500   -6.4952    0.0000 C   0  0  0  0  0  0  0  0  0  0  0  0
   -1.5000   -5.1962    0.0000 C   0  0  0  0  0  0  0  0  0  0  0  0
   -0.7500   -3.8971    0.0000 N   0  0  0  0  0  0  0  0  0  0  0  0
    0.7500   -3.8971    0.0000 N   0  0  0  0  0  0  0  0  0  0  0  0
    1.5000   -2.5981    0.0000 C   0  0  0  0  0  0  0  0  0  0  0  0
    3.0000   -2.5981    0.0000 C   0  0  0  0  0  0  0  0  0  0  0  0
    3.7500   -3.8971    0.0000 C   0  0  0  0  0  0  0  0  0  0  0  0
    5.2500   -3.8971    0.0000 C   0  0  0  0  0  0  0  0  0  0  0  0
    6.0000   -2.5981    0.0000 C   0  0  0  0  0  0  0  0  0  0  0  0
    7.5000   -2.5981    0.0000 Cl  0  0  0  0  0  0  0  0  0  0  0  0
    5.2500   -1.2990    0.0000 C   0  0  0  0  0  0  0  0  0  0  0  0
    3.7500   -1.2990    0.0000 C   0  0  0  0  0  0  0  0  0  0  0  0
    0.7500   -1.2990    0.0000 C   0  0  0  0  0  0  0  0  0  0  0  0
    1.5000    0.0000    0.0000 C   0  0  0  0  0  0  0  0  0  0  0  0
    0.7500    1.2990    0.0000 C   0  0  0  0  0  0  0  0  0  0  0  0
   -0.7500    1.2990    0.0000 C   0  0  0  0  0  0  0  0  0  0  0  0
   -1.5000    0.0000    0.0000 C   0  0  0  0  0  0  0  0  0  0  0  0
   -0.7500   -1.2990    0.0000 C   0  0  0  0  0  0  0  0  0  0  0  0
   -1.5000   -2.5981    0.0000 C   0  0  0  0  0  0  0  0  0  0  0  0
   -3.0000   -2.5981    0.0000 O   0  0  0  0  0  0  0  0  0  0  0  0
   -0.7500  -11.6913    0.0000 C   0  0  0  0  0  0  0  0  0  0  0  0
   -1.5000  -12.9904    0.0000 C   0  0  0  0  0  0  0  0  0  0  0  0
  1  2  1  0
  2  3  1  0
  3  4  1  0
  4  5  1  0
  3  6  1  0
  6  7  2  0
  6  8  1  0
  8  9  2  0
  9 10  1  0
 10 11  2  0
 11 12  1  0
 12 13  1  0
 13 14  2  0
 13 15  1  0
 15 16  1  0
 16 17  1  0
 17 18  1  0
 18 19  2  0
 19 20  1  0
 20 21  2  0
 21 22  1  0
 22 23  2  0
 23 24  1  0
 23 25  1  0
 25 26  2  0
 19 27  1  0
 27 28  2  0
 28 29  1  0
 29 30  2  0
 30 31  1  0
 31 32  2  0
 32 33  1  0
 33 34  2  0
 11 35  1  0
 35 36  2  0
 36  8  1  0
 33 17  1  0
 26 20  1  0
 32 27  1  0
M  END
> <ChEMBL ID>
CHEMBL1317725

> <Standard Type>
Potency

> <Standard Relation>
'='

> <Standard Value>
22387.2

> <Standard Units>
nM

> <Document ChEMBL ID>
CHEMBL1201862

$$$$

     RDKit          2D

 28 30  0  0  0  0  0  0  0  0999 V2000
    3.7500   -1.2990    0.0000 C   0  0  0  0  0  0  0  0  0  0  0  0
    3.0000    0.0000    0.0000 O   0  0  0  0  0  0  0  0  0  0  0  0
    1.5000    0.0000    0.0000 C   0  0  0  0  0  0  0  0  0  0  0  0
    0.7500   -1.2990    0.0000 C   0  0  0  0  0  0  0  0  0  0  0  0
   -0.7500   -1.2990    0.0000 C   0  0  0  0  0  0  0  0  0  0  0  0
   -1.5000    0.0000    0.0000 C   0  0  0  0  0  0  0  0  0  0  0  0
   -3.0000    0.0000    0.0000 N   0  0  0  0  0  0  0  0  0  0  0  0
   -3.7500    1.2990    0.0000 C   0  0  0  0  0  0  0  0  0  0  0  0
   -3.0000    2.5981    0.0000 O   0  0  0  0  0  0  0  0  0  0  0  0
   -5.2500    1.2990    0.0000 C   0  0  0  0  0  0  0  0  0  0  0  0
   -6.0000    0.0000    0.0000 O   0  0  0  0  0  0  0  0  0  0  0  0
   -6.0000    2.5981    0.0000 N   0  0  0  0  0  0  0  0  0  0  0  0
   -7.5000    2.5981    0.0000 C   0  0  0  0  0  0  0  0  0  0  0  0
   -8.2500    3.8971    0.0000 C   0  0  0  0  0  0  0  0  0  0  0  0
   -6.8797    4.5072    0.0000 C   0  0  0  0  0  0  0  0  0  0  0  0
   -5.6662    3.6255    0.0000 C   0  0  0  0  0  0  0  0  0  0  0  0
   -4.2958    4.2356    0.0000 C   0  0  0  0  0  0  0  0  0  0  0  0
   -4.1390    5.7274    0.0000 C   0  0  0  0  0  0  0  0  0  0  0  0
   -5.3526    6.6091    0.0000 C   0  0  0  0  0  0  0  0  0  0  0  0
   -6.7229    5.9990    0.0000 C   0  0  0  0  0  0  0  0  0  0  0  0
   -8.7135    5.3237    0.0000 C   0  0  0  0  0  0  0  0  0  0  0  0
  -10.2135    5.3237    0.0000 C   0  0  0  0  0  0  0  0  0  0  0  0
  -10.6771    3.8971    0.0000 C   0  0  0  0  0  0  0  0  0  0  0  0
   -9.4635    3.0154    0.0000 C   0  0  0  0  0  0  0  0  0  0  0  0
   -0.7500    1.2990    0.0000 C   0  0  0  0  0  0  0  0  0  0  0  0
   -1.5000    2.5981    0.0000 O   0  0  0  0  0  0  0  0  0  0  0  0
   -0.7500    3.8971    0.0000 C   0  0  0  0  0  0  0  0  0  0  0  0
    0.7500    1.2990    0.0000 C   0  0  0  0  0  0  0  0  0  0  0  0
  1  2  1  0
  2  3  1  0
  3  4  2  0
  4  5  1  0
  5  6  2  0
  6  7  1  0
  7  8  1  0
  8  9  2  0
  8 10  1  0
 10 11  2  0
 10 12  1  0
 12 13  1  0
 13 14  1  0
 14 15  1  0
 15 16  2  0
 16 17  1  0
 17 18  2  0
 18 19  1  0
 19 20  2  0
 14 21  1  0
 21 22  1  0
 22 23  1  0
 23 24  1  0
  6 25  1  0
 25 26  1  0
 26 27  1  0
 25 28  2  0
 28  3  1  0
 24 14  1  0
 20 15  1  0
M  END
> <ChEMBL ID>
CHEMBL1317803

> <Standard Type>
Potency

> <Standard Relation>
'='

> <Standard Value>
22387.2

> <Standard Units>
nM

> <Document ChEMBL ID>
CHEMBL1201862

$$$$

     RDKit          2D

 28 31  0  0  0  0  0  0  0  0999 V2000
    3.0000  -10.3923    0.0000 C   0  0  0  0  0  0  0  0  0  0  0  0
    3.7500   -9.0933    0.0000 C   0  0  0  0  0  0  0  0  0  0  0  0
    3.0000   -7.7942    0.0000 C   0  0  0  0  0  0  0  0  0  0  0  0
    1.5000   -7.7942    0.0000 C   0  0  0  0  0  0  0  0  0  0  0  0
    0.7500   -6.4952    0.0000 C   0  0  0  0  0  0  0  0  0  0  0  0
    1.5000   -5.1962    0.0000 C   0  0  0  0  0  0  0  0  0  0  0  0
    0.7500   -3.8971    0.0000 N   0  0  0  0  0  0  0  0  0  0  0  0
    1.5000   -2.5981    0.0000 C   0  0  0  0  0  0  0  0  0  0  0  0
    3.0000   -2.5981    0.0000 O   0  0  0  0  0  0  0  0  0  0  0  0
    0.7500   -1.2990    0.0000 C   0  0  0  0  0  0  0  0  0  0  0  0
    1.5000    0.0000    0.0000 C   0  0  0  0  0  0  0  0  0  0  0  0
    0.7500    1.2990    0.0000 C   0  0  0  0  0  0  0  0  0  0  0  0
   -0.7500    1.2990    0.0000 C   0  0  0  0  0  0  0  0  0  0  0  0
   -1.7537    2.4138    0.0000 O   0  0  0  0  0  0  0  0  0  0  0  0
   -3.1240    1.8037    0.0000 C   0  0  0  0  0  0  0  0  0  0  0  0
   -4.4231    2.5537    0.0000 O   0  0  0  0  0  0  0  0  0  0  0  0
   -2.9672    0.3119    0.0000 N   0  0  0  0  0  0  0  0  0  0  0  0
   -4.0819   -0.6918    0.0000 C   0  0  0  0  0  0  0  0  0  0  0  0
   -5.5085   -0.2283    0.0000 C   0  0  0  0  0  0  0  0  0  0  0  0
   -5.8204    1.2389    0.0000 C   0  0  0  0  0  0  0  0  0  0  0  0
   -7.2470    1.7024    0.0000 C   0  0  0  0  0  0  0  0  0  0  0  0
   -8.3617    0.6987    0.0000 C   0  0  0  0  0  0  0  0  0  0  0  0
   -8.0498   -0.7685    0.0000 C   0  0  0  0  0  0  0  0  0  0  0  0
   -6.6232   -1.2320    0.0000 C   0  0  0  0  0  0  0  0  0  0  0  0
   -1.5000    0.0000    0.0000 C   0  0  0  0  0  0  0  0  0  0  0  0
   -0.7500   -1.2990    0.0000 C   0  0  0  0  0  0  0  0  0  0  0  0
    3.0000   -5.1962    0.0000 C   0  0  0  0  0  0  0  0  0  0  0  0
    3.7500   -6.4952    0.0000 C   0  0  0  0  0  0  0  0  0  0  0  0
  1  2  1  0
  2  3  1  0
  3  4  2  0
  4  5  1  0
  5  6  2  0
  6  7  1  0
  7  8  1  0
  8  9  2  0
  8 10  1  0
 10 11  2  0
 11 12  1  0
 12 13  2  0
 13 14  1  0
 14 15  1  0
 15 16  2  0
 15 17  1  0
 17 18  1  0
 18 19  1  0
 19 20  2  0
 20 21  1  0
 21 22  2  0
 22 23  1  0
 23 24  2  0
 17 25  1  0
 25 26  2  0
  6 27  1  0
 27 28  2  0
 28  3  1  0
 26 10  1  0
 25 13  1  0
 24 19  1  0
M  END
> <ChEMBL ID>
CHEMBL1318000

> <Standard Type>
Potency

> <Standard Relation>
'='

> <Standard Value>
22387.2

> <Standard Units>
nM

> <Document ChEMBL ID>
CHEMBL1201862

$$$$

     RDKit          2D

 32 35  0  0  0  0  0  0  0  0999 V2000
    3.0000    0.0000    0.0000 C   0  0  0  0  0  0  0  0  0  0  0  0
    1.5000    0.0000    0.0000 C   0  0  0  0  0  0  0  0  0  0  0  0
    0.7500   -1.2990    0.0000 C   0  0  0  0  0  0  0  0  0  0  0  0
   -0.7500   -1.2990    0.0000 C   0  0  0  0  0  0  0  0  0  0  0  0
   -1.5000    0.0000    0.0000 C   0  0  0  0  0  0  0  0  0  0  0  0
   -3.0000    0.0000    0.0000 C   0  0  0  0  0  0  0  0  0  0  0  0
   -3.8817   -1.2135    0.0000 N   0  0  0  0  0  0  0  0  0  0  0  0
   -5.3083   -0.7500    0.0000 C   0  0  0  0  0  0  0  0  0  0  0  0
   -6.5218   -1.6317    0.0000 C   0  0  0  0  0  0  0  0  0  0  0  0
   -7.8921   -1.0216    0.0000 S   0  0  0  0  0  3  0  0  0  0  0  0
   -8.0489    0.4702    0.0000 O   0  0  0  0  0  1  0  0  0  0  0  0
   -9.1056   -1.9033    0.0000 C   0  0  0  0  0  0  0  0  0  0  0  0
  -10.4760   -1.2931    0.0000 C   0  0  0  0  0  0  0  0  0  0  0  0
  -10.6327    0.1986    0.0000 O   0  0  0  0  0  0  0  0  0  0  0  0
  -11.6895   -2.1748    0.0000 N   0  0  0  0  0  0  0  0  0  0  0  0
  -13.0598   -1.5647    0.0000 C   0  0  0  0  0  0  0  0  0  0  0  0
  -14.2733   -2.4464    0.0000 C   0  0  0  0  0  0  0  0  0  0  0  0
  -14.1165   -3.9382    0.0000 N   0  0  0  0  0  0  0  0  0  0  0  0
  -15.3301   -4.8199    0.0000 C   0  0  0  0  0  0  0  0  0  0  0  0
  -16.7004   -4.2098    0.0000 C   0  0  0  0  0  0  0  0  0  0  0  0
  -17.9139   -5.0914    0.0000 C   0  0  0  0  0  0  0  0  0  0  0  0
  -17.7571   -6.5832    0.0000 C   0  0  0  0  0  0  0  0  0  0  0  0
  -18.9706   -7.4649    0.0000 F   0  0  0  0  0  0  0  0  0  0  0  0
  -16.3868   -7.1933    0.0000 C   0  0  0  0  0  0  0  0  0  0  0  0
  -15.1733   -6.3116    0.0000 C   0  0  0  0  0  0  0  0  0  0  0  0
  -12.7462   -4.5483    0.0000 C   0  0  0  0  0  0  0  0  0  0  0  0
  -11.5327   -3.6666    0.0000 C   0  0  0  0  0  0  0  0  0  0  0  0
   -5.3083    0.7500    0.0000 C   0  0  0  0  0  0  0  0  0  0  0  0
   -6.5218    1.6317    0.0000 C   0  0  0  0  0  0  0  0  0  0  0  0
   -3.8817    1.2135    0.0000 O   0  0  0  0  0  0  0  0  0  0  0  0
   -0.7500    1.2990    0.0000 C   0  0  0  0  0  0  0  0  0  0  0  0
    0.7500    1.2990    0.0000 C   0  0  0  0  0  0  0  0  0  0  0  0
  1  2  1  0
  2  3  2  0
  3  4  1  0
  4  5  2  0
  5  6  1  0
  6  7  2  0
  7  8  1  0
  8  9  1  0
  9 10  1  0
 10 11  1  0
 10 12  1  0
 12 13  1  0
 13 14  2  0
 13 15  1  0
 15 16  1  0
 16 17  1  0
 17 18  1  0
 18 19  1  0
 19 20  2  0
 20 21  1  0
 21 22  2  0
 22 23  1  0
 22 24  1  0
 24 25  2  0
 18 26  1  0
 26 27  1  0
  8 28  2  0
 28 29  1  0
 28 30  1  0
  5 31  1  0
 31 32  2  0
 32  2  1  0
 30  6  1  0
 27 15  1  0
 25 19  1  0
M  CHG  2  10   1  11  -1
M  END
> <ChEMBL ID>
CHEMBL1318074

> <Standard Type>
Potency

> <Standard Relation>
'='

> <Standard Value>
22387.2

> <Standard Units>
nM

> <Document ChEMBL ID>
CHEMBL1201862

$$$$

     RDKit          2D

 34 38  0  0  0  0  0  0  0  0999 V2000
   -2.2990    0.0563    0.0000 C   0  0  0  0  0  0  0  0  0  0  0  0
   -3.5980   -0.6937    0.0000 C   0  0  0  0  0  0  0  0  0  0  0  0
   -4.9684   -0.0836    0.0000 O   0  0  0  0  0  0  0  0  0  0  0  0
   -5.9720   -1.1983    0.0000 C   0  0  0  0  0  0  0  0  0  0  0  0
   -7.4638   -1.0415    0.0000 C   0  0  0  0  0  0  0  0  0  0  0  0
   -8.0739    0.3288    0.0000 C   0  0  0  0  0  0  0  0  0  0  0  0
   -9.5657    0.4856    0.0000 C   0  0  0  0  0  0  0  0  0  0  0  0
  -10.4474   -0.7279    0.0000 C   0  0  0  0  0  0  0  0  0  0  0  0
   -9.8373   -2.0982    0.0000 C   0  0  0  0  0  0  0  0  0  0  0  0
   -8.3455   -2.2550    0.0000 C   0  0  0  0  0  0  0  0  0  0  0  0
   -5.2220   -2.4973    0.0000 N   0  0  0  0  0  0  0  0  0  0  0  0
   -3.7548   -2.1855    0.0000 C   0  0  0  0  0  0  0  0  0  0  0  0
   -2.6401   -3.1891    0.0000 C   0  0  0  0  0  0  0  0  0  0  0  0
   -1.2135   -2.7256    0.0000 N   0  0  0  0  0  0  0  0  0  0  0  0
   -0.0000   -3.6073    0.0000 C   0  0  0  0  0  0  0  0  0  0  0  0
   -0.0000   -5.1073    0.0000 S   0  0  0  0  0  0  0  0  0  0  0  0
   -1.2990   -5.8573    0.0000 C   0  0  0  0  0  0  0  0  0  0  0  0
   -1.2990   -7.3573    0.0000 C   0  0  0  0  0  0  0  0  0  0  0  0
   -2.5981   -8.1073    0.0000 C   0  0  0  0  0  0  0  0  0  0  0  0
   -2.5981   -9.6073    0.0000 C   0  0  0  0  0  0  0  0  0  0  0  0
   -1.2990  -10.3573    0.0000 C   0  0  0  0  0  0  0  0  0  0  0  0
    0.0000   -9.6073    0.0000 C   0  0  0  0  0  0  0  0  0  0  0  0
    1.2990  -10.3573    0.0000 C   0  0  0  0  0  0  0  0  0  0  0  0
    2.5981  -11.1073    0.0000 F   0  0  0  0  0  0  0  0  0  0  0  0
    0.5490  -11.6563    0.0000 F   0  0  0  0  0  0  0  0  0  0  0  0
    2.0490   -9.0583    0.0000 F   0  0  0  0  0  0  0  0  0  0  0  0
    0.0000   -8.1073    0.0000 C   0  0  0  0  0  0  0  0  0  0  0  0
    1.2135   -2.7256    0.0000 N   0  0  0  0  0  0  0  0  0  0  0  0
    0.7500   -1.2990    0.0000 C   0  0  0  0  0  0  0  0  0  0  0  0
    1.5000    0.0000    0.0000 C   0  0  0  0  0  0  0  0  0  0  0  0
    0.7500    1.2990    0.0000 C   0  0  0  0  0  0  0  0  0  0  0  0
   -0.7500    1.2990    0.0000 C   0  0  0  0  0  0  0  0  0  0  0  0
   -1.5000    0.0000    0.0000 N   0  0  0  0  0  0  0  0  0  0  0  0
   -0.7500   -1.2990    0.0000 C   0  0  0  0  0  0  0  0  0  0  0  0
  1  2  1  0
  2  3  1  0
  3  4  1  0
  4  5  1  0
  5  6  2  0
  6  7  1  0
  7  8  2  0
  8  9  1  0
  9 10  2  0
  4 11  2  0
 11 12  1  0
 12 13  1  0
 13 14  1  0
 14 15  1  0
 15 16  1  0
 16 17  1  0
 17 18  1  0
 18 19  2  0
 19 20  1  0
 20 21  2  0
 21 22  1  0
 22 23  1  0
 23 24  1  0
 23 25  1  0
 23 26  1  0
 22 27  2  0
 15 28  2  0
 28 29  1  0
 29 30  2  0
 30 31  1  0
 31 32  2  0
 32 33  1  0
 33 34  2  0
 12  2  2  0
 34 14  1  0
 10  5  1  0
 27 18  1  0
 34 29  1  0
M  END
> <ChEMBL ID>
CHEMBL1318249

> <Standard Type>
Potency

> <Standard Relation>
'='

> <Standard Value>
22387.2

> <Standard Units>
nM

> <Document ChEMBL ID>
CHEMBL1201862

$$$$

     RDKit          2D

 27 29  0  0  0  0  0  0  0  0999 V2000
    5.6984    1.6815    0.0000 C   0  0  0  0  0  0  0  0  0  0  0  0
    4.2045    1.5470    0.0000 O   0  0  0  0  0  0  0  0  0  0  0  0
    3.3411    2.7736    0.0000 C   0  0  0  0  0  0  0  0  0  0  0  0
    3.9716    4.1346    0.0000 O   0  0  0  0  0  0  0  0  0  0  0  0
    1.8471    2.6391    0.0000 C   0  0  0  0  0  0  0  0  0  0  0  0
    0.8602    3.7687    0.0000 C   0  0  0  0  0  0  0  0  0  0  0  0
    1.1940    5.2311    0.0000 N   0  0  0  0  0  0  0  0  0  0  0  0
    0.0944    6.2514    0.0000 C   0  0  0  0  0  0  0  0  0  0  0  0
   -1.3390    5.8093    0.0000 O   0  0  0  0  0  0  0  0  0  0  0  0
    0.4282    7.7138    0.0000 C   0  0  0  0  0  0  0  0  0  0  0  0
    1.8615    8.1559    0.0000 C   0  0  0  0  0  0  0  0  0  0  0  0
    2.1953    9.6183    0.0000 C   0  0  0  0  0  0  0  0  0  0  0  0
    1.0957   10.6386    0.0000 C   0  0  0  0  0  0  0  0  0  0  0  0
    1.4295   12.1010    0.0000 O   0  0  0  0  0  0  0  0  0  0  0  0
    2.8629   12.5431    0.0000 C   0  0  0  0  0  0  0  0  0  0  0  0
   -0.3376   10.1964    0.0000 C   0  0  0  0  0  0  0  0  0  0  0  0
   -0.6714    8.7340    0.0000 C   0  0  0  0  0  0  0  0  0  0  0  0
   -2.1048    8.2919    0.0000 O   0  0  0  0  0  0  0  0  0  0  0  0
   -3.2043    9.3122    0.0000 C   0  0  0  0  0  0  0  0  0  0  0  0
   -0.5191    3.1792    0.0000 S   0  0  0  0  0  0  0  0  0  0  0  0
   -0.3846    1.6852    0.0000 C   0  0  0  0  0  0  0  0  0  0  0  0
    1.0777    1.3515    0.0000 C   0  0  0  0  0  0  0  0  0  0  0  0
    1.7286    0.0000    0.0000 C   0  0  0  0  0  0  0  0  0  0  0  0
    1.0777   -1.3515    0.0000 C   0  0  0  0  0  0  0  0  0  0  0  0
   -0.3846   -1.6852    0.0000 C   0  0  0  0  0  0  0  0  0  0  0  0
   -1.5574   -0.7500    0.0000 C   0  0  0  0  0  0  0  0  0  0  0  0
   -1.5574    0.7500    0.0000 C   0  0  0  0  0  0  0  0  0  0  0  0
  1  2  1  0
  2  3  1  0
  3  4  2  0
  3  5  1  0
  5  6  2  0
  6  7  1  0
  7  8  1  0
  8  9  2  0
  8 10  1  0
 10 11  2  0
 11 12  1  0
 12 13  2  0
 13 14  1  0
 14 15  1  0
 13 16  1  0
 16 17  2  0
 17 18  1  0
 18 19  1  0
  6 20  1  0
 20 21  1  0
 21 22  2  0
 22 23  1  0
 23 24  1  0
 24 25  1  0
 25 26  1  0
 26 27  1  0
 22  5  1  0
 17 10  1  0
 27 21  1  0
M  END
> <ChEMBL ID>
CHEMBL1318586

> <Standard Type>
Potency

> <Standard Relation>
'='

> <Standard Value>
22387.2

> <Standard Units>
nM

> <Document ChEMBL ID>
CHEMBL1201862

$$$$

     RDKit          2D

 22 25  0  0  0  0  0  0  0  0999 V2000
   -6.8330   -0.6597    0.0000 C   0  0  0  0  0  0  0  0  0  0  0  0
   -5.3412   -0.8165    0.0000 C   0  0  0  0  0  0  0  0  0  0  0  0
   -4.3375    0.2982    0.0000 C   0  0  0  0  0  0  0  0  0  0  0  0
   -2.9672   -0.3119    0.0000 C   0  0  0  0  0  0  0  0  0  0  0  0
   -3.1240   -1.8037    0.0000 C   0  0  0  0  0  0  0  0  0  0  0  0
   -1.7537   -2.4138    0.0000 C   0  0  0  0  0  0  0  0  0  0  0  0
   -0.7500   -1.2990    0.0000 C   0  0  0  0  0  0  0  0  0  0  0  0
    0.7500   -1.2990    0.0000 C   0  0  0  0  0  0  0  0  0  0  0  0
    1.5000   -2.5981    0.0000 S   0  0  0  0  0  0  0  0  0  0  0  0
    3.0000   -2.5981    0.0000 C   0  0  0  0  0  0  0  0  0  0  0  0
    3.7500   -3.8971    0.0000 C   0  0  0  0  0  0  0  0  0  0  0  0
    3.0000   -5.1962    0.0000 C   0  0  0  0  0  0  0  0  0  0  0  0
    3.7500   -6.4952    0.0000 C   0  0  0  0  0  0  0  0  0  0  0  0
    5.2500   -6.4952    0.0000 C   0  0  0  0  0  0  0  0  0  0  0  0
    6.0000   -7.7942    0.0000 Cl  0  0  0  0  0  0  0  0  0  0  0  0
    6.0000   -5.1962    0.0000 C   0  0  0  0  0  0  0  0  0  0  0  0
    5.2500   -3.8971    0.0000 C   0  0  0  0  0  0  0  0  0  0  0  0
    1.5000    0.0000    0.0000 N   0  0  0  0  0  0  0  0  0  0  0  0
    0.7500    1.2990    0.0000 N   0  0  0  0  0  0  0  0  0  0  0  0
   -0.7500    1.2990    0.0000 C   0  0  0  0  0  0  0  0  0  0  0  0
   -1.5000    0.0000    0.0000 N   0  0  0  0  0  0  0  0  0  0  0  0
   -4.5912   -2.1155    0.0000 O   0  0  0  0  0  0  0  0  0  0  0  0
  1  2  1  0
  2  3  2  0
  3  4  1  0
  4  5  2  0
  5  6  1  0
  6  7  2  0
  7  8  1  0
  8  9  1  0
  9 10  1  0
 10 11  1  0
 11 12  2  0
 12 13  1  0
 13 14  2  0
 14 15  1  0
 14 16  1  0
 16 17  2  0
  8 18  2  0
 18 19  1  0
 19 20  2  0
 20 21  1  0
  5 22  1  0
 22  2  1  0
 21  4  1  0
 21  7  1  0
 17 11  1  0
M  END
> <ChEMBL ID>
CHEMBL1318594

> <Standard Type>
Potency

> <Standard Relation>
'='

> <Standard Value>
22387.2

> <Standard Units>
nM

> <Document ChEMBL ID>
CHEMBL1201862

$$$$

     RDKit          2D

 31 34  0  0  0  0  0  0  0  0999 V2000
   12.0000  -10.3923    0.0000 C   0  0  0  0  0  0  0  0  0  0  0  0
   12.7500   -9.0933    0.0000 O   0  0  0  0  0  0  0  0  0  0  0  0
   12.0000   -7.7942    0.0000 C   0  0  0  0  0  0  0  0  0  0  0  0
   10.5000   -7.7942    0.0000 C   0  0  0  0  0  0  0  0  0  0  0  0
    9.7500   -6.4952    0.0000 C   0  0  0  0  0  0  0  0  0  0  0  0
   10.5000   -5.1962    0.0000 C   0  0  0  0  0  0  0  0  0  0  0  0
    9.7500   -3.8971    0.0000 C   0  0  0  0  0  0  0  0  0  0  0  0
    8.2500   -3.8971    0.0000 N   0  0  0  0  0  0  0  0  0  0  0  0
    7.5000   -2.5981    0.0000 C   0  0  0  0  0  0  0  0  0  0  0  0
    8.2500   -1.2990    0.0000 O   0  0  0  0  0  0  0  0  0  0  0  0
    6.0000   -2.5981    0.0000 C   0  0  0  0  0  0  0  0  0  0  0  0
    5.2500   -1.2990    0.0000 C   0  0  0  0  0  0  0  0  0  0  0  0
    3.7500   -1.2990    0.0000 C   0  0  0  0  0  0  0  0  0  0  0  0
    3.0000   -2.5981    0.0000 N   0  0  0  0  0  0  0  0  0  0  0  0
    1.5000   -2.5981    0.0000 C   0  0  0  0  0  0  0  0  0  0  0  0
    0.7500   -3.8971    0.0000 O   0  0  0  0  0  0  0  0  0  0  0  0
    0.7500   -1.2990    0.0000 N   0  0  0  0  0  0  0  0  0  0  0  0
    1.5000    0.0000    0.0000 C   0  0  0  0  0  0  0  0  0  0  0  0
    0.7500    1.2990    0.0000 C   0  0  0  0  0  0  0  0  0  0  0  0
   -0.7500    1.2990    0.0000 O   0  0  0  0  0  0  0  0  0  0  0  0
   -1.5000    0.0000    0.0000 C   0  0  0  0  0  0  0  0  0  0  0  0
   -3.0000    0.0000    0.0000 C   0  0  0  0  0  0  0  0  0  0  0  0
   -3.7500   -1.2990    0.0000 C   0  0  0  0  0  0  0  0  0  0  0  0
   -3.0000   -2.5981    0.0000 C   0  0  0  0  0  0  0  0  0  0  0  0
   -3.7500   -3.8971    0.0000 Cl  0  0  0  0  0  0  0  0  0  0  0  0
   -1.5000   -2.5981    0.0000 C   0  0  0  0  0  0  0  0  0  0  0  0
   -0.7500   -1.2990    0.0000 C   0  0  0  0  0  0  0  0  0  0  0  0
    3.7500   -3.8971    0.0000 C   0  0  0  0  0  0  0  0  0  0  0  0
    5.2500   -3.8971    0.0000 C   0  0  0  0  0  0  0  0  0  0  0  0
   12.0000   -5.1962    0.0000 C   0  0  0  0  0  0  0  0  0  0  0  0
   12.7500   -6.4952    0.0000 C   0  0  0  0  0  0  0  0  0  0  0  0
  1  2  1  0
  2  3  1  0
  3  4  2  0
  4  5  1  0
  5  6  2  0
  6  7  1  0
  7  8  1  0
  8  9  1  0
  9 10  2  0
  9 11  1  0
 11 12  1  0
 12 13  1  0
 13 14  1  0
 14 15  1  0
 15 16  2  0
 15 17  1  0
 17 18  1  0
 18 19  1  0
 19 20  1  0
 20 21  1  0
 21 22  2  0
 22 23  1  0
 23 24  2  0
 24 25  1  0
 24 26  1  0
 26 27  2  0
 14 28  1  0
 28 29  1  0
  6 30  1  0
 30 31  2  0
 31  3  1  0
 29 11  1  0
 27 17  1  0
 27 21  1  0
M  END
> <ChEMBL ID>
CHEMBL1318685

> <Standard Type>
Potency

> <Standard Relation>
'='

> <Standard Value>
22387.2

> <Standard Units>
nM

> <Document ChEMBL ID>
CHEMBL1201862

$$$$

     RDKit          2D

 37 40  0  0  0  0  0  0  0  0999 V2000
   -8.2500  -11.6913    0.0000 C   0  0  0  0  0  0  0  0  0  0  0  0
   -7.5000  -10.3923    0.0000 C   0  0  0  0  0  0  0  0  0  0  0  0
   -8.2500   -9.0933    0.0000 C   0  0  0  0  0  0  0  0  0  0  0  0
   -7.5000   -7.7942    0.0000 C   0  0  0  0  0  0  0  0  0  0  0  0
   -6.0000   -7.7942    0.0000 C   0  0  0  0  0  0  0  0  0  0  0  0
   -5.2500   -6.4952    0.0000 C   0  0  0  0  0  0  0  0  0  0  0  0
   -3.7500   -6.4952    0.0000 C   0  0  0  0  0  0  0  0  0  0  0  0
   -3.0000   -5.1962    0.0000 N   0  0  0  0  0  0  0  0  0  0  0  0
   -1.5000   -5.1962    0.0000 C   0  0  0  0  0  0  0  0  0  0  0  0
   -0.7500   -6.4952    0.0000 O   0  0  0  0  0  0  0  0  0  0  0  0
   -0.7500   -3.8971    0.0000 C   0  0  0  0  0  0  0  0  0  0  0  0
    0.7500   -3.8971    0.0000 C   0  0  0  0  0  0  0  0  0  0  0  0
    1.5000   -2.5981    0.0000 N   0  0  0  0  0  0  0  0  0  0  0  0
    0.7500   -1.2990    0.0000 C   0  0  0  0  0  0  0  0  0  0  0  0
    1.5000    0.0000    0.0000 C   0  0  0  0  0  0  0  0  0  0  0  0
    0.7500    1.2990    0.0000 C   0  0  0  0  0  0  0  0  0  0  0  0
   -0.7500    1.2990    0.0000 C   0  0  0  0  0  0  0  0  0  0  0  0
   -1.5000    2.5981    0.0000 S   0  0  0  0  0  0  0  0  0  0  0  0
   -0.2010    3.3481    0.0000 O   0  0  0  0  0  0  0  0  0  0  0  0
   -2.7990    1.8481    0.0000 O   0  0  0  0  0  0  0  0  0  0  0  0
   -2.2500    3.8971    0.0000 N   0  0  0  0  0  0  0  0  0  0  0  0
   -3.7500    3.8971    0.0000 C   0  0  0  0  0  0  0  0  0  0  0  0
   -4.5000    5.1962    0.0000 C   0  0  0  0  0  0  0  0  0  0  0  0
   -6.0000    5.1962    0.0000 C   0  0  0  0  0  0  0  0  0  0  0  0
   -6.7500    3.8971    0.0000 C   0  0  0  0  0  0  0  0  0  0  0  0
   -6.0000    2.5981    0.0000 C   0  0  0  0  0  0  0  0  0  0  0  0
   -6.7500    1.2990    0.0000 C   0  0  0  0  0  0  0  0  0  0  0  0
   -7.5000   -0.0000    0.0000 F   0  0  0  0  0  0  0  0  0  0  0  0
   -8.0490    2.0490    0.0000 F   0  0  0  0  0  0  0  0  0  0  0  0
   -5.4510    0.5490    0.0000 F   0  0  0  0  0  0  0  0  0  0  0  0
   -4.5000    2.5981    0.0000 C   0  0  0  0  0  0  0  0  0  0  0  0
   -1.5000    0.0000    0.0000 C   0  0  0  0  0  0  0  0  0  0  0  0
   -0.7500   -1.2990    0.0000 C   0  0  0  0  0  0  0  0  0  0  0  0
   -1.5000   -2.5981    0.0000 C   0  0  0  0  0  0  0  0  0  0  0  0
   -3.0000   -2.5981    0.0000 O   0  0  0  0  0  0  0  0  0  0  0  0
   -5.2500   -9.0933    0.0000 C   0  0  0  0  0  0  0  0  0  0  0  0
   -6.0000  -10.3923    0.0000 C   0  0  0  0  0  0  0  0  0  0  0  0
  1  2  1  0
  2  3  2  0
  3  4  1  0
  4  5  2  0
  5  6  1  0
  6  7  1  0
  7  8  1  0
  8  9  1  0
  9 10  2  0
  9 11  1  0
 11 12  2  0
 12 13  1  0
 13 14  1  0
 14 15  2  0
 15 16  1  0
 16 17  2  0
 17 18  1  0
 18 19  2  0
 18 20  2  0
 18 21  1  0
 21 22  1  0
 22 23  2  0
 23 24  1  0
 24 25  2  0
 25 26  1  0
 26 27  1  0
 27 28  1  0
 27 29  1  0
 27 30  1  0
 26 31  2  0
 17 32  1  0
 32 33  2  0
 33 34  1  0
 34 35  2  0
  5 36  1  0
 36 37  2  0
 37  2  1  0
 34 11  1  0
 33 14  1  0
 31 22  1  0
M  END
> <ChEMBL ID>
CHEMBL1318763

> <Standard Type>
Potency

> <Standard Relation>
'='

> <Standard Value>
22387.2

> <Standard Units>
nM

> <Document ChEMBL ID>
CHEMBL1201862

$$$$

     RDKit          2D

 19 21  0  0  0  0  0  0  0  0999 V2000
   -3.7500  -11.6913    0.0000 C   0  0  0  0  0  0  0  0  0  0  0  0
   -3.0000  -10.3923    0.0000 N   0  0  0  0  0  4  0  0  0  0  0  0
   -3.7500   -9.0933    0.0000 C   0  0  0  0  0  0  0  0  0  0  0  0
   -3.0000   -7.7942    0.0000 C   0  0  0  0  0  0  0  0  0  0  0  0
   -1.5000   -7.7942    0.0000 C   0  0  0  0  0  0  0  0  0  0  0  0
   -0.7500   -6.4952    0.0000 C   0  0  0  0  0  0  0  0  0  0  0  0
   -1.5000   -5.1962    0.0000 C   0  0  0  0  0  0  0  0  0  0  0  0
   -0.7500   -3.8971    0.0000 C   0  0  0  0  0  0  0  0  0  0  0  0
    0.7500   -3.8971    0.0000 C   0  0  0  0  0  0  0  0  0  0  0  0
    1.5000   -2.5981    0.0000 C   0  0  0  0  0  0  0  0  0  0  0  0
    0.7500   -1.2990    0.0000 C   0  0  0  0  0  0  0  0  0  0  0  0
    1.5000    0.0000    0.0000 C   0  0  0  0  0  0  0  0  0  0  0  0
    0.7500    1.2990    0.0000 C   0  0  0  0  0  0  0  0  0  0  0  0
   -0.7500    1.2990    0.0000 C   0  0  0  0  0  0  0  0  0  0  0  0
   -1.5000    0.0000    0.0000 C   0  0  0  0  0  0  0  0  0  0  0  0
   -0.7500   -1.2990    0.0000 C   0  0  0  0  0  0  0  0  0  0  0  0
   -1.5000   -2.5981    0.0000 C   0  0  0  0  0  0  0  0  0  0  0  0
   -0.7500   -9.0933    0.0000 C   0  0  0  0  0  0  0  0  0  0  0  0
   -1.5000  -10.3923    0.0000 C   0  0  0  0  0  0  0  0  0  0  0  0
  1  2  1  0
  2  3  2  0
  3  4  1  0
  4  5  2  0
  5  6  1  0
  6  7  2  0
  7  8  1  0
  8  9  2  0
  9 10  1  0
 10 11  2  0
 11 12  1  0
 12 13  2  0
 13 14  1  0
 14 15  2  0
 15 16  1  0
 16 17  2  0
  5 18  1  0
 18 19  2  0
 19  2  1  0
 17  8  1  0
 16 11  1  0
M  CHG  1   2   1
M  END
> <ChEMBL ID>
CHEMBL1318811

> <Standard Type>
Potency

> <Standard Relation>
'='

> <Standard Value>
22387.2

> <Standard Units>
nM

> <Document ChEMBL ID>
CHEMBL1201862

$$$$

     RDKit          2D

 29 32  0  0  0  0  0  0  0  0999 V2000
    6.0000  -12.9904    0.0000 C   0  0  0  0  0  0  0  0  0  0  0  0
    5.2500  -11.6913    0.0000 O   0  0  0  0  0  0  0  0  0  0  0  0
    3.7500  -11.6913    0.0000 C   0  0  0  0  0  0  0  0  0  0  0  0
    3.0000  -12.9904    0.0000 C   0  0  0  0  0  0  0  0  0  0  0  0
    1.5000  -12.9904    0.0000 C   0  0  0  0  0  0  0  0  0  0  0  0
    0.7500  -11.6913    0.0000 C   0  0  0  0  0  0  0  0  0  0  0  0
    1.5000  -10.3923    0.0000 C   0  0  0  0  0  0  0  0  0  0  0  0
    0.7500   -9.0933    0.0000 N   0  0  0  0  0  0  0  0  0  0  0  0
    1.5000   -7.7942    0.0000 C   0  0  0  0  0  0  0  0  0  0  0  0
    3.0000   -7.7942    0.0000 O   0  0  0  0  0  0  0  0  0  0  0  0
    0.7500   -6.4952    0.0000 C   0  0  0  0  0  0  0  0  0  0  0  0
    1.5000   -5.1962    0.0000 S   0  0  0  0  0  0  0  0  0  0  0  0
    0.7500   -3.8971    0.0000 C   0  0  0  0  0  0  0  0  0  0  0  0
    1.5000   -2.5981    0.0000 N   0  0  0  0  0  0  0  0  0  0  0  0
    0.7500   -1.2990    0.0000 C   0  0  0  0  0  0  0  0  0  0  0  0
    1.5000    0.0000    0.0000 C   0  0  0  0  0  0  0  0  0  0  0  0
    0.7500    1.2990    0.0000 C   0  0  0  0  0  0  0  0  0  0  0  0
   -0.7500    1.2990    0.0000 C   0  0  0  0  0  0  0  0  0  0  0  0
   -1.5000    0.0000    0.0000 C   0  0  0  0  0  0  0  0  0  0  0  0
   -0.7500   -1.2990    0.0000 C   0  0  0  0  0  0  0  0  0  0  0  0
   -1.5000   -2.5981    0.0000 N   0  0  0  0  0  0  0  0  0  0  0  0
   -0.7500   -3.8971    0.0000 C   0  0  0  0  0  0  0  0  0  0  0  0
   -1.5000   -5.1962    0.0000 N   0  0  0  0  0  0  0  0  0  0  0  0
   -3.0000   -5.1962    0.0000 C   0  0  0  0  0  0  0  0  0  0  0  0
   -3.7500   -6.4952    0.0000 C   0  0  0  0  0  0  0  0  0  0  0  0
   -3.0000   -7.7942    0.0000 O   0  0  0  0  0  0  0  0  0  0  0  0
   -1.5000   -7.7942    0.0000 C   0  0  0  0  0  0  0  0  0  0  0  0
   -0.7500   -6.4952    0.0000 C   0  0  0  0  0  0  0  0  0  0  0  0
    3.0000  -10.3923    0.0000 C   0  0  0  0  0  0  0  0  0  0  0  0
  1  2  1  0
  2  3  1  0
  3  4  2  0
  4  5  1  0
  5  6  2  0
  6  7  1  0
  7  8  1  0
  8  9  1  0
  9 10  2  0
  9 11  1  0
 11 12  1  0
 12 13  1  0
 13 14  2  0
 14 15  1  0
 15 16  2  0
 16 17  1  0
 17 18  2  0
 18 19  1  0
 19 20  2  0
 20 21  1  0
 21 22  2  0
 22 23  1  0
 23 24  1  0
 24 25  1  0
 25 26  1  0
 26 27  1  0
 27 28  1  0
  7 29  2  0
 29  3  1  0
 22 13  1  0
 28 23  1  0
 20 15  1  0
M  END
> <ChEMBL ID>
CHEMBL1318850

> <Standard Type>
Potency

> <Standard Relation>
'='

> <Standard Value>
22387.2

> <Standard Units>
nM

> <Document ChEMBL ID>
CHEMBL1201862

$$$$

     RDKit          2D

 31 34  0  0  0  0  0  0  0  0999 V2000
    5.2500   -6.4952    0.0000 C   0  0  0  0  0  0  0  0  0  0  0  0
    4.5000   -5.1962    0.0000 C   0  0  0  0  0  0  0  0  0  0  0  0
    5.2500   -3.8971    0.0000 C   0  0  0  0  0  0  0  0  0  0  0  0
    3.0000   -5.1962    0.0000 N   0  0  0  0  0  0  0  0  0  0  0  0
    2.2500   -6.4952    0.0000 C   0  0  0  0  0  0  0  0  0  0  0  0
    3.0000   -7.7942    0.0000 O   0  0  0  0  0  0  0  0  0  0  0  0
    0.7500   -6.4952    0.0000 N   0  0  0  0  0  0  0  0  0  0  0  0
   -0.0000   -5.1962    0.0000 C   0  0  0  0  0  0  0  0  0  0  0  0
   -0.7735   -5.3890    0.0000 O   0  0  0  0  0  0  0  0  0  0  0  0
    0.7500   -3.8971    0.0000 C   0  0  0  0  0  0  0  0  0  0  0  0
    1.5000   -2.5981    0.0000 C   0  0  0  0  0  0  0  0  0  0  0  0
    0.7500   -1.2990    0.0000 C   0  0  0  0  0  0  0  0  0  0  0  0
    1.5000    0.0000    0.0000 C   0  0  0  0  0  0  0  0  0  0  0  0
    0.7500    1.2990    0.0000 C   0  0  0  0  0  0  0  0  0  0  0  0
    1.5000    2.5981    0.0000 N   0  0  0  0  0  4  0  0  0  0  0  0
    3.0000    2.5981    0.0000 O   0  0  0  0  0  0  0  0  0  0  0  0
    0.7500    3.8971    0.0000 O   0  0  0  0  0  1  0  0  0  0  0  0
   -0.7500    1.2990    0.0000 C   0  0  0  0  0  0  0  0  0  0  0  0
   -1.5000    0.0000    0.0000 C   0  0  0  0  0  0  0  0  0  0  0  0
   -0.7500   -1.2990    0.0000 C   0  0  0  0  0  0  0  0  0  0  0  0
   -1.5000   -2.5981    0.0000 N   0  0  0  0  0  0  0  0  0  0  0  0
   -3.0000   -2.5981    0.0000 C   0  0  0  0  0  0  0  0  0  0  0  0
   -0.7500   -3.8971    0.0000 C   0  0  0  0  0  0  0  0  0  0  0  0
   -1.5000   -5.1962    0.0000 C   0  0  0  0  0  0  0  0  0  0  0  0
   -3.0000   -5.1962    0.0000 C   0  0  0  0  0  0  0  0  0  0  0  0
   -3.7500   -6.4952    0.0000 C   0  0  0  0  0  0  0  0  0  0  0  0
   -3.0000   -7.7942    0.0000 C   0  0  0  0  0  0  0  0  0  0  0  0
   -1.5000   -7.7942    0.0000 C   0  0  0  0  0  0  0  0  0  0  0  0
   -0.7500   -6.4952    0.0000 C   0  0  0  0  0  0  0  0  0  0  0  0
    2.2500   -3.8971    0.0000 C   0  0  0  0  0  0  0  0  0  0  0  0
    3.0000   -2.5981    0.0000 O   0  0  0  0  0  0  0  0  0  0  0  0
  1  2  1  0
  2  3  1  0
  2  4  1  0
  4  5  1  0
  5  6  2  0
  5  7  1  0
  7  8  1  0
  8  9  2  0
  8 10  1  0
 10 11  1  0
 11 12  1  0
 12 13  2  0
 13 14  1  0
 14 15  1  0
 15 16  2  0
 15 17  1  0
 14 18  2  0
 18 19  1  0
 19 20  2  0
 20 21  1  0
 21 22  1  0
 21 23  1  0
 23 24  1  0
 24 25  2  0
 25 26  1  0
 26 27  2  0
 27 28  1  0
 28 29  2  0
 10 30  1  0
 30 31  2  0
 30  4  1  0
 23 10  1  0
 29 24  1  0
 20 12  1  0
M  CHG  2  15   1  17  -1
M  END
> <ChEMBL ID>
CHEMBL1318883

> <Standard Type>
Potency

> <Standard Relation>
'='

> <Standard Value>
22387.2

> <Standard Units>
nM

> <Document ChEMBL ID>
CHEMBL1201862

$$$$

     RDKit          2D

 26 27  0  0  0  0  0  0  0  0999 V2000
    0.4481   -4.9608    0.0000 C   0  0  0  0  0  0  0  0  0  0  0  0
    1.4518   -6.0755    0.0000 C   0  0  0  0  0  0  0  0  0  0  0  0
    2.9190   -5.7636    0.0000 O   0  0  0  0  0  0  0  0  0  0  0  0
    3.9227   -6.8783    0.0000 C   0  0  0  0  0  0  0  0  0  0  0  0
    3.4591   -8.3049    0.0000 O   0  0  0  0  0  0  0  0  0  0  0  0
    5.3899   -6.5665    0.0000 C   0  0  0  0  0  0  0  0  0  0  0  0
    6.5046   -7.5702    0.0000 C   0  0  0  0  0  0  0  0  0  0  0  0
    6.3478   -9.0619    0.0000 C   0  0  0  0  0  0  0  0  0  0  0  0
    7.8037   -6.8202    0.0000 N   0  0  0  0  0  0  0  0  0  0  0  0
    7.4918   -5.3529    0.0000 C   0  0  0  0  0  0  0  0  0  0  0  0
    8.4955   -4.2382    0.0000 C   0  0  0  0  0  0  0  0  0  0  0  0
    6.0000   -5.1962    0.0000 C   0  0  0  0  0  0  0  0  0  0  0  0
    5.2500   -3.8971    0.0000 C   0  0  0  0  0  0  0  0  0  0  0  0
    6.0000   -2.5981    0.0000 O   0  0  0  0  0  0  0  0  0  0  0  0
    3.7500   -3.8971    0.0000 C   0  0  0  0  0  0  0  0  0  0  0  0
    3.0000   -2.5981    0.0000 O   0  0  0  0  0  0  0  0  0  0  0  0
    1.5000   -2.5981    0.0000 C   0  0  0  0  0  0  0  0  0  0  0  0
    0.7500   -3.8971    0.0000 O   0  0  0  0  0  0  0  0  0  0  0  0
    0.7500   -1.2990    0.0000 C   0  0  0  0  0  0  0  0  0  0  0  0
    1.5000    0.0000    0.0000 C   0  0  0  0  0  0  0  0  0  0  0  0
    0.7500    1.2990    0.0000 C   0  0  0  0  0  0  0  0  0  0  0  0
   -0.7500    1.2990    0.0000 C   0  0  0  0  0  0  0  0  0  0  0  0
   -1.5000    0.0000    0.0000 C   0  0  0  0  0  0  0  0  0  0  0  0
   -3.0000    0.0000    0.0000 C   0  0  0  0  0  0  0  0  0  0  0  0
   -0.7500   -1.2990    0.0000 C   0  0  0  0  0  0  0  0  0  0  0  0
   -1.5000   -2.5981    0.0000 O   0  0  0  0  0  0  0  0  0  0  0  0
  1  2  1  0
  2  3  1  0
  3  4  1  0
  4  5  2  0
  4  6  1  0
  6  7  2  0
  7  8  1  0
  7  9  1  0
  9 10  1  0
 10 11  1  0
 10 12  2  0
 12 13  1  0
 13 14  2  0
 13 15  1  0
 15 16  1  0
 16 17  1  0
 17 18  2  0
 17 19  1  0
 19 20  2  0
 20 21  1  0
 21 22  2  0
 22 23  1  0
 23 24  1  0
 23 25  2  0
 25 26  1  0
 12  6  1  0
 25 19  1  0
M  END
> <ChEMBL ID>
CHEMBL1319256

> <Standard Type>
Potency

> <Standard Relation>
'='

> <Standard Value>
22387.2

> <Standard Units>
nM

> <Document ChEMBL ID>
CHEMBL1201862

$$$$

     RDKit          2D

 29 32  0  0  0  0  0  0  0  0999 V2000
    2.2217   -7.1970    0.0000 C   0  0  0  0  0  0  0  0  0  0  0  0
    3.7160   -7.3277    0.0000 C   0  0  0  0  0  0  0  0  0  0  0  0
    4.8308   -6.3240    0.0000 C   0  0  0  0  0  0  0  0  0  0  0  0
    4.6740   -4.8322    0.0000 N   0  0  0  0  0  0  0  0  0  0  0  0
    3.3037   -4.2221    0.0000 C   0  0  0  0  0  0  0  0  0  0  0  0
    2.0046   -4.9721    0.0000 C   0  0  0  0  0  0  0  0  0  0  0  0
    1.6671   -6.4336    0.0000 Cl  0  0  0  0  0  0  0  0  0  0  0  0
    0.8899   -3.9684    0.0000 C   0  0  0  0  0  0  0  0  0  0  0  0
   -0.5773   -4.2803    0.0000 O   0  0  0  0  0  0  0  0  0  0  0  0
    1.5000   -2.5981    0.0000 N   0  0  0  0  0  0  0  0  0  0  0  0
    0.7500   -1.2990    0.0000 C   0  0  0  0  0  0  0  0  0  0  0  0
    1.5000    0.0000    0.0000 C   0  0  0  0  0  0  0  0  0  0  0  0
    0.7500    1.2990    0.0000 C   0  0  0  0  0  0  0  0  0  0  0  0
   -0.7500    1.2990    0.0000 C   0  0  0  0  0  0  0  0  0  0  0  0
   -1.5000    0.0000    0.0000 C   0  0  0  0  0  0  0  0  0  0  0  0
   -0.7500   -1.2990    0.0000 C   0  0  0  0  0  0  0  0  0  0  0  0
    2.9918   -2.7549    0.0000 C   0  0  0  0  0  0  0  0  0  0  0  0
    3.9955   -1.6402    0.0000 O   0  0  0  0  0  0  0  0  0  0  0  0
    6.1298   -7.0740    0.0000 C   0  0  0  0  0  0  0  0  0  0  0  0
    7.5001   -6.4639    0.0000 O   0  0  0  0  0  0  0  0  0  0  0  0
    5.8179   -8.5412    0.0000 N   0  0  0  0  0  0  0  0  0  0  0  0
    6.8216   -9.6559    0.0000 C   0  0  0  0  0  0  0  0  0  0  0  0
    8.2888   -9.3440    0.0000 C   0  0  0  0  0  0  0  0  0  0  0  0
    9.2925  -10.4588    0.0000 C   0  0  0  0  0  0  0  0  0  0  0  0
    8.8290  -11.8854    0.0000 C   0  0  0  0  0  0  0  0  0  0  0  0
    7.3618  -12.1972    0.0000 C   0  0  0  0  0  0  0  0  0  0  0  0
    6.3581  -11.0825    0.0000 C   0  0  0  0  0  0  0  0  0  0  0  0
    4.3261   -8.6980    0.0000 N   0  0  0  0  0  0  0  0  0  0  0  0
    3.5761   -9.9970    0.0000 C   0  0  0  0  0  0  0  0  0  0  0  0
  1  2  1  0
  2  3  2  0
  3  4  1  0
  4  5  1  0
  5  6  2  0
  6  7  1  0
  6  8  1  0
  8  9  2  0
  8 10  1  0
 10 11  1  0
 11 12  2  0
 12 13  1  0
 13 14  2  0
 14 15  1  0
 15 16  2  0
 10 17  1  0
 17 18  2  0
  3 19  1  0
 19 20  2  0
 19 21  1  0
 21 22  1  0
 22 23  2  0
 23 24  1  0
 24 25  2  0
 25 26  1  0
 26 27  2  0
 21 28  1  0
 28 29  1  0
 28  2  1  0
 17  5  1  0
 27 22  1  0
 16 11  1  0
M  END
> <ChEMBL ID>
CHEMBL1319364

> <Standard Type>
Potency

> <Standard Relation>
'='

> <Standard Value>
22387.2

> <Standard Units>
nM

> <Document ChEMBL ID>
CHEMBL1201862

$$$$

     RDKit          2D

 36 41  0  0  0  0  0  0  0  0999 V2000
    7.6160   -1.2990    0.0000 C   0  0  0  0  0  0  0  0  0  0  0  0
    6.1160   -1.2990    0.0000 C   0  0  0  0  0  0  0  0  0  0  0  0
    5.3660   -0.0000    0.0000 C   0  0  0  0  0  0  0  0  0  0  0  0
    3.8660   -0.0000    0.0000 C   0  0  0  0  0  0  0  0  0  0  0  0
    3.1160    1.2990    0.0000 C   0  0  0  0  0  0  0  0  0  0  0  0
    3.1160    2.7990    0.0000 C   0  0  0  0  0  0  0  0  0  0  0  0
    1.8170    2.0490    0.0000 C   0  0  0  0  0  0  0  0  0  0  0  0
    0.3170    2.0490    0.0000 C   0  0  0  0  0  0  0  0  0  0  0  0
   -0.4330    3.3481    0.0000 N   0  0  0  0  0  0  0  0  0  0  0  0
    0.3170    4.6471    0.0000 P   0  0  0  0  0  0  0  0  0  0  0  0
    1.0670    5.9462    0.0000 O   0  0  0  0  0  0  0  0  0  0  0  0
    1.6160    3.8971    0.0000 C   0  0  0  0  0  0  0  0  0  0  0  0
    1.6160    2.3971    0.0000 C   0  0  0  0  0  0  0  0  0  0  0  0
    2.9151    1.6471    0.0000 C   0  0  0  0  0  0  0  0  0  0  0  0
    4.2141    2.3971    0.0000 C   0  0  0  0  0  0  0  0  0  0  0  0
    4.2141    3.8971    0.0000 C   0  0  0  0  0  0  0  0  0  0  0  0
    2.9151    4.6471    0.0000 C   0  0  0  0  0  0  0  0  0  0  0  0
   -0.9821    5.3971    0.0000 C   0  0  0  0  0  0  0  0  0  0  0  0
   -0.9821    6.8971    0.0000 C   0  0  0  0  0  0  0  0  0  0  0  0
   -2.2811    7.6471    0.0000 C   0  0  0  0  0  0  0  0  0  0  0  0
[truncated: 38,618,239 more chars]
