# Supplementary material for: Chemoinformatics Analyses of Tau Ligands Reveal Key Molecular Requirements for the Identification of Potential Drug Candidates against Tauopathies
Source: Molecules. 2021 Aug 20;26(16):5039. doi: 10.3390/molecules26165039 (PMC8400687; doi:10.3390/molecules26165039)
Supplement: Supplementary file 1 [file molecules-26-05039-s001.zip › compounds/inactives_5microMol.sdf]

     RDKit          2D

 31 32  0  0  0  0  0  0  0  0999 V2000
   -5.3734    1.7180    0.0000 C   0  0  0  0  0  0  0  0  0  0  0  0
   -5.8369    0.2914    0.0000 C   0  0  0  0  0  0  0  0  0  0  0  0
   -7.3041   -0.0205    0.0000 C   0  0  0  0  0  0  0  0  0  0  0  0
   -4.8332   -0.8233    0.0000 O   0  0  0  0  0  0  0  0  0  0  0  0
   -5.2967   -2.2499    0.0000 C   0  0  0  0  0  0  0  0  0  0  0  0
   -6.7640   -2.5618    0.0000 O   0  0  0  0  0  0  0  0  0  0  0  0
   -4.2930   -3.3646    0.0000 C   0  0  0  0  0  0  0  0  0  0  0  0
   -4.7566   -4.7912    0.0000 C   0  0  0  0  0  0  0  0  0  0  0  0
   -3.7529   -5.9059    0.0000 C   0  0  0  0  0  0  0  0  0  0  0  0
   -4.2164   -7.3325    0.0000 C   0  0  0  0  0  0  0  0  0  0  0  0
   -3.2127   -8.4472    0.0000 C   0  0  0  0  0  0  0  0  0  0  0  0
   -1.7455   -8.1353    0.0000 C   0  0  0  0  0  0  0  0  0  0  0  0
   -0.7418   -9.2501    0.0000 C   0  0  0  0  0  0  0  0  0  0  0  0
   -1.0537  -10.7173    0.0000 C   0  0  0  0  0  0  0  0  0  0  0  0
   -2.4240  -11.3274    0.0000 O   0  0  0  0  0  0  0  0  0  0  0  0
    0.2454  -11.4673    0.0000 C   0  0  0  0  0  0  0  0  0  0  0  0
    1.3601  -10.4636    0.0000 C   0  0  0  0  0  0  0  0  0  0  0  0
    2.8273  -10.7755    0.0000 O   0  0  0  0  0  0  0  0  0  0  0  0
    0.7500   -9.0933    0.0000 C   0  0  0  0  0  0  0  0  0  0  0  0
    1.5000   -7.7942    0.0000 C   0  0  0  0  0  0  0  0  0  0  0  0
    0.7500   -6.4952    0.0000 C   0  0  0  0  0  0  0  0  0  0  0  0
    1.5000   -5.1962    0.0000 C   0  0  0  0  0  0  0  0  0  0  0  0
    3.0000   -5.1962    0.0000 O   0  0  0  0  0  0  0  0  0  0  0  0
    0.7500   -3.8971    0.0000 C   0  0  0  0  0  0  0  0  0  0  0  0
    1.5000   -2.5981    0.0000 C   0  0  0  0  0  0  0  0  0  0  0  0
    0.7500   -1.2990    0.0000 C   0  0  0  0  0  0  0  0  0  0  0  0
    1.5000    0.0000    0.0000 C   0  0  0  0  0  0  0  0  0  0  0  0
    0.7500    1.2990    0.0000 C   0  0  0  0  0  0  0  0  0  0  0  0
   -0.7500    1.2990    0.0000 C   0  0  0  0  0  0  0  0  0  0  0  0
   -1.5000    0.0000    0.0000 C   0  0  0  0  0  0  0  0  0  0  0  0
   -0.7500   -1.2990    0.0000 C   0  0  0  0  0  0  0  0  0  0  0  0
  1  2  1  0
  2  3  1  0
  2  4  1  0
  4  5  1  0
  5  6  2  0
  5  7  1  0
  7  8  1  0
  8  9  1  0
  9 10  1  0
 10 11  2  0
 11 12  1  0
 13 12  1  6
 13 14  1  0
 14 15  1  6
 14 16  1  0
 16 17  1  0
 17 18  1  6
 17 19  1  0
 19 20  1  1
 20 21  1  0
 21 22  1  0
 22 23  1  6
 22 24  1  0
 24 25  1  0
 25 26  1  0
 26 27  2  0
 27 28  1  0
 28 29  2  0
 29 30  1  0
 30 31  2  0
 19 13  1  0
 31 26  1  0
M  END
> <ChEMBL ID>
CHEMBL1051

> <Standard Type>
Potency

> <Standard Relation>
'='

> <Standard Value>
5011.9

> <Standard Units>
nM

> <Document ChEMBL ID>
CHEMBL1201862

$$$$

     RDKit          2D

 23 26  0  0  0  0  0  0  0  0999 V2000
   -9.5281   -3.9036    0.0000 O   0  0  0  0  0  0  0  0  0  0  0  0
   -8.3145   -4.7852    0.0000 C   0  0  0  0  0  0  0  0  0  0  0  0
   -6.9442   -4.1751    0.0000 C   0  0  0  0  0  0  0  0  0  0  0  0
   -5.7307   -5.0568    0.0000 C   0  0  0  0  0  0  0  0  0  0  0  0
   -5.8875   -6.5486    0.0000 C   0  0  0  0  0  0  0  0  0  0  0  0
   -4.6740   -7.4303    0.0000 N   0  0  0  0  0  0  0  0  0  0  0  0
   -3.3037   -6.8202    0.0000 C   0  0  0  0  0  0  0  0  0  0  0  0
   -2.9918   -5.3529    0.0000 N   0  0  0  0  0  0  0  0  0  0  0  0
   -1.5000   -5.1962    0.0000 C   0  0  0  0  0  0  0  0  0  0  0  0
   -0.7500   -3.8971    0.0000 C   0  0  0  0  0  0  0  0  0  0  0  0
    0.7500   -3.8971    0.0000 C   0  0  0  0  0  0  0  0  0  0  0  0
    1.5000   -2.5981    0.0000 C   0  0  0  0  0  0  0  0  0  0  0  0
    0.7500   -1.2990    0.0000 C   0  0  0  0  0  0  0  0  0  0  0  0
    1.5000    0.0000    0.0000 C   0  0  0  0  0  0  0  0  0  0  0  0
    0.7500    1.2990    0.0000 C   0  0  0  0  0  0  0  0  0  0  0  0
   -0.7500    1.2990    0.0000 C   0  0  0  0  0  0  0  0  0  0  0  0
   -1.5000    0.0000    0.0000 C   0  0  0  0  0  0  0  0  0  0  0  0
   -0.7500   -1.2990    0.0000 C   0  0  0  0  0  0  0  0  0  0  0  0
   -1.5000   -2.5981    0.0000 C   0  0  0  0  0  0  0  0  0  0  0  0
   -0.8899   -6.5665    0.0000 C   0  0  0  0  0  0  0  0  0  0  0  0
   -2.0046   -7.5702    0.0000 S   0  0  0  0  0  0  0  0  0  0  0  0
   -7.2578   -7.1587    0.0000 C   0  0  0  0  0  0  0  0  0  0  0  0
   -8.4713   -6.2770    0.0000 C   0  0  0  0  0  0  0  0  0  0  0  0
  1  2  1  0
  2  3  2  0
  3  4  1  0
  4  5  2  0
  5  6  1  0
  6  7  1  0
  7  8  2  0
  8  9  1  0
  9 10  1  0
 10 11  2  0
 11 12  1  0
 12 13  2  0
 13 14  1  0
 14 15  2  0
 15 16  1  0
 16 17  2  0
 17 18  1  0
 18 19  2  0
  9 20  2  0
 20 21  1  0
  5 22  1  0
 22 23  2  0
 23  2  1  0
 21  7  1  0
 19 10  1  0
 18 13  1  0
M  END
> <ChEMBL ID>
CHEMBL1076559

> <Standard Type>
Potency

> <Standard Relation>
'='

> <Standard Value>
5011.9

> <Standard Units>
nM

> <Document ChEMBL ID>
CHEMBL1201862

$$$$

     RDKit          2D

 20 22  0  0  0  0  0  0  0  0999 V2000
   -3.8971   -7.3573    0.0000 O   0  0  0  0  0  0  0  0  0  0  0  0
   -2.5981   -8.1073    0.0000 C   0  0  0  0  0  0  0  0  0  0  0  0
   -1.2990   -7.3573    0.0000 N   0  0  0  0  0  0  0  0  0  0  0  0
   -1.2990   -5.8573    0.0000 C   0  0  0  0  0  0  0  0  0  0  0  0
   -2.5981   -5.1073    0.0000 S   0  0  0  0  0  0  0  0  0  0  0  0
   -0.0000   -5.1073    0.0000 N   0  0  0  0  0  0  0  0  0  0  0  0
   -0.0000   -3.6073    0.0000 C   0  0  0  0  0  0  0  0  0  0  0  0
    1.2135   -2.7256    0.0000 N   0  0  0  0  0  0  0  0  0  0  0  0
    0.7500   -1.2990    0.0000 C   0  0  0  0  0  0  0  0  0  0  0  0
    1.5000    0.0000    0.0000 C   0  0  0  0  0  0  0  0  0  0  0  0
    0.7500    1.2990    0.0000 C   0  0  0  0  0  0  0  0  0  0  0  0
   -0.7500    1.2990    0.0000 C   0  0  0  0  0  0  0  0  0  0  0  0
   -1.5000    0.0000    0.0000 C   0  0  0  0  0  0  0  0  0  0  0  0
   -0.7500   -1.2990    0.0000 C   0  0  0  0  0  0  0  0  0  0  0  0
   -1.2135   -2.7256    0.0000 S   0  0  0  0  0  0  0  0  0  0  0  0
   -2.5981   -9.6073    0.0000 C   0  0  0  0  0  0  0  0  0  0  0  0
   -1.3846  -10.4890    0.0000 C   0  0  0  0  0  0  0  0  0  0  0  0
   -1.8481  -11.9156    0.0000 C   0  0  0  0  0  0  0  0  0  0  0  0
   -3.3481  -11.9156    0.0000 C   0  0  0  0  0  0  0  0  0  0  0  0
   -3.8116  -10.4890    0.0000 S   0  0  0  0  0  0  0  0  0  0  0  0
  1  2  2  0
  2  3  1  0
  3  4  1  0
  4  5  2  0
  4  6  1  0
  6  7  1  0
  7  8  2  0
  8  9  1  0
  9 10  2  0
 10 11  1  0
 11 12  2  0
 12 13  1  0
 13 14  2  0
 14 15  1  0
  2 16  1  0
 16 17  2  0
 17 18  1  0
 18 19  2  0
 19 20  1  0
 15  7  1  0
 20 16  1  0
 14  9  1  0
M  END
> <ChEMBL ID>
CHEMBL1095276

> <Standard Type>
Potency

> <Standard Relation>
'='

> <Standard Value>
5011.9

> <Standard Units>
nM

> <Document ChEMBL ID>
CHEMBL1201862

$$$$

     RDKit          2D

 31 34  0  0  0  0  0  0  0  0999 V2000
  -13.5824  -16.7400    0.0000 C   0  0  0  0  0  0  0  0  0  0  0  0
  -12.1558  -16.2765    0.0000 C   0  0  0  0  0  0  0  0  0  0  0  0
  -11.8439  -14.8093    0.0000 C   0  0  0  0  0  0  0  0  0  0  0  0
  -10.4173  -14.3457    0.0000 C   0  0  0  0  0  0  0  0  0  0  0  0
  -10.1055  -12.8785    0.0000 C   0  0  0  0  0  0  0  0  0  0  0  0
   -8.6789  -12.4150    0.0000 C   0  0  0  0  0  0  0  0  0  0  0  0
   -8.3670  -10.9478    0.0000 C   0  0  0  0  0  0  0  0  0  0  0  0
   -6.9404  -10.4842    0.0000 C   0  0  0  0  0  0  0  0  0  0  0  0
   -6.6286   -9.0170    0.0000 C   0  0  0  0  0  0  0  0  0  0  0  0
   -5.2020   -8.5535    0.0000 C   0  0  0  0  0  0  0  0  0  0  0  0
   -4.0873   -9.5572    0.0000 O   0  0  0  0  0  0  0  0  0  0  0  0
   -4.8901   -7.0863    0.0000 O   0  0  0  0  0  0  0  0  0  0  0  0
   -3.4635   -6.6227    0.0000 C   0  0  0  0  0  0  0  0  0  0  0  0
   -2.2500   -7.5044    0.0000 C   0  0  0  0  0  0  0  0  0  0  0  0
   -1.0365   -6.6227    0.0000 C   0  0  0  0  0  0  0  0  0  0  0  0
   -1.5000   -5.1962    0.0000 C   0  0  0  0  0  0  0  0  0  0  0  0
   -0.7500   -3.8971    0.0000 C   0  0  0  0  0  0  0  0  0  0  0  0
    0.7500   -3.8971    0.0000 C   0  0  0  0  0  0  0  0  0  0  0  0
    1.5000   -2.5981    0.0000 C   0  0  0  0  0  0  0  0  0  0  0  0
    0.7500   -1.2990    0.0000 C   0  0  0  0  0  0  0  0  0  0  0  0
    1.5000    0.0000    0.0000 C   0  0  0  0  0  0  0  0  0  0  0  0
    0.7500    1.2990    0.0000 C   0  0  0  0  0  0  0  0  0  0  0  0
    1.5000    2.5981    0.0000 O   0  0  0  0  0  0  0  0  0  0  0  0
   -0.7500    1.2990    0.0000 C   0  0  0  0  0  0  0  0  0  0  0  0
   -1.5000    0.0000    0.0000 C   0  0  0  0  0  0  0  0  0  0  0  0
   -0.7500   -1.2990    0.0000 C   0  0  0  0  0  0  0  0  0  0  0  0
   -1.5000   -2.5981    0.0000 C   0  0  0  0  0  0  0  0  0  0  0  0
   -3.0000   -2.5981    0.0000 C   0  0  0  0  0  0  0  0  0  0  0  0
   -3.7500   -3.8971    0.0000 C   0  0  0  0  0  0  0  0  0  0  0  0
   -3.0000   -5.1962    0.0000 C   0  0  0  0  0  0  0  0  0  0  0  0
   -4.4918   -5.3529    0.0000 C   0  0  0  0  0  0  0  0  0  0  0  0
  1  2  1  0
  2  3  1  0
  3  4  1  0
  4  5  1  0
  5  6  1  0
  6  7  1  0
  7  8  1  0
  8  9  1  0
  9 10  1  0
 10 11  2  0
 10 12  1  0
 13 12  1  6
 13 14  1  0
 14 15  1  0
 16 15  1  6
 16 17  1  0
 17 18  1  1
 18 19  1  0
 19 20  1  0
 20 21  2  0
 21 22  1  0
 22 23  2  0
 22 24  1  0
 24 25  1  0
 26 25  1  1
 26 27  1  0
 27 28  1  6
 28 29  1  0
 29 30  1  0
 30 31  1  6
 30 13  1  0
 30 16  1  0
 27 17  1  0
 26 20  1  0
M  END
> <ChEMBL ID>
CHEMBL1200946

> <Standard Type>
Potency

> <Standard Relation>
'='

> <Standard Value>
5011.9

> <Standard Units>
nM

> <Document ChEMBL ID>
CHEMBL1201862

$$$$

     RDKit          2D

 25 28  0  0  0  0  0  0  0  0999 V2000
    9.7500   -6.4952    0.0000 C   0  0  0  0  0  0  0  0  0  0  0  0
    8.2500   -6.4952    0.0000 C   0  0  0  0  0  0  0  0  0  0  0  0
    7.5000   -5.1962    0.0000 C   0  0  0  0  0  0  0  0  0  0  0  0
    8.2500   -3.8971    0.0000 C   0  0  0  0  0  0  0  0  0  0  0  0
    9.7500   -3.8971    0.0000 O   0  0  0  0  0  0  0  0  0  0  0  0
    6.0000   -5.1962    0.0000 N   0  0  0  0  0  0  0  0  0  0  0  0
    5.2500   -3.8971    0.0000 C   0  0  0  0  0  0  0  0  0  0  0  0
    6.0000   -2.5981    0.0000 O   0  0  0  0  0  0  0  0  0  0  0  0
    3.7500   -3.8971    0.0000 C   0  0  0  0  0  0  0  0  0  0  0  0
    3.0000   -2.5981    0.0000 C   0  0  0  0  0  0  0  0  0  0  0  0
    1.5000   -2.5981    0.0000 C   0  0  0  0  0  0  0  0  0  0  0  0
    0.7500   -1.2990    0.0000 C   0  0  0  0  0  0  0  0  0  0  0  0
    1.5000    0.0000    0.0000 C   0  0  0  0  0  0  0  0  0  0  0  0
    0.7500    1.2990    0.0000 C   0  0  0  0  0  0  0  0  0  0  0  0
   -0.7500    1.2990    0.0000 C   0  0  0  0  0  0  0  0  0  0  0  0
   -1.5000    0.0000    0.0000 C   0  0  0  0  0  0  0  0  0  0  0  0
   -2.9266   -0.4635    0.0000 N   0  0  0  0  0  0  0  0  0  0  0  0
   -2.9266   -1.9635    0.0000 C   0  0  0  0  0  0  0  0  0  0  0  0
   -1.5000   -2.5981    0.0000 C   0  0  0  0  0  0  0  0  0  0  0  0
   -0.7500   -1.2990    0.0000 C   0  0  0  0  0  0  0  0  0  0  0  0
   -0.7500   -3.8971    0.0000 C   0  0  0  0  0  0  0  0  0  0  0  0
    0.7500   -3.8971    0.0000 C   0  0  0  0  0  0  0  0  0  0  0  0
    1.5000   -5.1962    0.0000 N   0  0  0  0  0  0  0  0  0  0  0  0
    0.7500   -6.4952    0.0000 C   0  0  0  0  0  0  0  0  0  0  0  0
    3.0000   -5.1962    0.0000 C   0  0  0  0  0  0  0  0  0  0  0  0
  1  2  1  0
  3  2  1  6
  3  4  1  0
  4  5  1  0
  3  6  1  0
  6  7  1  0
  7  8  2  0
  9  7  1  1
  9 10  1  0
 10 11  2  0
 11 12  1  0
 12 13  2  0
 13 14  1  0
 14 15  2  0
 15 16  1  0
 16 17  1  0
 17 18  1  0
 18 19  2  0
 19 20  1  0
 19 21  1  0
 22 21  1  6
 22 23  1  0
 23 24  1  0
 23 25  1  0
 25  9  1  0
 22 11  1  0
 20 12  1  0
 20 16  2  0
M  END
> <ChEMBL ID>
CHEMBL1201356

> <Standard Type>
Potency

> <Standard Relation>
'='

> <Standard Value>
5011.9

> <Standard Units>
nM

> <Document ChEMBL ID>
CHEMBL1201862

$$$$

     RDKit          2D

 21 23  0  0  0  0  0  0  0  0999 V2000
    2.6401   -3.1891    0.0000 O   0  0  0  0  0  0  0  0  0  0  0  0
    1.2135   -2.7256    0.0000 C   0  0  0  0  0  0  0  0  0  0  0  0
    0.7500   -1.2990    0.0000 C   0  0  0  0  0  0  0  0  0  0  0  0
    1.5000    0.0000    0.0000 C   0  0  0  0  0  0  0  0  0  0  0  0
    0.7500    1.2990    0.0000 C   0  0  0  0  0  0  0  0  0  0  0  0
   -0.7500    1.2990    0.0000 C   0  0  0  0  0  0  0  0  0  0  0  0
   -1.5000    0.0000    0.0000 C   0  0  0  0  0  0  0  0  0  0  0  0
   -0.7500   -1.2990    0.0000 C   0  0  0  0  0  0  0  0  0  0  0  0
   -1.2135   -2.7256    0.0000 C   0  0  0  0  0  0  0  0  0  0  0  0
   -2.6401   -3.1891    0.0000 O   0  0  0  0  0  0  0  0  0  0  0  0
   -0.0000   -3.6073    0.0000 N   0  0  0  0  0  0  0  0  0  0  0  0
   -0.0000   -5.1073    0.0000 C   0  0  0  0  0  0  0  0  0  0  0  0
   -1.2990   -5.8573    0.0000 C   0  0  0  0  0  0  0  0  0  0  0  0
   -1.2990   -7.3573    0.0000 C   0  0  0  0  0  0  0  0  0  0  0  0
   -2.5981   -8.1073    0.0000 O   0  0  0  0  0  0  0  0  0  0  0  0
   -2.5981   -9.6073    0.0000 C   0  0  0  0  0  0  0  0  0  0  0  0
   -3.8971  -10.3573    0.0000 C   0  0  0  0  0  0  0  0  0  0  0  0
   -3.8971  -11.8573    0.0000 C   0  0  0  0  0  0  0  0  0  0  0  0
   -2.5981  -12.6073    0.0000 C   0  0  0  0  0  0  0  0  0  0  0  0
   -1.2990  -11.8573    0.0000 C   0  0  0  0  0  0  0  0  0  0  0  0
   -1.2990  -10.3573    0.0000 C   0  0  0  0  0  0  0  0  0  0  0  0
  1  2  2  0
  2  3  1  0
  3  4  2  0
  4  5  1  0
  5  6  2  0
  6  7  1  0
  7  8  2  0
  8  9  1  0
  9 10  2  0
  9 11  1  0
 11 12  1  0
 12 13  1  0
 13 14  1  0
 14 15  1  0
 15 16  1  0
 16 17  2  0
 17 18  1  0
 18 19  2  0
 19 20  1  0
 20 21  2  0
 11  2  1  0
 21 16  1  0
  8  3  1  0
M  END
> <ChEMBL ID>
CHEMBL1215547

> <Standard Type>
Potency

> <Standard Relation>
'='

> <Standard Value>
5011.9

> <Standard Units>
nM

> <Document ChEMBL ID>
CHEMBL1201862

$$$$

     RDKit          2D

 21 23  0  0  0  0  0  0  0  0999 V2000
    3.0000    0.0000    0.0000 O   0  0  0  0  0  0  0  0  0  0  0  0
    1.5000    0.0000    0.0000 C   0  0  0  0  0  0  0  0  0  0  0  0
    0.7500   -1.2990    0.0000 C   0  0  0  0  0  0  0  0  0  0  0  0
    1.5000   -2.5981    0.0000 C   0  0  0  0  0  0  0  0  0  0  0  0
    0.7500   -3.8971    0.0000 C   0  0  0  0  0  0  0  0  0  0  0  0
   -0.7500   -3.8971    0.0000 C   0  0  0  0  0  0  0  0  0  0  0  0
   -1.5000   -5.1962    0.0000 C   0  0  0  0  0  0  0  0  0  0  0  0
   -0.7500   -6.4952    0.0000 N   0  0  0  0  0  0  0  0  0  0  0  0
    0.7500   -6.4952    0.0000 C   0  0  0  0  0  0  0  0  0  0  0  0
    1.5000   -5.1962    0.0000 C   0  0  0  0  0  0  0  0  0  0  0  0
   -0.7500   -1.2990    0.0000 C   0  0  0  0  0  0  0  0  0  0  0  0
   -1.5000    0.0000    0.0000 C   0  0  0  0  0  0  0  0  0  0  0  0
   -0.7500    1.2990    0.0000 C   0  0  0  0  0  0  0  0  0  0  0  0
    0.7500    1.2990    0.0000 C   0  0  0  0  0  0  0  0  0  0  0  0
    1.5000    2.5981    0.0000 C   0  0  0  0  0  0  0  0  0  0  0  0
    0.7500    3.8971    0.0000 C   0  0  0  0  0  0  0  0  0  0  0  0
    1.5000    5.1962    0.0000 C   0  0  0  0  0  0  0  0  0  0  0  0
    0.7500    6.4952    0.0000 C   0  0  0  0  0  0  0  0  0  0  0  0
   -0.7500    6.4952    0.0000 N   0  0  0  0  0  0  0  0  0  0  0  0
   -1.5000    5.1962    0.0000 C   0  0  0  0  0  0  0  0  0  0  0  0
   -0.7500    3.8971    0.0000 C   0  0  0  0  0  0  0  0  0  0  0  0
  1  2  2  0
  2  3  1  0
  3  4  2  0
  4  5  1  0
  5  6  2  0
  6  7  1  0
  7  8  2  0
  8  9  1  0
  9 10  2  0
  3 11  1  0
 11 12  1  0
 12 13  1  0
 13 14  1  0
 14 15  2  0
 15 16  1  0
 16 17  2  0
 17 18  1  0
 18 19  2  0
 19 20  1  0
 20 21  2  0
 14  2  1  0
 21 16  1  0
 10  5  1  0
M  END
> <ChEMBL ID>
CHEMBL1224755

> <Standard Type>
Potency

> <Standard Relation>
'='

> <Standard Value>
5011.9

> <Standard Units>
nM

> <Document ChEMBL ID>
CHEMBL1201862

$$$$

     RDKit          2D

 21 24  0  0  0  0  0  0  0  0999 V2000
    2.6401   -3.1891    0.0000 O   0  0  0  0  0  0  0  0  0  0  0  0
    1.2135   -2.7256    0.0000 C   0  0  0  0  0  0  0  0  0  0  0  0
    0.7500   -1.2990    0.0000 C   0  0  0  0  0  0  0  0  0  0  0  0
    1.5000    0.0000    0.0000 C   0  0  0  0  0  0  0  0  0  0  0  0
    0.7500    1.2990    0.0000 C   0  0  0  0  0  0  0  0  0  0  0  0
   -0.7500    1.2990    0.0000 C   0  0  0  0  0  0  0  0  0  0  0  0
   -1.5000    0.0000    0.0000 C   0  0  0  0  0  0  0  0  0  0  0  0
   -0.7500   -1.2990    0.0000 C   0  0  0  0  0  0  0  0  0  0  0  0
   -1.2135   -2.7256    0.0000 C   0  0  0  0  0  0  0  0  0  0  0  0
   -2.5838   -3.3357    0.0000 N   0  0  0  0  0  0  0  0  0  0  0  0
   -2.7406   -4.8275    0.0000 N   0  0  0  0  0  0  0  0  0  0  0  0
   -1.5271   -5.7092    0.0000 C   0  0  0  0  0  0  0  0  0  0  0  0
   -1.6839   -7.2010    0.0000 C   0  0  0  0  0  0  0  0  0  0  0  0
   -3.0542   -7.8111    0.0000 C   0  0  0  0  0  0  0  0  0  0  0  0
   -3.2110   -9.3029    0.0000 C   0  0  0  0  0  0  0  0  0  0  0  0
   -1.9975  -10.1845    0.0000 C   0  0  0  0  0  0  0  0  0  0  0  0
   -2.1543  -11.6763    0.0000 O   0  0  0  0  0  0  0  0  0  0  0  0
   -0.6272   -9.5744    0.0000 C   0  0  0  0  0  0  0  0  0  0  0  0
   -0.4704   -8.0826    0.0000 C   0  0  0  0  0  0  0  0  0  0  0  0
   -0.1568   -5.0991    0.0000 C   0  0  0  0  0  0  0  0  0  0  0  0
   -0.0000   -3.6073    0.0000 C   0  0  0  0  0  0  0  0  0  0  0  0
  1  2  2  0
  2  3  1  0
  3  4  2  0
  4  5  1  0
  5  6  2  0
  6  7  1  0
  7  8  2  0
  8  9  1  0
  9 10  2  0
 10 11  1  0
 11 12  2  0
 12 13  1  0
 13 14  2  0
 14 15  1  0
 15 16  2  0
 16 17  1  0
 16 18  1  0
 18 19  2  0
 12 20  1  0
 20 21  2  0
 21  2  1  0
  8  3  1  0
 21  9  1  0
 19 13  1  0
M  END
> <ChEMBL ID>
CHEMBL127757

> <Standard Type>
Potency

> <Standard Relation>
'='

> <Standard Value>
5011.9

> <Standard Units>
nM

> <Document ChEMBL ID>
CHEMBL1201862

$$$$

     RDKit          2D

 20 22  0  0  0  0  0  0  0  0999 V2000
    3.7500   -1.2990    0.0000 C   0  0  0  0  0  0  0  0  0  0  0  0
    3.0000    0.0000    0.0000 O   0  0  0  0  0  0  0  0  0  0  0  0
    1.5000    0.0000    0.0000 C   0  0  0  0  0  0  0  0  0  0  0  0
    0.7500   -1.2990    0.0000 C   0  0  0  0  0  0  0  0  0  0  0  0
   -0.7500   -1.2990    0.0000 C   0  0  0  0  0  0  0  0  0  0  0  0
   -1.5000    0.0000    0.0000 C   0  0  0  0  0  0  0  0  0  0  0  0
   -0.7500    1.2990    0.0000 C   0  0  0  0  0  0  0  0  0  0  0  0
    0.7500    1.2990    0.0000 C   0  0  0  0  0  0  0  0  0  0  0  0
    1.5000    2.5981    0.0000 C   0  0  0  0  0  0  0  0  0  0  0  0
    0.8899    3.9684    0.0000 C   0  0  0  0  0  0  0  0  0  0  0  0
    2.0046    4.9721    0.0000 C   0  0  0  0  0  0  0  0  0  0  0  0
    3.3037    4.2221    0.0000 C   0  0  0  0  0  0  0  0  0  0  0  0
    4.6740    4.8322    0.0000 C   0  0  0  0  0  0  0  0  0  0  0  0
    4.8308    6.3240    0.0000 C   0  0  0  0  0  0  0  0  0  0  0  0
    3.7160    7.3277    0.0000 C   0  0  0  0  0  0  0  0  0  0  0  0
    4.3261    8.6980    0.0000 C   0  0  0  0  0  0  0  0  0  0  0  0
    5.8179    8.5412    0.0000 C   0  0  0  0  0  0  0  0  0  0  0  0
    6.8216    9.6559    0.0000 O   0  0  0  0  0  0  0  0  0  0  0  0
    6.1298    7.0740    0.0000 O   0  0  0  0  0  0  0  0  0  0  0  0
    2.9918    2.7549    0.0000 O   0  0  0  0  0  0  0  0  0  0  0  0
  1  2  1  0
  2  3  1  0
  3  4  2  0
  4  5  1  0
  5  6  2  0
  6  7  1  0
  7  8  2  0
  8  9  1  0
  9 10  2  0
 10 11  1  0
 11 12  2  0
 12 13  1  0
 13 14  2  0
 14 15  1  0
 15 16  2  0
 16 17  1  0
 17 18  2  0
 17 19  1  0
 12 20  1  0
  8  3  1  0
 20  9  1  0
 19 14  1  0
M  END
> <ChEMBL ID>
CHEMBL1299341

> <Standard Type>
Potency

> <Standard Relation>
'='

> <Standard Value>
5011.9

> <Standard Units>
nM

> <Document ChEMBL ID>
CHEMBL1201862

$$$$

     RDKit          2D

 34 36  0  0  0  0  0  0  0  0999 V2000
    3.7500   -1.2990    0.0000 C   0  0  0  0  0  0  0  0  0  0  0  0
    3.0000    0.0000    0.0000 O   0  0  0  0  0  0  0  0  0  0  0  0
    1.5000    0.0000    0.0000 C   0  0  0  0  0  0  0  0  0  0  0  0
    0.7500   -1.2990    0.0000 C   0  0  0  0  0  0  0  0  0  0  0  0
   -0.7500   -1.2990    0.0000 C   0  0  0  0  0  0  0  0  0  0  0  0
   -1.5000   -2.5981    0.0000 C   0  0  0  0  0  0  0  0  0  0  0  0
   -0.7500   -3.8971    0.0000 S   0  0  0  0  0  0  0  0  0  0  0  0
   -3.0000   -2.5981    0.0000 N   0  0  0  0  0  0  0  0  0  0  0  0
   -3.7500   -1.2990    0.0000 C   0  0  0  0  0  0  0  0  0  0  0  0
   -5.2500   -1.2990    0.0000 C   0  0  0  0  0  0  0  0  0  0  0  0
   -6.0000   -2.5981    0.0000 O   0  0  0  0  0  0  0  0  0  0  0  0
   -5.2500   -3.8971    0.0000 C   0  0  0  0  0  0  0  0  0  0  0  0
   -3.7500   -3.8971    0.0000 C   0  0  0  0  0  0  0  0  0  0  0  0
   -1.5000    0.0000    0.0000 C   0  0  0  0  0  0  0  0  0  0  0  0
   -0.7500    1.2990    0.0000 C   0  0  0  0  0  0  0  0  0  0  0  0
   -1.5000    2.5981    0.0000 O   0  0  0  0  0  0  0  0  0  0  0  0
   -0.7500    3.8971    0.0000 C   0  0  0  0  0  0  0  0  0  0  0  0
    0.7500    1.2990    0.0000 C   0  0  0  0  0  0  0  0  0  0  0  0
    1.5000    2.5981    0.0000 O   0  0  0  0  0  0  0  0  0  0  0  0
    3.0000    2.5981    0.0000 C   0  0  0  0  0  0  0  0  0  0  0  0
    3.7500    1.2990    0.0000 O   0  0  0  0  0  0  0  0  0  0  0  0
    3.7500    3.8971    0.0000 C   0  0  0  0  0  0  0  0  0  0  0  0
    5.2500    3.8971    0.0000 C   0  0  0  0  0  0  0  0  0  0  0  0
    6.0000    5.1962    0.0000 C   0  0  0  0  0  0  0  0  0  0  0  0
    7.5000    5.1962    0.0000 N   0  0  0  0  0  4  0  0  0  0  0  0
    8.2500    3.8971    0.0000 O   0  0  0  0  0  0  0  0  0  0  0  0
    8.2500    6.4952    0.0000 O   0  0  0  0  0  1  0  0  0  0  0  0
    5.2500    6.4952    0.0000 C   0  0  0  0  0  0  0  0  0  0  0  0
    6.0000    7.7942    0.0000 C   0  0  0  0  0  0  0  0  0  0  0  0
    3.7500    6.4952    0.0000 C   0  0  0  0  0  0  0  0  0  0  0  0
    3.0000    7.7942    0.0000 N   0  0  0  0  0  4  0  0  0  0  0  0
    1.5000    7.7942    0.0000 O   0  0  0  0  0  0  0  0  0  0  0  0
    3.7500    9.0933    0.0000 O   0  0  0  0  0  1  0  0  0  0  0  0
    3.0000    5.1962    0.0000 C   0  0  0  0  0  0  0  0  0  0  0  0
  1  2  1  0
  2  3  1  0
  3  4  2  0
  4  5  1  0
  5  6  1  0
  6  7  2  0
  6  8  1  0
  8  9  1  0
  9 10  1  0
 10 11  1  0
 11 12  1  0
 12 13  1  0
  5 14  2  0
 14 15  1  0
 15 16  1  0
 16 17  1  0
 15 18  2  0
 18 19  1  0
 19 20  1  0
 20 21  2  0
 20 22  1  0
 22 23  2  0
 23 24  1  0
 24 25  1  0
 25 26  2  0
 25 27  1  0
 24 28  2  0
 28 29  1  0
 28 30  1  0
 30 31  1  0
 31 32  2  0
 31 33  1  0
 30 34  2  0
 18  3  1  0
 34 22  1  0
 13  8  1  0
M  CHG  4  25   1  27  -1  31   1  33  -1
M  END
> <ChEMBL ID>
CHEMBL1300026

> <Standard Type>
Potency

> <Standard Relation>
'='

> <Standard Value>
5011.9

> <Standard Units>
nM

> <Document ChEMBL ID>
CHEMBL1201862

$$$$

     RDKit          2D

 23 25  0  0  0  0  0  0  0  0999 V2000
    1.2990   -5.8573    0.0000 O   0  0  0  0  0  0  0  0  0  0  0  0
   -0.0000   -5.1073    0.0000 C   0  0  0  0  0  0  0  0  0  0  0  0
   -1.2990   -5.8573    0.0000 N   0  0  0  0  0  0  0  0  0  0  0  0
   -1.2990   -7.3573    0.0000 N   0  0  0  0  0  0  0  0  0  0  0  0
   -2.5981   -8.1073    0.0000 C   0  0  0  0  0  0  0  0  0  0  0  0
   -3.8971   -7.3573    0.0000 S   0  0  0  0  0  0  0  0  0  0  0  0
   -2.5981   -9.6073    0.0000 N   0  0  0  0  0  0  0  0  0  0  0  0
   -3.8971  -10.3573    0.0000 C   0  0  0  0  0  0  0  0  0  0  0  0
   -5.1962   -9.6073    0.0000 C   0  0  0  0  0  0  0  0  0  0  0  0
   -6.4952  -10.3573    0.0000 C   0  0  0  0  0  0  0  0  0  0  0  0
   -6.4952  -11.8573    0.0000 C   0  0  0  0  0  0  0  0  0  0  0  0
   -5.1962  -12.6073    0.0000 C   0  0  0  0  0  0  0  0  0  0  0  0
   -3.8971  -11.8573    0.0000 C   0  0  0  0  0  0  0  0  0  0  0  0
   -0.0000   -3.6073    0.0000 C   0  0  0  0  0  0  0  0  0  0  0  0
    1.2135   -2.7256    0.0000 S   0  0  0  0  0  0  0  0  0  0  0  0
    0.7500   -1.2990    0.0000 C   0  0  0  0  0  0  0  0  0  0  0  0
    1.5000    0.0000    0.0000 C   0  0  0  0  0  0  0  0  0  0  0  0
    0.7500    1.2990    0.0000 C   0  0  0  0  0  0  0  0  0  0  0  0
   -0.7500    1.2990    0.0000 C   0  0  0  0  0  0  0  0  0  0  0  0
   -1.5000    0.0000    0.0000 C   0  0  0  0  0  0  0  0  0  0  0  0
   -0.7500   -1.2990    0.0000 C   0  0  0  0  0  0  0  0  0  0  0  0
   -1.2135   -2.7256    0.0000 C   0  0  0  0  0  0  0  0  0  0  0  0
   -2.6401   -3.1891    0.0000 Cl  0  0  0  0  0  0  0  0  0  0  0  0
  1  2  2  0
  2  3  1  0
  3  4  1  0
  4  5  1  0
  5  6  2  0
  5  7  1  0
  7  8  1  0
  8  9  1  0
  9 10  1  0
 10 11  1  0
 11 12  1  0
 12 13  1  0
  2 14  1  0
 14 15  1  0
 15 16  1  0
 16 17  2  0
 17 18  1  0
 18 19  2  0
 19 20  1  0
 20 21  2  0
 21 22  1  0
 22 23  1  0
 13  8  1  0
 22 14  2  0
 21 16  1  0
M  END
> <ChEMBL ID>
CHEMBL1301374

> <Standard Type>
Potency

> <Standard Relation>
'='

> <Standard Value>
5011.9

> <Standard Units>
nM

> <Document ChEMBL ID>
CHEMBL1201862

$$$$

     RDKit          2D

 19 20  0  0  0  0  0  0  0  0999 V2000
    3.7500   -1.2990    0.0000 C   0  0  0  0  0  0  0  0  0  0  0  0
    3.0000    0.0000    0.0000 C   0  0  0  0  0  0  0  0  0  0  0  0
    3.7500    1.2990    0.0000 C   0  0  0  0  0  0  0  0  0  0  0  0
    1.5000    0.0000    0.0000 C   0  0  0  0  0  0  0  0  0  0  0  0
    0.7500   -1.2990    0.0000 C   0  0  0  0  0  0  0  0  0  0  0  0
   -0.7500   -1.2990    0.0000 C   0  0  0  0  0  0  0  0  0  0  0  0
   -1.5000    0.0000    0.0000 C   0  0  0  0  0  0  0  0  0  0  0  0
   -3.0000    0.0000    0.0000 N   0  0  0  0  0  0  0  0  0  0  0  0
   -3.7500    1.2990    0.0000 C   0  0  0  0  0  0  0  0  0  0  0  0
   -5.2418    1.4558    0.0000 N   0  0  0  0  0  0  0  0  0  0  0  0
   -5.5537    2.9231    0.0000 C   0  0  0  0  0  0  0  0  0  0  0  0
   -6.9240    3.5332    0.0000 C   0  0  0  0  0  0  0  0  0  0  0  0
   -7.0808    5.0249    0.0000 C   0  0  0  0  0  0  0  0  0  0  0  0
   -8.4511    5.6350    0.0000 O   0  0  0  0  0  0  0  0  0  0  0  0
   -5.8672    5.9066    0.0000 O   0  0  0  0  0  0  0  0  0  0  0  0
   -4.2546    3.6731    0.0000 C   0  0  0  0  0  0  0  0  0  0  0  0
   -3.1399    2.6694    0.0000 S   0  0  0  0  0  0  0  0  0  0  0  0
   -0.7500    1.2990    0.0000 C   0  0  0  0  0  0  0  0  0  0  0  0
    0.7500    1.2990    0.0000 C   0  0  0  0  0  0  0  0  0  0  0  0
  1  2  1  0
  2  3  1  0
  2  4  1  0
  4  5  2  0
  5  6  1  0
  6  7  2  0
  7  8  1  0
  8  9  1  0
  9 10  2  0
 10 11  1  0
 11 12  1  0
 12 13  1  0
 13 14  2  0
 13 15  1  0
 11 16  2  0
 16 17  1  0
  7 18  1  0
 18 19  2  0
 19  4  1  0
 17  9  1  0
M  END
> <ChEMBL ID>
CHEMBL1302906

> <Standard Type>
Potency

> <Standard Relation>
'='

> <Standard Value>
5011.9

> <Standard Units>
nM

> <Document ChEMBL ID>
CHEMBL1201862

$$$$

     RDKit          2D

 21 24  0  0  0  0  0  0  0  0999 V2000
    1.6078    3.5952    0.0000 O   0  0  0  0  0  0  0  0  0  0  0  0
    0.3943    2.7135    0.0000 C   0  0  0  0  0  0  0  0  0  0  0  0
    0.3943    1.2135    0.0000 C   0  0  0  0  0  0  0  0  0  0  0  0
    1.2760    0.0000    0.0000 C   0  0  0  0  0  0  0  0  0  0  0  0
    0.3943   -1.2135    0.0000 C   0  0  0  0  0  0  0  0  0  0  0  0
   -1.0323   -0.7500    0.0000 C   0  0  0  0  0  0  0  0  0  0  0  0
   -1.0323    0.7500    0.0000 N   0  0  0  0  0  0  0  0  0  0  0  0
   -1.9140    1.9635    0.0000 C   0  0  0  0  0  0  0  0  0  0  0  0
   -3.4140    1.9635    0.0000 C   0  0  0  0  0  0  0  0  0  0  0  0
   -4.1640    3.2626    0.0000 C   0  0  0  0  0  0  0  0  0  0  0  0
   -5.6640    3.2626    0.0000 C   0  0  0  0  0  0  0  0  0  0  0  0
   -6.4140    1.9635    0.0000 C   0  0  0  0  0  0  0  0  0  0  0  0
   -5.6640    0.6645    0.0000 C   0  0  0  0  0  0  0  0  0  0  0  0
   -4.1640    0.6645    0.0000 C   0  0  0  0  0  0  0  0  0  0  0  0
   -1.0323    3.1771    0.0000 N   0  0  0  0  0  0  0  0  0  0  0  0
   -1.4958    4.6036    0.0000 C   0  0  0  0  0  0  0  0  0  0  0  0
   -0.4921    5.7184    0.0000 C   0  0  0  0  0  0  0  0  0  0  0  0
   -0.9556    7.1449    0.0000 C   0  0  0  0  0  0  0  0  0  0  0  0
   -2.4229    7.4568    0.0000 C   0  0  0  0  0  0  0  0  0  0  0  0
   -3.4266    6.3421    0.0000 C   0  0  0  0  0  0  0  0  0  0  0  0
   -2.9630    4.9155    0.0000 N   0  0  0  0  0  0  0  0  0  0  0  0
  1  2  2  0
  2  3  1  0
  3  4  1  0
  4  5  1  0
  5  6  1  0
  6  7  1  0
  7  8  1  0
  8  9  1  0
  9 10  2  0
 10 11  1  0
 11 12  2  0
 12 13  1  0
 13 14  2  0
  8 15  1  0
 15 16  1  0
 16 17  2  0
 17 18  1  0
 18 19  2  0
 19 20  1  0
 20 21  2  0
 15  2  1  0
 21 16  1  0
  7  3  1  0
 14  9  1  0
M  END
> <ChEMBL ID>
CHEMBL1303554

> <Standard Type>
Potency

> <Standard Relation>
'='

> <Standard Value>
5011.9

> <Standard Units>
nM

> <Document ChEMBL ID>
CHEMBL1201862

$$$$

     RDKit          2D

 35 37  0  0  0  0  0  0  0  0999 V2000
    6.0000    2.5981    0.0000 C   0  0  0  0  0  0  0  0  0  0  0  0
    5.2500    1.2990    0.0000 C   0  0  0  0  0  0  0  0  0  0  0  0
    3.7500    1.2990    0.0000 O   0  0  0  0  0  0  0  0  0  0  0  0
    3.0000    0.0000    0.0000 C   0  0  0  0  0  0  0  0  0  0  0  0
    3.7500   -1.2990    0.0000 O   0  0  0  0  0  0  0  0  0  0  0  0
    1.5000    0.0000    0.0000 N   0  0  0  0  0  0  0  0  0  0  0  0
    0.7500   -1.2990    0.0000 C   0  0  0  0  0  0  0  0  0  0  0  0
   -0.7500   -1.2990    0.0000 C   0  0  0  0  0  0  0  0  0  0  0  0
   -1.5000    0.0000    0.0000 C   0  0  0  0  0  0  0  0  0  0  0  0
   -3.0000    0.0000    0.0000 N   0  0  0  0  0  0  0  0  0  0  0  0
   -3.7500    1.2990    0.0000 C   0  0  0  0  0  0  0  0  0  0  0  0
   -3.0000    2.5981    0.0000 O   0  0  0  0  0  0  0  0  0  0  0  0
   -5.2500    1.2990    0.0000 C   0  0  0  0  0  0  0  0  0  0  0  0
   -6.0000    2.5981    0.0000 C   0  0  0  0  0  0  0  0  0  0  0  0
   -7.5000    2.5981    0.0000 C   0  0  0  0  0  0  0  0  0  0  0  0
   -8.2500    3.8971    0.0000 C   0  0  0  0  0  0  0  0  0  0  0  0
   -9.7500    3.8971    0.0000 O   0  0  0  0  0  0  0  0  0  0  0  0
   -7.5000    5.1962    0.0000 N   0  0  0  0  0  0  0  0  0  0  0  0
   -8.2500    6.4952    0.0000 C   0  0  0  0  0  0  0  0  0  0  0  0
   -7.5000    7.7942    0.0000 C   0  0  0  0  0  0  0  0  0  0  0  0
   -8.2500    9.0933    0.0000 C   0  0  0  0  0  0  0  0  0  0  0  0
   -9.7500    9.0933    0.0000 C   0  0  0  0  0  0  0  0  0  0  0  0
  -10.5000    7.7942    0.0000 C   0  0  0  0  0  0  0  0  0  0  0  0
  -12.0000    7.7942    0.0000 C   0  0  0  0  0  0  0  0  0  0  0  0
  -13.5000    7.7942    0.0000 F   0  0  0  0  0  0  0  0  0  0  0  0
  -12.0000    9.2942    0.0000 F   0  0  0  0  0  0  0  0  0  0  0  0
  -12.0000    6.2942    0.0000 F   0  0  0  0  0  0  0  0  0  0  0  0
   -9.7500    6.4952    0.0000 C   0  0  0  0  0  0  0  0  0  0  0  0
   -8.2500    1.2990    0.0000 C   0  0  0  0  0  0  0  0  0  0  0  0
   -7.5000    0.0000    0.0000 C   0  0  0  0  0  0  0  0  0  0  0  0
   -6.0000    0.0000    0.0000 C   0  0  0  0  0  0  0  0  0  0  0  0
   -5.2500   -1.2990    0.0000 C   0  0  0  0  0  0  0  0  0  0  0  0
   -6.0000   -2.5981    0.0000 O   0  0  0  0  0  0  0  0  0  0  0  0
   -0.7500    1.2990    0.0000 C   0  0  0  0  0  0  0  0  0  0  0  0
    0.7500    1.2990    0.0000 C   0  0  0  0  0  0  0  0  0  0  0  0
  1  2  1  0
  2  3  1  0
  3  4  1  0
  4  5  2  0
  4  6  1  0
  6  7  1  0
  7  8  1  0
  8  9  1  0
  9 10  1  0
 10 11  1  0
 11 12  2  0
 11 13  1  0
 13 14  2  0
 14 15  1  0
 15 16  1  0
 16 17  2  0
 16 18  1  0
 18 19  1  0
 19 20  2  0
 20 21  1  0
 21 22  2  0
 22 23  1  0
 23 24  1  0
 24 25  1  0
 24 26  1  0
 24 27  1  0
 23 28  2  0
 15 29  2  0
 29 30  1  0
 30 31  2  0
 31 32  1  0
 32 33  1  0
  9 34  1  0
 34 35  1  0
 35  6  1  0
 31 13  1  0
 28 19  1  0
M  END
> <ChEMBL ID>
CHEMBL1303862

> <Standard Type>
Potency

> <Standard Relation>
'='

> <Standard Value>
5011.9

> <Standard Units>
nM

> <Document ChEMBL ID>
CHEMBL1201862

$$$$

     RDKit          2D

 24 27  0  0  0  0  0  0  0  0999 V2000
    3.9613  -11.2108    0.0000 C   0  0  0  0  0  0  0  0  0  0  0  0
    4.1181   -9.7190    0.0000 O   0  0  0  0  0  0  0  0  0  0  0  0
    2.9046   -8.8373    0.0000 C   0  0  0  0  0  0  0  0  0  0  0  0
    1.5342   -9.4474    0.0000 C   0  0  0  0  0  0  0  0  0  0  0  0
    0.3207   -8.5658    0.0000 C   0  0  0  0  0  0  0  0  0  0  0  0
    0.4775   -7.0740    0.0000 C   0  0  0  0  0  0  0  0  0  0  0  0
    1.8478   -6.4639    0.0000 C   0  0  0  0  0  0  0  0  0  0  0  0
    2.0046   -4.9721    0.0000 C   0  0  0  0  0  0  0  0  0  0  0  0
    0.8899   -3.9684    0.0000 N   0  0  0  0  0  0  0  0  0  0  0  0
    1.5000   -2.5981    0.0000 C   0  0  0  0  0  0  0  0  0  0  0  0
    0.7500   -1.2990    0.0000 C   0  0  0  0  0  0  0  0  0  0  0  0
    1.5000    0.0000    0.0000 C   0  0  0  0  0  0  0  0  0  0  0  0
    0.7500    1.2990    0.0000 C   0  0  0  0  0  0  0  0  0  0  0  0
   -0.7500    1.2990    0.0000 C   0  0  0  0  0  0  0  0  0  0  0  0
   -1.5000    0.0000    0.0000 C   0  0  0  0  0  0  0  0  0  0  0  0
   -0.7500   -1.2990    0.0000 C   0  0  0  0  0  0  0  0  0  0  0  0
   -3.0000    0.0000    0.0000 N   0  0  0  0  0  0  0  0  0  0  0  0
   -3.7500    1.2990    0.0000 C   0  0  0  0  0  0  0  0  0  0  0  0
   -5.2500    1.2990    0.0000 O   0  0  0  0  0  0  0  0  0  0  0  0
   -3.0000    2.5981    0.0000 C   0  0  0  0  0  0  0  0  0  0  0  0
   -1.5000    2.5981    0.0000 O   0  0  0  0  0  0  0  0  0  0  0  0
    2.9918   -2.7549    0.0000 C   0  0  0  0  0  0  0  0  0  0  0  0
    3.3037   -4.2221    0.0000 S   0  0  0  0  0  0  0  0  0  0  0  0
    3.0613   -7.3456    0.0000 C   0  0  0  0  0  0  0  0  0  0  0  0
  1  2  1  0
  2  3  1  0
  3  4  2  0
  4  5  1  0
  5  6  2  0
  6  7  1  0
  7  8  1  0
  8  9  2  0
  9 10  1  0
 10 11  1  0
 11 12  2  0
 12 13  1  0
 13 14  2  0
 14 15  1  0
 15 16  2  0
 15 17  1  0
 17 18  1  0
 18 19  2  0
 18 20  1  0
 20 21  1  0
 10 22  2  0
 22 23  1  0
  7 24  2  0
 24  3  1  0
 23  8  1  0
 16 11  1  0
 21 14  1  0
M  END
> <ChEMBL ID>
CHEMBL1304553

> <Standard Type>
Potency

> <Standard Relation>
'='

> <Standard Value>
5011.9

> <Standard Units>
nM

> <Document ChEMBL ID>
CHEMBL1201862

$$$$

     RDKit          2D

 31 34  0  0  0  0  0  0  0  0999 V2000
    2.5981  -12.6073    0.0000 C   0  0  0  0  0  0  0  0  0  0  0  0
    1.2990  -11.8573    0.0000 C   0  0  0  0  0  0  0  0  0  0  0  0
    1.2990  -10.3573    0.0000 O   0  0  0  0  0  0  0  0  0  0  0  0
    0.0000   -9.6073    0.0000 C   0  0  0  0  0  0  0  0  0  0  0  0
   -1.2990  -10.3573    0.0000 O   0  0  0  0  0  0  0  0  0  0  0  0
    0.0000   -8.1073    0.0000 N   0  0  0  0  0  0  0  0  0  0  0  0
   -1.2990   -7.3573    0.0000 C   0  0  0  0  0  0  0  0  0  0  0  0
   -1.2990   -5.8573    0.0000 C   0  0  0  0  0  0  0  0  0  0  0  0
   -0.0000   -5.1073    0.0000 C   0  0  0  0  0  0  0  0  0  0  0  0
   -0.0000   -3.6073    0.0000 N   0  0  0  0  0  0  0  0  0  0  0  0
    1.2135   -2.7256    0.0000 C   0  0  0  0  0  0  0  0  0  0  0  0
    0.7500   -1.2990    0.0000 C   0  0  0  0  0  0  0  0  0  0  0  0
    1.5000    0.0000    0.0000 C   0  0  0  0  0  0  0  0  0  0  0  0
    0.7500    1.2990    0.0000 C   0  0  0  0  0  0  0  0  0  0  0  0
   -0.7500    1.2990    0.0000 C   0  0  0  0  0  0  0  0  0  0  0  0
   -1.5000    0.0000    0.0000 C   0  0  0  0  0  0  0  0  0  0  0  0
   -3.0000    0.0000    0.0000 C   0  0  0  0  0  0  0  0  0  0  0  0
   -3.7500   -1.2990    0.0000 O   0  0  0  0  0  0  0  0  0  0  0  0
   -3.7500    1.2990    0.0000 N   0  0  0  0  0  0  0  0  0  0  0  0
   -5.2500    1.2990    0.0000 C   0  0  0  0  0  0  0  0  0  0  0  0
   -6.0000    2.5981    0.0000 C   0  0  0  0  0  0  0  0  0  0  0  0
   -7.5000    2.5981    0.0000 C   0  0  0  0  0  0  0  0  0  0  0  0
   -8.2500    1.2990    0.0000 C   0  0  0  0  0  0  0  0  0  0  0  0
   -7.5000    0.0000    0.0000 C   0  0  0  0  0  0  0  0  0  0  0  0
   -8.2500   -1.2990    0.0000 F   0  0  0  0  0  0  0  0  0  0  0  0
   -6.0000    0.0000    0.0000 C   0  0  0  0  0  0  0  0  0  0  0  0
   -0.7500   -1.2990    0.0000 C   0  0  0  0  0  0  0  0  0  0  0  0
   -1.2135   -2.7256    0.0000 C   0  0  0  0  0  0  0  0  0  0  0  0
   -2.6401   -3.1891    0.0000 O   0  0  0  0  0  0  0  0  0  0  0  0
    1.2990   -5.8573    0.0000 C   0  0  0  0  0  0  0  0  0  0  0  0
    1.2990   -7.3573    0.0000 C   0  0  0  0  0  0  0  0  0  0  0  0
  1  2  1  0
  2  3  1  0
  3  4  1  0
  4  5  2  0
  4  6  1  0
  6  7  1  0
  7  8  1  0
  8  9  1  0
  9 10  1  0
 10 11  1  0
 11 12  1  0
 12 13  2  0
 13 14  1  0
 14 15  2  0
 15 16  1  0
 16 17  1  0
 17 18  2  0
 17 19  1  0
 19 20  1  0
 20 21  2  0
 21 22  1  0
 22 23  2  0
 23 24  1  0
 24 25  1  0
 24 26  2  0
 16 27  2  0
 27 28  1  0
 28 29  2  0
  9 30  1  0
 30 31  1  0
 31  6  1  0
 28 10  1  0
 27 12  1  0
 26 20  1  0
M  END
> <ChEMBL ID>
CHEMBL1304992

> <Standard Type>
Potency

> <Standard Relation>
'='

> <Standard Value>
5011.9

> <Standard Units>
nM

> <Document ChEMBL ID>
CHEMBL1201862

$$$$

     RDKit          2D

 22 24  0  0  0  0  0  0  0  0999 V2000
    3.0000    0.0000    0.0000 C   0  0  0  0  0  0  0  0  0  0  0  0
    1.5000    0.0000    0.0000 C   0  0  0  0  0  0  0  0  0  0  0  0
    0.7500   -1.2990    0.0000 C   0  0  0  0  0  0  0  0  0  0  0  0
   -0.7500   -1.2990    0.0000 C   0  0  0  0  0  0  0  0  0  0  0  0
   -1.5000    0.0000    0.0000 C   0  0  0  0  0  0  0  0  0  0  0  0
   -0.7500    1.2990    0.0000 C   0  0  0  0  0  0  0  0  0  0  0  0
   -1.5000    2.5981    0.0000 N   0  0  0  0  0  0  0  0  0  0  0  0
   -0.7500    3.8971    0.0000 C   0  0  0  0  0  0  0  0  0  0  0  0
   -1.3601    5.2674    0.0000 N   0  0  0  0  0  0  0  0  0  0  0  0
   -0.2454    6.2711    0.0000 C   0  0  0  0  0  0  0  0  0  0  0  0
   -0.4022    7.7629    0.0000 O   0  0  0  0  0  0  0  0  0  0  0  0
    1.0537    5.5211    0.0000 C   0  0  0  0  0  0  0  0  0  0  0  0
    2.4240    6.1312    0.0000 C   0  0  0  0  0  0  0  0  0  0  0  0
    3.6375    5.2496    0.0000 C   0  0  0  0  0  0  0  0  0  0  0  0
    5.0078    5.8597    0.0000 C   0  0  0  0  0  0  0  0  0  0  0  0
    6.2213    4.9780    0.0000 C   0  0  0  0  0  0  0  0  0  0  0  0
    7.6479    5.4415    0.0000 C   0  0  0  0  0  0  0  0  0  0  0  0
    8.5296    4.2280    0.0000 C   0  0  0  0  0  0  0  0  0  0  0  0
    7.6479    3.0145    0.0000 C   0  0  0  0  0  0  0  0  0  0  0  0
    6.2213    3.4780    0.0000 O   0  0  0  0  0  0  0  0  0  0  0  0
    0.7418    4.0539    0.0000 S   0  0  0  0  0  0  0  0  0  0  0  0
    0.7500    1.2990    0.0000 C   0  0  0  0  0  0  0  0  0  0  0  0
  1  2  1  0
  2  3  2  0
  3  4  1  0
  4  5  2  0
  5  6  1  0
  6  7  1  0
  7  8  1  0
  8  9  2  0
  9 10  1  0
 10 11  2  0
 10 12  1  0
 12 13  2  0
 13 14  1  0
 14 15  2  0
 15 16  1  0
 16 17  2  0
 17 18  1  0
 18 19  2  0
 19 20  1  0
 12 21  1  0
  6 22  2  0
 22  2  1  0
 21  8  1  0
 20 16  1  0
M  END
> <ChEMBL ID>
CHEMBL1305014

> <Standard Type>
Potency

> <Standard Relation>
'='

> <Standard Value>
5011.9

> <Standard Units>
nM

> <Document ChEMBL ID>
CHEMBL1201862

$$$$

     RDKit          2D

 23 25  0  0  0  0  0  0  0  0999 V2000
    4.1791    8.6583    0.0000 C   0  0  0  0  0  0  0  0  0  0  0  0
    3.7156    7.2317    0.0000 C   0  0  0  0  0  0  0  0  0  0  0  0
    4.7193    6.1170    0.0000 O   0  0  0  0  0  0  0  0  0  0  0  0
    2.2484    6.9199    0.0000 N   0  0  0  0  0  0  0  0  0  0  0  0
    1.7849    5.4933    0.0000 C   0  0  0  0  0  0  0  0  0  0  0  0
    2.7886    4.3786    0.0000 C   0  0  0  0  0  0  0  0  0  0  0  0
    2.3250    2.9520    0.0000 C   0  0  0  0  0  0  0  0  0  0  0  0
    0.8578    2.6401    0.0000 C   0  0  0  0  0  0  0  0  0  0  0  0
    0.3943    1.2135    0.0000 C   0  0  0  0  0  0  0  0  0  0  0  0
    1.2760    0.0000    0.0000 N   0  0  0  0  0  0  0  0  0  0  0  0
    0.3943   -1.2135    0.0000 C   0  0  0  0  0  0  0  0  0  0  0  0
    0.7062   -2.6807    0.0000 C   0  0  0  0  0  0  0  0  0  0  0  0
   -0.4086   -3.6844    0.0000 C   0  0  0  0  0  0  0  0  0  0  0  0
   -0.0967   -5.1517    0.0000 Cl  0  0  0  0  0  0  0  0  0  0  0  0
   -1.8351   -3.2209    0.0000 C   0  0  0  0  0  0  0  0  0  0  0  0
   -2.9499   -4.2246    0.0000 N   0  0  0  0  0  4  0  0  0  0  0  0
   -4.3764   -3.7611    0.0000 O   0  0  0  0  0  0  0  0  0  0  0  0
   -2.6380   -5.6918    0.0000 O   0  0  0  0  0  1  0  0  0  0  0  0
   -2.1470   -1.7537    0.0000 C   0  0  0  0  0  0  0  0  0  0  0  0
   -1.0323   -0.7500    0.0000 C   0  0  0  0  0  0  0  0  0  0  0  0
   -1.0323    0.7500    0.0000 N   0  0  0  0  0  0  0  0  0  0  0  0
   -0.1459    3.7548    0.0000 C   0  0  0  0  0  0  0  0  0  0  0  0
    0.3177    5.1814    0.0000 C   0  0  0  0  0  0  0  0  0  0  0  0
  1  2  1  0
  2  3  2  0
  2  4  1  0
  4  5  1  0
  5  6  2  0
  6  7  1  0
  7  8  2  0
  8  9  1  0
  9 10  2  0
 10 11  1  0
 11 12  2  0
 12 13  1  0
 13 14  1  0
 13 15  2  0
 15 16  1  0
 16 17  2  0
 16 18  1  0
 15 19  1  0
 19 20  2  0
 20 21  1  0
  8 22  1  0
 22 23  2  0
 23  5  1  0
 21  9  1  0
 20 11  1  0
M  CHG  2  16   1  18  -1
M  END
> <ChEMBL ID>
CHEMBL1305833

> <Standard Type>
Potency

> <Standard Relation>
'='

> <Standard Value>
5011.9

> <Standard Units>
nM

> <Document ChEMBL ID>
CHEMBL1201862

$$$$

     RDKit          2D

 22 23  0  0  0  0  0  0  0  0999 V2000
    4.1181  -12.3171    0.0000 C   0  0  0  0  0  0  0  0  0  0  0  0
    2.9046  -11.4354    0.0000 C   0  0  0  0  0  0  0  0  0  0  0  0
    3.0613   -9.9436    0.0000 O   0  0  0  0  0  0  0  0  0  0  0  0
    1.8478   -9.0619    0.0000 C   0  0  0  0  0  0  0  0  0  0  0  0
    0.4775   -9.6721    0.0000 O   0  0  0  0  0  0  0  0  0  0  0  0
    2.0046   -7.5702    0.0000 C   0  0  0  0  0  0  0  0  0  0  0  0
    3.3037   -6.8202    0.0000 C   0  0  0  0  0  0  0  0  0  0  0  0
    4.6740   -7.4303    0.0000 C   0  0  0  0  0  0  0  0  0  0  0  0
    2.9918   -5.3529    0.0000 N   0  0  0  0  0  0  0  0  0  0  0  0
    1.5000   -5.1962    0.0000 C   0  0  0  0  0  0  0  0  0  0  0  0
    0.7500   -3.8971    0.0000 N   0  0  0  0  0  0  0  0  0  0  0  0
    1.5000   -2.5981    0.0000 N   0  0  0  0  0  0  0  0  0  0  0  0
    0.7500   -1.2990    0.0000 C   0  0  0  0  0  0  0  0  0  0  0  0
    1.5000    0.0000    0.0000 C   0  0  0  0  0  0  0  0  0  0  0  0
    0.7500    1.2990    0.0000 C   0  0  0  0  0  0  0  0  0  0  0  0
   -0.7500    1.2990    0.0000 C   0  0  0  0  0  0  0  0  0  0  0  0
   -1.5000    0.0000    0.0000 C   0  0  0  0  0  0  0  0  0  0  0  0
   -3.0000    0.0000    0.0000 O   0  0  0  0  0  0  0  0  0  0  0  0
   -3.7500    1.2990    0.0000 C   0  0  0  0  0  0  0  0  0  0  0  0
   -0.7500   -1.2990    0.0000 C   0  0  0  0  0  0  0  0  0  0  0  0
    0.8899   -6.5665    0.0000 C   0  0  0  0  0  0  0  0  0  0  0  0
   -0.5773   -6.8783    0.0000 C   0  0  0  0  0  0  0  0  0  0  0  0
  1  2  1  0
  2  3  1  0
  3  4  1  0
  4  5  2  0
  4  6  1  0
  6  7  2  0
  7  8  1  0
  7  9  1  0
  9 10  1  0
 10 11  1  0
 11 12  2  3
 12 13  1  0
 13 14  2  0
 14 15  1  0
 15 16  2  0
 16 17  1  0
 17 18  1  0
 18 19  1  0
 17 20  2  0
 10 21  2  0
 21 22  1  0
 21  6  1  0
 20 13  1  0
M  END
> <ChEMBL ID>
CHEMBL1306782

> <Standard Type>
Potency

> <Standard Relation>
'='

> <Standard Value>
5011.9

> <Standard Units>
nM

> <Document ChEMBL ID>
CHEMBL1201862

$$$$

     RDKit          2D

 36 40  0  0  0  0  0  0  0  0999 V2000
   -5.2500    3.8971    0.0000 C   0  0  0  0  0  0  0  0  0  0  0  0
   -3.7500    3.8971    0.0000 O   0  0  0  0  0  0  0  0  0  0  0  0
   -3.0000    2.5981    0.0000 C   0  0  0  0  0  0  0  0  0  0  0  0
   -3.7500    1.2990    0.0000 C   0  0  0  0  0  0  0  0  0  0  0  0
   -3.0000    0.0000    0.0000 C   0  0  0  0  0  0  0  0  0  0  0  0
   -3.7500   -1.2990    0.0000 C   0  0  0  0  0  0  0  0  0  0  0  0
   -3.0000   -2.5981    0.0000 C   0  0  0  0  0  0  0  0  0  0  0  0
   -3.7500   -3.8971    0.0000 C   0  0  0  0  0  0  0  0  0  0  0  0
   -5.2500   -3.8971    0.0000 C   0  0  0  0  0  0  0  0  0  0  0  0
   -6.1317   -5.1106    0.0000 N   0  0  0  0  0  0  0  0  0  0  0  0
   -7.5583   -4.6471    0.0000 N   0  0  0  0  0  0  0  0  0  0  0  0
   -7.5583   -3.1471    0.0000 N   0  0  0  0  0  0  0  0  0  0  0  0
   -6.1317   -2.6836    0.0000 N   0  0  0  0  0  0  0  0  0  0  0  0
   -5.6682   -1.2570    0.0000 C   0  0  0  0  0  0  0  0  0  0  0  0
   -6.6718   -0.1423    0.0000 C   0  0  0  0  0  0  0  0  0  0  0  0
   -6.2083    1.2843    0.0000 C   0  0  0  0  0  0  0  0  0  0  0  0
   -7.2120    2.3990    0.0000 C   0  0  0  0  0  0  0  0  0  0  0  0
   -8.6792    2.0871    0.0000 C   0  0  0  0  0  0  0  0  0  0  0  0
   -9.6829    3.2019    0.0000 F   0  0  0  0  0  0  0  0  0  0  0  0
   -9.1428    0.6606    0.0000 C   0  0  0  0  0  0  0  0  0  0  0  0
   -8.1391   -0.4542    0.0000 C   0  0  0  0  0  0  0  0  0  0  0  0
   -3.0000   -5.1962    0.0000 N   0  0  0  0  0  0  0  0  0  0  0  0
   -1.5042   -5.0841    0.0000 C   0  0  0  0  0  0  0  0  0  0  0  0
   -0.4839   -6.1836    0.0000 C   0  0  0  0  0  0  0  0  0  0  0  0
   -0.7075   -7.6669    0.0000 C   0  0  0  0  0  0  0  0  0  0  0  0
   -2.0065   -8.4169    0.0000 C   0  0  0  0  0  0  0  0  0  0  0  0
   -3.4028   -7.8689    0.0000 C   0  0  0  0  0  0  0  0  0  0  0  0
   -3.8450   -6.4355    0.0000 C   0  0  0  0  0  0  0  0  0  0  0  0
   -1.5000   -2.5981    0.0000 C   0  0  0  0  0  0  0  0  0  0  0  0
   -0.7500   -3.8971    0.0000 O   0  0  0  0  0  0  0  0  0  0  0  0
   -0.7500   -1.2990    0.0000 N   0  0  0  0  0  0  0  0  0  0  0  0
   -1.5000   -0.0000    0.0000 C   0  0  0  0  0  0  0  0  0  0  0  0
   -0.7500    1.2990    0.0000 C   0  0  0  0  0  0  0  0  0  0  0  0
   -1.5000    2.5981    0.0000 C   0  0  0  0  0  0  0  0  0  0  0  0
   -0.7500    3.8971    0.0000 O   0  0  0  0  0  0  0  0  0  0  0  0
    0.7500    3.8971    0.0000 C   0  0  0  0  0  0  0  0  0  0  0  0
  1  2  1  0
  2  3  1  0
  3  4  2  0
  4  5  1  0
  5  6  2  0
  6  7  1  0
  7  8  1  0
  8  9  1  0
  9 10  2  0
 10 11  1  0
 11 12  2  0
 12 13  1  0
 13 14  1  0
 14 15  1  0
 15 16  2  0
 16 17  1  0
 17 18  2  0
 18 19  1  0
 18 20  1  0
 20 21  2  0
  8 22  1  0
 22 23  1  0
 23 24  1  0
 24 25  1  0
 25 26  1  0
 26 27  1  0
 27 28  1  0
  7 29  2  0
 29 30  1  0
 29 31  1  0
 31 32  2  0
 32 33  1  0
 33 34  2  0
 34 35  1  0
 35 36  1  0
 34  3  1  0
 32  5  1  0
 13  9  1  0
 21 15  1  0
 28 22  1  0
M  END
> <ChEMBL ID>
CHEMBL1307165

> <Standard Type>
Potency

> <Standard Relation>
'='

> <Standard Value>
5011.9

> <Standard Units>
nM

> <Document ChEMBL ID>
CHEMBL1201862

$$$$

     RDKit          2D

 30 34  0  0  0  0  0  0  0  0999 V2000
   -5.2500   -9.0933    0.0000 O   0  0  0  0  0  0  0  0  0  0  0  0
   -3.7500   -9.0933    0.0000 N   0  0  0  0  0  4  0  0  0  0  0  0
   -3.0000  -10.3923    0.0000 O   0  0  0  0  0  1  0  0  0  0  0  0
   -3.0000   -7.7942    0.0000 C   0  0  0  0  0  0  0  0  0  0  0  0
   -3.7500   -6.4952    0.0000 C   0  0  0  0  0  0  0  0  0  0  0  0
   -5.2500   -6.4952    0.0000 N   0  0  0  0  0  0  0  0  0  0  0  0
   -6.0000   -5.1962    0.0000 C   0  0  0  0  0  0  0  0  0  0  0  0
   -7.5000   -5.1962    0.0000 C   0  0  0  0  0  0  0  0  0  0  0  0
   -8.2500   -3.8971    0.0000 C   0  0  0  0  0  0  0  0  0  0  0  0
   -9.7500   -3.8971    0.0000 C   0  0  0  0  0  0  0  0  0  0  0  0
  -10.5000   -5.1962    0.0000 C   0  0  0  0  0  0  0  0  0  0  0  0
   -9.7500   -6.4952    0.0000 C   0  0  0  0  0  0  0  0  0  0  0  0
   -8.2500   -6.4952    0.0000 C   0  0  0  0  0  0  0  0  0  0  0  0
   -3.0000   -5.1962    0.0000 C   0  0  0  0  0  0  0  0  0  0  0  0
   -1.5000   -5.1962    0.0000 C   0  0  0  0  0  0  0  0  0  0  0  0
   -0.7500   -3.8971    0.0000 N   0  0  0  0  0  0  0  0  0  0  0  0
    0.7500   -3.8971    0.0000 C   0  0  0  0  0  0  0  0  0  0  0  0
    1.5000   -2.5981    0.0000 C   0  0  0  0  0  0  0  0  0  0  0  0
    0.7500   -1.2990    0.0000 C   0  0  0  0  0  0  0  0  0  0  0  0
    1.5000    0.0000    0.0000 C   0  0  0  0  0  0  0  0  0  0  0  0
    0.7500    1.2990    0.0000 C   0  0  0  0  0  0  0  0  0  0  0  0
   -0.7500    1.2990    0.0000 C   0  0  0  0  0  0  0  0  0  0  0  0
   -1.5000    0.0000    0.0000 C   0  0  0  0  0  0  0  0  0  0  0  0
   -0.7500   -1.2990    0.0000 C   0  0  0  0  0  0  0  0  0  0  0  0
   -1.5000   -2.5981    0.0000 C   0  0  0  0  0  0  0  0  0  0  0  0
   -0.7500   -6.4952    0.0000 C   0  0  0  0  0  0  0  0  0  0  0  0
    0.7172   -6.8071    0.0000 N   0  0  0  0  0  0  0  0  0  0  0  0
    0.8740   -8.2988    0.0000 O   0  0  0  0  0  0  0  0  0  0  0  0
   -0.4963   -8.9089    0.0000 N   0  0  0  0  0  0  0  0  0  0  0  0
   -1.5000   -7.7942    0.0000 C   0  0  0  0  0  0  0  0  0  0  0  0
  1  2  2  0
  2  3  1  0
  2  4  1  0
  4  5  2  0
  5  6  1  0
  6  7  1  0
  7  8  1  0
  8  9  2  0
  9 10  1  0
 10 11  2  0
 11 12  1  0
 12 13  2  0
  5 14  1  0
 14 15  2  0
 15 16  1  0
 16 17  1  0
 17 18  1  0
 18 19  1  0
 19 20  2  0
 20 21  1  0
 21 22  2  0
 22 23  1  0
 23 24  2  0
 24 25  1  0
 15 26  1  0
 26 27  2  0
 27 28  1  0
 28 29  1  0
 29 30  2  0
 30  4  1  0
 13  8  1  0
 25 16  1  0
 30 26  1  0
 24 19  1  0
M  CHG  2   2   1   3  -1
M  END
> <ChEMBL ID>
CHEMBL1307463

> <Standard Type>
Potency

> <Standard Relation>
'='

> <Standard Value>
5011.9

> <Standard Units>
nM

> <Document ChEMBL ID>
CHEMBL1201862

$$$$

     RDKit          2D

 25 28  0  0  0  0  0  0  0  0999 V2000
   -6.2455   -5.5373    0.0000 C   0  0  0  0  0  0  0  0  0  0  0  0
   -5.2418   -6.6520    0.0000 C   0  0  0  0  0  0  0  0  0  0  0  0
   -5.5537   -8.1192    0.0000 N   0  0  0  0  0  0  0  0  0  0  0  0
   -4.2546   -8.8692    0.0000 N   0  0  0  0  0  0  0  0  0  0  0  0
   -4.0978  -10.3610    0.0000 C   0  0  0  0  0  0  0  0  0  0  0  0
   -5.3113  -11.2427    0.0000 C   0  0  0  0  0  0  0  0  0  0  0  0
   -5.1546  -12.7344    0.0000 C   0  0  0  0  0  0  0  0  0  0  0  0
   -3.7842  -13.3446    0.0000 C   0  0  0  0  0  0  0  0  0  0  0  0
   -2.5707  -12.4629    0.0000 C   0  0  0  0  0  0  0  0  0  0  0  0
   -2.7275  -10.9711    0.0000 C   0  0  0  0  0  0  0  0  0  0  0  0
   -3.1399   -7.8655    0.0000 C   0  0  0  0  0  0  0  0  0  0  0  0
   -1.6727   -8.1774    0.0000 N   0  0  0  0  0  0  0  0  0  0  0  0
   -3.7500   -6.4952    0.0000 C   0  0  0  0  0  0  0  0  0  0  0  0
   -3.0000   -5.1962    0.0000 N   0  0  0  0  0  0  0  0  0  0  0  0
   -1.5000   -5.1962    0.0000 N   0  0  0  0  0  0  0  0  0  0  0  0
   -0.7500   -3.8971    0.0000 C   0  0  0  0  0  0  0  0  0  0  0  0
    0.7500   -3.8971    0.0000 C   0  0  0  0  0  0  0  0  0  0  0  0
    1.5000   -2.5981    0.0000 C   0  0  0  0  0  0  0  0  0  0  0  0
    0.7500   -1.2990    0.0000 C   0  0  0  0  0  0  0  0  0  0  0  0
    1.5000    0.0000    0.0000 C   0  0  0  0  0  0  0  0  0  0  0  0
    0.7500    1.2990    0.0000 C   0  0  0  0  0  0  0  0  0  0  0  0
   -0.7500    1.2990    0.0000 C   0  0  0  0  0  0  0  0  0  0  0  0
   -1.5000    0.0000    0.0000 C   0  0  0  0  0  0  0  0  0  0  0  0
   -0.7500   -1.2990    0.0000 C   0  0  0  0  0  0  0  0  0  0  0  0
   -1.5000   -2.5981    0.0000 C   0  0  0  0  0  0  0  0  0  0  0  0
  1  2  1  0
  2  3  2  0
  3  4  1  0
  4  5  1  0
  5  6  2  0
  6  7  1  0
  7  8  2  0
  8  9  1  0
  9 10  2  0
  4 11  1  0
 11 12  1  0
 11 13  2  0
 13 14  1  0
 14 15  2  3
 15 16  1  0
 16 17  2  0
 17 18  1  0
 18 19  2  0
 19 20  1  0
 20 21  2  0
 21 22  1  0
 22 23  2  0
 23 24  1  0
 24 25  2  0
 13  2  1  0
 25 16  1  0
 10  5  1  0
 24 19  1  0
M  END
> <ChEMBL ID>
CHEMBL1307707

> <Standard Type>
Potency

> <Standard Relation>
'='

> <Standard Value>
5011.9

> <Standard Units>
nM

> <Document ChEMBL ID>
CHEMBL1201862

$$$$

     RDKit          2D

 23 25  0  0  0  0  0  0  0  0999 V2000
    0.4775  -12.2701    0.0000 C   0  0  0  0  0  0  0  0  0  0  0  0
    1.8478  -11.6600    0.0000 C   0  0  0  0  0  0  0  0  0  0  0  0
    2.0046  -10.1682    0.0000 C   0  0  0  0  0  0  0  0  0  0  0  0
    3.3037   -9.4182    0.0000 N   0  0  0  0  0  0  0  0  0  0  0  0
    2.9918   -7.9510    0.0000 N   0  0  0  0  0  0  0  0  0  0  0  0
    1.5000   -7.7942    0.0000 C   0  0  0  0  0  0  0  0  0  0  0  0
    0.7500   -6.4952    0.0000 N   0  0  0  0  0  0  0  0  0  0  0  0
    1.5000   -5.1962    0.0000 C   0  0  0  0  0  0  0  0  0  0  0  0
    3.0000   -5.1962    0.0000 O   0  0  0  0  0  0  0  0  0  0  0  0
    0.7500   -3.8971    0.0000 C   0  0  0  0  0  0  0  0  0  0  0  0
    1.5000   -2.5981    0.0000 S   0  0  0  0  0  0  0  0  0  0  0  0
    0.7500   -1.2990    0.0000 C   0  0  0  0  0  0  0  0  0  0  0  0
    1.5000    0.0000    0.0000 C   0  0  0  0  0  0  0  0  0  0  0  0
    0.7500    1.2990    0.0000 C   0  0  0  0  0  0  0  0  0  0  0  0
   -0.7500    1.2990    0.0000 C   0  0  0  0  0  0  0  0  0  0  0  0
   -1.5000    2.5981    0.0000 C   0  0  0  0  0  0  0  0  0  0  0  0
   -2.9918    2.7549    0.0000 C   0  0  0  0  0  0  0  0  0  0  0  0
   -3.3037    4.2221    0.0000 C   0  0  0  0  0  0  0  0  0  0  0  0
   -2.0046    4.9721    0.0000 C   0  0  0  0  0  0  0  0  0  0  0  0
   -0.8899    3.9684    0.0000 S   0  0  0  0  0  0  0  0  0  0  0  0
   -1.5000    0.0000    0.0000 N   0  0  0  0  0  0  0  0  0  0  0  0
   -0.7500   -1.2990    0.0000 N   0  0  0  0  0  0  0  0  0  0  0  0
    0.8899   -9.1645    0.0000 S   0  0  0  0  0  0  0  0  0  0  0  0
  1  2  1  0
  2  3  1  0
  3  4  2  0
  4  5  1  0
  5  6  2  0
  6  7  1  0
  7  8  1  0
  8  9  2  0
  8 10  1  0
 10 11  1  0
 11 12  1  0
 12 13  2  0
 13 14  1  0
 14 15  2  0
 15 16  1  0
 16 17  2  0
 17 18  1  0
 18 19  2  0
 19 20  1  0
 15 21  1  0
 21 22  2  0
  6 23  1  0
 23  3  1  0
 22 12  1  0
 20 16  1  0
M  END
> <ChEMBL ID>
CHEMBL1307806

> <Standard Type>
Potency

> <Standard Relation>
'='

> <Standard Value>
5011.9

> <Standard Units>
nM

> <Document ChEMBL ID>
CHEMBL1201862

$$$$

     RDKit          2D

 25 28  0  0  0  0  0  0  0  0999 V2000
    3.0000    0.0000    0.0000 C   0  0  0  0  0  0  0  0  0  0  0  0
    1.5000    0.0000    0.0000 C   0  0  0  0  0  0  0  0  0  0  0  0
    0.7500   -1.2990    0.0000 C   0  0  0  0  0  0  0  0  0  0  0  0
   -0.7500   -1.2990    0.0000 C   0  0  0  0  0  0  0  0  0  0  0  0
   -1.5000    0.0000    0.0000 C   0  0  0  0  0  0  0  0  0  0  0  0
   -0.7500    1.2990    0.0000 C   0  0  0  0  0  0  0  0  0  0  0  0
   -1.5000    2.5981    0.0000 N   0  0  0  0  0  0  0  0  0  0  0  0
   -0.7500    3.8971    0.0000 C   0  0  0  0  0  0  0  0  0  0  0  0
   -1.5000    5.1962    0.0000 C   0  0  0  0  0  0  0  0  0  0  0  0
   -3.0000    5.1962    0.0000 N   0  0  0  0  0  0  0  0  0  0  0  0
   -3.7500    6.4952    0.0000 C   0  0  0  0  0  0  0  0  0  0  0  0
   -5.2418    6.6520    0.0000 N   0  0  0  0  0  0  0  0  0  0  0  0
   -5.5537    8.1192    0.0000 C   0  0  0  0  0  0  0  0  0  0  0  0
   -6.9240    8.7293    0.0000 O   0  0  0  0  0  0  0  0  0  0  0  0
   -4.2546    8.8692    0.0000 C   0  0  0  0  0  0  0  0  0  0  0  0
   -4.0978   10.3610    0.0000 C   0  0  0  0  0  0  0  0  0  0  0  0
   -2.7275   10.9711    0.0000 C   0  0  0  0  0  0  0  0  0  0  0  0
   -2.5707   12.4629    0.0000 C   0  0  0  0  0  0  0  0  0  0  0  0
   -3.7842   13.3446    0.0000 C   0  0  0  0  0  0  0  0  0  0  0  0
   -5.1546   12.7344    0.0000 C   0  0  0  0  0  0  0  0  0  0  0  0
   -5.3113   11.2427    0.0000 C   0  0  0  0  0  0  0  0  0  0  0  0
   -3.1399    7.8655    0.0000 S   0  0  0  0  0  0  0  0  0  0  0  0
   -3.7500    3.8971    0.0000 C   0  0  0  0  0  0  0  0  0  0  0  0
   -3.0000    2.5981    0.0000 C   0  0  0  0  0  0  0  0  0  0  0  0
    0.7500    1.2990    0.0000 C   0  0  0  0  0  0  0  0  0  0  0  0
  1  2  1  0
  2  3  2  0
  3  4  1  0
  4  5  2  0
  5  6  1  0
  6  7  1  0
  7  8  1  0
  8  9  1  0
  9 10  1  0
 10 11  1  0
 11 12  2  0
 12 13  1  0
 13 14  2  0
 13 15  1  0
 15 16  2  3
 16 17  1  0
 17 18  1  0
 18 19  1  0
 19 20  1  0
 20 21  1  0
 15 22  1  0
 10 23  1  0
 23 24  1  0
  6 25  2  0
 25  2  1  0
 24  7  1  0
 22 11  1  0
 21 16  1  0
M  END
> <ChEMBL ID>
CHEMBL1307843

> <Standard Type>
Potency

> <Standard Relation>
'='

> <Standard Value>
5011.9

> <Standard Units>
nM

> <Document ChEMBL ID>
CHEMBL1201862

$$$$

     RDKit          2D

 25 27  0  0  0  0  0  0  0  0999 V2000
    7.2578   -4.5606    0.0000 C   0  0  0  0  0  0  0  0  0  0  0  0
    5.8875   -3.9505    0.0000 O   0  0  0  0  0  0  0  0  0  0  0  0
    4.6740   -4.8322    0.0000 C   0  0  0  0  0  0  0  0  0  0  0  0
    4.8308   -6.3240    0.0000 O   0  0  0  0  0  0  0  0  0  0  0  0
    3.3037   -4.2221    0.0000 C   0  0  0  0  0  0  0  0  0  0  0  0
    2.9918   -2.7549    0.0000 C   0  0  0  0  0  0  0  0  0  0  0  0
    3.9955   -1.6402    0.0000 C   0  0  0  0  0  0  0  0  0  0  0  0
    1.5000   -2.5981    0.0000 N   0  0  0  0  0  0  0  0  0  0  0  0
    0.7500   -1.2990    0.0000 C   0  0  0  0  0  0  0  0  0  0  0  0
    1.5000    0.0000    0.0000 C   0  0  0  0  0  0  0  0  0  0  0  0
    0.7500    1.2990    0.0000 C   0  0  0  0  0  0  0  0  0  0  0  0
   -0.7500    1.2990    0.0000 C   0  0  0  0  0  0  0  0  0  0  0  0
   -1.5000    2.5981    0.0000 O   0  0  0  0  0  0  0  0  0  0  0  0
   -0.7500    3.8971    0.0000 C   0  0  0  0  0  0  0  0  0  0  0  0
   -1.5000    0.0000    0.0000 C   0  0  0  0  0  0  0  0  0  0  0  0
   -0.7500   -1.2990    0.0000 C   0  0  0  0  0  0  0  0  0  0  0  0
    0.8899   -3.9684    0.0000 C   0  0  0  0  0  0  0  0  0  0  0  0
   -0.5773   -4.2803    0.0000 O   0  0  0  0  0  0  0  0  0  0  0  0
    2.0046   -4.9721    0.0000 C   0  0  0  0  0  0  0  0  0  0  0  0
    1.8478   -6.4639    0.0000 C   0  0  0  0  0  0  0  0  0  0  0  0
    0.4775   -7.0740    0.0000 C   0  0  0  0  0  0  0  0  0  0  0  0
    0.1656   -8.5412    0.0000 C   0  0  0  0  0  0  0  0  0  0  0  0
   -1.3261   -8.6980    0.0000 C   0  0  0  0  0  0  0  0  0  0  0  0
   -1.9363   -7.3277    0.0000 C   0  0  0  0  0  0  0  0  0  0  0  0
   -0.8215   -6.3240    0.0000 S   0  0  0  0  0  0  0  0  0  0  0  0
  1  2  1  0
  2  3  1  0
  3  4  2  0
  3  5  1  0
  5  6  2  0
  6  7  1  0
  6  8  1  0
  8  9  1  0
  9 10  2  0
 10 11  1  0
 11 12  2  0
 12 13  1  0
 13 14  1  0
 12 15  1  0
 15 16  2  0
  8 17  1  0
 17 18  2  0
 17 19  1  0
 19 20  2  0
 20 21  1  0
 21 22  2  0
 22 23  1  0
 23 24  2  0
 24 25  1  0
 19  5  1  0
 25 21  1  0
 16  9  1  0
M  END
> <ChEMBL ID>
CHEMBL1308166

> <Standard Type>
Potency

> <Standard Relation>
'='

> <Standard Value>
5011.9

> <Standard Units>
nM

> <Document ChEMBL ID>
CHEMBL1201862

$$$$

     RDKit          2D

 30 32  0  0  0  0  0  0  0  0999 V2000
    5.2500    1.2990    0.0000 C   0  0  0  0  0  0  0  0  0  0  0  0
    4.5000    0.0000    0.0000 N   0  0  0  0  0  0  0  0  0  0  0  0
    5.2500   -1.2990    0.0000 C   0  0  0  0  0  0  0  0  0  0  0  0
    3.0000    0.0000    0.0000 S   0  0  0  0  0  0  0  0  0  0  0  0
    3.0000   -1.5000    0.0000 O   0  0  0  0  0  0  0  0  0  0  0  0
    3.0000    1.5000    0.0000 O   0  0  0  0  0  0  0  0  0  0  0  0
    1.5000    0.0000    0.0000 C   0  0  0  0  0  0  0  0  0  0  0  0
    0.7500   -1.2990    0.0000 C   0  0  0  0  0  0  0  0  0  0  0  0
   -0.7500   -1.2990    0.0000 C   0  0  0  0  0  0  0  0  0  0  0  0
   -1.5000    0.0000    0.0000 C   0  0  0  0  0  0  0  0  0  0  0  0
   -3.0000    0.0000    0.0000 C   0  0  0  0  0  0  0  0  0  0  0  0
   -3.7500    1.2990    0.0000 O   0  0  0  0  0  0  0  0  0  0  0  0
   -3.7500   -1.2990    0.0000 O   0  0  0  0  0  0  0  0  0  0  0  0
   -5.2500   -1.2990    0.0000 C   0  0  0  0  0  0  0  0  0  0  0  0
   -6.0000    0.0000    0.0000 C   0  0  0  0  0  0  0  0  0  0  0  0
   -7.5000    0.0000    0.0000 O   0  0  0  0  0  0  0  0  0  0  0  0
   -8.2500   -1.2990    0.0000 C   0  0  0  0  0  0  0  0  0  0  0  0
   -9.7500   -1.2990    0.0000 C   0  0  0  0  0  0  0  0  0  0  0  0
  -10.5000    0.0000    0.0000 S   0  0  0  0  0  0  0  0  0  0  0  0
  -12.0000    0.0000    0.0000 C   0  0  0  0  0  0  0  0  0  0  0  0
  -12.7500    1.2990    0.0000 N   0  0  0  0  0  0  0  0  0  0  0  0
  -14.2500    1.2990    0.0000 C   0  0  0  0  0  0  0  0  0  0  0  0
  -15.0000    0.0000    0.0000 C   0  0  0  0  0  0  0  0  0  0  0  0
  -14.2500   -1.2990    0.0000 C   0  0  0  0  0  0  0  0  0  0  0  0
  -12.7500   -1.2990    0.0000 N   0  0  0  0  0  0  0  0  0  0  0  0
   -7.5000   -2.5981    0.0000 C   0  0  0  0  0  0  0  0  0  0  0  0
   -6.0000   -2.5981    0.0000 C   0  0  0  0  0  0  0  0  0  0  0  0
   -5.2500   -3.8971    0.0000 O   0  0  0  0  0  0  0  0  0  0  0  0
   -0.7500    1.2990    0.0000 C   0  0  0  0  0  0  0  0  0  0  0  0
    0.7500    1.2990    0.0000 C   0  0  0  0  0  0  0  0  0  0  0  0
  1  2  1  0
  2  3  1  0
  2  4  1  0
  4  5  2  0
  4  6  2  0
  4  7  1  0
  7  8  2  0
  8  9  1  0
  9 10  2  0
 10 11  1  0
 11 12  2  0
 11 13  1  0
 13 14  1  0
 14 15  2  0
 15 16  1  0
 16 17  1  0
 17 18  1  0
 18 19  1  0
 19 20  1  0
 20 21  2  0
 21 22  1  0
 22 23  2  0
 23 24  1  0
 24 25  2  0
 17 26  2  0
 26 27  1  0
 27 28  2  0
 10 29  1  0
 29 30  2  0
 30  7  1  0
 27 14  1  0
 25 20  1  0
M  END
> <ChEMBL ID>
CHEMBL1308730

> <Standard Type>
Potency

> <Standard Relation>
'='

> <Standard Value>
5011.9

> <Standard Units>
nM

> <Document ChEMBL ID>
CHEMBL1201862

$$$$

     RDKit          2D

 27 30  0  0  0  0  0  0  0  0999 V2000
    3.2222  -16.5748    0.0000 C   0  0  0  0  0  0  0  0  0  0  0  0
    1.8519  -15.9647    0.0000 C   0  0  0  0  0  0  0  0  0  0  0  0
    1.5400  -14.4975    0.0000 C   0  0  0  0  0  0  0  0  0  0  0  0
    0.0482  -14.3407    0.0000 C   0  0  0  0  0  0  0  0  0  0  0  0
   -0.7018  -13.0417    0.0000 C   0  0  0  0  0  0  0  0  0  0  0  0
   -2.1936  -12.8849    0.0000 N   0  0  0  0  0  0  0  0  0  0  0  0
   -2.5054  -11.4176    0.0000 N   0  0  0  0  0  0  0  0  0  0  0  0
   -1.2064  -10.6676    0.0000 C   0  0  0  0  0  0  0  0  0  0  0  0
   -1.0496   -9.1759    0.0000 S   0  0  0  0  0  0  0  0  0  0  0  0
    0.3207   -8.5658    0.0000 C   0  0  0  0  0  0  0  0  0  0  0  0
    0.4775   -7.0740    0.0000 C   0  0  0  0  0  0  0  0  0  0  0  0
   -0.7360   -6.1923    0.0000 O   0  0  0  0  0  0  0  0  0  0  0  0
    1.8478   -6.4639    0.0000 N   0  0  0  0  0  0  0  0  0  0  0  0
    2.0046   -4.9721    0.0000 C   0  0  0  0  0  0  0  0  0  0  0  0
    0.8899   -3.9684    0.0000 N   0  0  0  0  0  0  0  0  0  0  0  0
    1.5000   -2.5981    0.0000 C   0  0  0  0  0  0  0  0  0  0  0  0
    0.7500   -1.2990    0.0000 C   0  0  0  0  0  0  0  0  0  0  0  0
    1.5000    0.0000    0.0000 C   0  0  0  0  0  0  0  0  0  0  0  0
    0.7500    1.2990    0.0000 C   0  0  0  0  0  0  0  0  0  0  0  0
   -0.7500    1.2990    0.0000 C   0  0  0  0  0  0  0  0  0  0  0  0
   -1.5000    0.0000    0.0000 C   0  0  0  0  0  0  0  0  0  0  0  0
   -0.7500   -1.2990    0.0000 C   0  0  0  0  0  0  0  0  0  0  0  0
    2.9918   -2.7549    0.0000 C   0  0  0  0  0  0  0  0  0  0  0  0
    3.3037   -4.2221    0.0000 S   0  0  0  0  0  0  0  0  0  0  0  0
   -0.0917  -11.6713    0.0000 O   0  0  0  0  0  0  0  0  0  0  0  0
   -0.5619  -15.7110    0.0000 N   0  0  0  0  0  0  0  0  0  0  0  0
    0.5528  -16.7147    0.0000 O   0  0  0  0  0  0  0  0  0  0  0  0
  1  2  1  0
  2  3  2  0
  3  4  1  0
  4  5  1  0
  5  6  2  0
  6  7  1  0
  7  8  2  0
  8  9  1  0
  9 10  1  0
 10 11  1  0
 11 12  2  0
 11 13  1  0
 13 14  1  0
 14 15  2  0
 15 16  1  0
 16 17  1  0
 17 18  2  0
 18 19  1  0
 19 20  2  0
 20 21  1  0
 21 22  2  0
 16 23  2  0
 23 24  1  0
  8 25  1  0
  4 26  2  0
 26 27  1  0
 27  2  1  0
 25  5  1  0
 24 14  1  0
 22 17  1  0
M  END
> <ChEMBL ID>
CHEMBL1309253

> <Standard Type>
Potency

> <Standard Relation>
'='

> <Standard Value>
5011.9

> <Standard Units>
nM

> <Document ChEMBL ID>
CHEMBL1201862

$$$$

     RDKit          2D

 22 24  0  0  0  0  0  0  0  0999 V2000
   -6.9177    4.3013    0.0000 C   0  0  0  0  0  0  0  0  0  0  0  0
   -5.4912    4.7648    0.0000 C   0  0  0  0  0  0  0  0  0  0  0  0
   -4.3764    3.7611    0.0000 O   0  0  0  0  0  0  0  0  0  0  0  0
   -2.9499    4.2246    0.0000 C   0  0  0  0  0  0  0  0  0  0  0  0
   -2.6380    5.6918    0.0000 O   0  0  0  0  0  0  0  0  0  0  0  0
   -1.8351    3.2209    0.0000 C   0  0  0  0  0  0  0  0  0  0  0  0
   -0.4086    3.6844    0.0000 N   0  0  0  0  0  0  0  0  0  0  0  0
    0.7062    2.6807    0.0000 N   0  0  0  0  0  0  0  0  0  0  0  0
    0.3943    1.2135    0.0000 C   0  0  0  0  0  0  0  0  0  0  0  0
    1.2760    0.0000    0.0000 C   0  0  0  0  0  0  0  0  0  0  0  0
    0.3943   -1.2135    0.0000 C   0  0  0  0  0  0  0  0  0  0  0  0
    0.8578   -2.6401    0.0000 C   0  0  0  0  0  0  0  0  0  0  0  0
   -0.1459   -3.7548    0.0000 C   0  0  0  0  0  0  0  0  0  0  0  0
    0.3177   -5.1814    0.0000 C   0  0  0  0  0  0  0  0  0  0  0  0
    1.7849   -5.4933    0.0000 C   0  0  0  0  0  0  0  0  0  0  0  0
    2.2484   -6.9199    0.0000 Br  0  0  0  0  0  0  0  0  0  0  0  0
    2.7886   -4.3786    0.0000 C   0  0  0  0  0  0  0  0  0  0  0  0
    2.3250   -2.9520    0.0000 C   0  0  0  0  0  0  0  0  0  0  0  0
   -1.0323   -0.7500    0.0000 N   0  0  0  0  0  0  0  0  0  0  0  0
   -1.0323    0.7500    0.0000 N   0  0  0  0  0  0  0  0  0  0  0  0
   -2.1470    1.7537    0.0000 C   0  0  0  0  0  0  0  0  0  0  0  0
   -3.5736    1.2902    0.0000 C   0  0  0  0  0  0  0  0  0  0  0  0
  1  2  1  0
  2  3  1  0
  3  4  1  0
  4  5  2  0
  4  6  1  0
  6  7  1  0
  7  8  2  0
  8  9  1  0
  9 10  2  0
 10 11  1  0
 11 12  1  0
 12 13  2  0
 13 14  1  0
 14 15  2  0
 15 16  1  0
 15 17  1  0
 17 18  2  0
 11 19  2  0
 19 20  1  0
 20 21  1  0
 21 22  1  0
 21  6  2  0
 20  9  1  0
 18 12  1  0
M  END
> <ChEMBL ID>
CHEMBL1310403

> <Standard Type>
Potency

> <Standard Relation>
'='

> <Standard Value>
5011.9

> <Standard Units>
nM

> <Document ChEMBL ID>
CHEMBL1201862

$$$$

     RDKit          2D

 28 30  0  0  0  0  0  0  0  0999 V2000
   -9.1024  -15.3331    0.0000 C   0  0  0  0  0  0  0  0  0  0  0  0
   -7.6024  -15.3331    0.0000 C   0  0  0  0  0  0  0  0  0  0  0  0
   -6.8524  -14.0340    0.0000 C   0  0  0  0  0  0  0  0  0  0  0  0
   -5.3524  -14.0340    0.0000 C   0  0  0  0  0  0  0  0  0  0  0  0
   -4.6024  -12.7350    0.0000 C   0  0  0  0  0  0  0  0  0  0  0  0
   -3.1024  -12.7350    0.0000 C   0  0  0  0  0  0  0  0  0  0  0  0
   -2.3524  -11.4360    0.0000 C   0  0  0  0  0  0  0  0  0  0  0  0
   -3.1024  -10.1369    0.0000 O   0  0  0  0  0  0  0  0  0  0  0  0
   -0.8524  -11.4360    0.0000 N   0  0  0  0  0  0  0  0  0  0  0  0
   -0.1024  -10.1369    0.0000 C   0  0  0  0  0  0  0  0  0  0  0  0
    1.3894   -9.9801    0.0000 N   0  0  0  0  0  0  0  0  0  0  0  0
    1.7012   -8.5129    0.0000 C   0  0  0  0  0  0  0  0  0  0  0  0
    3.0715   -7.9028    0.0000 C   0  0  0  0  0  0  0  0  0  0  0  0
    0.4022   -7.7629    0.0000 C   0  0  0  0  0  0  0  0  0  0  0  0
    0.2454   -6.2711    0.0000 C   0  0  0  0  0  0  0  0  0  0  0  0
   -1.0537   -5.5211    0.0000 C   0  0  0  0  0  0  0  0  0  0  0  0
   -0.7418   -4.0539    0.0000 S   0  0  0  0  0  0  0  0  0  0  0  0
    0.7500   -3.8971    0.0000 C   0  0  0  0  0  0  0  0  0  0  0  0
    1.5000   -2.5981    0.0000 N   0  0  0  0  0  0  0  0  0  0  0  0
    0.7500   -1.2990    0.0000 C   0  0  0  0  0  0  0  0  0  0  0  0
    1.5000    0.0000    0.0000 C   0  0  0  0  0  0  0  0  0  0  0  0
    0.7500    1.2990    0.0000 C   0  0  0  0  0  0  0  0  0  0  0  0
   -0.7500    1.2990    0.0000 C   0  0  0  0  0  0  0  0  0  0  0  0
   -1.5000    2.5981    0.0000 Cl  0  0  0  0  0  0  0  0  0  0  0  0
   -1.5000    0.0000    0.0000 C   0  0  0  0  0  0  0  0  0  0  0  0
   -0.7500   -1.2990    0.0000 C   0  0  0  0  0  0  0  0  0  0  0  0
    1.3601   -5.2674    0.0000 N   0  0  0  0  0  0  0  0  0  0  0  0
   -0.7125   -8.7666    0.0000 S   0  0  0  0  0  0  0  0  0  0  0  0
  1  2  1  0
  2  3  1  0
  3  4  1  0
  4  5  1  0
  5  6  1  0
  6  7  1  0
  7  8  2  0
  7  9  1  0
  9 10  1  0
 10 11  2  0
 11 12  1  0
 12 13  1  0
 12 14  2  0
 14 15  1  0
 15 16  2  0
 16 17  1  0
 17 18  1  0
 18 19  1  0
 19 20  1  0
 20 21  2  0
 21 22  1  0
 22 23  2  0
 23 24  1  0
 23 25  1  0
 25 26  2  0
 18 27  2  0
 14 28  1  0
 28 10  1  0
 27 15  1  0
 26 20  1  0
M  END
> <ChEMBL ID>
CHEMBL1310606

> <Standard Type>
Potency

> <Standard Relation>
'='

> <Standard Value>
5011.9

> <Standard Units>
nM

> <Document ChEMBL ID>
CHEMBL1201862

$$$$

     RDKit          2D

 26 29  0  0  0  0  0  0  0  0999 V2000
   -6.2498  -13.9232    0.0000 C   0  0  0  0  0  0  0  0  0  0  0  0
   -4.8232  -13.4597    0.0000 C   0  0  0  0  0  0  0  0  0  0  0  0
   -3.7085  -14.4634    0.0000 O   0  0  0  0  0  0  0  0  0  0  0  0
   -4.5113  -11.9925    0.0000 C   0  0  0  0  0  0  0  0  0  0  0  0
   -5.6260  -10.9888    0.0000 C   0  0  0  0  0  0  0  0  0  0  0  0
   -5.3142   -9.5216    0.0000 C   0  0  0  0  0  0  0  0  0  0  0  0
   -3.8876   -9.0580    0.0000 C   0  0  0  0  0  0  0  0  0  0  0  0
   -3.5757   -7.5908    0.0000 N   0  0  0  0  0  0  0  0  0  0  0  0
   -2.1491   -7.1273    0.0000 C   0  0  0  0  0  0  0  0  0  0  0  0
   -1.8373   -5.6601    0.0000 C   0  0  0  0  0  0  0  0  0  0  0  0
   -2.9520   -4.6564    0.0000 N   0  0  0  0  0  0  0  0  0  0  0  0
   -2.6401   -3.1891    0.0000 C   0  0  0  0  0  0  0  0  0  0  0  0
   -3.7548   -2.1855    0.0000 O   0  0  0  0  0  0  0  0  0  0  0  0
   -1.2135   -2.7256    0.0000 C   0  0  0  0  0  0  0  0  0  0  0  0
   -0.0000   -3.6073    0.0000 N   0  0  0  0  0  0  0  0  0  0  0  0
    1.2135   -2.7256    0.0000 N   0  0  0  0  0  0  0  0  0  0  0  0
    0.7500   -1.2990    0.0000 C   0  0  0  0  0  0  0  0  0  0  0  0
    1.5000    0.0000    0.0000 C   0  0  0  0  0  0  0  0  0  0  0  0
    0.7500    1.2990    0.0000 C   0  0  0  0  0  0  0  0  0  0  0  0
   -0.7500    1.2990    0.0000 C   0  0  0  0  0  0  0  0  0  0  0  0
   -1.5000    0.0000    0.0000 C   0  0  0  0  0  0  0  0  0  0  0  0
   -0.7500   -1.2990    0.0000 C   0  0  0  0  0  0  0  0  0  0  0  0
   -4.3786   -5.1199    0.0000 C   0  0  0  0  0  0  0  0  0  0  0  0
   -4.6904   -6.5871    0.0000 C   0  0  0  0  0  0  0  0  0  0  0  0
   -2.7729  -10.0617    0.0000 C   0  0  0  0  0  0  0  0  0  0  0  0
   -3.0847  -11.5290    0.0000 C   0  0  0  0  0  0  0  0  0  0  0  0
  1  2  1  0
  2  3  2  0
  2  4  1  0
  4  5  2  0
  5  6  1  0
  6  7  2  0
  7  8  1  0
  8  9  1  0
  9 10  1  0
 10 11  1  0
 11 12  1  0
 12 13  2  0
 12 14  1  0
 14 15  1  0
 15 16  1  0
 16 17  2  0
 17 18  1  0
 18 19  2  0
 19 20  1  0
 20 21  2  0
 21 22  1  0
 11 23  1  0
 23 24  1  0
  7 25  1  0
 25 26  2  0
 26  4  1  0
 24  8  1  0
 22 14  2  0
 22 17  1  0
M  END
> <ChEMBL ID>
CHEMBL1310993

> <Standard Type>
Potency

> <Standard Relation>
'='

> <Standard Value>
5011.9

> <Standard Units>
nM

> <Document ChEMBL ID>
CHEMBL1201862

$$$$

     RDKit          2D

 27 29  0  0  0  0  0  0  0  0999 V2000
    3.7500   -1.2990    0.0000 C   0  0  0  0  0  0  0  0  0  0  0  0
    3.0000    0.0000    0.0000 O   0  0  0  0  0  0  0  0  0  0  0  0
    1.5000    0.0000    0.0000 C   0  0  0  0  0  0  0  0  0  0  0  0
    0.7500   -1.2990    0.0000 C   0  0  0  0  0  0  0  0  0  0  0  0
   -0.7500   -1.2990    0.0000 C   0  0  0  0  0  0  0  0  0  0  0  0
   -1.5000    0.0000    0.0000 C   0  0  0  0  0  0  0  0  0  0  0  0
   -3.0000    0.0000    0.0000 C   0  0  0  0  0  0  0  0  0  0  0  0
   -3.7500    1.2990    0.0000 O   0  0  0  0  0  0  0  0  0  0  0  0
   -3.7500   -1.2990    0.0000 O   0  0  0  0  0  0  0  0  0  0  0  0
   -5.2500   -1.2990    0.0000 N   0  0  0  0  0  0  0  0  0  0  0  0
   -6.0000   -2.5981    0.0000 C   0  0  0  0  0  0  0  0  0  0  0  0
   -7.5000   -2.5981    0.0000 C   0  0  0  0  0  0  0  0  0  0  0  0
   -8.2500   -3.8971    0.0000 C   0  0  0  0  0  0  0  0  0  0  0  0
   -7.5000   -5.1962    0.0000 N   0  0  0  0  0  0  0  0  0  0  0  0
   -8.2500   -6.4952    0.0000 C   0  0  0  0  0  0  0  0  0  0  0  0
   -9.7500   -6.4952    0.0000 C   0  0  0  0  0  0  0  0  0  0  0  0
  -10.5000   -7.7942    0.0000 C   0  0  0  0  0  0  0  0  0  0  0  0
   -9.7500   -9.0933    0.0000 C   0  0  0  0  0  0  0  0  0  0  0  0
  -10.5000  -10.3923    0.0000 N   0  0  0  0  0  4  0  0  0  0  0  0
  -12.0000  -10.3923    0.0000 O   0  0  0  0  0  0  0  0  0  0  0  0
   -9.7500  -11.6913    0.0000 O   0  0  0  0  0  1  0  0  0  0  0  0
   -8.2500   -9.0933    0.0000 C   0  0  0  0  0  0  0  0  0  0  0  0
   -7.5000   -7.7942    0.0000 C   0  0  0  0  0  0  0  0  0  0  0  0
   -6.0000   -5.1962    0.0000 C   0  0  0  0  0  0  0  0  0  0  0  0
   -5.2500   -3.8971    0.0000 C   0  0  0  0  0  0  0  0  0  0  0  0
   -0.7500    1.2990    0.0000 C   0  0  0  0  0  0  0  0  0  0  0  0
    0.7500    1.2990    0.0000 C   0  0  0  0  0  0  0  0  0  0  0  0
  1  2  1  0
  2  3  1  0
  3  4  2  0
  4  5  1  0
  5  6  2  0
  6  7  1  0
  7  8  2  0
  7  9  1  0
  9 10  1  0
 10 11  2  3
 11 12  1  0
 12 13  1  0
 13 14  1  0
 14 15  1  0
 15 16  2  0
 16 17  1  0
 17 18  2  0
 18 19  1  0
 19 20  2  0
 19 21  1  0
 18 22  1  0
 22 23  2  0
 14 24  1  0
 24 25  1  0
  6 26  1  0
 26 27  2  0
 27  3  1  0
 25 11  1  0
 23 15  1  0
M  CHG  2  19   1  21  -1
M  END
> <ChEMBL ID>
CHEMBL1311099

> <Standard Type>
Potency

> <Standard Relation>
'='

> <Standard Value>
5011.9

> <Standard Units>
nM

> <Document ChEMBL ID>
CHEMBL1201862

$$$$

     RDKit          2D

 24 26  0  0  0  0  0  0  0  0999 V2000
    3.0000   -1.5000    0.0000 C   0  0  0  0  0  0  0  0  0  0  0  0
    3.0000    0.0000    0.0000 C   0  0  0  0  0  0  0  0  0  0  0  0
    3.0000    1.5000    0.0000 C   0  0  0  0  0  0  0  0  0  0  0  0
    4.5000    0.0000    0.0000 C   0  0  0  0  0  0  0  0  0  0  0  0
    1.5000    0.0000    0.0000 C   0  0  0  0  0  0  0  0  0  0  0  0
    0.7500   -1.2990    0.0000 C   0  0  0  0  0  0  0  0  0  0  0  0
   -0.7500   -1.2990    0.0000 C   0  0  0  0  0  0  0  0  0  0  0  0
   -1.5000    0.0000    0.0000 C   0  0  0  0  0  0  0  0  0  0  0  0
   -3.0000    0.0000    0.0000 O   0  0  0  0  0  0  0  0  0  0  0  0
   -3.7500    1.2990    0.0000 C   0  0  0  0  0  0  0  0  0  0  0  0
   -3.0000    2.5981    0.0000 O   0  0  0  0  0  0  0  0  0  0  0  0
   -5.2500    1.2990    0.0000 C   0  0  0  0  0  0  0  0  0  0  0  0
   -6.0000    2.5981    0.0000 C   0  0  0  0  0  0  0  0  0  0  0  0
   -7.5000    2.5981    0.0000 C   0  0  0  0  0  0  0  0  0  0  0  0
   -8.2500    1.2990    0.0000 C   0  0  0  0  0  0  0  0  0  0  0  0
   -9.7500    1.2990    0.0000 N   0  0  0  0  0  0  0  0  0  0  0  0
  -10.6317    0.0855    0.0000 C   0  0  0  0  0  0  0  0  0  0  0  0
  -12.0583    0.5490    0.0000 N   0  0  0  0  0  0  0  0  0  0  0  0
  -12.0583    2.0490    0.0000 C   0  0  0  0  0  0  0  0  0  0  0  0
  -10.6317    2.5126    0.0000 N   0  0  0  0  0  0  0  0  0  0  0  0
   -7.5000    0.0000    0.0000 N   0  0  0  0  0  0  0  0  0  0  0  0
   -6.0000    0.0000    0.0000 C   0  0  0  0  0  0  0  0  0  0  0  0
   -0.7500    1.2990    0.0000 C   0  0  0  0  0  0  0  0  0  0  0  0
    0.7500    1.2990    0.0000 C   0  0  0  0  0  0  0  0  0  0  0  0
  1  2  1  0
  2  3  1  0
  2  4  1  0
  2  5  1  0
  5  6  2  0
  6  7  1  0
  7  8  2  0
  8  9  1  0
  9 10  1  0
 10 11  2  0
 10 12  1  0
 12 13  2  0
 13 14  1  0
 14 15  2  0
 15 16  1  0
 16 17  1  0
 17 18  2  0
 18 19  1  0
 19 20  2  0
 15 21  1  0
 21 22  2  0
  8 23  1  0
 23 24  2  0
 24  5  1  0
 22 12  1  0
 20 16  1  0
M  END
> <ChEMBL ID>
CHEMBL1311584

> <Standard Type>
Potency

> <Standard Relation>
'='

> <Standard Value>
5011.9

> <Standard Units>
nM

> <Document ChEMBL ID>
CHEMBL1201862

$$$$

     RDKit          2D

 24 27  0  0  0  0  0  0  0  0999 V2000
    4.4231  -10.3479    0.0000 C   0  0  0  0  0  0  0  0  0  0  0  0
    3.1240   -9.5979    0.0000 C   0  0  0  0  0  0  0  0  0  0  0  0
    1.7537  -10.2080    0.0000 C   0  0  0  0  0  0  0  0  0  0  0  0
    0.7500   -9.0933    0.0000 C   0  0  0  0  0  0  0  0  0  0  0  0
   -0.7500   -9.0933    0.0000 N   0  0  0  0  0  0  0  0  0  0  0  0
   -1.5000   -7.7942    0.0000 C   0  0  0  0  0  0  0  0  0  0  0  0
   -3.0000   -7.7942    0.0000 O   0  0  0  0  0  0  0  0  0  0  0  0
   -0.7500   -6.4952    0.0000 C   0  0  0  0  0  0  0  0  0  0  0  0
   -1.5000   -5.1962    0.0000 C   0  0  0  0  0  0  0  0  0  0  0  0
   -0.7500   -3.8971    0.0000 C   0  0  0  0  0  0  0  0  0  0  0  0
    0.7500   -3.8971    0.0000 C   0  0  0  0  0  0  0  0  0  0  0  0
    1.5000   -2.5981    0.0000 O   0  0  0  0  0  0  0  0  0  0  0  0
    0.7500   -1.2990    0.0000 C   0  0  0  0  0  0  0  0  0  0  0  0
    1.5000    0.0000    0.0000 C   0  0  0  0  0  0  0  0  0  0  0  0
    0.7500    1.2990    0.0000 C   0  0  0  0  0  0  0  0  0  0  0  0
   -0.7500    1.2990    0.0000 C   0  0  0  0  0  0  0  0  0  0  0  0
   -1.5000    0.0000    0.0000 C   0  0  0  0  0  0  0  0  0  0  0  0
   -0.7500   -1.2990    0.0000 C   0  0  0  0  0  0  0  0  0  0  0  0
   -1.5000   -2.5981    0.0000 C   0  0  0  0  0  0  0  0  0  0  0  0
   -3.0000   -2.5981    0.0000 O   0  0  0  0  0  0  0  0  0  0  0  0
    0.7500   -6.4952    0.0000 C   0  0  0  0  0  0  0  0  0  0  0  0
    1.5000   -5.1962    0.0000 N   0  0  0  0  0  0  0  0  0  0  0  0
    1.5000   -7.7942    0.0000 N   0  0  0  0  0  0  0  0  0  0  0  0
    2.9672   -8.1061    0.0000 O   0  0  0  0  0  0  0  0  0  0  0  0
  1  2  1  0
  2  3  2  0
  3  4  1  0
  4  5  2  0
  5  6  1  0
  6  7  2  0
  6  8  1  0
  8  9  2  0
  9 10  1  0
 10 11  2  0
 11 12  1  0
 12 13  1  0
 13 14  2  0
 14 15  1  0
 15 16  2  0
 16 17  1  0
 17 18  2  0
 18 19  1  0
 19 20  2  0
  8 21  1  0
 21 22  2  0
 21 23  1  0
 23 24  1  0
 24  2  1  0
 23  4  1  0
 19 10  1  0
 18 13  1  0
M  END
> <ChEMBL ID>
CHEMBL1313060

> <Standard Type>
Potency

> <Standard Relation>
'='

> <Standard Value>
5011.9

> <Standard Units>
nM

> <Document ChEMBL ID>
CHEMBL1201862

$$$$

     RDKit          2D

 25 28  0  0  0  0  0  0  0  0999 V2000
   -5.2500   -9.0933    0.0000 O   0  0  0  0  0  0  0  0  0  0  0  0
   -6.0000   -7.7942    0.0000 C   0  0  0  0  0  0  0  0  0  0  0  0
   -7.5000   -7.7942    0.0000 C   0  0  0  0  0  0  0  0  0  0  0  0
   -8.3817   -9.0078    0.0000 C   0  0  0  0  0  0  0  0  0  0  0  0
   -9.8083   -8.5442    0.0000 C   0  0  0  0  0  0  0  0  0  0  0  0
   -9.8083   -7.0442    0.0000 C   0  0  0  0  0  0  0  0  0  0  0  0
   -8.3817   -6.5807    0.0000 O   0  0  0  0  0  0  0  0  0  0  0  0
   -5.2500   -6.4952    0.0000 N   0  0  0  0  0  0  0  0  0  0  0  0
   -3.7500   -6.4952    0.0000 C   0  0  0  0  0  0  0  0  0  0  0  0
   -3.0000   -5.1962    0.0000 C   0  0  0  0  0  0  0  0  0  0  0  0
   -3.7500   -3.8971    0.0000 N   0  0  0  0  0  0  0  0  0  0  0  0
   -3.0000   -2.5981    0.0000 C   0  0  0  0  0  0  0  0  0  0  0  0
   -1.5000   -2.5981    0.0000 C   0  0  0  0  0  0  0  0  0  0  0  0
   -0.7500   -3.8971    0.0000 C   0  0  0  0  0  0  0  0  0  0  0  0
   -1.5000   -5.1962    0.0000 O   0  0  0  0  0  0  0  0  0  0  0  0
    0.7500   -3.8971    0.0000 C   0  0  0  0  0  0  0  0  0  0  0  0
    1.5000   -2.5981    0.0000 C   0  0  0  0  0  0  0  0  0  0  0  0
    0.7500   -1.2990    0.0000 C   0  0  0  0  0  0  0  0  0  0  0  0
    1.5000    0.0000    0.0000 C   0  0  0  0  0  0  0  0  0  0  0  0
    0.7500    1.2990    0.0000 C   0  0  0  0  0  0  0  0  0  0  0  0
   -0.7500    1.2990    0.0000 C   0  0  0  0  0  0  0  0  0  0  0  0
   -1.5000    0.0000    0.0000 C   0  0  0  0  0  0  0  0  0  0  0  0
   -0.7500   -1.2990    0.0000 C   0  0  0  0  0  0  0  0  0  0  0  0
   -5.2500   -3.8971    0.0000 C   0  0  0  0  0  0  0  0  0  0  0  0
   -6.0000   -5.1962    0.0000 C   0  0  0  0  0  0  0  0  0  0  0  0
  1  2  2  0
  2  3  1  0
  3  4  1  0
  4  5  1  0
  5  6  1  0
  6  7  1  0
  2  8  1  0
  8  9  1  0
  9 10  1  0
 10 11  1  0
 11 12  1  0
 12 13  1  0
 13 14  2  0
 14 15  1  0
 14 16  1  0
 16 17  2  0
 17 18  1  0
 18 19  2  0
 19 20  1  0
 20 21  2  0
 21 22  1  0
 22 23  2  0
 11 24  1  0
 24 25  1  0
  7  3  1  0
 25  8  1  0
 23 13  1  0
 23 18  1  0
M  END
> <ChEMBL ID>
CHEMBL1313926

> <Standard Type>
Potency

> <Standard Relation>
'='

> <Standard Value>
5011.9

> <Standard Units>
nM

> <Document ChEMBL ID>
CHEMBL1201862

$$$$

     RDKit          2D

 30 33  0  0  0  0  0  0  0  0999 V2000
    3.5130   15.8857    0.0000 C   0  0  0  0  0  0  0  0  0  0  0  0
    3.2011   14.4185    0.0000 C   0  0  0  0  0  0  0  0  0  0  0  0
    1.7745   13.9550    0.0000 O   0  0  0  0  0  0  0  0  0  0  0  0
    1.4627   12.4878    0.0000 C   0  0  0  0  0  0  0  0  0  0  0  0
    2.5774   11.4841    0.0000 C   0  0  0  0  0  0  0  0  0  0  0  0
    2.2655   10.0169    0.0000 C   0  0  0  0  0  0  0  0  0  0  0  0
    0.8389    9.5533    0.0000 C   0  0  0  0  0  0  0  0  0  0  0  0
    0.5271    8.0861    0.0000 N   0  0  0  0  0  0  0  0  0  0  0  0
   -0.8995    7.6226    0.0000 C   0  0  0  0  0  0  0  0  0  0  0  0
   -2.0143    8.6263    0.0000 O   0  0  0  0  0  0  0  0  0  0  0  0
   -1.2114    6.1554    0.0000 C   0  0  0  0  0  0  0  0  0  0  0  0
   -2.6380    5.6918    0.0000 C   0  0  0  0  0  0  0  0  0  0  0  0
   -2.9499    4.2246    0.0000 C   0  0  0  0  0  0  0  0  0  0  0  0
   -1.8351    3.2209    0.0000 C   0  0  0  0  0  0  0  0  0  0  0  0
   -2.1470    1.7537    0.0000 C   0  0  0  0  0  0  0  0  0  0  0  0
   -3.5736    1.2902    0.0000 S   0  0  0  0  0  0  0  0  0  0  0  0
   -4.6883    2.2939    0.0000 C   0  0  0  0  0  0  0  0  0  0  0  0
   -6.1149    1.8303    0.0000 C   0  0  0  0  0  0  0  0  0  0  0  0
   -7.2296    2.8340    0.0000 O   0  0  0  0  0  0  0  0  0  0  0  0
   -6.4268    0.3631    0.0000 O   0  0  0  0  0  0  0  0  0  0  0  0
   -1.0323    0.7500    0.0000 C   0  0  0  0  0  0  0  0  0  0  0  0
    0.3943    1.2135    0.0000 C   0  0  0  0  0  0  0  0  0  0  0  0
    0.7062    2.6807    0.0000 N   0  0  0  0  0  0  0  0  0  0  0  0
   -0.4086    3.6844    0.0000 C   0  0  0  0  0  0  0  0  0  0  0  0
   -0.0967    5.1517    0.0000 C   0  0  0  0  0  0  0  0  0  0  0  0
    1.2760    0.0000    0.0000 C   0  0  0  0  0  0  0  0  0  0  0  0
    0.3943   -1.2135    0.0000 C   0  0  0  0  0  0  0  0  0  0  0  0
   -1.0323   -0.7500    0.0000 C   0  0  0  0  0  0  0  0  0  0  0  0
   -0.2758   10.5570    0.0000 C   0  0  0  0  0  0  0  0  0  0  0  0
    0.0361   12.0242    0.0000 C   0  0  0  0  0  0  0  0  0  0  0  0
  1  2  1  0
  2  3  1  0
  3  4  1  0
  4  5  2  0
  5  6  1  0
  6  7  2  0
  7  8  1  0
  8  9  1  0
  9 10  2  0
  9 11  1  0
 11 12  2  0
 12 13  1  0
 13 14  2  0
 14 15  1  0
 15 16  1  0
 16 17  1  0
 17 18  1  0
 18 19  2  0
 18 20  1  0
 15 21  2  0
 21 22  1  0
 22 23  2  0
 23 24  1  0
 24 25  2  0
 22 26  1  0
 26 27  1  0
 27 28  1  0
  7 29  1  0
 29 30  2  0
 30  4  1  0
 25 11  1  0
 24 14  1  0
 28 21  1  0
M  END
> <ChEMBL ID>
CHEMBL1315392

> <Standard Type>
Potency

> <Standard Relation>
'='

> <Standard Value>
5011.9

> <Standard Units>
nM

> <Document ChEMBL ID>
CHEMBL1201862

$$$$

     RDKit          2D

 31 35  0  0  0  0  0  0  0  0999 V2000
   -6.9199   -4.5797    0.0000 C   0  0  0  0  0  0  0  0  0  0  0  0
   -5.4933   -4.1162    0.0000 O   0  0  0  0  0  0  0  0  0  0  0  0
   -5.1814   -2.6490    0.0000 C   0  0  0  0  0  0  0  0  0  0  0  0
   -6.2961   -1.6453    0.0000 C   0  0  0  0  0  0  0  0  0  0  0  0
   -5.9843   -0.1781    0.0000 C   0  0  0  0  0  0  0  0  0  0  0  0
   -4.5577    0.2855    0.0000 C   0  0  0  0  0  0  0  0  0  0  0  0
   -3.4430   -0.7182    0.0000 C   0  0  0  0  0  0  0  0  0  0  0  0
   -3.7548   -2.1855    0.0000 C   0  0  0  0  0  0  0  0  0  0  0  0
   -2.6401   -3.1891    0.0000 C   0  0  0  0  0  0  0  0  0  0  0  0
   -2.9520   -4.6564    0.0000 O   0  0  0  0  0  0  0  0  0  0  0  0
   -1.2135   -2.7256    0.0000 C   0  0  0  0  0  0  0  0  0  0  0  0
   -0.0000   -3.6073    0.0000 C   0  0  0  0  0  0  0  0  0  0  0  0
    0.0000   -5.1073    0.0000 N   0  0  0  0  0  0  0  0  0  0  0  0
    1.2135   -2.7256    0.0000 C   0  0  0  0  0  0  0  0  0  0  0  0
    2.6401   -3.1891    0.0000 C   0  0  0  0  0  0  0  0  0  0  0  0
    3.8536   -2.3075    0.0000 N   0  0  0  0  0  0  0  0  0  0  0  0
    5.0672   -3.1891    0.0000 C   0  0  0  0  0  0  0  0  0  0  0  0
    6.4937   -2.7256    0.0000 C   0  0  0  0  0  0  0  0  0  0  0  0
    7.6085   -3.7293    0.0000 C   0  0  0  0  0  0  0  0  0  0  0  0
    9.0350   -3.2658    0.0000 C   0  0  0  0  0  0  0  0  0  0  0  0
    9.3469   -1.7986    0.0000 C   0  0  0  0  0  0  0  0  0  0  0  0
    8.2322   -0.7949    0.0000 C   0  0  0  0  0  0  0  0  0  0  0  0
    6.8056   -1.2584    0.0000 C   0  0  0  0  0  0  0  0  0  0  0  0
    4.6036   -4.6157    0.0000 C   0  0  0  0  0  0  0  0  0  0  0  0
    3.1036   -4.6157    0.0000 S   0  0  0  0  0  0  0  0  0  0  0  0
    0.7500   -1.2990    0.0000 C   0  0  0  0  0  0  0  0  0  0  0  0
    1.5000    0.0000    0.0000 C   0  0  0  0  0  0  0  0  0  0  0  0
    0.7500    1.2990    0.0000 C   0  0  0  0  0  0  0  0  0  0  0  0
   -0.7500    1.2990    0.0000 C   0  0  0  0  0  0  0  0  0  0  0  0
   -1.5000    0.0000    0.0000 C   0  0  0  0  0  0  0  0  0  0  0  0
   -0.7500   -1.2990    0.0000 N   0  0  0  0  0  0  0  0  0  0  0  0
  1  2  1  0
  2  3  1  0
  3  4  2  0
  4  5  1  0
  5  6  2  0
  6  7  1  0
  7  8  2  0
  8  9  1  0
  9 10  2  0
  9 11  1  0
 11 12  2  0
 12 13  1  0
 12 14  1  0
 14 15  1  0
 15 16  2  0
 16 17  1  0
 17 18  1  0
 18 19  2  0
 19 20  1  0
 20 21  2  0
 21 22  1  0
 22 23  2  0
 17 24  2  0
 24 25  1  0
 14 26  2  0
 26 27  1  0
 27 28  2  0
 28 29  1  0
 29 30  2  0
 30 31  1  0
  8  3  1  0
 31 11  1  0
 25 15  1  0
 31 26  1  0
 23 18  1  0
M  END
> <ChEMBL ID>
CHEMBL1315533

> <Standard Type>
Potency

> <Standard Relation>
'='

> <Standard Value>
5011.9

> <Standard Units>
nM

> <Document ChEMBL ID>
CHEMBL1201862

$$$$

     RDKit          2D

 32 35  0  0  0  0  0  0  0  0999 V2000
    5.3736  -10.0604    0.0000 C   0  0  0  0  0  0  0  0  0  0  0  0
    3.9063  -10.3723    0.0000 C   0  0  0  0  0  0  0  0  0  0  0  0
    2.9026   -9.2576    0.0000 C   0  0  0  0  0  0  0  0  0  0  0  0
    1.4354   -9.5695    0.0000 N   0  0  0  0  0  0  0  0  0  0  0  0
    0.3207   -8.5658    0.0000 C   0  0  0  0  0  0  0  0  0  0  0  0
    0.4775   -7.0740    0.0000 S   0  0  0  0  0  0  0  0  0  0  0  0
    1.8478   -6.4639    0.0000 C   0  0  0  0  0  0  0  0  0  0  0  0
    2.0046   -4.9721    0.0000 C   0  0  0  0  0  0  0  0  0  0  0  0
    0.8899   -3.9684    0.0000 N   0  0  0  0  0  0  0  0  0  0  0  0
    1.5000   -2.5981    0.0000 C   0  0  0  0  0  0  0  0  0  0  0  0
    0.7500   -1.2990    0.0000 C   0  0  0  0  0  0  0  0  0  0  0  0
    1.5000    0.0000    0.0000 C   0  0  0  0  0  0  0  0  0  0  0  0
    0.7500    1.2990    0.0000 C   0  0  0  0  0  0  0  0  0  0  0  0
   -0.7500    1.2990    0.0000 C   0  0  0  0  0  0  0  0  0  0  0  0
   -1.5000    2.5981    0.0000 O   0  0  0  0  0  0  0  0  0  0  0  0
   -0.7500    3.8971    0.0000 C   0  0  0  0  0  0  0  0  0  0  0  0
   -1.5000    0.0000    0.0000 C   0  0  0  0  0  0  0  0  0  0  0  0
   -0.7500   -1.2990    0.0000 C   0  0  0  0  0  0  0  0  0  0  0  0
   -1.5000   -2.5981    0.0000 O   0  0  0  0  0  0  0  0  0  0  0  0
   -3.0000   -2.5981    0.0000 C   0  0  0  0  0  0  0  0  0  0  0  0
    2.9918   -2.7549    0.0000 N   0  0  0  0  0  0  0  0  0  0  0  0
    3.3037   -4.2221    0.0000 O   0  0  0  0  0  0  0  0  0  0  0  0
   -0.9783   -9.3158    0.0000 N   0  0  0  0  0  0  0  0  0  0  0  0
   -0.6665  -10.7830    0.0000 N   0  0  0  0  0  0  0  0  0  0  0  0
    0.8253  -10.9398    0.0000 C   0  0  0  0  0  0  0  0  0  0  0  0
    1.5753  -12.2388    0.0000 C   0  0  0  0  0  0  0  0  0  0  0  0
    0.8253  -13.5379    0.0000 C   0  0  0  0  0  0  0  0  0  0  0  0
    1.5753  -14.8369    0.0000 C   0  0  0  0  0  0  0  0  0  0  0  0
    3.0753  -14.8369    0.0000 C   0  0  0  0  0  0  0  0  0  0  0  0
    3.8253  -16.1359    0.0000 Cl  0  0  0  0  0  0  0  0  0  0  0  0
    3.8253  -13.5379    0.0000 C   0  0  0  0  0  0  0  0  0  0  0  0
    3.0753  -12.2388    0.0000 C   0  0  0  0  0  0  0  0  0  0  0  0
  1  2  1  0
  2  3  1  0
  3  4  1  0
  4  5  1  0
  5  6  1  0
  6  7  1  0
  7  8  1  0
  8  9  2  0
  9 10  1  0
 10 11  1  0
 11 12  2  0
 12 13  1  0
 13 14  2  0
 14 15  1  0
 15 16  1  0
 14 17  1  0
 17 18  2  0
 18 19  1  0
 19 20  1  0
 10 21  2  0
 21 22  1  0
  5 23  2  0
 23 24  1  0
 24 25  2  0
 25 26  1  0
 26 27  2  0
 27 28  1  0
 28 29  2  0
 29 30  1  0
 29 31  1  0
 31 32  2  0
 25  4  1  0
 32 26  1  0
 22  8  1  0
 18 11  1  0
M  END
> <ChEMBL ID>
CHEMBL1315871

> <Standard Type>
Potency

> <Standard Relation>
'='

> <Standard Value>
5011.9

> <Standard Units>
nM

> <Document ChEMBL ID>
CHEMBL1201862

$$$$

     RDKit          2D

 34 38  0  0  0  0  0  0  0  0999 V2000
    0.5271    8.0861    0.0000 O   0  0  0  0  0  0  0  0  0  0  0  0
    1.6418    7.0824    0.0000 C   0  0  0  0  0  0  0  0  0  0  0  0
    1.3299    5.6152    0.0000 C   0  0  0  0  0  0  0  0  0  0  0  0
   -0.0967    5.1517    0.0000 N   0  0  0  0  0  0  0  0  0  0  0  0
   -1.2114    6.1554    0.0000 C   0  0  0  0  0  0  0  0  0  0  0  0
   -2.6380    5.6918    0.0000 C   0  0  0  0  0  0  0  0  0  0  0  0
   -3.7527    6.6955    0.0000 S   0  0  0  0  0  0  0  0  0  0  0  0
   -2.7490    7.8102    0.0000 O   0  0  0  0  0  0  0  0  0  0  0  0
   -4.7564    5.5808    0.0000 O   0  0  0  0  0  0  0  0  0  0  0  0
   -4.8674    7.6992    0.0000 C   0  0  0  0  0  0  0  0  0  0  0  0
   -4.5556    9.1664    0.0000 C   0  0  0  0  0  0  0  0  0  0  0  0
   -5.6703   10.1701    0.0000 C   0  0  0  0  0  0  0  0  0  0  0  0
   -7.0969    9.7066    0.0000 C   0  0  0  0  0  0  0  0  0  0  0  0
   -7.4087    8.2394    0.0000 C   0  0  0  0  0  0  0  0  0  0  0  0
   -6.2940    7.2357    0.0000 C   0  0  0  0  0  0  0  0  0  0  0  0
   -2.9499    4.2246    0.0000 C   0  0  0  0  0  0  0  0  0  0  0  0
   -4.3764    3.7611    0.0000 O   0  0  0  0  0  0  0  0  0  0  0  0
   -1.8351    3.2209    0.0000 C   0  0  0  0  0  0  0  0  0  0  0  0
   -2.1470    1.7537    0.0000 C   0  0  0  0  0  0  0  0  0  0  0  0
   -1.0323    0.7500    0.0000 C   0  0  0  0  0  0  0  0  0  0  0  0
    0.3943    1.2135    0.0000 C   0  0  0  0  0  0  0  0  0  0  0  0
    0.7062    2.6807    0.0000 C   0  0  0  0  0  0  0  0  0  0  0  0
   -0.4086    3.6844    0.0000 C   0  0  0  0  0  0  0  0  0  0  0  0
    1.2760    0.0000    0.0000 O   0  0  0  0  0  0  0  0  0  0  0  0
    0.3943   -1.2135    0.0000 C   0  0  0  0  0  0  0  0  0  0  0  0
   -1.0323   -0.7500    0.0000 O   0  0  0  0  0  0  0  0  0  0  0  0
    3.0684    7.5459    0.0000 N   0  0  0  0  0  0  0  0  0  0  0  0
    3.3802    9.0132    0.0000 C   0  0  0  0  0  0  0  0  0  0  0  0
    4.8068    9.4767    0.0000 C   0  0  0  0  0  0  0  0  0  0  0  0
    5.1187   10.9439    0.0000 C   0  0  0  0  0  0  0  0  0  0  0  0
    4.0040   11.9476    0.0000 C   0  0  0  0  0  0  0  0  0  0  0  0
    4.3158   13.4148    0.0000 Cl  0  0  0  0  0  0  0  0  0  0  0  0
    2.5774   11.4841    0.0000 C   0  0  0  0  0  0  0  0  0  0  0  0
    2.2655   10.0169    0.0000 C   0  0  0  0  0  0  0  0  0  0  0  0
  1  2  2  0
  2  3  1  0
  3  4  1  0
  4  5  1  0
  5  6  2  0
  6  7  1  0
  7  8  2  0
  7  9  2  0
  7 10  1  0
 10 11  2  0
 11 12  1  0
 12 13  2  0
 13 14  1  0
 14 15  2  0
  6 16  1  0
 16 17  2  0
 16 18  1  0
 18 19  2  0
 19 20  1  0
 20 21  2  0
 21 22  1  0
 22 23  2  0
 21 24  1  0
 24 25  1  0
 25 26  1  0
  2 27  1  0
 27 28  1  0
 28 29  2  0
 29 30  1  0
 30 31  2  0
 31 32  1  0
 31 33  1  0
 33 34  2  0
 23  4  1  0
 34 28  1  0
 15 10  1  0
 23 18  1  0
 26 20  1  0
M  END
> <ChEMBL ID>
CHEMBL1317469

> <Standard Type>
Potency

> <Standard Relation>
'='

> <Standard Value>
5011.9

> <Standard Units>
nM

> <Document ChEMBL ID>
CHEMBL1201862

$$$$

     RDKit          2D

 33 36  0  0  0  0  0  0  0  0999 V2000
    6.0000  -10.3923    0.0000 C   0  0  0  0  0  0  0  0  0  0  0  0
    5.2500   -9.0933    0.0000 O   0  0  0  0  0  0  0  0  0  0  0  0
    3.7500   -9.0933    0.0000 C   0  0  0  0  0  0  0  0  0  0  0  0
    3.0000  -10.3923    0.0000 C   0  0  0  0  0  0  0  0  0  0  0  0
    1.5000  -10.3923    0.0000 C   0  0  0  0  0  0  0  0  0  0  0  0
    0.7500   -9.0933    0.0000 C   0  0  0  0  0  0  0  0  0  0  0  0
    1.5000   -7.7942    0.0000 C   0  0  0  0  0  0  0  0  0  0  0  0
    0.7500   -6.4952    0.0000 C   0  0  0  0  0  0  0  0  0  0  0  0
    1.5000   -5.1962    0.0000 C   0  0  0  0  0  0  0  0  0  0  0  0
    0.7500   -3.8971    0.0000 C   0  0  0  0  0  0  0  0  0  0  0  0
   -0.7500   -3.8971    0.0000 O   0  0  0  0  0  0  0  0  0  0  0  0
    1.5000   -2.5981    0.0000 N   0  0  0  0  0  0  0  0  0  0  0  0
    0.7500   -1.2990    0.0000 C   0  0  0  0  0  0  0  0  0  0  0  0
    1.5000    0.0000    0.0000 C   0  0  0  0  0  0  0  0  0  0  0  0
    0.7500    1.2990    0.0000 C   0  0  0  0  0  0  0  0  0  0  0  0
   -0.7500    1.2990    0.0000 C   0  0  0  0  0  0  0  0  0  0  0  0
   -1.5000    2.5981    0.0000 N   0  0  0  0  0  0  0  0  0  0  0  0
   -3.0000    2.5981    0.0000 C   0  0  0  0  0  0  0  0  0  0  0  0
   -3.7500    3.8971    0.0000 N   0  0  0  0  0  0  0  0  0  0  0  0
   -3.0000    5.1962    0.0000 C   0  0  0  0  0  0  0  0  0  0  0  0
   -3.7500    6.4952    0.0000 C   0  0  0  0  0  0  0  0  0  0  0  0
   -5.2500    6.4952    0.0000 N   0  0  0  0  0  0  0  0  0  0  0  0
   -6.0000    7.7942    0.0000 C   0  0  0  0  0  0  0  0  0  0  0  0
   -6.0000    5.1962    0.0000 C   0  0  0  0  0  0  0  0  0  0  0  0
   -5.2500    3.8971    0.0000 C   0  0  0  0  0  0  0  0  0  0  0  0
   -3.7500    1.2990    0.0000 C   0  0  0  0  0  0  0  0  0  0  0  0
   -3.0000    0.0000    0.0000 C   0  0  0  0  0  0  0  0  0  0  0  0
   -3.7500   -1.2990    0.0000 C   0  0  0  0  0  0  0  0  0  0  0  0
   -1.5000    0.0000    0.0000 C   0  0  0  0  0  0  0  0  0  0  0  0
   -0.7500   -1.2990    0.0000 C   0  0  0  0  0  0  0  0  0  0  0  0
    3.0000   -7.7942    0.0000 C   0  0  0  0  0  0  0  0  0  0  0  0
    3.7500   -6.4952    0.0000 O   0  0  0  0  0  0  0  0  0  0  0  0
    5.2500   -6.4952    0.0000 C   0  0  0  0  0  0  0  0  0  0  0  0
  1  2  1  0
  2  3  1  0
  3  4  2  0
  4  5  1  0
  5  6  2  0
  6  7  1  0
  7  8  1  0
  8  9  2  0
  9 10  1  0
 10 11  2  0
 10 12  1  0
 12 13  1  0
 13 14  2  0
 14 15  1  0
 15 16  2  0
 16 17  1  0
 17 18  2  0
 18 19  1  0
 19 20  1  0
 20 21  1  0
 21 22  1  0
 22 23  1  0
 22 24  1  0
 24 25  1  0
 18 26  1  0
 26 27  2  0
 27 28  1  0
 27 29  1  0
 29 30  2  0
  7 31  2  0
 31 32  1  0
 32 33  1  0
 31  3  1  0
 30 13  1  0
 29 16  1  0
 25 19  1  0
M  END
> <ChEMBL ID>
CHEMBL1317831

> <Standard Type>
Potency

> <Standard Relation>
'='

> <Standard Value>
5011.9

> <Standard Units>
nM

> <Document ChEMBL ID>
CHEMBL1201862

$$$$

     RDKit          2D

 31 35  0  0  0  0  0  0  0  0999 V2000
    9.1754   -8.5196    0.0000 C   0  0  0  0  0  0  0  0  0  0  0  0
    8.4844   -7.1882    0.0000 C   0  0  0  0  0  0  0  0  0  0  0  0
    6.9859   -7.1209    0.0000 N   0  0  0  0  0  0  0  0  0  0  0  0
    6.2950   -5.7895    0.0000 C   0  0  0  0  0  0  0  0  0  0  0  0
    7.1025   -4.5254    0.0000 O   0  0  0  0  0  0  0  0  0  0  0  0
    4.7965   -5.7222    0.0000 C   0  0  0  0  0  0  0  0  0  0  0  0
    3.8613   -6.8950    0.0000 C   0  0  0  0  0  0  0  0  0  0  0  0
    2.4569   -6.3679    0.0000 C   0  0  0  0  0  0  0  0  0  0  0  0
    2.5242   -4.8694    0.0000 C   0  0  0  0  0  0  0  0  0  0  0  0
    1.3515   -3.9342    0.0000 N   0  0  0  0  0  0  0  0  0  0  0  0
    1.6852   -2.4718    0.0000 C   0  0  0  0  0  0  0  0  0  0  0  0
    0.7500   -1.2990    0.0000 C   0  0  0  0  0  0  0  0  0  0  0  0
    1.5000    0.0000    0.0000 C   0  0  0  0  0  0  0  0  0  0  0  0
    0.7500    1.2990    0.0000 C   0  0  0  0  0  0  0  0  0  0  0  0
   -0.7500    1.2990    0.0000 C   0  0  0  0  0  0  0  0  0  0  0  0
   -1.5000    0.0000    0.0000 C   0  0  0  0  0  0  0  0  0  0  0  0
   -0.7500   -1.2990    0.0000 C   0  0  0  0  0  0  0  0  0  0  0  0
   -1.6852   -2.4718    0.0000 O   0  0  0  0  0  0  0  0  0  0  0  0
   -1.3515   -3.9342    0.0000 C   0  0  0  0  0  0  0  0  0  0  0  0
   -2.5908   -4.7792    0.0000 N   0  0  0  0  0  0  0  0  0  0  0  0
   -2.4787   -6.2750    0.0000 C   0  0  0  0  0  0  0  0  0  0  0  0
   -1.1273   -6.9258    0.0000 C   0  0  0  0  0  0  0  0  0  0  0  0
    0.1121   -6.0808    0.0000 C   0  0  0  0  0  0  0  0  0  0  0  0
    0.0000   -4.5850    0.0000 C   0  0  0  0  0  0  0  0  0  0  0  0
    3.9701   -4.4704    0.0000 S   0  0  0  0  0  0  0  0  0  0  0  0
    9.2920   -5.9241    0.0000 C   0  0  0  0  0  0  0  0  0  0  0  0
   10.7904   -5.9914    0.0000 C   0  0  0  0  0  0  0  0  0  0  0  0
   11.5980   -4.7273    0.0000 C   0  0  0  0  0  0  0  0  0  0  0  0
   10.9070   -3.3959    0.0000 C   0  0  0  0  0  0  0  0  0  0  0  0
    9.4085   -3.3286    0.0000 C   0  0  0  0  0  0  0  0  0  0  0  0
    8.6010   -4.5927    0.0000 C   0  0  0  0  0  0  0  0  0  0  0  0
  1  2  1  0
  2  3  1  0
  3  4  1  0
  4  5  2  0
  4  6  1  0
  6  7  2  0
  7  8  1  0
  8  9  2  0
  9 10  1  0
 10 11  1  0
 11 12  1  0
 12 13  2  0
 13 14  1  0
 14 15  2  0
 15 16  1  0
 16 17  2  0
 17 18  1  0
 18 19  1  0
 19 20  2  0
 20 21  1  0
 21 22  2  0
 22 23  1  0
 23 24  2  0
  9 25  1  0
  2 26  1  0
 26 27  2  0
 27 28  1  0
 28 29  2  0
 29 30  1  0
 30 31  2  0
 25  6  1  0
 31 26  1  0
 24 10  1  0
 17 12  1  0
 24 19  1  0
M  END
> <ChEMBL ID>
CHEMBL1317991

> <Standard Type>
Potency

> <Standard Relation>
'='

> <Standard Value>
5011.9

> <Standard Units>
nM

> <Document ChEMBL ID>
CHEMBL1201862

$$$$

     RDKit          2D

 26 29  0  0  0  0  0  0  0  0999 V2000
   -8.2500   -1.2990    0.0000 C   0  0  0  0  0  0  0  0  0  0  0  0
   -7.5000   -0.0000    0.0000 C   0  0  0  0  0  0  0  0  0  0  0  0
   -8.2500    1.2990    0.0000 C   0  0  0  0  0  0  0  0  0  0  0  0
   -7.5000    2.5981    0.0000 C   0  0  0  0  0  0  0  0  0  0  0  0
   -6.0000    2.5981    0.0000 C   0  0  0  0  0  0  0  0  0  0  0  0
   -5.2500    1.2990    0.0000 C   0  0  0  0  0  0  0  0  0  0  0  0
   -6.0000   -0.0000    0.0000 N   0  0  0  0  0  0  0  0  0  0  0  0
   -5.2500   -1.2990    0.0000 C   0  0  0  0  0  0  0  0  0  0  0  0
   -6.0000   -2.5981    0.0000 O   0  0  0  0  0  0  0  0  0  0  0  0
   -3.7500   -1.2990    0.0000 C   0  0  0  0  0  0  0  0  0  0  0  0
   -3.0000   -2.5981    0.0000 S   0  0  0  0  0  0  0  0  0  0  0  0
   -1.5000   -2.5981    0.0000 C   0  0  0  0  0  0  0  0  0  0  0  0
   -0.7500   -1.2990    0.0000 C   0  0  0  0  0  0  0  0  0  0  0  0
    0.7500   -1.2990    0.0000 C   0  0  0  0  0  0  0  0  0  0  0  0
    1.5000   -2.5981    0.0000 N   0  0  0  0  0  0  0  0  0  0  0  0
    0.7500   -3.8971    0.0000 C   0  0  0  0  0  0  0  0  0  0  0  0
    1.5000   -5.1962    0.0000 C   0  0  0  0  0  0  0  0  0  0  0  0
    0.7500   -6.4952    0.0000 C   0  0  0  0  0  0  0  0  0  0  0  0
    1.5000   -7.7942    0.0000 Cl  0  0  0  0  0  0  0  0  0  0  0  0
   -0.7500   -6.4952    0.0000 C   0  0  0  0  0  0  0  0  0  0  0  0
   -1.5000   -5.1962    0.0000 C   0  0  0  0  0  0  0  0  0  0  0  0
   -0.7500   -3.8971    0.0000 C   0  0  0  0  0  0  0  0  0  0  0  0
    1.5000    0.0000    0.0000 C   0  0  0  0  0  0  0  0  0  0  0  0
    0.7500    1.2990    0.0000 C   0  0  0  0  0  0  0  0  0  0  0  0
   -0.7500    1.2990    0.0000 C   0  0  0  0  0  0  0  0  0  0  0  0
   -1.5000    0.0000    0.0000 C   0  0  0  0  0  0  0  0  0  0  0  0
  1  2  1  0
  2  3  1  0
  3  4  1  0
  4  5  1  0
  5  6  1  0
  6  7  1  0
  7  8  1  0
  8  9  2  0
  8 10  1  0
 10 11  1  0
 11 12  1  0
 12 13  2  0
 13 14  1  0
 14 15  2  0
 15 16  1  0
 16 17  2  0
 17 18  1  0
 18 19  1  0
 18 20  2  0
 20 21  1  0
 21 22  2  0
 14 23  1  0
 23 24  1  0
 24 25  1  0
 25 26  1  0
  7  2  1  0
 22 12  1  0
 26 13  1  0
 22 16  1  0
M  END
> <ChEMBL ID>
CHEMBL1318397

> <Standard Type>
Potency

> <Standard Relation>
'='

> <Standard Value>
5011.9

> <Standard Units>
nM

> <Document ChEMBL ID>
CHEMBL1201862

$$$$

     RDKit          2D

 28 31  0  0  0  0  0  0  0  0999 V2000
    3.5260   -1.2990    0.0000 C   0  0  0  0  0  0  0  0  0  0  0  0
    2.7760    0.0000    0.0000 C   0  0  0  0  0  0  0  0  0  0  0  0
    1.2760    0.0000    0.0000 C   0  0  0  0  0  0  0  0  0  0  0  0
    0.3943    1.2135    0.0000 C   0  0  0  0  0  0  0  0  0  0  0  0
   -1.0323    0.7500    0.0000 C   0  0  0  0  0  0  0  0  0  0  0  0
   -1.0323   -0.7500    0.0000 C   0  0  0  0  0  0  0  0  0  0  0  0
   -2.4589   -1.2135    0.0000 C   0  0  0  0  0  0  0  0  0  0  0  0
   -3.3405    0.0000    0.0000 C   0  0  0  0  0  0  0  0  0  0  0  0
   -4.8405    0.0000    0.0000 C   0  0  0  0  0  0  0  0  0  0  0  0
   -5.5905    1.2990    0.0000 O   0  0  0  0  0  0  0  0  0  0  0  0
   -5.5905   -1.2990    0.0000 O   0  0  0  0  0  0  0  0  0  0  0  0
   -7.0905   -1.2990    0.0000 C   0  0  0  0  0  0  0  0  0  0  0  0
   -2.4589    1.2135    0.0000 N   0  0  0  0  0  0  0  0  0  0  0  0
   -2.9224    2.6401    0.0000 C   0  0  0  0  0  0  0  0  0  0  0  0
   -1.9187    3.7548    0.0000 C   0  0  0  0  0  0  0  0  0  0  0  0
   -2.2306    5.2220    0.0000 N   0  0  0  0  0  0  0  0  0  0  0  0
   -0.9315    5.9720    0.0000 C   0  0  0  0  0  0  0  0  0  0  0  0
   -0.7747    7.4638    0.0000 C   0  0  0  0  0  0  0  0  0  0  0  0
    0.5956    8.0739    0.0000 C   0  0  0  0  0  0  0  0  0  0  0  0
    0.7524    9.5657    0.0000 C   0  0  0  0  0  0  0  0  0  0  0  0
   -0.4612   10.4474    0.0000 C   0  0  0  0  0  0  0  0  0  0  0  0
   -0.3044   11.9392    0.0000 C   0  0  0  0  0  0  0  0  0  0  0  0
   -1.8315    9.8373    0.0000 C   0  0  0  0  0  0  0  0  0  0  0  0
   -1.9883    8.3455    0.0000 C   0  0  0  0  0  0  0  0  0  0  0  0
    0.1832    4.9684    0.0000 O   0  0  0  0  0  0  0  0  0  0  0  0
   -0.4269    3.5980    0.0000 C   0  0  0  0  0  0  0  0  0  0  0  0
    0.3231    2.2990    0.0000 C   0  0  0  0  0  0  0  0  0  0  0  0
    0.3943   -1.2135    0.0000 S   0  0  0  0  0  0  0  0  0  0  0  0
  1  2  1  0
  2  3  1  0
  3  4  2  0
  4  5  1  0
  5  6  2  0
  6  7  1  0
  7  8  2  0
  8  9  1  0
  9 10  2  0
  9 11  1  0
 11 12  1  0
  8 13  1  0
 13 14  1  0
 14 15  1  0
 15 16  1  0
 16 17  2  0
 17 18  1  0
 18 19  2  0
 19 20  1  0
 20 21  2  0
 21 22  1  0
 21 23  1  0
 23 24  2  0
 17 25  1  0
 25 26  1  0
 26 27  1  0
  6 28  1  0
 28  3  1  0
 13  5  1  0
 26 15  2  0
 24 18  1  0
M  END
> <ChEMBL ID>
CHEMBL1318427

> <Standard Type>
Potency

> <Standard Relation>
'='

> <Standard Value>
5011.9

> <Standard Units>
nM

> <Document ChEMBL ID>
CHEMBL1201862

$$$$

     RDKit          2D

 20 21  0  0  0  0  0  0  0  0999 V2000
    0.4022  -10.3610    0.0000 C   0  0  0  0  0  0  0  0  0  0  0  0
    0.2454   -8.8692    0.0000 C   0  0  0  0  0  0  0  0  0  0  0  0
    1.3601   -7.8655    0.0000 C   0  0  0  0  0  0  0  0  0  0  0  0
    0.7500   -6.4952    0.0000 C   0  0  0  0  0  0  0  0  0  0  0  0
    1.5000   -5.1962    0.0000 C   0  0  0  0  0  0  0  0  0  0  0  0
    3.0000   -5.1962    0.0000 O   0  0  0  0  0  0  0  0  0  0  0  0
    0.7500   -3.8971    0.0000 C   0  0  0  0  0  0  0  0  0  0  0  0
    1.5000   -2.5981    0.0000 O   0  0  0  0  0  0  0  0  0  0  0  0
    0.7500   -1.2990    0.0000 C   0  0  0  0  0  0  0  0  0  0  0  0
    1.5000    0.0000    0.0000 C   0  0  0  0  0  0  0  0  0  0  0  0
    0.7500    1.2990    0.0000 C   0  0  0  0  0  0  0  0  0  0  0  0
   -0.7500    1.2990    0.0000 C   0  0  0  0  0  0  0  0  0  0  0  0
   -1.5000    2.5981    0.0000 F   0  0  0  0  0  0  0  0  0  0  0  0
   -1.5000    0.0000    0.0000 C   0  0  0  0  0  0  0  0  0  0  0  0
   -0.7500   -1.2990    0.0000 C   0  0  0  0  0  0  0  0  0  0  0  0
   -1.5000   -2.5981    0.0000 Br  0  0  0  0  0  0  0  0  0  0  0  0
   -0.7418   -6.6520    0.0000 C   0  0  0  0  0  0  0  0  0  0  0  0
   -1.7455   -5.5373    0.0000 C   0  0  0  0  0  0  0  0  0  0  0  0
   -1.0537   -8.1192    0.0000 N   0  0  0  0  0  0  0  0  0  0  0  0
   -2.4240   -8.7293    0.0000 C   0  0  0  0  0  0  0  0  0  0  0  0
  1  2  1  0
  2  3  2  0
  3  4  1  0
  4  5  1  0
  5  6  2  0
  5  7  1  0
  7  8  1  0
  8  9  1  0
  9 10  2  0
 10 11  1  0
 11 12  2  0
 12 13  1  0
 12 14  1  0
 14 15  2  0
 15 16  1  0
  4 17  2  0
 17 18  1  0
 17 19  1  0
 19 20  1  0
 19  2  1  0
 15  9  1  0
M  END
> <ChEMBL ID>
CHEMBL1319090

> <Standard Type>
Potency

> <Standard Relation>
'='

> <Standard Value>
5011.9

> <Standard Units>
nM

> <Document ChEMBL ID>
CHEMBL1201862

$$$$

     RDKit          2D

 20 20  0  0  0  0  0  0  0  0999 V2000
    7.5000   -0.0000    0.0000 C   0  0  0  0  0  0  0  0  0  0  0  0
    6.0000    0.0000    0.0000 O   0  0  0  0  0  0  0  0  0  0  0  0
    5.2500   -1.2990    0.0000 C   0  0  0  0  0  0  0  0  0  0  0  0
    6.0000   -2.5981    0.0000 O   0  0  0  0  0  0  0  0  0  0  0  0
    3.7500   -1.2990    0.0000 C   0  0  0  0  0  0  0  0  0  0  0  0
    3.0000    0.0000    0.0000 S   0  0  0  0  0  0  0  0  0  0  0  0
    1.5000    0.0000    0.0000 C   0  0  0  0  0  0  0  0  0  0  0  0
    0.7500   -1.2990    0.0000 C   0  0  0  0  0  0  0  0  0  0  0  0
   -0.7500   -1.2990    0.0000 C   0  0  0  0  0  0  0  0  0  0  0  0
   -1.5000    0.0000    0.0000 C   0  0  0  0  0  0  0  0  0  0  0  0
   -3.0000    0.0000    0.0000 C   0  0  0  0  0  0  0  0  0  0  0  0
   -4.5000    0.0000    0.0000 N   0  0  0  0  0  0  0  0  0  0  0  0
   -0.7500    1.2990    0.0000 C   0  0  0  0  0  0  0  0  0  0  0  0
   -1.5000    2.5981    0.0000 S   0  0  0  0  0  0  0  0  0  0  0  0
   -0.7500    3.8971    0.0000 C   0  0  0  0  0  0  0  0  0  0  0  0
   -1.5000    5.1962    0.0000 C   0  0  0  0  0  0  0  0  0  0  0  0
   -0.7500    6.4952    0.0000 O   0  0  0  0  0  0  0  0  0  0  0  0
   -3.0000    5.1962    0.0000 O   0  0  0  0  0  0  0  0  0  0  0  0
   -3.7500    6.4952    0.0000 C   0  0  0  0  0  0  0  0  0  0  0  0
    0.7500    1.2990    0.0000 C   0  0  0  0  0  0  0  0  0  0  0  0
  1  2  1  0
  2  3  1  0
  3  4  2  0
  3  5  1  0
  5  6  1  0
  6  7  1  0
  7  8  2  0
  8  9  1  0
  9 10  2  0
 10 11  1  0
 11 12  3  0
 10 13  1  0
 13 14  1  0
 14 15  1  0
 15 16  1  0
 16 17  2  0
 16 18  1  0
 18 19  1  0
 13 20  2  0
 20  7  1  0
M  END
> <ChEMBL ID>
CHEMBL1319243

> <Standard Type>
Potency

> <Standard Relation>
'='

> <Standard Value>
5011.9

> <Standard Units>
nM

> <Document ChEMBL ID>
CHEMBL1201862

$$$$

     RDKit          2D

 20 22  0  0  0  0  0  0  0  0999 V2000
    3.0000    0.0000    0.0000 C   0  0  0  0  0  0  0  0  0  0  0  0
    1.5000    0.0000    0.0000 C   0  0  0  0  0  0  0  0  0  0  0  0
    0.7500   -1.2990    0.0000 C   0  0  0  0  0  0  0  0  0  0  0  0
   -0.7500   -1.2990    0.0000 C   0  0  0  0  0  0  0  0  0  0  0  0
   -1.5000    0.0000    0.0000 C   0  0  0  0  0  0  0  0  0  0  0  0
   -2.9672    0.3119    0.0000 N   0  0  0  0  0  0  0  0  0  0  0  0
   -3.1240    1.8037    0.0000 C   0  0  0  0  0  0  0  0  0  0  0  0
   -4.4231    2.5537    0.0000 C   0  0  0  0  0  0  0  0  0  0  0  0
   -4.4231    4.0537    0.0000 C   0  0  0  0  0  0  0  0  0  0  0  0
   -4.4231    5.5537    0.0000 N   0  0  0  0  0  0  0  0  0  0  0  0
   -5.7221    1.8037    0.0000 C   0  0  0  0  0  0  0  0  0  0  0  0
   -7.0211    2.5537    0.0000 C   0  0  0  0  0  0  0  0  0  0  0  0
   -7.0211    4.0537    0.0000 C   0  0  0  0  0  0  0  0  0  0  0  0
   -8.3202    4.8037    0.0000 C   0  0  0  0  0  0  0  0  0  0  0  0
   -9.6192    4.0537    0.0000 C   0  0  0  0  0  0  0  0  0  0  0  0
   -9.6192    2.5537    0.0000 N   0  0  0  0  0  0  0  0  0  0  0  0
   -8.3202    1.8037    0.0000 C   0  0  0  0  0  0  0  0  0  0  0  0
   -1.7537    2.4138    0.0000 S   0  0  0  0  0  0  0  0  0  0  0  0
   -0.7500    1.2990    0.0000 C   0  0  0  0  0  0  0  0  0  0  0  0
    0.7500    1.2990    0.0000 C   0  0  0  0  0  0  0  0  0  0  0  0
  1  2  1  0
  2  3  1  0
  3  4  1  0
  4  5  1  0
  5  6  1  0
  6  7  2  0
  7  8  1  0
  8  9  1  0
  9 10  3  0
  8 11  2  0
 11 12  1  0
 12 13  2  0
 13 14  1  0
 14 15  2  0
 15 16  1  0
 16 17  2  0
  7 18  1  0
 18 19  1  0
 19 20  1  0
 20  2  1  0
 19  5  2  0
 17 12  1  0
M  END
> <ChEMBL ID>
CHEMBL1319384

> <Standard Type>
Potency

> <Standard Relation>
'='

> <Standard Value>
5011.9

> <Standard Units>
nM

> <Document ChEMBL ID>
CHEMBL1201862

$$$$

     RDKit          2D

 24 26  0  0  0  0  0  0  0  0999 V2000
   -6.7850   11.1738    0.0000 C   0  0  0  0  0  0  0  0  0  0  0  0
   -7.0969    9.7066    0.0000 O   0  0  0  0  0  0  0  0  0  0  0  0
   -5.9821    8.7029    0.0000 C   0  0  0  0  0  0  0  0  0  0  0  0
   -4.5556    9.1664    0.0000 C   0  0  0  0  0  0  0  0  0  0  0  0
   -3.4408    8.1628    0.0000 C   0  0  0  0  0  0  0  0  0  0  0  0
   -2.0143    8.6263    0.0000 O   0  0  0  0  0  0  0  0  0  0  0  0
   -3.7527    6.6955    0.0000 C   0  0  0  0  0  0  0  0  0  0  0  0
   -2.6380    5.6918    0.0000 C   0  0  0  0  0  0  0  0  0  0  0  0
   -2.9499    4.2246    0.0000 O   0  0  0  0  0  0  0  0  0  0  0  0
   -1.2114    6.1554    0.0000 C   0  0  0  0  0  0  0  0  0  0  0  0
   -0.0967    5.1517    0.0000 C   0  0  0  0  0  0  0  0  0  0  0  0
   -0.4086    3.6844    0.0000 C   0  0  0  0  0  0  0  0  0  0  0  0
   -1.8351    3.2209    0.0000 C   0  0  0  0  0  0  0  0  0  0  0  0
   -2.1470    1.7537    0.0000 C   0  0  0  0  0  0  0  0  0  0  0  0
   -1.0323    0.7500    0.0000 C   0  0  0  0  0  0  0  0  0  0  0  0
    0.3943    1.2135    0.0000 C   0  0  0  0  0  0  0  0  0  0  0  0
    0.7062    2.6807    0.0000 C   0  0  0  0  0  0  0  0  0  0  0  0
    1.2760    0.0000    0.0000 O   0  0  0  0  0  0  0  0  0  0  0  0
    0.3943   -1.2135    0.0000 C   0  0  0  0  0  0  0  0  0  0  0  0
   -1.0323   -0.7500    0.0000 O   0  0  0  0  0  0  0  0  0  0  0  0
   -5.1793    6.2320    0.0000 C   0  0  0  0  0  0  0  0  0  0  0  0
   -5.4912    4.7648    0.0000 O   0  0  0  0  0  0  0  0  0  0  0  0
   -6.9177    4.3013    0.0000 C   0  0  0  0  0  0  0  0  0  0  0  0
   -6.2940    7.2357    0.0000 C   0  0  0  0  0  0  0  0  0  0  0  0
  1  2  1  0
  2  3  1  0
  3  4  2  0
  4  5  1  0
  5  6  1  0
  5  7  2  0
  7  8  1  0
  8  9  2  0
  8 10  1  0
 10 11  2  0
 11 12  1  0
 12 13  2  0
 13 14  1  0
 14 15  2  0
 15 16  1  0
 16 17  2  0
 16 18  1  0
 18 19  1  0
 19 20  1  0
  7 21  1  0
 21 22  1  0
 22 23  1  0
 21 24  2  0
 24  3  1  0
 17 12  1  0
 20 15  1  0
M  END
> <ChEMBL ID>
CHEMBL1320141

> <Standard Type>
Potency

> <Standard Relation>
'='

> <Standard Value>
5011.9

> <Standard Units>
nM

> <Document ChEMBL ID>
CHEMBL1201862

$$$$

     RDKit          2D

 32 37  0  0  0  0  0  0  0  0999 V2000
    6.2244   -6.5239    0.0000 C   0  0  0  0  0  0  0  0  0  0  0  0
    5.0109   -5.6422    0.0000 O   0  0  0  0  0  0  0  0  0  0  0  0
    3.6406   -6.2523    0.0000 C   0  0  0  0  0  0  0  0  0  0  0  0
    3.4838   -7.7441    0.0000 C   0  0  0  0  0  0  0  0  0  0  0  0
    2.1135   -8.3542    0.0000 C   0  0  0  0  0  0  0  0  0  0  0  0
    0.8999   -7.4725    0.0000 C   0  0  0  0  0  0  0  0  0  0  0  0
    1.0567   -5.9808    0.0000 C   0  0  0  0  0  0  0  0  0  0  0  0
   -0.1568   -5.0991    0.0000 C   0  0  0  0  0  0  0  0  0  0  0  0
   -0.0000   -3.6073    0.0000 C   0  0  0  0  0  0  0  0  0  0  0  0
    1.2135   -2.7256    0.0000 C   0  0  0  0  0  0  0  0  0  0  0  0
    2.6401   -3.1891    0.0000 O   0  0  0  0  0  0  0  0  0  0  0  0
    0.7500   -1.2990    0.0000 C   0  0  0  0  0  0  0  0  0  0  0  0
    1.5000    0.0000    0.0000 C   0  0  0  0  0  0  0  0  0  0  0  0
    0.7500    1.2990    0.0000 C   0  0  0  0  0  0  0  0  0  0  0  0
   -0.7500    1.2990    0.0000 C   0  0  0  0  0  0  0  0  0  0  0  0
   -1.5000    0.0000    0.0000 C   0  0  0  0  0  0  0  0  0  0  0  0
   -0.7500   -1.2990    0.0000 C   0  0  0  0  0  0  0  0  0  0  0  0
   -1.2135   -2.7256    0.0000 C   0  0  0  0  0  0  0  0  0  0  0  0
   -2.5838   -3.3357    0.0000 N   0  0  0  0  0  0  0  0  0  0  0  0
   -2.7406   -4.8275    0.0000 C   0  0  0  0  0  0  0  0  0  0  0  0
   -3.9542   -5.7092    0.0000 N   0  0  0  0  0  0  0  0  0  0  0  0
   -3.4906   -7.1358    0.0000 N   0  0  0  0  0  0  0  0  0  0  0  0
   -4.3723   -8.3493    0.0000 C   0  0  0  0  0  0  0  0  0  0  0  0
   -5.8641   -8.1925    0.0000 C   0  0  0  0  0  0  0  0  0  0  0  0
   -6.7458   -9.4060    0.0000 C   0  0  0  0  0  0  0  0  0  0  0  0
   -6.1357  -10.7763    0.0000 C   0  0  0  0  0  0  0  0  0  0  0  0
   -4.6439  -10.9331    0.0000 C   0  0  0  0  0  0  0  0  0  0  0  0
   -3.7622   -9.7196    0.0000 C   0  0  0  0  0  0  0  0  0  0  0  0
   -1.9906   -7.1358    0.0000 C   0  0  0  0  0  0  0  0  0  0  0  0
   -1.1090   -8.3493    0.0000 O   0  0  0  0  0  0  0  0  0  0  0  0
   -1.5271   -5.7092    0.0000 C   0  0  0  0  0  0  0  0  0  0  0  0
    2.4271   -5.3707    0.0000 C   0  0  0  0  0  0  0  0  0  0  0  0
  1  2  1  0
  2  3  1  0
  3  4  2  0
  4  5  1  0
  5  6  2  0
  6  7  1  0
  7  8  1  0
  8  9  1  0
  9 10  2  0
 10 11  1  0
 10 12  1  0
 12 13  2  0
 13 14  1  0
 14 15  2  0
 15 16  1  0
 16 17  2  0
 17 18  1  0
 18 19  2  0
 19 20  1  0
 20 21  2  0
 21 22  1  0
 22 23  1  0
 23 24  2  0
 24 25  1  0
 25 26  2  0
 26 27  1  0
 27 28  2  0
 22 29  1  0
 29 30  1  0
 29 31  2  0
  7 32  2  0
 32  3  1  0
 31  8  1  0
 18  9  1  0
 31 20  1  0
 17 12  1  0
 28 23  1  0
M  END
> <ChEMBL ID>
CHEMBL1321342

> <Standard Type>
Potency

> <Standard Relation>
'='

> <Standard Value>
5011.9

> <Standard Units>
nM

> <Document ChEMBL ID>
CHEMBL1201862

$$$$

     RDKit          2D

 32 35  0  0  0  0  0  0  0  0999 V2000
   -8.2500   -6.4952    0.0000 C   0  0  0  0  0  0  0  0  0  0  0  0
   -7.5000   -5.1962    0.0000 C   0  0  0  0  0  0  0  0  0  0  0  0
   -8.2500   -3.8971    0.0000 C   0  0  0  0  0  0  0  0  0  0  0  0
   -7.5000   -2.5981    0.0000 C   0  0  0  0  0  0  0  0  0  0  0  0
   -6.0000   -2.5981    0.0000 C   0  0  0  0  0  0  0  0  0  0  0  0
   -5.2500   -1.2990    0.0000 C   0  0  0  0  0  0  0  0  0  0  0  0
   -3.7500   -1.2990    0.0000 N   0  0  0  0  0  0  0  0  0  0  0  0
   -3.0000   -2.5981    0.0000 C   0  0  0  0  0  0  0  0  0  0  0  0
   -1.5000   -2.5981    0.0000 C   0  0  0  0  0  0  0  0  0  0  0  0
   -0.7500   -1.2990    0.0000 C   0  0  0  0  0  0  0  0  0  0  0  0
    0.7500   -1.2990    0.0000 C   0  0  0  0  0  0  0  0  0  0  0  0
    1.5000   -2.5981    0.0000 O   0  0  0  0  0  0  0  0  0  0  0  0
    3.0000   -2.5981    0.0000 C   0  0  0  0  0  0  0  0  0  0  0  0
    3.7500   -3.8971    0.0000 C   0  0  0  0  0  0  0  0  0  0  0  0
    3.0000   -5.1962    0.0000 O   0  0  0  0  0  0  0  0  0  0  0  0
    5.2500   -3.8971    0.0000 N   0  0  0  0  0  0  0  0  0  0  0  0
    6.0000   -5.1962    0.0000 C   0  0  0  0  0  0  0  0  0  0  0  0
    5.2500   -6.4952    0.0000 C   0  0  0  0  0  0  0  0  0  0  0  0
    6.0000   -7.7942    0.0000 C   0  0  0  0  0  0  0  0  0  0  0  0
    5.2500   -9.0933    0.0000 C   0  0  0  0  0  0  0  0  0  0  0  0
    7.5000   -7.7942    0.0000 C   0  0  0  0  0  0  0  0  0  0  0  0
    8.2500   -6.4952    0.0000 C   0  0  0  0  0  0  0  0  0  0  0  0
    7.5000   -5.1962    0.0000 C   0  0  0  0  0  0  0  0  0  0  0  0
    8.2500   -3.8971    0.0000 C   0  0  0  0  0  0  0  0  0  0  0  0
    1.5000    0.0000    0.0000 C   0  0  0  0  0  0  0  0  0  0  0  0
    0.7500    1.2990    0.0000 C   0  0  0  0  0  0  0  0  0  0  0  0
   -0.7500    1.2990    0.0000 C   0  0  0  0  0  0  0  0  0  0  0  0
   -1.5000    0.0000    0.0000 C   0  0  0  0  0  0  0  0  0  0  0  0
   -3.0000    0.0000    0.0000 C   0  0  0  0  0  0  0  0  0  0  0  0
   -3.7500    1.2990    0.0000 O   0  0  0  0  0  0  0  0  0  0  0  0
   -5.2500   -3.8971    0.0000 C   0  0  0  0  0  0  0  0  0  0  0  0
   -6.0000   -5.1962    0.0000 C   0  0  0  0  0  0  0  0  0  0  0  0
  1  2  1  0
  2  3  2  0
  3  4  1  0
  4  5  2  0
  5  6  1  0
  6  7  1  0
  7  8  1  0
  8  9  1  0
  9 10  1  0
 10 11  2  0
 11 12  1  0
 12 13  1  0
 13 14  1  0
 14 15  2  0
 14 16  1  0
 16 17  1  0
 17 18  2  0
 18 19  1  0
 19 20  1  0
 19 21  2  0
 21 22  1  0
 22 23  2  0
 23 24  1  0
 11 25  1  0
 25 26  2  0
 26 27  1  0
 27 28  2  0
 28 29  1  0
 29 30  2  0
  5 31  1  0
 31 32  2  0
 32  2  1  0
 29  7  1  0
 28 10  1  0
 23 17  1  0
M  END
> <ChEMBL ID>
CHEMBL1321451

> <Standard Type>
Potency

> <Standard Relation>
'='

> <Standard Value>
5011.9

> <Standard Units>
nM

> <Document ChEMBL ID>
CHEMBL1201862

$$$$

     RDKit          2D

 30 32  0  0  0  0  0  0  0  0999 V2000
    3.0000   -7.7942    0.0000 O   0  0  0  0  0  0  0  0  0  0  0  0
    1.5000   -7.7942    0.0000 C   0  0  0  0  0  0  0  0  0  0  0  0
    0.7500   -6.4952    0.0000 N   0  0  0  0  0  0  0  0  0  0  0  0
    1.5000   -5.1962    0.0000 N   0  0  0  0  0  0  0  0  0  0  0  0
    0.7500   -3.8971    0.0000 C   0  0  0  0  0  0  0  0  0  0  0  0
   -0.7500   -3.8971    0.0000 S   0  0  0  0  0  0  0  0  0  0  0  0
    1.5000   -2.5981    0.0000 N   0  0  0  0  0  0  0  0  0  0  0  0
    0.7500   -1.2990    0.0000 C   0  0  0  0  0  0  0  0  0  0  0  0
    1.5000    0.0000    0.0000 C   0  0  0  0  0  0  0  0  0  0  0  0
    0.7500    1.2990    0.0000 C   0  0  0  0  0  0  0  0  0  0  0  0
   -0.7500    1.2990    0.0000 C   0  0  0  0  0  0  0  0  0  0  0  0
   -1.5000    2.5981    0.0000 Cl  0  0  0  0  0  0  0  0  0  0  0  0
   -1.5000    0.0000    0.0000 C   0  0  0  0  0  0  0  0  0  0  0  0
   -0.7500   -1.2990    0.0000 C   0  0  0  0  0  0  0  0  0  0  0  0
   -1.5000   -2.5981    0.0000 Cl  0  0  0  0  0  0  0  0  0  0  0  0
    0.7500   -9.0933    0.0000 C   0  0  0  0  0  0  0  0  0  0  0  0
   -0.7500   -9.0933    0.0000 C   0  0  0  0  0  0  0  0  0  0  0  0
   -1.5000  -10.3923    0.0000 C   0  0  0  0  0  0  0  0  0  0  0  0
   -0.7500  -11.6913    0.0000 C   0  0  0  0  0  0  0  0  0  0  0  0
   -1.5000  -12.9904    0.0000 N   0  0  0  0  0  0  0  0  0  0  0  0
   -3.0000  -12.9904    0.0000 C   0  0  0  0  0  0  0  0  0  0  0  0
   -3.7500  -14.2894    0.0000 C   0  0  0  0  0  0  0  0  0  0  0  0
   -3.0000  -15.5885    0.0000 O   0  0  0  0  0  0  0  0  0  0  0  0
   -1.5000  -15.5885    0.0000 C   0  0  0  0  0  0  0  0  0  0  0  0
   -0.7500  -14.2894    0.0000 C   0  0  0  0  0  0  0  0  0  0  0  0
    0.7500  -11.6913    0.0000 C   0  0  0  0  0  0  0  0  0  0  0  0
    1.5000  -12.9904    0.0000 N   0  0  0  0  0  4  0  0  0  0  0  0
    3.0000  -12.9904    0.0000 O   0  0  0  0  0  0  0  0  0  0  0  0
    0.7500  -14.2894    0.0000 O   0  0  0  0  0  1  0  0  0  0  0  0
    1.5000  -10.3923    0.0000 C   0  0  0  0  0  0  0  0  0  0  0  0
  1  2  2  0
  2  3  1  0
  3  4  1  0
  4  5  2  3
  5  6  1  0
  5  7  1  0
  7  8  1  0
  8  9  2  0
  9 10  1  0
 10 11  2  0
 11 12  1  0
 11 13  1  0
 13 14  2  0
 14 15  1  0
  2 16  1  0
 16 17  2  0
 17 18  1  0
 18 19  2  0
 19 20  1  0
 20 21  1  0
 21 22  1  0
 22 23  1  0
 23 24  1  0
 24 25  1  0
 19 26  1  0
 26 27  1  0
 27 28  2  0
 27 29  1  0
 26 30  2  0
 14  8  1  0
 30 16  1  0
 25 20  1  0
M  CHG  2  27   1  29  -1
M  END
> <ChEMBL ID>
CHEMBL1321817

> <Standard Type>
Potency

> <Standard Relation>
'='

> <Standard Value>
5011.9

> <Standard Units>
nM

> <Document ChEMBL ID>
CHEMBL1201862

$$$$

     RDKit          2D

 29 32  0  0  0  0  0  0  0  0999 V2000
   -0.7500   -9.0933    0.0000 C   0  0  0  0  0  0  0  0  0  0  0  0
   -1.5000   -7.7942    0.0000 C   0  0  0  0  0  0  0  0  0  0  0  0
   -0.7500   -6.4952    0.0000 O   0  0  0  0  0  0  0  0  0  0  0  0
   -1.5000   -5.1962    0.0000 C   0  0  0  0  0  0  0  0  0  0  0  0
   -3.0000   -5.1962    0.0000 O   0  0  0  0  0  0  0  0  0  0  0  0
   -0.7500   -3.8971    0.0000 C   0  0  0  0  0  0  0  0  0  0  0  0
    0.7500   -3.8971    0.0000 N   0  0  0  0  0  0  0  0  0  0  0  0
    1.5000   -2.5981    0.0000 C   0  0  0  0  0  0  0  0  0  0  0  0
    3.0000   -2.5981    0.0000 N   0  0  0  0  0  0  0  0  0  0  0  0
    3.7500   -3.8971    0.0000 C   0  0  0  0  0  0  0  0  0  0  0  0
    3.0000   -5.1962    0.0000 C   0  0  0  0  0  0  0  0  0  0  0  0
    3.7500   -6.4952    0.0000 C   0  0  0  0  0  0  0  0  0  0  0  0
    5.2500   -6.4952    0.0000 C   0  0  0  0  0  0  0  0  0  0  0  0
    6.0000   -7.7942    0.0000 N   0  0  0  0  0  0  0  0  0  0  0  0
    5.2500   -9.0933    0.0000 C   0  0  0  0  0  0  0  0  0  0  0  0
    3.7500   -9.0933    0.0000 C   0  0  0  0  0  0  0  0  0  0  0  0
    3.0000  -10.3923    0.0000 C   0  0  0  0  0  0  0  0  0  0  0  0
    3.7500  -11.6913    0.0000 C   0  0  0  0  0  0  0  0  0  0  0  0
    5.2500  -11.6913    0.0000 C   0  0  0  0  0  0  0  0  0  0  0  0
    6.0000  -10.3923    0.0000 C   0  0  0  0  0  0  0  0  0  0  0  0
    6.0000   -5.1962    0.0000 C   0  0  0  0  0  0  0  0  0  0  0  0
    5.2500   -3.8971    0.0000 C   0  0  0  0  0  0  0  0  0  0  0  0
    0.7500   -1.2990    0.0000 C   0  0  0  0  0  0  0  0  0  0  0  0
    1.5000    0.0000    0.0000 C   0  0  0  0  0  0  0  0  0  0  0  0
    0.7500    1.2990    0.0000 C   0  0  0  0  0  0  0  0  0  0  0  0
   -0.7500    1.2990    0.0000 C   0  0  0  0  0  0  0  0  0  0  0  0
   -1.5000    0.0000    0.0000 C   0  0  0  0  0  0  0  0  0  0  0  0
   -0.7500   -1.2990    0.0000 C   0  0  0  0  0  0  0  0  0  0  0  0
   -1.5000   -2.5981    0.0000 N   0  0  0  0  0  0  0  0  0  0  0  0
  1  2  1  0
  2  3  1  0
  3  4  1  0
  4  5  2  0
  4  6  1  0
  6  7  2  0
  7  8  1  0
  8  9  1  0
  9 10  1  0
 10 11  2  0
 11 12  1  0
 12 13  2  0
 13 14  1  0
 14 15  1  0
 15 16  2  0
 16 17  1  0
 17 18  2  0
 18 19  1  0
 19 20  2  0
 13 21  1  0
 21 22  2  0
  8 23  2  0
 23 24  1  0
 24 25  2  0
 25 26  1  0
 26 27  2  0
 27 28  1  0
 28 29  2  0
 29  6  1  0
 22 10  1  0
 28 23  1  0
 20 15  1  0
M  END
> <ChEMBL ID>
CHEMBL1322039

> <Standard Type>
Potency

> <Standard Relation>
'='

> <Standard Value>
5011.9

> <Standard Units>
nM

> <Document ChEMBL ID>
CHEMBL1201862

$$$$

     RDKit          2D

 30 33  0  0  0  0  0  0  0  0999 V2000
  -10.1256   -7.5000    0.0000 C   0  0  0  0  0  0  0  0  0  0  0  0
   -8.8265   -8.2500    0.0000 O   0  0  0  0  0  0  0  0  0  0  0  0
   -7.5275   -7.5000    0.0000 C   0  0  0  0  0  0  0  0  0  0  0  0
   -7.5275   -6.0000    0.0000 C   0  0  0  0  0  0  0  0  0  0  0  0
   -6.2284   -5.2500    0.0000 C   0  0  0  0  0  0  0  0  0  0  0  0
   -4.9294   -6.0000    0.0000 C   0  0  0  0  0  0  0  0  0  0  0  0
   -3.6304   -5.2500    0.0000 C   0  0  0  0  0  0  0  0  0  0  0  0
   -3.6304   -3.7500    0.0000 C   0  0  0  0  0  0  0  0  0  0  0  0
   -2.3313   -3.0000    0.0000 N   0  0  0  0  0  0  0  0  0  0  0  0
   -2.3313   -1.5000    0.0000 C   0  0  0  0  0  0  0  0  0  0  0  0
   -3.6304   -0.7500    0.0000 C   0  0  0  0  0  0  0  0  0  0  0  0
   -3.6304    0.7500    0.0000 C   0  0  0  0  0  0  0  0  0  0  0  0
   -4.9294    1.5000    0.0000 C   0  0  0  0  0  0  0  0  0  0  0  0
   -2.3313    1.5000    0.0000 N   0  0  0  0  0  0  0  0  0  0  0  0
   -1.0323    0.7500    0.0000 C   0  0  0  0  0  0  0  0  0  0  0  0
    0.3943    1.2135    0.0000 C   0  0  0  0  0  0  0  0  0  0  0  0
    0.8578    2.6401    0.0000 C   0  0  0  0  0  0  0  0  0  0  0  0
    2.3250    2.9520    0.0000 C   0  0  0  0  0  0  0  0  0  0  0  0
    2.7886    4.3786    0.0000 C   0  0  0  0  0  0  0  0  0  0  0  0
    1.7849    5.4933    0.0000 C   0  0  0  0  0  0  0  0  0  0  0  0
    2.2484    6.9199    0.0000 Cl  0  0  0  0  0  0  0  0  0  0  0  0
    0.3177    5.1814    0.0000 C   0  0  0  0  0  0  0  0  0  0  0  0
   -0.1459    3.7548    0.0000 C   0  0  0  0  0  0  0  0  0  0  0  0
    1.2760    0.0000    0.0000 C   0  0  0  0  0  0  0  0  0  0  0  0
    0.3943   -1.2135    0.0000 N   0  0  0  0  0  0  0  0  0  0  0  0
   -1.0323   -0.7500    0.0000 N   0  0  0  0  0  0  0  0  0  0  0  0
   -4.9294   -7.5000    0.0000 C   0  0  0  0  0  0  0  0  0  0  0  0
   -6.2284   -8.2500    0.0000 C   0  0  0  0  0  0  0  0  0  0  0  0
   -6.2284   -9.7500    0.0000 O   0  0  0  0  0  0  0  0  0  0  0  0
   -4.9294  -10.5000    0.0000 C   0  0  0  0  0  0  0  0  0  0  0  0
  1  2  1  0
  2  3  1  0
  3  4  2  0
  4  5  1  0
  5  6  2  0
  6  7  1  0
  7  8  1  0
  8  9  1  0
  9 10  1  0
 10 11  2  0
 11 12  1  0
 12 13  1  0
 12 14  2  0
 14 15  1  0
 15 16  2  0
 16 17  1  0
 17 18  2  0
 18 19  1  0
 19 20  2  0
 20 21  1  0
 20 22  1  0
 22 23  2  0
 16 24  1  0
 24 25  2  0
 25 26  1  0
  6 27  1  0
 27 28  2  0
 28 29  1  0
 29 30  1  0
 28  3  1  0
 26 10  1  0
 26 15  1  0
 23 17  1  0
M  END
> <ChEMBL ID>
CHEMBL1322690

> <Standard Type>
Potency

> <Standard Relation>
'='

> <Standard Value>
5011.9

> <Standard Units>
nM

> <Document ChEMBL ID>
CHEMBL1201862

$$$$

     RDKit          2D

 24 26  0  0  0  0  0  0  0  0999 V2000
   -0.7500   -6.4952    0.0000 O   0  0  0  0  0  0  0  0  0  0  0  0
   -1.5000   -5.1962    0.0000 C   0  0  0  0  0  0  0  0  0  0  0  0
   -3.0000   -5.1962    0.0000 C   0  0  0  0  0  0  0  0  0  0  0  0
   -3.7500   -6.4952    0.0000 C   0  0  0  0  0  0  0  0  0  0  0  0
   -3.0000   -7.7942    0.0000 N   0  0  0  0  0  0  0  0  0  0  0  0
   -3.7500   -9.0933    0.0000 C   0  0  0  0  0  0  0  0  0  0  0  0
   -3.0000  -10.3923    0.0000 C   0  0  0  0  0  0  0  0  0  0  0  0
   -1.5000  -10.3923    0.0000 O   0  0  0  0  0  0  0  0  0  0  0  0
   -3.7500  -11.6913    0.0000 C   0  0  0  0  0  0  0  0  0  0  0  0
   -5.2500  -11.6913    0.0000 C   0  0  0  0  0  0  0  0  0  0  0  0
   -6.0000  -12.9904    0.0000 C   0  0  0  0  0  0  0  0  0  0  0  0
   -5.2500  -14.2894    0.0000 C   0  0  0  0  0  0  0  0  0  0  0  0
   -3.7500  -14.2894    0.0000 C   0  0  0  0  0  0  0  0  0  0  0  0
   -3.0000  -12.9904    0.0000 C   0  0  0  0  0  0  0  0  0  0  0  0
   -0.7500   -3.8971    0.0000 C   0  0  0  0  0  0  0  0  0  0  0  0
    0.7500   -3.8971    0.0000 C   0  0  0  0  0  0  0  0  0  0  0  0
    1.5000   -2.5981    0.0000 C   0  0  0  0  0  0  0  0  0  0  0  0
    0.7500   -1.2990    0.0000 C   0  0  0  0  0  0  0  0  0  0  0  0
    1.5000    0.0000    0.0000 C   0  0  0  0  0  0  0  0  0  0  0  0
    0.7500    1.2990    0.0000 C   0  0  0  0  0  0  0  0  0  0  0  0
   -0.7500    1.2990    0.0000 C   0  0  0  0  0  0  0  0  0  0  0  0
   -1.5000    0.0000    0.0000 C   0  0  0  0  0  0  0  0  0  0  0  0
   -0.7500   -1.2990    0.0000 C   0  0  0  0  0  0  0  0  0  0  0  0
   -1.5000   -2.5981    0.0000 C   0  0  0  0  0  0  0  0  0  0  0  0
  1  2  2  0
  2  3  1  0
  3  4  2  0
  4  5  1  0
  5  6  1  0
  6  7  1  0
  7  8  2  0
  7  9  1  0
  9 10  2  0
 10 11  1  0
 11 12  2  0
 12 13  1  0
 13 14  2  0
  2 15  1  0
 15 16  2  0
 16 17  1  0
 17 18  2  0
 18 19  1  0
 19 20  2  0
 20 21  1  0
 21 22  2  0
 22 23  1  0
 23 24  2  0
 14  9  1  0
 24 15  1  0
 23 18  1  0
M  END
> <ChEMBL ID>
CHEMBL1323035

> <Standard Type>
Potency

> <Standard Relation>
'='

> <Standard Value>
5011.9

> <Standard Units>
nM

> <Document ChEMBL ID>
CHEMBL1201862

$$$$

     RDKit          2D

 24 26  0  0  0  0  0  0  0  0999 V2000
    2.6365   -5.7070    0.0000 C   0  0  0  0  0  0  0  0  0  0  0  0
    1.3601   -5.2674    0.0000 C   0  0  0  0  0  0  0  0  0  0  0  0
    0.7500   -3.8971    0.0000 C   0  0  0  0  0  0  0  0  0  0  0  0
    1.5000   -2.5981    0.0000 C   0  0  0  0  0  0  0  0  0  0  0  0
    3.0000   -2.5981    0.0000 C   0  0  0  0  0  0  0  0  0  0  0  0
    3.7500   -3.8971    0.0000 C   0  0  0  0  0  0  0  0  0  0  0  0
    3.2225   -5.1398    0.0000 O   0  0  0  0  0  0  0  0  0  0  0  0
    5.2500   -3.8971    0.0000 N   0  0  0  0  0  0  0  0  0  0  0  0
    6.0000   -2.5981    0.0000 C   0  0  0  0  0  0  0  0  0  0  0  0
    7.5000   -2.5981    0.0000 O   0  0  0  0  0  0  0  0  0  0  0  0
    5.2500   -1.2990    0.0000 N   0  0  0  0  0  0  0  0  0  0  0  0
    3.7500   -1.2990    0.0000 C   0  0  0  0  0  0  0  0  0  0  0  0
    3.0000   -0.0000    0.0000 O   0  0  0  0  0  0  0  0  0  0  0  0
   -0.7418   -4.0539    0.0000 C   0  0  0  0  0  0  0  0  0  0  0  0
   -1.7455   -2.9392    0.0000 O   0  0  0  0  0  0  0  0  0  0  0  0
   -1.0537   -5.5211    0.0000 N   0  0  0  0  0  0  0  0  0  0  0  0
   -2.4240   -6.1312    0.0000 C   0  0  0  0  0  0  0  0  0  0  0  0
   -3.6375   -5.2496    0.0000 C   0  0  0  0  0  0  0  0  0  0  0  0
   -5.0078   -5.8597    0.0000 C   0  0  0  0  0  0  0  0  0  0  0  0
   -5.1646   -7.3514    0.0000 C   0  0  0  0  0  0  0  0  0  0  0  0
   -3.9511   -8.2331    0.0000 C   0  0  0  0  0  0  0  0  0  0  0  0
   -2.5808   -7.6230    0.0000 C   0  0  0  0  0  0  0  0  0  0  0  0
    0.2454   -6.2711    0.0000 N   0  0  0  0  0  0  0  0  0  0  0  0
    0.4022   -7.7629    0.0000 C   0  0  0  0  0  0  0  0  0  0  0  0
  1  2  1  0
  2  3  2  0
  3  4  1  0
  4  5  2  3
  5  6  1  0
  6  7  2  0
  6  8  1  0
  8  9  1  0
  9 10  2  0
  9 11  1  0
 11 12  1  0
 12 13  2  0
  3 14  1  0
 14 15  2  0
 14 16  1  0
 16 17  1  0
 17 18  2  0
 18 19  1  0
 19 20  2  0
 20 21  1  0
 21 22  2  0
 16 23  1  0
 23 24  1  0
 23  2  1  0
 12  5  1  0
 22 17  1  0
M  END
> <ChEMBL ID>
CHEMBL1323462

> <Standard Type>
Potency

> <Standard Relation>
'='

> <Standard Value>
5011.9

> <Standard Units>
nM

> <Document ChEMBL ID>
CHEMBL1201862

$$$$

     RDKit          2D

 27 28  0  0  0  0  0  0  0  0999 V2000
    3.7500   -1.2990    0.0000 C   0  0  0  0  0  0  0  0  0  0  0  0
    3.0000    0.0000    0.0000 C   0  0  0  0  0  0  0  0  0  0  0  0
    3.7500    1.2990    0.0000 O   0  0  0  0  0  0  0  0  0  0  0  0
    1.5000    0.0000    0.0000 C   0  0  0  0  0  0  0  0  0  0  0  0
    0.7500   -1.2990    0.0000 C   0  0  0  0  0  0  0  0  0  0  0  0
   -0.7500   -1.2990    0.0000 C   0  0  0  0  0  0  0  0  0  0  0  0
   -1.5000    0.0000    0.0000 C   0  0  0  0  0  0  0  0  0  0  0  0
   -3.0000    0.0000    0.0000 O   0  0  0  0  0  0  0  0  0  0  0  0
   -3.7500    1.2990    0.0000 C   0  0  0  0  0  0  0  0  0  0  0  0
   -5.2500    1.2990    0.0000 C   0  0  0  0  0  0  0  0  0  0  0  0
   -6.0000    0.0000    0.0000 O   0  0  0  0  0  0  0  0  0  0  0  0
   -6.0000    2.5981    0.0000 C   0  0  0  0  0  0  0  0  0  0  0  0
   -7.5000    2.5981    0.0000 N   0  0  0  0  0  0  0  0  0  0  0  0
   -8.2500    3.8971    0.0000 C   0  0  0  0  0  0  0  0  0  0  0  0
   -9.7500    3.8971    0.0000 C   0  0  0  0  0  0  0  0  0  0  0  0
  -10.5000    2.5981    0.0000 N   0  0  0  0  0  0  0  0  0  0  0  0
  -12.0000    2.5981    0.0000 C   0  0  0  0  0  0  0  0  0  0  0  0
  -12.7500    3.8971    0.0000 C   0  0  0  0  0  0  0  0  0  0  0  0
  -14.2500    3.8971    0.0000 C   0  0  0  0  0  0  0  0  0  0  0  0
  -15.0000    2.5981    0.0000 C   0  0  0  0  0  0  0  0  0  0  0  0
  -14.2500    1.2990    0.0000 C   0  0  0  0  0  0  0  0  0  0  0  0
  -12.7500    1.2990    0.0000 N   0  0  0  0  0  0  0  0  0  0  0  0
   -9.7500    1.2990    0.0000 C   0  0  0  0  0  0  0  0  0  0  0  0
   -8.2500    1.2990    0.0000 C   0  0  0  0  0  0  0  0  0  0  0  0
   -0.7500    1.2990    0.0000 C   0  0  0  0  0  0  0  0  0  0  0  0
    0.7500    1.2990    0.0000 C   0  0  0  0  0  0  0  0  0  0  0  0
    0.0000    4.8971    0.0000 Cl  0  0  0  0  0  0  0  0  0  0  0  0
  1  2  1  0
  2  3  2  0
  2  4  1  0
  4  5  2  0
  5  6  1  0
  6  7  2  0
  7  8  1  0
  8  9  1  0
  9 10  1  0
 10 11  1  0
 10 12  1  0
 12 13  1  0
 13 14  1  0
 14 15  1  0
 15 16  1  0
 16 17  1  0
 17 18  2  0
 18 19  1  0
 19 20  2  0
 20 21  1  0
 21 22  2  0
 16 23  1  0
 23 24  1  0
  7 25  1  0
 25 26  2  0
 26  4  1  0
 24 13  1  0
 22 17  1  0
M  END
> <ChEMBL ID>
CHEMBL1323845

> <Standard Type>
Potency

> <Standard Relation>
'='

> <Standard Value>
5011.9

> <Standard Units>
nM

> <Document ChEMBL ID>
CHEMBL1201862

$$$$

     RDKit          2D

 28 31  0  0  0  0  0  0  0  0999 V2000
    6.0000   -5.1962    0.0000 C   0  0  0  0  0  0  0  0  0  0  0  0
    5.2500   -3.8971    0.0000 O   0  0  0  0  0  0  0  0  0  0  0  0
    3.7500   -3.8971    0.0000 C   0  0  0  0  0  0  0  0  0  0  0  0
    3.0000   -5.1962    0.0000 C   0  0  0  0  0  0  0  0  0  0  0  0
    1.5000   -5.1962    0.0000 C   0  0  0  0  0  0  0  0  0  0  0  0
    0.7500   -3.8971    0.0000 C   0  0  0  0  0  0  0  0  0  0  0  0
    1.5000   -2.5981    0.0000 C   0  0  0  0  0  0  0  0  0  0  0  0
    0.7500   -1.2990    0.0000 C   0  0  0  0  0  0  0  0  0  0  0  0
    1.5000    0.0000    0.0000 C   0  0  0  0  0  0  0  0  0  0  0  0
    0.7500    1.2990    0.0000 C   0  0  0  0  0  0  0  0  0  0  0  0
   -0.7500    1.2990    0.0000 C   0  0  0  0  0  0  0  0  0  0  0  0
   -1.7537    2.4138    0.0000 C   0  0  0  0  0  0  0  0  0  0  0  0
   -1.4418    3.8810    0.0000 N   0  0  0  0  0  0  0  0  0  0  0  0
   -3.1240    1.8037    0.0000 C   0  0  0  0  0  0  0  0  0  0  0  0
   -4.4231    2.5537    0.0000 C   0  0  0  0  0  0  0  0  0  0  0  0
   -4.4231    4.0537    0.0000 O   0  0  0  0  0  0  0  0  0  0  0  0
   -5.7221    1.8037    0.0000 N   0  0  0  0  0  0  0  0  0  0  0  0
   -7.0211    2.5537    0.0000 C   0  0  0  0  0  0  0  0  0  0  0  0
   -7.0211    4.0537    0.0000 C   0  0  0  0  0  0  0  0  0  0  0  0
   -8.3202    4.8037    0.0000 C   0  0  0  0  0  0  0  0  0  0  0  0
   -9.6192    4.0537    0.0000 C   0  0  0  0  0  0  0  0  0  0  0  0
   -9.6192    2.5537    0.0000 C   0  0  0  0  0  0  0  0  0  0  0  0
   -8.3202    1.8037    0.0000 C   0  0  0  0  0  0  0  0  0  0  0  0
   -8.3202    0.3037    0.0000 C   0  0  0  0  0  0  0  0  0  0  0  0
   -2.9672    0.3119    0.0000 S   0  0  0  0  0  0  0  0  0  0  0  0
   -1.5000    0.0000    0.0000 C   0  0  0  0  0  0  0  0  0  0  0  0
   -0.7500   -1.2990    0.0000 N   0  0  0  0  0  0  0  0  0  0  0  0
    3.0000   -2.5981    0.0000 C   0  0  0  0  0  0  0  0  0  0  0  0
  1  2  1  0
  2  3  1  0
  3  4  2  0
  4  5  1  0
  5  6  2  0
  6  7  1  0
  7  8  1  0
  8  9  2  0
  9 10  1  0
 10 11  2  0
 11 12  1  0
 12 13  1  0
 12 14  2  0
 14 15  1  0
 15 16  2  0
 15 17  1  0
 17 18  1  0
 18 19  2  0
 19 20  1  0
 20 21  2  0
 21 22  1  0
 22 23  2  0
 23 24  1  0
 14 25  1  0
 25 26  1  0
 26 27  2  0
  7 28  2  0
 28  3  1  0
 27  8  1  0
 26 11  1  0
 23 18  1  0
M  END
> <ChEMBL ID>
CHEMBL1324540

> <Standard Type>
Potency

> <Standard Relation>
'='

> <Standard Value>
5011.9

> <Standard Units>
nM

> <Document ChEMBL ID>
CHEMBL1201862

$$$$

     RDKit          2D

 32 35  0  0  0  0  0  0  0  0999 V2000
   -0.0000   -5.1073    0.0000 C   0  0  0  0  0  0  0  0  0  0  0  0
   -0.0000   -3.6073    0.0000 C   0  0  0  0  0  0  0  0  0  0  0  0
    1.2135   -2.7256    0.0000 O   0  0  0  0  0  0  0  0  0  0  0  0
    0.7500   -1.2990    0.0000 C   0  0  0  0  0  0  0  0  0  0  0  0
    1.5000    0.0000    0.0000 C   0  0  0  0  0  0  0  0  0  0  0  0
    0.7500    1.2990    0.0000 C   0  0  0  0  0  0  0  0  0  0  0  0
   -0.7500    1.2990    0.0000 C   0  0  0  0  0  0  0  0  0  0  0  0
   -1.5000    2.5981    0.0000 O   0  0  0  0  0  0  0  0  0  0  0  0
   -1.5000    0.0000    0.0000 C   0  0  0  0  0  0  0  0  0  0  0  0
   -3.0000    0.0000    0.0000 C   0  0  0  0  0  0  0  0  0  0  0  0
   -3.7500    1.2990    0.0000 N   0  0  0  0  0  0  0  0  0  0  0  0
   -3.0000    2.5981    0.0000 C   0  0  0  0  0  0  0  0  0  0  0  0
   -3.7500    3.8971    0.0000 C   0  0  0  0  0  0  0  0  0  0  0  0
   -5.2500    3.8971    0.0000 N   0  0  0  0  0  0  0  0  0  0  0  0
   -6.0000    5.1962    0.0000 C   0  0  0  0  0  0  0  0  0  0  0  0
   -6.0000    2.5981    0.0000 C   0  0  0  0  0  0  0  0  0  0  0  0
   -5.2500    1.2990    0.0000 C   0  0  0  0  0  0  0  0  0  0  0  0
   -0.7500   -1.2990    0.0000 C   0  0  0  0  0  0  0  0  0  0  0  0
   -1.2135   -2.7256    0.0000 C   0  0  0  0  0  0  0  0  0  0  0  0
   -2.6401   -3.1891    0.0000 C   0  0  0  0  0  0  0  0  0  0  0  0
   -3.7548   -2.1855    0.0000 O   0  0  0  0  0  0  0  0  0  0  0  0
   -2.9520   -4.6564    0.0000 N   0  0  0  0  0  0  0  0  0  0  0  0
   -4.3786   -5.1199    0.0000 C   0  0  0  0  0  0  0  0  0  0  0  0
   -5.4933   -4.1162    0.0000 C   0  0  0  0  0  0  0  0  0  0  0  0
   -6.9199   -4.5797    0.0000 C   0  0  0  0  0  0  0  0  0  0  0  0
   -7.2317   -6.0469    0.0000 C   0  0  0  0  0  0  0  0  0  0  0  0
   -6.1170   -7.0506    0.0000 C   0  0  0  0  0  0  0  0  0  0  0  0
   -6.4289   -8.5179    0.0000 C   0  0  0  0  0  0  0  0  0  0  0  0
   -6.7407   -9.9851    0.0000 F   0  0  0  0  0  0  0  0  0  0  0  0
   -7.8961   -8.2060    0.0000 F   0  0  0  0  0  0  0  0  0  0  0  0
   -4.9617   -8.8297    0.0000 F   0  0  0  0  0  0  0  0  0  0  0  0
   -4.6904   -6.5871    0.0000 C   0  0  0  0  0  0  0  0  0  0  0  0
  1  2  1  0
  2  3  1  0
  3  4  1  0
  4  5  2  0
  5  6  1  0
  6  7  2  0
  7  8  1  0
  7  9  1  0
  9 10  1  0
 10 11  1  0
 11 12  1  0
 12 13  1  0
 13 14  1  0
 14 15  1  0
 14 16  1  0
 16 17  1  0
  9 18  2  0
 18 19  1  0
 19 20  1  0
 20 21  2  0
 20 22  1  0
 22 23  1  0
 23 24  2  0
 24 25  1  0
 25 26  2  0
 26 27  1  0
 27 28  1  0
 28 29  1  0
 28 30  1  0
 28 31  1  0
 27 32  2  0
 19  2  2  0
 32 23  1  0
 18  4  1  0
 17 11  1  0
M  END
> <ChEMBL ID>
CHEMBL1324663

> <Standard Type>
Potency

> <Standard Relation>
'='

> <Standard Value>
5011.9

> <Standard Units>
nM

> <Document ChEMBL ID>
CHEMBL1201862

$$$$

     RDKit          2D

 25 28  0  0  0  0  0  0  0  0999 V2000
    3.0000   -5.1962    0.0000 O   0  0  0  0  0  0  0  0  0  0  0  0
    1.5000   -5.1962    0.0000 C   0  0  0  0  0  0  0  0  0  0  0  0
    0.7500   -6.4952    0.0000 N   0  0  0  0  0  0  0  0  0  0  0  0
    1.5000   -7.7942    0.0000 C   0  0  0  0  0  0  0  0  0  0  0  0
    0.7500   -9.0933    0.0000 C   0  0  0  0  0  0  0  0  0  0  0  0
    1.5000  -10.3923    0.0000 C   0  0  0  0  0  0  0  0  0  0  0  0
    0.7500  -11.6913    0.0000 C   0  0  0  0  0  0  0  0  0  0  0  0
    1.5000  -12.9904    0.0000 C   0  0  0  0  0  0  0  0  0  0  0  0
    3.0000  -12.9904    0.0000 C   0  0  0  0  0  0  0  0  0  0  0  0
    3.7500  -11.6913    0.0000 C   0  0  0  0  0  0  0  0  0  0  0  0
    3.0000  -10.3923    0.0000 C   0  0  0  0  0  0  0  0  0  0  0  0
    0.7500   -3.8971    0.0000 C   0  0  0  0  0  0  0  0  0  0  0  0
    1.5000   -2.5981    0.0000 C   0  0  0  0  0  0  0  0  0  0  0  0
    3.0000   -2.5981    0.0000 O   0  0  0  0  0  0  0  0  0  0  0  0
    0.7500   -1.2990    0.0000 C   0  0  0  0  0  0  0  0  0  0  0  0
    1.5000    0.0000    0.0000 C   0  0  0  0  0  0  0  0  0  0  0  0
    0.7500    1.2990    0.0000 C   0  0  0  0  0  0  0  0  0  0  0  0
   -0.7500    1.2990    0.0000 C   0  0  0  0  0  0  0  0  0  0  0  0
   -1.5000    0.0000    0.0000 C   0  0  0  0  0  0  0  0  0  0  0  0
   -0.7500   -1.2990    0.0000 C   0  0  0  0  0  0  0  0  0  0  0  0
   -1.5000   -2.5981    0.0000 N   0  0  0  0  0  0  0  0  0  0  0  0
   -0.7500   -3.8971    0.0000 C   0  0  0  0  0  0  0  0  0  0  0  0
   -1.5000   -5.1962    0.0000 O   0  0  0  0  0  0  0  0  0  0  0  0
   -2.9266   -2.1346    0.0000 C   0  0  0  0  0  0  0  0  0  0  0  0
   -2.9266   -0.6346    0.0000 C   0  0  0  0  0  0  0  0  0  0  0  0
  1  2  2  0
  2  3  1  0
  3  4  1  0
  4  5  1  0
  5  6  1  0
  6  7  2  0
  7  8  1  0
  8  9  2  0
  9 10  1  0
 10 11  2  0
  2 12  1  0
 12 13  2  0
 13 14  1  0
 13 15  1  0
 15 16  2  0
 16 17  1  0
 17 18  2  0
 18 19  1  0
 19 20  2  0
 20 21  1  0
 21 22  1  0
 22 23  2  0
 21 24  1  0
 24 25  1  0
 11  6  1  0
 22 12  1  0
 20 15  1  0
 25 19  1  0
M  END
> <ChEMBL ID>
CHEMBL1324985

> <Standard Type>
Potency

> <Standard Relation>
'='

> <Standard Value>
5011.9

> <Standard Units>
nM

> <Document ChEMBL ID>
CHEMBL1201862

$$$$

     RDKit          2D

 29 31  0  0  0  0  0  0  0  0999 V2000
   -0.7500   -3.8971    0.0000 O   0  0  0  0  0  0  0  0  0  0  0  0
    0.7500   -3.8971    0.0000 C   0  0  0  0  0  0  0  0  0  0  0  0
    1.5000   -5.1962    0.0000 C   0  0  0  0  0  0  0  0  0  0  0  0
    0.7500   -6.4952    0.0000 C   0  0  0  0  0  0  0  0  0  0  0  0
    1.5000   -7.7942    0.0000 S   0  0  0  0  0  0  0  0  0  0  0  0
    0.2010   -8.5442    0.0000 O   0  0  0  0  0  0  0  0  0  0  0  0
    2.7990   -7.0442    0.0000 O   0  0  0  0  0  0  0  0  0  0  0  0
    2.2500   -9.0933    0.0000 C   0  0  0  0  0  0  0  0  0  0  0  0
    3.7418   -9.2501    0.0000 C   0  0  0  0  0  0  0  0  0  0  0  0
    4.0537  -10.7173    0.0000 C   0  0  0  0  0  0  0  0  0  0  0  0
    2.7546  -11.4673    0.0000 C   0  0  0  0  0  0  0  0  0  0  0  0
    1.6399  -10.4636    0.0000 S   0  0  0  0  0  0  0  0  0  0  0  0
    1.5000   -2.5981    0.0000 N   0  0  0  0  0  0  0  0  0  0  0  0
    0.7500   -1.2990    0.0000 C   0  0  0  0  0  0  0  0  0  0  0  0
    1.5000    0.0000    0.0000 C   0  0  0  0  0  0  0  0  0  0  0  0
    0.7500    1.2990    0.0000 C   0  0  0  0  0  0  0  0  0  0  0  0
   -0.7500    1.2990    0.0000 C   0  0  0  0  0  0  0  0  0  0  0  0
   -1.5000    2.5981    0.0000 C   0  0  0  0  0  0  0  0  0  0  0  0
   -3.0000    2.5981    0.0000 O   0  0  0  0  0  0  0  0  0  0  0  0
   -0.7500    3.8971    0.0000 N   0  0  0  0  0  0  0  0  0  0  0  0
   -1.5000    5.1962    0.0000 C   0  0  0  0  0  0  0  0  0  0  0  0
   -0.7500    6.4952    0.0000 C   0  0  0  0  0  0  0  0  0  0  0  0
   -1.5000    7.7942    0.0000 C   0  0  0  0  0  0  0  0  0  0  0  0
   -3.0000    7.7942    0.0000 C   0  0  0  0  0  0  0  0  0  0  0  0
   -3.7500    6.4952    0.0000 C   0  0  0  0  0  0  0  0  0  0  0  0
   -5.2500    6.4952    0.0000 Cl  0  0  0  0  0  0  0  0  0  0  0  0
   -3.0000    5.1962    0.0000 C   0  0  0  0  0  0  0  0  0  0  0  0
   -1.5000    0.0000    0.0000 C   0  0  0  0  0  0  0  0  0  0  0  0
   -0.7500   -1.2990    0.0000 C   0  0  0  0  0  0  0  0  0  0  0  0
  1  2  2  0
  2  3  1  0
  3  4  1  0
  4  5  1  0
  5  6  2  0
  5  7  2  0
  5  8  1  0
  8  9  2  0
  9 10  1  0
 10 11  2  0
 11 12  1  0
  2 13  1  0
 13 14  1  0
 14 15  2  0
 15 16  1  0
 16 17  2  0
 17 18  1  0
 18 19  2  0
 18 20  1  0
 20 21  1  0
 21 22  2  0
 22 23  1  0
 23 24  2  0
 24 25  1  0
 25 26  1  0
 25 27  2  0
 17 28  1  0
 28 29  2  0
 12  8  1  0
 29 14  1  0
 27 21  1  0
M  END
> <ChEMBL ID>
CHEMBL1325217

> <Standard Type>
Potency

> <Standard Relation>
'='

> <Standard Value>
5011.9

> <Standard Units>
nM

> <Document ChEMBL ID>
CHEMBL1201862

$$$$

     RDKit          2D

 29 32  0  0  0  0  0  0  0  0999 V2000
    1.5000   -5.1962    0.0000 O   0  0  0  0  0  0  0  0  0  0  0  0
    0.7500   -3.8971    0.0000 C   0  0  0  0  0  0  0  0  0  0  0  0
    1.5000   -2.5981    0.0000 N   0  0  0  0  0  0  0  0  0  0  0  0
    0.7500   -1.2990    0.0000 C   0  0  0  0  0  0  0  0  0  0  0  0
    1.5000    0.0000    0.0000 C   0  0  0  0  0  0  0  0  0  0  0  0
    0.7500    1.2990    0.0000 C   0  0  0  0  0  0  0  0  0  0  0  0
   -0.7500    1.2990    0.0000 C   0  0  0  0  0  0  0  0  0  0  0  0
   -1.5000    2.5981    0.0000 N   0  0  0  0  0  0  0  0  0  0  0  0
   -0.7500    3.8971    0.0000 C   0  0  0  0  0  0  0  0  0  0  0  0
   -1.5000    5.1962    0.0000 C   0  0  0  0  0  0  0  0  0  0  0  0
   -3.0000    5.1962    0.0000 N   0  0  0  0  0  0  0  0  0  0  0  0
   -3.7500    6.4952    0.0000 C   0  0  0  0  0  0  0  0  0  0  0  0
   -3.0000    7.7942    0.0000 C   0  0  0  0  0  0  0  0  0  0  0  0
   -3.7500    9.0933    0.0000 C   0  0  0  0  0  0  0  0  0  0  0  0
   -5.2500    9.0933    0.0000 C   0  0  0  0  0  0  0  0  0  0  0  0
   -6.0000   10.3923    0.0000 O   0  0  0  0  0  0  0  0  0  0  0  0
   -6.0000    7.7942    0.0000 C   0  0  0  0  0  0  0  0  0  0  0  0
   -5.2500    6.4952    0.0000 C   0  0  0  0  0  0  0  0  0  0  0  0
   -3.7500    3.8971    0.0000 C   0  0  0  0  0  0  0  0  0  0  0  0
   -3.0000    2.5981    0.0000 C   0  0  0  0  0  0  0  0  0  0  0  0
   -1.5000    0.0000    0.0000 C   0  0  0  0  0  0  0  0  0  0  0  0
   -0.7500   -1.2990    0.0000 C   0  0  0  0  0  0  0  0  0  0  0  0
   -0.7500   -3.8971    0.0000 O   0  0  0  0  0  0  0  0  0  0  0  0
   -1.5000   -5.1962    0.0000 C   0  0  0  0  0  0  0  0  0  0  0  0
   -3.0000   -5.1962    0.0000 C   0  0  0  0  0  0  0  0  0  0  0  0
   -3.7500   -6.4952    0.0000 C   0  0  0  0  0  0  0  0  0  0  0  0
   -3.0000   -7.7942    0.0000 C   0  0  0  0  0  0  0  0  0  0  0  0
   -1.5000   -7.7942    0.0000 C   0  0  0  0  0  0  0  0  0  0  0  0
   -0.7500   -6.4952    0.0000 C   0  0  0  0  0  0  0  0  0  0  0  0
  1  2  2  0
  2  3  1  0
  3  4  1  0
  4  5  2  0
  5  6  1  0
  6  7  2  0
  7  8  1  0
  8  9  1  0
  9 10  1  0
 10 11  1  0
 11 12  1  0
 12 13  2  0
 13 14  1  0
 14 15  2  0
 15 16  1  0
 15 17  1  0
 17 18  2  0
 11 19  1  0
 19 20  1  0
  7 21  1  0
 21 22  2  0
  2 23  1  0
 23 24  1  0
 24 25  2  0
 25 26  1  0
 26 27  2  0
 27 28  1  0
 28 29  2  0
 22  4  1  0
 29 24  1  0
 20  8  1  0
 18 12  1  0
M  END
> <ChEMBL ID>
CHEMBL1326856

> <Standard Type>
Potency

> <Standard Relation>
'='

> <Standard Value>
5011.9

> <Standard Units>
nM

> <Document ChEMBL ID>
CHEMBL1201862

$$$$

     RDKit          2D

 25 28  0  0  0  0  0  0  0  0999 V2000
    3.0000   -5.1962    0.0000 O   0  0  0  0  0  0  0  0  0  0  0  0
    1.5000   -5.1962    0.0000 C   0  0  0  0  0  0  0  0  0  0  0  0
    0.7500   -6.4952    0.0000 N   0  0  0  0  0  0  0  0  0  0  0  0
    1.5000   -7.7942    0.0000 C   0  0  0  0  0  0  0  0  0  0  0  0
    0.7500   -9.0933    0.0000 C   0  0  0  0  0  0  0  0  0  0  0  0
    1.5000  -10.3923    0.0000 C   0  0  0  0  0  0  0  0  0  0  0  0
    3.0000  -10.3923    0.0000 C   0  0  0  0  0  0  0  0  0  0  0  0
    3.7500  -11.6913    0.0000 N   0  0  0  0  0  0  0  0  0  0  0  0
    3.0000  -12.9904    0.0000 C   0  0  0  0  0  0  0  0  0  0  0  0
    3.7500  -14.2894    0.0000 C   0  0  0  0  0  0  0  0  0  0  0  0
    5.2500  -14.2894    0.0000 C   0  0  0  0  0  0  0  0  0  0  0  0
    6.0000  -12.9904    0.0000 C   0  0  0  0  0  0  0  0  0  0  0  0
    5.2500  -11.6913    0.0000 C   0  0  0  0  0  0  0  0  0  0  0  0
    3.7500   -9.0933    0.0000 C   0  0  0  0  0  0  0  0  0  0  0  0
    3.0000   -7.7942    0.0000 C   0  0  0  0  0  0  0  0  0  0  0  0
    0.7500   -3.8971    0.0000 C   0  0  0  0  0  0  0  0  0  0  0  0
   -0.7500   -3.8971    0.0000 C   0  0  0  0  0  0  0  0  0  0  0  0
   -1.5000   -2.5981    0.0000 C   0  0  0  0  0  0  0  0  0  0  0  0
   -0.7500   -1.2990    0.0000 C   0  0  0  0  0  0  0  0  0  0  0  0
    0.7500   -1.2990    0.0000 C   0  0  0  0  0  0  0  0  0  0  0  0
    1.5000   -2.5981    0.0000 C   0  0  0  0  0  0  0  0  0  0  0  0
    1.5000    0.0000    0.0000 O   0  0  0  0  0  0  0  0  0  0  0  0
    0.7500    1.2990    0.0000 C   0  0  0  0  0  0  0  0  0  0  0  0
   -0.7500    1.2990    0.0000 C   0  0  0  0  0  0  0  0  0  0  0  0
   -1.5000    0.0000    0.0000 O   0  0  0  0  0  0  0  0  0  0  0  0
  1  2  2  0
  2  3  1  0
  3  4  1  0
  4  5  2  0
  5  6  1  0
  6  7  2  0
  7  8  1  0
  8  9  1  0
  9 10  1  0
 10 11  1  0
 11 12  1  0
 12 13  1  0
  7 14  1  0
 14 15  2  0
  2 16  1  0
 16 17  2  0
 17 18  1  0
 18 19  2  0
 19 20  1  0
 20 21  2  0
 20 22  1  0
 22 23  1  0
 23 24  1  0
 24 25  1  0
 15  4  1  0
 21 16  1  0
 13  8  1  0
 25 19  1  0
M  END
> <ChEMBL ID>
CHEMBL1327005

> <Standard Type>
Potency

> <Standard Relation>
'='

> <Standard Value>
5011.9

> <Standard Units>
nM

> <Document ChEMBL ID>
CHEMBL1201862

$$$$

     RDKit          2D

 28 31  0  0  0  0  0  0  0  0999 V2000
    0.4022   -7.7629    0.0000 O   0  0  0  0  0  0  0  0  0  0  0  0
    0.2454   -6.2711    0.0000 C   0  0  0  0  0  0  0  0  0  0  0  0
    1.3601   -5.2674    0.0000 N   0  0  0  0  0  0  0  0  0  0  0  0
    0.7500   -3.8971    0.0000 C   0  0  0  0  0  0  0  0  0  0  0  0
    1.5000   -2.5981    0.0000 C   0  0  0  0  0  0  0  0  0  0  0  0
    0.7500   -1.2990    0.0000 C   0  0  0  0  0  0  0  0  0  0  0  0
    1.5000    0.0000    0.0000 C   0  0  0  0  0  0  0  0  0  0  0  0
    0.7500    1.2990    0.0000 C   0  0  0  0  0  0  0  0  0  0  0  0
   -0.7500    1.2990    0.0000 C   0  0  0  0  0  0  0  0  0  0  0  0
   -1.5000    2.5981    0.0000 N   0  0  0  0  0  0  0  0  0  0  0  0
   -0.7500    3.8971    0.0000 C   0  0  0  0  0  0  0  0  0  0  0  0
   -1.5000    5.1962    0.0000 C   0  0  0  0  0  0  0  0  0  0  0  0
   -3.0000    5.1962    0.0000 O   0  0  0  0  0  0  0  0  0  0  0  0
   -3.7500    3.8971    0.0000 C   0  0  0  0  0  0  0  0  0  0  0  0
   -3.0000    2.5981    0.0000 C   0  0  0  0  0  0  0  0  0  0  0  0
   -1.5000    0.0000    0.0000 C   0  0  0  0  0  0  0  0  0  0  0  0
   -0.7500   -1.2990    0.0000 C   0  0  0  0  0  0  0  0  0  0  0  0
   -0.7418   -4.0539    0.0000 C   0  0  0  0  0  0  0  0  0  0  0  0
   -1.7455   -2.9392    0.0000 O   0  0  0  0  0  0  0  0  0  0  0  0
   -1.0537   -5.5211    0.0000 N   0  0  0  0  0  0  0  0  0  0  0  0
   -2.4240   -6.1312    0.0000 C   0  0  0  0  0  0  0  0  0  0  0  0
   -3.6375   -5.2496    0.0000 C   0  0  0  0  0  0  0  0  0  0  0  0
   -3.4807   -3.7578    0.0000 C   0  0  0  0  0  0  0  0  0  0  0  0
   -4.6942   -2.8761    0.0000 C   0  0  0  0  0  0  0  0  0  0  0  0
   -6.0645   -3.4862    0.0000 C   0  0  0  0  0  0  0  0  0  0  0  0
   -7.2781   -2.6045    0.0000 F   0  0  0  0  0  0  0  0  0  0  0  0
   -6.2213   -4.9780    0.0000 C   0  0  0  0  0  0  0  0  0  0  0  0
   -5.0078   -5.8597    0.0000 C   0  0  0  0  0  0  0  0  0  0  0  0
  1  2  2  0
  2  3  1  0
  3  4  1  0
  4  5  2  0
  5  6  1  0
  6  7  2  0
  7  8  1  0
  8  9  2  0
  9 10  1  0
 10 11  1  0
 11 12  1  0
 12 13  1  0
 13 14  1  0
 14 15  1  0
  9 16  1  0
 16 17  2  0
  4 18  1  0
 18 19  2  0
 18 20  1  0
 20 21  1  0
 21 22  1  0
 22 23  2  0
 23 24  1  0
 24 25  2  0
 25 26  1  0
 25 27  1  0
 27 28  2  0
 20  2  1  0
 28 22  1  0
 17  6  1  0
 15 10  1  0
M  END
> <ChEMBL ID>
CHEMBL1327441

> <Standard Type>
Potency

> <Standard Relation>
'='

> <Standard Value>
5011.9

> <Standard Units>
nM

> <Document ChEMBL ID>
CHEMBL1201862

$$$$

     RDKit          2D

 20 22  0  0  0  0  0  0  0  0999 V2000
   -1.5000   -5.1962    0.0000 O   0  0  0  0  0  0  0  0  0  0  0  0
   -0.7500   -3.8971    0.0000 C   0  0  0  0  0  0  0  0  0  0  0  0
    0.7500   -3.8971    0.0000 C   0  0  0  0  0  0  0  0  0  0  0  0
    1.5000   -2.5981    0.0000 C   0  0  0  0  0  0  0  0  0  0  0  0
    0.7500   -1.2990    0.0000 C   0  0  0  0  0  0  0  0  0  0  0  0
    1.5000    0.0000    0.0000 C   0  0  0  0  0  0  0  0  0  0  0  0
    0.7500    1.2990    0.0000 C   0  0  0  0  0  0  0  0  0  0  0  0
   -0.7500    1.2990    0.0000 C   0  0  0  0  0  0  0  0  0  0  0  0
   -1.5000    0.0000    0.0000 C   0  0  0  0  0  0  0  0  0  0  0  0
   -0.7500   -1.2990    0.0000 C   0  0  0  0  0  0  0  0  0  0  0  0
   -1.5000   -2.5981    0.0000 C   0  0  0  0  0  0  0  0  0  0  0  0
   -3.0000   -2.5981    0.0000 N   0  0  0  0  0  0  0  0  0  0  0  0
   -3.7500   -1.2990    0.0000 N   0  0  0  0  0  0  0  0  0  0  0  0
   -5.2500   -1.2990    0.0000 C   0  0  0  0  0  0  0  0  0  0  0  0
   -6.0000    0.0000    0.0000 C   0  0  0  0  0  0  0  0  0  0  0  0
   -7.5000   -0.0000    0.0000 C   0  0  0  0  0  0  0  0  0  0  0  0
   -8.2500   -1.2990    0.0000 C   0  0  0  0  0  0  0  0  0  0  0  0
   -9.7500   -1.2990    0.0000 F   0  0  0  0  0  0  0  0  0  0  0  0
   -7.5000   -2.5981    0.0000 C   0  0  0  0  0  0  0  0  0  0  0  0
   -6.0000   -2.5981    0.0000 C   0  0  0  0  0  0  0  0  0  0  0  0
  1  2  1  0
  2  3  2  0
  3  4  1  0
  4  5  2  0
  5  6  1  0
  6  7  2  0
  7  8  1  0
  8  9  2  0
  9 10  1  0
 10 11  2  0
 11 12  1  0
 12 13  2  3
 13 14  1  0
 14 15  2  0
 15 16  1  0
 16 17  2  0
 17 18  1  0
 17 19  1  0
 19 20  2  0
 11  2  1  0
 20 14  1  0
 10  5  1  0
M  END
> <ChEMBL ID>
CHEMBL1327521

> <Standard Type>
Potency

> <Standard Relation>
'='

> <Standard Value>
5011.9

> <Standard Units>
nM

> <Document ChEMBL ID>
CHEMBL1201862

$$$$

     RDKit          2D

 22 23  0  0  0  0  0  0  0  0999 V2000
    4.5000   -2.5981    0.0000 C   0  0  0  0  0  0  0  0  0  0  0  0
    3.0000   -2.5981    0.0000 S   0  0  0  0  0  0  0  0  0  0  0  0
    3.0000   -1.0981    0.0000 O   0  0  0  0  0  0  0  0  0  0  0  0
    3.0000   -4.0981    0.0000 O   0  0  0  0  0  0  0  0  0  0  0  0
    1.5000   -2.5981    0.0000 N   0  0  0  0  0  0  0  0  0  0  0  0
    0.7500   -3.8971    0.0000 C   0  0  0  0  0  0  0  0  0  0  0  0
    1.5000   -5.1962    0.0000 C   0  0  0  0  0  0  0  0  0  0  0  0
    3.0000   -5.1962    0.0000 O   0  0  0  0  0  0  0  0  0  0  0  0
    0.7500   -6.4952    0.0000 N   0  0  0  0  0  0  0  0  0  0  0  0
    1.5000   -7.7942    0.0000 C   0  0  0  0  0  0  0  0  0  0  0  0
    0.7500   -9.0933    0.0000 C   0  0  0  0  0  0  0  0  0  0  0  0
    1.3601  -10.4636    0.0000 C   0  0  0  0  0  0  0  0  0  0  0  0
    0.2454  -11.4673    0.0000 C   0  0  0  0  0  0  0  0  0  0  0  0
   -1.0537  -10.7173    0.0000 C   0  0  0  0  0  0  0  0  0  0  0  0
   -0.7418   -9.2501    0.0000 O   0  0  0  0  0  0  0  0  0  0  0  0
    0.7500   -1.2990    0.0000 C   0  0  0  0  0  0  0  0  0  0  0  0
    1.5000    0.0000    0.0000 C   0  0  0  0  0  0  0  0  0  0  0  0
    0.7500    1.2990    0.0000 C   0  0  0  0  0  0  0  0  0  0  0  0
   -0.7500    1.2990    0.0000 C   0  0  0  0  0  0  0  0  0  0  0  0
   -1.5000    0.0000    0.0000 C   0  0  0  0  0  0  0  0  0  0  0  0
   -3.0000    0.0000    0.0000 Cl  0  0  0  0  0  0  0  0  0  0  0  0
   -0.7500   -1.2990    0.0000 C   0  0  0  0  0  0  0  0  0  0  0  0
  1  2  1  0
  2  3  2  0
  2  4  2  0
  2  5  1  0
  5  6  1  0
  6  7  1  0
  7  8  2  0
  7  9  1  0
  9 10  1  0
 10 11  1  0
 11 12  1  0
 12 13  1  0
 13 14  1  0
 14 15  1  0
  5 16  1  0
 16 17  2  0
 17 18  1  0
 18 19  2  0
 19 20  1  0
 20 21  1  0
 20 22  2  0
 15 11  1  0
 22 16  1  0
M  END
> <ChEMBL ID>
CHEMBL1329122

> <Standard Type>
Potency

> <Standard Relation>
'='

> <Standard Value>
5011.9

> <Standard Units>
nM

> <Document ChEMBL ID>
CHEMBL1201862

$$$$

     RDKit          2D

 20 22  0  0  0  0  0  0  0  0999 V2000
    3.0000    0.0000    0.0000 N   0  0  0  0  0  0  0  0  0  0  0  0
    1.5000    0.0000    0.0000 C   0  0  0  0  0  0  0  0  0  0  0  0
    0.7500   -1.2990    0.0000 N   0  0  0  0  0  0  0  0  0  0  0  0
   -0.7500   -1.2990    0.0000 C   0  0  0  0  0  0  0  0  0  0  0  0
   -1.5000   -2.5981    0.0000 C   0  0  0  0  0  0  0  0  0  0  0  0
   -3.0000   -2.5981    0.0000 C   0  0  0  0  0  0  0  0  0  0  0  0
   -3.7500   -3.8971    0.0000 C   0  0  0  0  0  0  0  0  0  0  0  0
   -3.0000   -5.1962    0.0000 C   0  0  0  0  0  0  0  0  0  0  0  0
   -1.5000   -5.1962    0.0000 C   0  0  0  0  0  0  0  0  0  0  0  0
   -0.7500   -3.8971    0.0000 C   0  0  0  0  0  0  0  0  0  0  0  0
   -1.5000    0.0000    0.0000 C   0  0  0  0  0  0  0  0  0  0  0  0
   -0.7500    1.2990    0.0000 C   0  0  0  0  0  0  0  0  0  0  0  0
   -1.5000    2.5981    0.0000 C   0  0  0  0  0  0  0  0  0  0  0  0
   -0.7500    3.8971    0.0000 C   0  0  0  0  0  0  0  0  0  0  0  0
   -1.5000    5.1962    0.0000 C   0  0  0  0  0  0  0  0  0  0  0  0
   -3.0000    5.1962    0.0000 C   0  0  0  0  0  0  0  0  0  0  0  0
   -3.7500    3.8971    0.0000 C   0  0  0  0  0  0  0  0  0  0  0  0
   -3.0000    2.5981    0.0000 C   0  0  0  0  0  0  0  0  0  0  0  0
   -3.7500    1.2990    0.0000 O   0  0  0  0  0  0  0  0  0  0  0  0
    0.7500    1.2990    0.0000 N   0  0  0  0  0  0  0  0  0  0  0  0
  1  2  1  0
  2  3  2  0
  3  4  1  0
  4  5  1  0
  5  6  2  0
  6  7  1  0
  7  8  2  0
  8  9  1  0
  9 10  2  0
  4 11  2  0
 11 12  1  0
 12 13  1  0
 13 14  2  0
 14 15  1  0
 15 16  2  0
 16 17  1  0
 17 18  2  0
 18 19  1  0
 12 20  2  0
 20  2  1  0
 10  5  1  0
 18 13  1  0
M  END
> <ChEMBL ID>
CHEMBL1329408

> <Standard Type>
Potency

> <Standard Relation>
'='

> <Standard Value>
5011.9

> <Standard Units>
nM

> <Document ChEMBL ID>
CHEMBL1201862

$$$$

     RDKit          2D

 31 34  0  0  0  0  0  0  0  0999 V2000
    3.7500   -1.2990    0.0000 C   0  0  0  0  0  0  0  0  0  0  0  0
    3.0000    0.0000    0.0000 C   0  0  0  0  0  0  0  0  0  0  0  0
    1.5000    0.0000    0.0000 C   0  0  0  0  0  0  0  0  0  0  0  0
    0.7500   -1.2990    0.0000 C   0  0  0  0  0  0  0  0  0  0  0  0
   -0.7500   -1.2990    0.0000 C   0  0  0  0  0  0  0  0  0  0  0  0
   -1.5000    0.0000    0.0000 C   0  0  0  0  0  0  0  0  0  0  0  0
   -3.0000    0.0000    0.0000 N   0  0  0  0  0  0  0  0  0  0  0  0
   -3.7500    1.2990    0.0000 C   0  0  0  0  0  0  0  0  0  0  0  0
   -3.0000    2.5981    0.0000 O   0  0  0  0  0  0  0  0  0  0  0  0
   -5.2500    1.2990    0.0000 C   0  0  0  0  0  0  0  0  0  0  0  0
   -6.0000    2.5981    0.0000 S   0  0  0  0  0  0  0  0  0  0  0  0
   -7.5000    2.5981    0.0000 C   0  0  0  0  0  0  0  0  0  0  0  0
   -8.2500    3.8971    0.0000 C   0  0  0  0  0  0  0  0  0  0  0  0
   -9.7500    3.8971    0.0000 C   0  0  0  0  0  0  0  0  0  0  0  0
  -10.5000    2.5981    0.0000 C   0  0  0  0  0  0  0  0  0  0  0  0
  -12.0000    2.5981    0.0000 C   0  0  0  0  0  0  0  0  0  0  0  0
  -12.8817    1.3846    0.0000 S   0  0  0  0  0  0  0  0  0  0  0  0
  -14.3083    1.8481    0.0000 C   0  0  0  0  0  0  0  0  0  0  0  0
  -15.5218    0.9664    0.0000 C   0  0  0  0  0  0  0  0  0  0  0  0
  -16.8921    1.5765    0.0000 C   0  0  0  0  0  0  0  0  0  0  0  0
  -18.1056    0.6948    0.0000 C   0  0  0  0  0  0  0  0  0  0  0  0
  -17.9488   -0.7970    0.0000 C   0  0  0  0  0  0  0  0  0  0  0  0
  -16.5785   -1.4071    0.0000 C   0  0  0  0  0  0  0  0  0  0  0  0
  -15.3650   -0.5254    0.0000 C   0  0  0  0  0  0  0  0  0  0  0  0
  -14.3083    3.3481    0.0000 N   0  0  0  0  0  0  0  0  0  0  0  0
  -12.8817    3.8116    0.0000 C   0  0  0  0  0  0  0  0  0  0  0  0
  -12.4182    5.2382    0.0000 C   0  0  0  0  0  0  0  0  0  0  0  0
   -9.7500    1.2990    0.0000 N   0  0  0  0  0  0  0  0  0  0  0  0
   -8.2500    1.2990    0.0000 N   0  0  0  0  0  0  0  0  0  0  0  0
   -0.7500    1.2990    0.0000 C   0  0  0  0  0  0  0  0  0  0  0  0
    0.7500    1.2990    0.0000 C   0  0  0  0  0  0  0  0  0  0  0  0
  1  2  1  0
  2  3  1  0
  3  4  2  0
  4  5  1  0
  5  6  2  0
  6  7  1  0
  7  8  1  0
  8  9  2  0
  8 10  1  0
 10 11  1  0
 11 12  1  0
 12 13  2  0
 13 14  1  0
 14 15  2  0
 15 16  1  0
 16 17  1  0
 17 18  1  0
 18 19  1  0
 19 20  2  0
 20 21  1  0
 21 22  2  0
 22 23  1  0
 23 24  2  0
 18 25  2  0
 25 26  1  0
 26 27  1  0
 15 28  1  0
 28 29  2  0
  6 30  1  0
 30 31  2  0
 31  3  1  0
 29 12  1  0
 26 16  2  0
 24 19  1  0
M  END
> <ChEMBL ID>
CHEMBL1329495

> <Standard Type>
Potency

> <Standard Relation>
'='

> <Standard Value>
5011.9

> <Standard Units>
nM

> <Document ChEMBL ID>
CHEMBL1201862

$$$$

     RDKit          2D

 20 21  0  0  0  0  0  0  0  0999 V2000
    5.2500   -1.2990    0.0000 C   0  0  0  0  0  0  0  0  0  0  0  0
    3.7500   -1.2990    0.0000 C   0  0  0  0  0  0  0  0  0  0  0  0
    3.0000    0.0000    0.0000 O   0  0  0  0  0  0  0  0  0  0  0  0
    1.5000    0.0000    0.0000 C   0  0  0  0  0  0  0  0  0  0  0  0
    0.7500   -1.2990    0.0000 C   0  0  0  0  0  0  0  0  0  0  0  0
   -0.7500   -1.2990    0.0000 C   0  0  0  0  0  0  0  0  0  0  0  0
   -1.5000    0.0000    0.0000 C   0  0  0  0  0  0  0  0  0  0  0  0
   -3.0000    0.0000    0.0000 C   0  0  0  0  0  0  0  0  0  0  0  0
   -3.7500   -1.2990    0.0000 O   0  0  0  0  0  0  0  0  0  0  0  0
   -3.7500    1.2990    0.0000 N   0  0  0  0  0  0  0  0  0  0  0  0
   -5.2500    1.2990    0.0000 C   0  0  0  0  0  0  0  0  0  0  0  0
   -6.0000    2.5981    0.0000 C   0  0  0  0  0  0  0  0  0  0  0  0
   -7.5000    2.5981    0.0000 C   0  0  0  0  0  0  0  0  0  0  0  0
   -8.2500    1.2990    0.0000 C   0  0  0  0  0  0  0  0  0  0  0  0
   -9.7500    1.2990    0.0000 Cl  0  0  0  0  0  0  0  0  0  0  0  0
   -7.5000    0.0000    0.0000 C   0  0  0  0  0  0  0  0  0  0  0  0
   -6.0000    0.0000    0.0000 N   0  0  0  0  0  0  0  0  0  0  0  0
   -0.7500    1.2990    0.0000 C   0  0  0  0  0  0  0  0  0  0  0  0
    0.7500    1.2990    0.0000 C   0  0  0  0  0  0  0  0  0  0  0  0
    1.5000    2.5981    0.0000 Cl  0  0  0  0  0  0  0  0  0  0  0  0
  1  2  1  0
  2  3  1  0
  3  4  1  0
  4  5  2  0
  5  6  1  0
  6  7  2  0
  7  8  1  0
  8  9  2  0
  8 10  1  0
 10 11  1  0
 11 12  2  0
 12 13  1  0
 13 14  2  0
 14 15  1  0
 14 16  1  0
 16 17  2  0
  7 18  1  0
 18 19  2  0
 19 20  1  0
 19  4  1  0
 17 11  1  0
M  END
> <ChEMBL ID>
CHEMBL1330067

> <Standard Type>
Potency

> <Standard Relation>
'='

> <Standard Value>
5011.9

> <Standard Units>
nM

> <Document ChEMBL ID>
CHEMBL1201862

$$$$

     RDKit          2D

 28 31  0  0  0  0  0  0  0  0999 V2000
   -3.7735  -12.2713    0.0000 C   0  0  0  0  0  0  0  0  0  0  0  0
   -2.6588  -13.2750    0.0000 C   0  0  0  0  0  0  0  0  0  0  0  0
   -1.2322  -12.8115    0.0000 O   0  0  0  0  0  0  0  0  0  0  0  0
   -0.1175  -13.8152    0.0000 C   0  0  0  0  0  0  0  0  0  0  0  0
   -0.4294  -15.2824    0.0000 O   0  0  0  0  0  0  0  0  0  0  0  0
    1.3091  -13.3516    0.0000 N   0  0  0  0  0  0  0  0  0  0  0  0
    1.6209  -11.8844    0.0000 C   0  0  0  0  0  0  0  0  0  0  0  0
    0.5062  -10.8807    0.0000 C   0  0  0  0  0  0  0  0  0  0  0  0
    0.8181   -9.4135    0.0000 C   0  0  0  0  0  0  0  0  0  0  0  0
    2.2447   -8.9500    0.0000 C   0  0  0  0  0  0  0  0  0  0  0  0
    2.5565   -7.4827    0.0000 O   0  0  0  0  0  0  0  0  0  0  0  0
    1.4418   -6.4791    0.0000 C   0  0  0  0  0  0  0  0  0  0  0  0
    1.7537   -5.0118    0.0000 C   0  0  0  0  0  0  0  0  0  0  0  0
    3.1240   -4.4017    0.0000 N   0  0  0  0  0  0  0  0  0  0  0  0
    2.9672   -2.9099    0.0000 N   0  0  0  0  0  0  0  0  0  0  0  0
    1.5000   -2.5981    0.0000 C   0  0  0  0  0  0  0  0  0  0  0  0
    0.7500   -1.2990    0.0000 C   0  0  0  0  0  0  0  0  0  0  0  0
    1.5000    0.0000    0.0000 C   0  0  0  0  0  0  0  0  0  0  0  0
    0.7500    1.2990    0.0000 C   0  0  0  0  0  0  0  0  0  0  0  0
   -0.7500    1.2990    0.0000 C   0  0  0  0  0  0  0  0  0  0  0  0
   -1.5000    0.0000    0.0000 C   0  0  0  0  0  0  0  0  0  0  0  0
   -0.7500   -1.2990    0.0000 C   0  0  0  0  0  0  0  0  0  0  0  0
   -1.5000   -2.5981    0.0000 C   0  0  0  0  0  0  0  0  0  0  0  0
   -3.0000   -2.5981    0.0000 C   0  0  0  0  0  0  0  0  0  0  0  0
   -0.7500   -3.8971    0.0000 N   0  0  0  0  0  0  0  0  0  0  0  0
    0.7500   -3.8971    0.0000 N   0  0  0  0  0  0  0  0  0  0  0  0
    3.3594   -9.9537    0.0000 C   0  0  0  0  0  0  0  0  0  0  0  0
    3.0475  -11.4209    0.0000 C   0  0  0  0  0  0  0  0  0  0  0  0
  1  2  1  0
  2  3  1  0
  3  4  1  0
  4  5  2  0
  4  6  1  0
  6  7  1  0
  7  8  2  0
  8  9  1  0
  9 10  2  0
 10 11  1  0
 11 12  1  0
 12 13  1  0
 13 14  2  0
 14 15  1  0
 15 16  2  0
 16 17  1  0
 17 18  2  0
 18 19  1  0
 19 20  2  0
 20 21  1  0
 21 22  2  0
 22 23  1  0
 23 24  1  0
 23 25  2  0
 25 26  1  0
 10 27  1  0
 27 28  2  0
 28  7  1  0
 26 13  1  0
 26 16  1  0
 22 17  1  0
M  END
> <ChEMBL ID>
CHEMBL1330522

> <Standard Type>
Potency

> <Standard Relation>
'='

> <Standard Value>
5011.9

> <Standard Units>
nM

> <Document ChEMBL ID>
CHEMBL1201862

$$$$

     RDKit          2D

 32 34  0  0  0  0  0  0  0  0999 V2000
   -6.0994  -19.2812    0.0000 C   0  0  0  0  0  0  0  0  0  0  0  0
   -4.6322  -18.9693    0.0000 C   0  0  0  0  0  0  0  0  0  0  0  0
   -4.1687  -17.5427    0.0000 O   0  0  0  0  0  0  0  0  0  0  0  0
   -2.7015  -17.2309    0.0000 C   0  0  0  0  0  0  0  0  0  0  0  0
   -1.6978  -18.3456    0.0000 O   0  0  0  0  0  0  0  0  0  0  0  0
   -2.2379  -15.8043    0.0000 C   0  0  0  0  0  0  0  0  0  0  0  0
   -0.8113  -15.3407    0.0000 C   0  0  0  0  0  0  0  0  0  0  0  0
    0.4022  -16.2224    0.0000 O   0  0  0  0  0  0  0  0  0  0  0  0
   -0.8113  -13.8407    0.0000 C   0  0  0  0  0  0  0  0  0  0  0  0
    0.4022  -12.9591    0.0000 C   0  0  0  0  0  0  0  0  0  0  0  0
    0.2454  -11.4673    0.0000 C   0  0  0  0  0  0  0  0  0  0  0  0
   -1.0537  -10.7173    0.0000 C   0  0  0  0  0  0  0  0  0  0  0  0
   -0.7418   -9.2501    0.0000 C   0  0  0  0  0  0  0  0  0  0  0  0
    0.7500   -9.0933    0.0000 C   0  0  0  0  0  0  0  0  0  0  0  0
    1.5000   -7.7942    0.0000 C   0  0  0  0  0  0  0  0  0  0  0  0
    0.7500   -6.4952    0.0000 N   0  0  0  0  0  0  0  0  0  0  0  0
    1.5000   -5.1962    0.0000 C   0  0  0  0  0  0  0  0  0  0  0  0
    3.0000   -5.1962    0.0000 O   0  0  0  0  0  0  0  0  0  0  0  0
    0.7500   -3.8971    0.0000 C   0  0  0  0  0  0  0  0  0  0  0  0
   -0.7500   -3.8971    0.0000 O   0  0  0  0  0  0  0  0  0  0  0  0
    1.5000   -2.5981    0.0000 N   0  0  0  0  0  0  0  0  0  0  0  0
    0.7500   -1.2990    0.0000 C   0  0  0  0  0  0  0  0  0  0  0  0
    1.5000    0.0000    0.0000 C   0  0  0  0  0  0  0  0  0  0  0  0
    0.7500    1.2990    0.0000 C   0  0  0  0  0  0  0  0  0  0  0  0
   -0.7500    1.2990    0.0000 C   0  0  0  0  0  0  0  0  0  0  0  0
   -1.5000    2.5981    0.0000 C   0  0  0  0  0  0  0  0  0  0  0  0
   -1.5000    0.0000    0.0000 C   0  0  0  0  0  0  0  0  0  0  0  0
   -0.7500   -1.2990    0.0000 C   0  0  0  0  0  0  0  0  0  0  0  0
    1.3601  -10.4636    0.0000 O   0  0  0  0  0  0  0  0  0  0  0  0
   -2.2379  -13.3772    0.0000 N   0  0  0  0  0  0  0  0  0  0  0  0
   -3.1196  -14.5907    0.0000 C   0  0  0  0  0  0  0  0  0  0  0  0
   -4.6196  -14.5907    0.0000 C   0  0  0  0  0  0  0  0  0  0  0  0
  1  2  1  0
  2  3  1  0
  3  4  1  0
  4  5  2  0
  4  6  1  0
  6  7  2  0
  7  8  1  0
  7  9  1  0
  9 10  2  0
 10 11  1  0
 11 12  2  0
 12 13  1  0
 13 14  2  0
 14 15  1  0
 15 16  1  0
 16 17  1  0
 17 18  2  0
 17 19  1  0
 19 20  2  0
 19 21  1  0
 21 22  1  0
 22 23  2  0
 23 24  1  0
 24 25  2  0
 25 26  1  0
 25 27  1  0
 27 28  2  0
 14 29  1  0
  9 30  1  0
 30 31  2  0
 31 32  1  0
 31  6  1  0
 29 11  1  0
 28 22  1  0
M  END
> <ChEMBL ID>
CHEMBL1330736

> <Standard Type>
Potency

> <Standard Relation>
'='

> <Standard Value>
5011.9

> <Standard Units>
nM

> <Document ChEMBL ID>
CHEMBL1201862

$$$$

     RDKit          2D

 22 26  0  0  0  0  0  0  0  0999 V2000
    3.7974   -2.4540    0.0000 N   0  0  0  0  0  0  0  0  0  0  0  0
    2.5838   -3.3357    0.0000 C   0  0  0  0  0  0  0  0  0  0  0  0
    2.7406   -4.8275    0.0000 C   0  0  0  0  0  0  0  0  0  0  0  0
    1.5271   -5.7092    0.0000 C   0  0  0  0  0  0  0  0  0  0  0  0
    0.1568   -5.0991    0.0000 N   0  0  0  0  0  0  0  0  0  0  0  0
   -0.0000   -3.6073    0.0000 C   0  0  0  0  0  0  0  0  0  0  0  0
   -1.2135   -2.7256    0.0000 S   0  0  0  0  0  0  0  0  0  0  0  0
   -0.7500   -1.2990    0.0000 C   0  0  0  0  0  0  0  0  0  0  0  0
    0.7500   -1.2990    0.0000 C   0  0  0  0  0  0  0  0  0  0  0  0
    1.2135   -2.7256    0.0000 C   0  0  0  0  0  0  0  0  0  0  0  0
    1.5000    0.0000    0.0000 C   0  0  0  0  0  0  0  0  0  0  0  0
    0.7500    1.2990    0.0000 C   0  0  0  0  0  0  0  0  0  0  0  0
   -0.7500    1.2990    0.0000 C   0  0  0  0  0  0  0  0  0  0  0  0
   -1.5000    0.0000    0.0000 C   0  0  0  0  0  0  0  0  0  0  0  0
    1.6839   -7.2010    0.0000 C   0  0  0  0  0  0  0  0  0  0  0  0
    0.4704   -8.0826    0.0000 C   0  0  0  0  0  0  0  0  0  0  0  0
    0.6272   -9.5744    0.0000 C   0  0  0  0  0  0  0  0  0  0  0  0
    1.9975  -10.1845    0.0000 C   0  0  0  0  0  0  0  0  0  0  0  0
    3.2110   -9.3029    0.0000 C   0  0  0  0  0  0  0  0  0  0  0  0
    3.0542   -7.8111    0.0000 C   0  0  0  0  0  0  0  0  0  0  0  0
    4.2677   -6.9294    0.0000 C   0  0  0  0  0  0  0  0  0  0  0  0
    4.1110   -5.4376    0.0000 C   0  0  0  0  0  0  0  0  0  0  0  0
  1  2  1  0
  2  3  2  0
  3  4  1  0
  4  5  2  0
  5  6  1  0
  6  7  1  0
  7  8  1  0
  8  9  2  0
  9 10  1  0
  9 11  1  0
 11 12  1  0
 12 13  1  0
 13 14  1  0
  4 15  1  0
 15 16  2  0
 16 17  1  0
 17 18  2  0
 18 19  1  0
 19 20  2  0
 20 21  1  0
 21 22  1  0
 10  2  1  0
 20 15  1  0
 22  3  1  0
 10  6  2  0
 14  8  1  0
M  END
> <ChEMBL ID>
CHEMBL1331181

> <Standard Type>
Potency

> <Standard Relation>
'='

> <Standard Value>
5011.9

> <Standard Units>
nM

> <Document ChEMBL ID>
CHEMBL1201862

$$$$

     RDKit          2D

 29 32  0  0  0  0  0  0  0  0999 V2000
  -10.1256    3.0000    0.0000 C   0  0  0  0  0  0  0  0  0  0  0  0
  -10.1256    1.5000    0.0000 O   0  0  0  0  0  0  0  0  0  0  0  0
   -8.8265    0.7500    0.0000 C   0  0  0  0  0  0  0  0  0  0  0  0
   -7.5275    1.5000    0.0000 C   0  0  0  0  0  0  0  0  0  0  0  0
   -6.2284    0.7500    0.0000 C   0  0  0  0  0  0  0  0  0  0  0  0
   -4.9294    1.5000    0.0000 C   0  0  0  0  0  0  0  0  0  0  0  0
   -3.6304    0.7500    0.0000 C   0  0  0  0  0  0  0  0  0  0  0  0
   -2.3313    1.5000    0.0000 C   0  0  0  0  0  0  0  0  0  0  0  0
   -2.3313    3.0000    0.0000 N   0  0  0  0  0  0  0  0  0  0  0  0
   -1.0323    0.7500    0.0000 N   0  0  0  0  0  0  0  0  0  0  0  0
    0.3943    1.2135    0.0000 C   0  0  0  0  0  0  0  0  0  0  0  0
    0.8578    2.6401    0.0000 C   0  0  0  0  0  0  0  0  0  0  0  0
    2.3250    2.9520    0.0000 C   0  0  0  0  0  0  0  0  0  0  0  0
    2.7886    4.3786    0.0000 C   0  0  0  0  0  0  0  0  0  0  0  0
    1.7849    5.4933    0.0000 C   0  0  0  0  0  0  0  0  0  0  0  0
    0.3177    5.1814    0.0000 C   0  0  0  0  0  0  0  0  0  0  0  0
   -0.1459    3.7548    0.0000 C   0  0  0  0  0  0  0  0  0  0  0  0
    1.2760    0.0000    0.0000 C   0  0  0  0  0  0  0  0  0  0  0  0
    0.3943   -1.2135    0.0000 S   0  0  0  0  0  0  0  0  0  0  0  0
   -1.0323   -0.7500    0.0000 C   0  0  0  0  0  0  0  0  0  0  0  0
   -2.3313   -1.5000    0.0000 N   0  0  0  0  0  0  0  0  0  0  0  0
   -3.6304   -0.7500    0.0000 C   0  0  0  0  0  0  0  0  0  0  0  0
   -4.9294   -1.5000    0.0000 O   0  0  0  0  0  0  0  0  0  0  0  0
   -6.2284   -0.7500    0.0000 C   0  0  0  0  0  0  0  0  0  0  0  0
   -7.5275   -1.5000    0.0000 C   0  0  0  0  0  0  0  0  0  0  0  0
   -7.5275   -3.0000    0.0000 O   0  0  0  0  0  0  0  0  0  0  0  0
   -8.8265   -3.7500    0.0000 C   0  0  0  0  0  0  0  0  0  0  0  0
   -8.8265   -0.7500    0.0000 C   0  0  0  0  0  0  0  0  0  0  0  0
  -10.1256   -1.5000    0.0000 O   0  0  0  0  0  0  0  0  0  0  0  0
  1  2  1  0
  2  3  1  0
  3  4  2  0
  4  5  1  0
  5  6  1  0
  6  7  2  0
  7  8  1  0
  8  9  2  0
  8 10  1  0
 10 11  1  0
 11 12  1  0
 12 13  2  0
 13 14  1  0
 14 15  2  0
 15 16  1  0
 16 17  2  0
 11 18  2  0
 18 19  1  0
 19 20  1  0
 20 21  2  0
 21 22  1  0
 22 23  2  0
  5 24  2  0
 24 25  1  0
 25 26  1  0
 26 27  1  0
 25 28  2  0
 28 29  1  0
 28  3  1  0
 22  7  1  0
 20 10  1  0
 17 12  1  0
M  END
> <ChEMBL ID>
CHEMBL1331399

> <Standard Type>
Potency

> <Standard Relation>
'='

> <Standard Value>
5011.9

> <Standard Units>
nM

> <Document ChEMBL ID>
CHEMBL1201862

$$$$

     RDKit          2D

 26 28  0  0  0  0  0  0  0  0999 V2000
    0.7500   -6.4952    0.0000 C   0  0  0  0  0  0  0  0  0  0  0  0
    1.5000   -5.1962    0.0000 C   0  0  0  0  0  0  0  0  0  0  0  0
    0.7500   -3.8971    0.0000 C   0  0  0  0  0  0  0  0  0  0  0  0
    1.5000   -2.5981    0.0000 O   0  0  0  0  0  0  0  0  0  0  0  0
    0.7500   -1.2990    0.0000 C   0  0  0  0  0  0  0  0  0  0  0  0
    1.5000    0.0000    0.0000 C   0  0  0  0  0  0  0  0  0  0  0  0
    0.7500    1.2990    0.0000 C   0  0  0  0  0  0  0  0  0  0  0  0
   -0.7500    1.2990    0.0000 C   0  0  0  0  0  0  0  0  0  0  0  0
   -1.5000    0.0000    0.0000 C   0  0  0  0  0  0  0  0  0  0  0  0
   -0.7500   -1.2990    0.0000 C   0  0  0  0  0  0  0  0  0  0  0  0
   -0.7500   -3.8971    0.0000 C   0  0  0  0  0  0  0  0  0  0  0  0
   -1.5000   -2.5981    0.0000 O   0  0  0  0  0  0  0  0  0  0  0  0
   -1.5000   -5.1962    0.0000 N   0  0  0  0  0  0  0  0  0  0  0  0
   -3.0000   -5.1962    0.0000 C   0  0  0  0  0  0  0  0  0  0  0  0
   -3.8817   -6.4097    0.0000 N   0  0  0  0  0  0  0  0  0  0  0  0
   -5.3083   -5.9462    0.0000 N   0  0  0  0  0  0  0  0  0  0  0  0
   -5.3083   -4.4462    0.0000 C   0  0  0  0  0  0  0  0  0  0  0  0
   -6.5218   -3.5645    0.0000 S   0  0  0  0  0  0  0  0  0  0  0  0
   -5.6401   -2.3509    0.0000 O   0  0  0  0  0  0  0  0  0  0  0  0
   -7.4035   -4.7780    0.0000 O   0  0  0  0  0  0  0  0  0  0  0  0
   -7.7353   -2.6828    0.0000 N   0  0  0  0  0  0  0  0  0  0  0  0
   -9.1619   -3.1463    0.0000 C   0  0  0  0  0  0  0  0  0  0  0  0
  -10.0436   -1.9328    0.0000 C   0  0  0  0  0  0  0  0  0  0  0  0
   -9.1619   -0.7193    0.0000 C   0  0  0  0  0  0  0  0  0  0  0  0
   -7.7353   -1.1828    0.0000 C   0  0  0  0  0  0  0  0  0  0  0  0
   -3.8817   -3.9826    0.0000 S   0  0  0  0  0  0  0  0  0  0  0  0
  1  2  1  0
  2  3  1  0
  3  4  1  0
  4  5  1  0
  5  6  2  0
  6  7  1  0
  7  8  2  0
  8  9  1  0
  9 10  2  0
  3 11  1  0
 11 12  2  0
 11 13  1  0
 13 14  1  0
 14 15  2  0
 15 16  1  0
 16 17  2  0
 17 18  1  0
 18 19  2  0
 18 20  2  0
 18 21  1  0
 21 22  1  0
 22 23  1  0
 23 24  1  0
 24 25  1  0
 17 26  1  0
 10  5  1  0
 26 14  1  0
 25 21  1  0
M  END
> <ChEMBL ID>
CHEMBL1332052

> <Standard Type>
Potency

> <Standard Relation>
'='

> <Standard Value>
5011.9

> <Standard Units>
nM

> <Document ChEMBL ID>
CHEMBL1201862

$$$$

     RDKit          2D

 32 36  0  0  0  0  0  0  0  0999 V2000
   -3.0000   -7.7942    0.0000 C   0  0  0  0  0  0  0  0  0  0  0  0
   -1.5000   -7.7942    0.0000 O   0  0  0  0  0  0  0  0  0  0  0  0
   -0.7500   -6.4952    0.0000 C   0  0  0  0  0  0  0  0  0  0  0  0
   -1.5000   -5.1962    0.0000 C   0  0  0  0  0  0  0  0  0  0  0  0
   -0.7500   -3.8971    0.0000 C   0  0  0  0  0  0  0  0  0  0  0  0
    0.7500   -3.8971    0.0000 C   0  0  0  0  0  0  0  0  0  0  0  0
    1.5000   -2.5981    0.0000 C   0  0  0  0  0  0  0  0  0  0  0  0
    0.7500   -1.2990    0.0000 N   0  0  0  0  0  0  0  0  0  0  0  0
    1.5000    0.0000    0.0000 C   0  0  0  0  0  0  0  0  0  0  0  0
    0.7500    1.2990    0.0000 O   0  0  0  0  0  0  0  0  0  0  0  0
   -0.7500    1.2990    0.0000 C   0  0  0  0  0  0  0  0  0  0  0  0
   -1.5000    2.5981    0.0000 C   0  0  0  0  0  0  0  0  0  0  0  0
   -3.0000    2.5981    0.0000 C   0  0  0  0  0  0  0  0  0  0  0  0
   -3.7500    1.2990    0.0000 C   0  0  0  0  0  0  0  0  0  0  0  0
   -5.2500    1.2990    0.0000 C   0  0  0  0  0  0  0  0  0  0  0  0
   -6.0000    2.5981    0.0000 C   0  0  0  0  0  0  0  0  0  0  0  0
   -5.2500    3.8971    0.0000 C   0  0  0  0  0  0  0  0  0  0  0  0
   -6.0000    5.1962    0.0000 C   0  0  0  0  0  0  0  0  0  0  0  0
   -7.5000    5.1962    0.0000 C   0  0  0  0  0  0  0  0  0  0  0  0
   -8.2500    6.4952    0.0000 O   0  0  0  0  0  0  0  0  0  0  0  0
   -7.5000    7.7942    0.0000 C   0  0  0  0  0  0  0  0  0  0  0  0
   -8.2500    3.8971    0.0000 C   0  0  0  0  0  0  0  0  0  0  0  0
   -7.5000    2.5981    0.0000 C   0  0  0  0  0  0  0  0  0  0  0  0
   -6.0000   -0.0000    0.0000 C   0  0  0  0  0  0  0  0  0  0  0  0
   -5.2500   -1.2990    0.0000 C   0  0  0  0  0  0  0  0  0  0  0  0
   -6.0000   -2.5981    0.0000 O   0  0  0  0  0  0  0  0  0  0  0  0
   -3.7500   -1.2990    0.0000 O   0  0  0  0  0  0  0  0  0  0  0  0
   -3.0000    0.0000    0.0000 C   0  0  0  0  0  0  0  0  0  0  0  0
   -1.5000    0.0000    0.0000 C   0  0  0  0  0  0  0  0  0  0  0  0
   -0.7500   -1.2990    0.0000 C   0  0  0  0  0  0  0  0  0  0  0  0
    1.5000   -5.1962    0.0000 C   0  0  0  0  0  0  0  0  0  0  0  0
    0.7500   -6.4952    0.0000 C   0  0  0  0  0  0  0  0  0  0  0  0
  1  2  1  0
  2  3  1  0
  3  4  2  0
  4  5  1  0
  5  6  2  0
  6  7  1  0
  7  8  1  0
  8  9  1  0
  9 10  1  0
 10 11  1  0
 11 12  2  0
 12 13  1  0
 13 14  2  0
 14 15  1  0
 15 16  1  0
 16 17  2  0
 17 18  1  0
 18 19  2  0
 19 20  1  0
 20 21  1  0
 19 22  1  0
 22 23  2  0
 15 24  2  0
 24 25  1  0
 25 26  2  0
 25 27  1  0
 27 28  1  0
 28 29  2  0
 29 30  1  0
  6 31  1  0
 31 32  2  0
 32  3  1  0
 30  8  1  0
 29 11  1  0
 28 14  1  0
 23 16  1  0
M  END
> <ChEMBL ID>
CHEMBL1332065

> <Standard Type>
Potency

> <Standard Relation>
'='

> <Standard Value>
5011.9

> <Standard Units>
nM

> <Document ChEMBL ID>
CHEMBL1201862

$$$$

     RDKit          2D

 29 32  0  0  0  0  0  0  0  0999 V2000
    3.0000    0.0000    0.0000 C   0  0  0  0  0  0  0  0  0  0  0  0
    1.5000    0.0000    0.0000 C   0  0  0  0  0  0  0  0  0  0  0  0
    0.7500   -1.2990    0.0000 C   0  0  0  0  0  0  0  0  0  0  0  0
   -0.7500   -1.2990    0.0000 C   0  0  0  0  0  0  0  0  0  0  0  0
   -1.5000    0.0000    0.0000 C   0  0  0  0  0  0  0  0  0  0  0  0
   -0.7500    1.2990    0.0000 C   0  0  0  0  0  0  0  0  0  0  0  0
   -1.5000    2.5981    0.0000 N   0  0  0  0  0  0  0  0  0  0  0  0
   -0.7500    3.8971    0.0000 C   0  0  0  0  0  0  0  0  0  0  0  0
   -1.5000    5.1962    0.0000 C   0  0  0  0  0  0  0  0  0  0  0  0
   -3.0000    5.1962    0.0000 N   0  0  0  0  0  0  0  0  0  0  0  0
   -3.7500    6.4952    0.0000 C   0  0  0  0  0  0  0  0  0  0  0  0
   -5.2500    6.4952    0.0000 S   0  0  0  0  0  0  0  0  0  0  0  0
   -3.0000    7.7942    0.0000 C   0  0  0  0  0  0  0  0  0  0  0  0
   -3.6101    9.1645    0.0000 C   0  0  0  0  0  0  0  0  0  0  0  0
   -2.4954   10.1682    0.0000 C   0  0  0  0  0  0  0  0  0  0  0  0
   -1.1963    9.4182    0.0000 C   0  0  0  0  0  0  0  0  0  0  0  0
    0.1740   10.0283    0.0000 C   0  0  0  0  0  0  0  0  0  0  0  0
    1.3875    9.1467    0.0000 C   0  0  0  0  0  0  0  0  0  0  0  0
    2.7578    9.7568    0.0000 C   0  0  0  0  0  0  0  0  0  0  0  0
    2.9146   11.2486    0.0000 C   0  0  0  0  0  0  0  0  0  0  0  0
    1.7011   12.1302    0.0000 C   0  0  0  0  0  0  0  0  0  0  0  0
    0.3308   11.5201    0.0000 C   0  0  0  0  0  0  0  0  0  0  0  0
   -0.8828   12.4018    0.0000 N   0  0  0  0  0  4  0  0  0  0  0  0
   -0.7260   13.8936    0.0000 O   0  0  0  0  0  0  0  0  0  0  0  0
   -2.2531   11.7917    0.0000 O   0  0  0  0  0  1  0  0  0  0  0  0
   -1.5082    7.9510    0.0000 O   0  0  0  0  0  0  0  0  0  0  0  0
   -3.7500    3.8971    0.0000 C   0  0  0  0  0  0  0  0  0  0  0  0
   -3.0000    2.5981    0.0000 C   0  0  0  0  0  0  0  0  0  0  0  0
    0.7500    1.2990    0.0000 C   0  0  0  0  0  0  0  0  0  0  0  0
  1  2  1  0
  2  3  2  0
  3  4  1  0
  4  5  2  0
  5  6  1  0
  6  7  1  0
  7  8  1  0
  8  9  1  0
  9 10  1  0
 10 11  1  0
 11 12  2  0
 11 13  1  0
 13 14  2  0
 14 15  1  0
 15 16  2  0
 16 17  1  0
 17 18  2  0
 18 19  1  0
 19 20  2  0
 20 21  1  0
 21 22  2  0
 22 23  1  0
 23 24  2  0
 23 25  1  0
 16 26  1  0
 10 27  1  0
 27 28  1  0
  6 29  2  0
 29  2  1  0
 28  7  1  0
 26 13  1  0
 22 17  1  0
M  CHG  2  23   1  25  -1
M  END
> <ChEMBL ID>
CHEMBL1332656

> <Standard Type>
Potency

> <Standard Relation>
'='

> <Standard Value>
5011.9

> <Standard Units>
nM

> <Document ChEMBL ID>
CHEMBL1201862

$$$$

     RDKit          2D

 35 40  0  0  0  0  0  0  0  0999 V2000
   -5.3245   -4.5559    0.0000 O   0  0  0  0  0  0  0  0  0  0  0  0
   -5.1677   -3.0642    0.0000 C   0  0  0  0  0  0  0  0  0  0  0  0
   -3.7974   -2.4540    0.0000 C   0  0  0  0  0  0  0  0  0  0  0  0
   -2.5838   -3.3357    0.0000 N   0  0  0  0  0  0  0  0  0  0  0  0
   -2.7406   -4.8275    0.0000 C   0  0  0  0  0  0  0  0  0  0  0  0
   -4.1110   -5.4376    0.0000 O   0  0  0  0  0  0  0  0  0  0  0  0
   -1.5271   -5.7092    0.0000 N   0  0  0  0  0  0  0  0  0  0  0  0
   -1.6839   -7.2010    0.0000 C   0  0  0  0  0  0  0  0  0  0  0  0
   -3.0542   -7.8111    0.0000 C   0  0  0  0  0  0  0  0  0  0  0  0
   -4.2677   -6.9294    0.0000 C   0  0  0  0  0  0  0  0  0  0  0  0
   -5.6381   -7.5395    0.0000 C   0  0  0  0  0  0  0  0  0  0  0  0
   -5.7949   -9.0313    0.0000 C   0  0  0  0  0  0  0  0  0  0  0  0
   -4.5813   -9.9130    0.0000 C   0  0  0  0  0  0  0  0  0  0  0  0
   -3.2110   -9.3029    0.0000 C   0  0  0  0  0  0  0  0  0  0  0  0
   -5.0449  -11.3395    0.0000 O   0  0  0  0  0  0  0  0  0  0  0  0
   -6.5449  -11.3395    0.0000 C   0  0  0  0  0  0  0  0  0  0  0  0
   -7.0084   -9.9130    0.0000 O   0  0  0  0  0  0  0  0  0  0  0  0
   -0.1568   -5.0991    0.0000 C   0  0  0  0  0  0  0  0  0  0  0  0
    1.0567   -5.9808    0.0000 O   0  0  0  0  0  0  0  0  0  0  0  0
   -0.0000   -3.6073    0.0000 C   0  0  0  0  0  0  0  0  0  0  0  0
    1.2135   -2.7256    0.0000 O   0  0  0  0  0  0  0  0  0  0  0  0
    0.7500   -1.2990    0.0000 C   0  0  0  0  0  0  0  0  0  0  0  0
    1.5000    0.0000    0.0000 C   0  0  0  0  0  0  0  0  0  0  0  0
    0.7500    1.2990    0.0000 C   0  0  0  0  0  0  0  0  0  0  0  0
   -0.7500    1.2990    0.0000 C   0  0  0  0  0  0  0  0  0  0  0  0
   -1.5000    0.0000    0.0000 C   0  0  0  0  0  0  0  0  0  0  0  0
   -0.7500   -1.2990    0.0000 C   0  0  0  0  0  0  0  0  0  0  0  0
   -1.2135   -2.7256    0.0000 C   0  0  0  0  0  0  0  0  0  0  0  0
   -6.3812   -2.1825    0.0000 N   0  0  0  0  0  0  0  0  0  0  0  0
   -7.7515   -2.7926    0.0000 C   0  0  0  0  0  0  0  0  0  0  0  0
   -8.9651   -1.9109    0.0000 C   0  0  0  0  0  0  0  0  0  0  0  0
  -10.3354   -2.5210    0.0000 C   0  0  0  0  0  0  0  0  0  0  0  0
  -10.4922   -4.0128    0.0000 C   0  0  0  0  0  0  0  0  0  0  0  0
   -9.2786   -4.8945    0.0000 C   0  0  0  0  0  0  0  0  0  0  0  0
   -7.9083   -4.2844    0.0000 C   0  0  0  0  0  0  0  0  0  0  0  0
  1  2  2  0
  2  3  1  0
  3  4  1  0
  4  5  1  0
  5  6  2  0
  5  7  1  0
  7  8  1  0
  8  9  1  0
  9 10  2  0
 10 11  1  0
 11 12  2  0
 12 13  1  0
 13 14  2  0
 13 15  1  0
 15 16  1  0
 16 17  1  0
  7 18  1  0
 18 19  2  0
 18 20  1  0
 20 21  1  0
 21 22  1  0
 22 23  2  0
 23 24  1  0
 24 25  2  0
 25 26  1  0
 26 27  2  0
 27 28  1  0
  2 29  1  0
 29 30  1  0
 30 31  2  0
 31 32  1  0
 32 33  2  0
 33 34  1  0
 34 35  2  0
 28  4  1  0
 35 30  1  0
 14  9  1  0
 28 20  2  0
 17 12  1  0
 27 22  1  0
M  END
> <ChEMBL ID>
CHEMBL1332893

> <Standard Type>
Potency

> <Standard Relation>
'='

> <Standard Value>
5011.9

> <Standard Units>
nM

> <Document ChEMBL ID>
CHEMBL1201862

$$$$

     RDKit          2D

 25 27  0  0  0  0  0  0  0  0999 V2000
    3.7500   -1.2990    0.0000 C   0  0  0  0  0  0  0  0  0  0  0  0
    3.0000    0.0000    0.0000 O   0  0  0  0  0  0  0  0  0  0  0  0
    1.5000    0.0000    0.0000 C   0  0  0  0  0  0  0  0  0  0  0  0
    0.7500   -1.2990    0.0000 C   0  0  0  0  0  0  0  0  0  0  0  0
   -0.7500   -1.2990    0.0000 C   0  0  0  0  0  0  0  0  0  0  0  0
   -1.5000   -2.5981    0.0000 C   0  0  0  0  0  0  0  0  0  0  0  0
   -3.0000   -2.5981    0.0000 C   0  0  0  0  0  0  0  0  0  0  0  0
   -3.8817   -1.3846    0.0000 S   0  0  0  0  0  0  0  0  0  0  0  0
   -5.3083   -1.8481    0.0000 C   0  0  0  0  0  0  0  0  0  0  0  0
   -6.5218   -0.9664    0.0000 C   0  0  0  0  0  0  0  0  0  0  0  0
   -6.3650    0.5254    0.0000 C   0  0  0  0  0  0  0  0  0  0  0  0
   -7.5785    1.4071    0.0000 C   0  0  0  0  0  0  0  0  0  0  0  0
   -8.9488    0.7970    0.0000 C   0  0  0  0  0  0  0  0  0  0  0  0
  -10.1624    1.6786    0.0000 C   0  0  0  0  0  0  0  0  0  0  0  0
   -9.1056   -0.6948    0.0000 C   0  0  0  0  0  0  0  0  0  0  0  0
   -7.8921   -1.5765    0.0000 C   0  0  0  0  0  0  0  0  0  0  0  0
   -5.3083   -3.3481    0.0000 N   0  0  0  0  0  0  0  0  0  0  0  0
   -3.8817   -3.8116    0.0000 C   0  0  0  0  0  0  0  0  0  0  0  0
   -3.4182   -5.2382    0.0000 O   0  0  0  0  0  0  0  0  0  0  0  0
   -1.5000    0.0000    0.0000 C   0  0  0  0  0  0  0  0  0  0  0  0
   -0.7500    1.2990    0.0000 C   0  0  0  0  0  0  0  0  0  0  0  0
   -1.5000    2.5981    0.0000 O   0  0  0  0  0  0  0  0  0  0  0  0
   -3.0000    2.5981    0.0000 C   0  0  0  0  0  0  0  0  0  0  0  0
    0.7500    1.2990    0.0000 C   0  0  0  0  0  0  0  0  0  0  0  0
    1.5000    2.5981    0.0000 O   0  0  0  0  0  0  0  0  0  0  0  0
  1  2  1  0
  2  3  1  0
  3  4  2  0
  4  5  1  0
  5  6  1  0
  6  7  2  0
  7  8  1  0
  8  9  1  0
  9 10  1  0
 10 11  2  0
 11 12  1  0
 12 13  2  0
 13 14  1  0
 13 15  1  0
 15 16  2  0
  9 17  2  0
 17 18  1  0
 18 19  2  0
  5 20  2  0
 20 21  1  0
 21 22  1  0
 22 23  1  0
 21 24  2  0
 24 25  1  0
 24  3  1  0
 18  7  1  0
 16 10  1  0
M  END
> <ChEMBL ID>
CHEMBL1333181

> <Standard Type>
Potency

> <Standard Relation>
'='

> <Standard Value>
5011.9

> <Standard Units>
nM

> <Document ChEMBL ID>
CHEMBL1201862

$$$$

     RDKit          2D

 19 20  0  0  0  0  0  0  0  0999 V2000
    3.7500   -3.8971    0.0000 O   0  0  0  0  0  0  0  0  0  0  0  0
    3.0000   -5.1962    0.0000 C   0  0  0  0  0  0  0  0  0  0  0  0
    1.5000   -5.1962    0.0000 C   0  0  0  0  0  0  0  0  0  0  0  0
    0.7500   -3.8971    0.0000 C   0  0  0  0  0  0  0  0  0  0  0  0
    1.5000   -2.5981    0.0000 N   0  0  0  0  0  0  0  0  0  0  0  0
    0.7500   -1.2990    0.0000 C   0  0  0  0  0  0  0  0  0  0  0  0
    1.5000    0.0000    0.0000 C   0  0  0  0  0  0  0  0  0  0  0  0
    0.7500    1.2990    0.0000 C   0  0  0  0  0  0  0  0  0  0  0  0
   -0.7500    1.2990    0.0000 C   0  0  0  0  0  0  0  0  0  0  0  0
   -1.5000    2.5981    0.0000 Cl  0  0  0  0  0  0  0  0  0  0  0  0
   -1.5000    0.0000    0.0000 C   0  0  0  0  0  0  0  0  0  0  0  0
   -0.7500   -1.2990    0.0000 N   0  0  0  0  0  0  0  0  0  0  0  0
    3.7500   -6.4952    0.0000 C   0  0  0  0  0  0  0  0  0  0  0  0
    3.0000   -7.7942    0.0000 C   0  0  0  0  0  0  0  0  0  0  0  0
    3.7500   -9.0933    0.0000 C   0  0  0  0  0  0  0  0  0  0  0  0
    5.2500   -9.0933    0.0000 C   0  0  0  0  0  0  0  0  0  0  0  0
    6.0000  -10.3923    0.0000 Br  0  0  0  0  0  0  0  0  0  0  0  0
    6.0000   -7.7942    0.0000 C   0  0  0  0  0  0  0  0  0  0  0  0
    5.2500   -6.4952    0.0000 C   0  0  0  0  0  0  0  0  0  0  0  0
  1  2  2  0
  2  3  1  0
  3  4  2  0
  4  5  1  0
  5  6  1  0
  6  7  2  0
  7  8  1  0
  8  9  2  0
  9 10  1  0
  9 11  1  0
 11 12  2  0
  2 13  1  0
 13 14  2  0
 14 15  1  0
 15 16  2  0
 16 17  1  0
 16 18  1  0
 18 19  2  0
 12  6  1  0
 19 13  1  0
M  END
> <ChEMBL ID>
CHEMBL1333310

> <Standard Type>
Potency

> <Standard Relation>
'='

> <Standard Value>
5011.9

> <Standard Units>
nM

> <Document ChEMBL ID>
CHEMBL1201862

$$$$

     RDKit          2D

 26 28  0  0  0  0  0  0  0  0999 V2000
    5.2500   -1.2990    0.0000 C   0  0  0  0  0  0  0  0  0  0  0  0
    3.7500   -1.2990    0.0000 C   0  0  0  0  0  0  0  0  0  0  0  0
    3.0000    0.0000    0.0000 O   0  0  0  0  0  0  0  0  0  0  0  0
    1.5000    0.0000    0.0000 C   0  0  0  0  0  0  0  0  0  0  0  0
    0.7500   -1.2990    0.0000 C   0  0  0  0  0  0  0  0  0  0  0  0
   -0.7500   -1.2990    0.0000 C   0  0  0  0  0  0  0  0  0  0  0  0
   -1.5000    0.0000    0.0000 C   0  0  0  0  0  0  0  0  0  0  0  0
   -3.0000    0.0000    0.0000 N   0  0  0  0  0  0  0  0  0  0  0  0
   -3.7500    1.2990    0.0000 C   0  0  0  0  0  0  0  0  0  0  0  0
   -3.0000    2.5981    0.0000 C   0  0  0  0  0  0  0  0  0  0  0  0
   -3.7500    3.8971    0.0000 C   0  0  0  0  0  0  0  0  0  0  0  0
   -5.2500    3.8971    0.0000 C   0  0  0  0  0  0  0  0  0  0  0  0
   -6.0000    5.1962    0.0000 N   0  0  0  0  0  0  0  0  0  0  0  0
   -7.4918    5.3529    0.0000 C   0  0  0  0  0  0  0  0  0  0  0  0
   -8.4955    4.2382    0.0000 O   0  0  0  0  0  0  0  0  0  0  0  0
   -7.8037    6.8202    0.0000 C   0  0  0  0  0  0  0  0  0  0  0  0
   -6.5046    7.5702    0.0000 C   0  0  0  0  0  0  0  0  0  0  0  0
   -5.3899    6.5665    0.0000 C   0  0  0  0  0  0  0  0  0  0  0  0
   -3.9227    6.8783    0.0000 O   0  0  0  0  0  0  0  0  0  0  0  0
   -6.0000    2.5981    0.0000 C   0  0  0  0  0  0  0  0  0  0  0  0
   -5.2500    1.2990    0.0000 C   0  0  0  0  0  0  0  0  0  0  0  0
   -6.0000    0.0000    0.0000 N   0  0  0  0  0  4  0  0  0  0  0  0
   -7.5000    0.0000    0.0000 O   0  0  0  0  0  0  0  0  0  0  0  0
   -5.2500   -1.2990    0.0000 O   0  0  0  0  0  1  0  0  0  0  0  0
   -0.7500    1.2990    0.0000 C   0  0  0  0  0  0  0  0  0  0  0  0
    0.7500    1.2990    0.0000 C   0  0  0  0  0  0  0  0  0  0  0  0
  1  2  1  0
  2  3  1  0
  3  4  1  0
  4  5  2  0
  5  6  1  0
  6  7  2  0
  7  8  1  0
  8  9  1  0
  9 10  2  0
 10 11  1  0
 11 12  2  0
 12 13  1  0
 13 14  1  0
 14 15  2  0
 14 16  1  0
 16 17  1  0
 17 18  1  0
 18 19  2  0
 12 20  1  0
 20 21  2  0
 21 22  1  0
 22 23  2  0
 22 24  1  0
  7 25  1  0
 25 26  2  0
 26  4  1  0
 21  9  1  0
 18 13  1  0
M  CHG  2  22   1  24  -1
M  END
> <ChEMBL ID>
CHEMBL1334236

> <Standard Type>
Potency

> <Standard Relation>
'='

> <Standard Value>
5011.9

> <Standard Units>
nM

> <Document ChEMBL ID>
CHEMBL1201862

$$$$

     RDKit          2D

 25 27  0  0  0  0  0  0  0  0999 V2000
  -14.5438   -2.9592    0.0000 C   0  0  0  0  0  0  0  0  0  0  0  0
  -13.1172   -2.4957    0.0000 C   0  0  0  0  0  0  0  0  0  0  0  0
  -12.0025   -3.4994    0.0000 C   0  0  0  0  0  0  0  0  0  0  0  0
  -12.3143   -4.9666    0.0000 O   0  0  0  0  0  0  0  0  0  0  0  0
  -10.5759   -3.0359    0.0000 C   0  0  0  0  0  0  0  0  0  0  0  0
  -10.2640   -1.5686    0.0000 C   0  0  0  0  0  0  0  0  0  0  0  0
   -8.8374   -1.1051    0.0000 C   0  0  0  0  0  0  0  0  0  0  0  0
   -7.7227   -2.1088    0.0000 C   0  0  0  0  0  0  0  0  0  0  0  0
   -6.2961   -1.6453    0.0000 O   0  0  0  0  0  0  0  0  0  0  0  0
   -5.1814   -2.6490    0.0000 C   0  0  0  0  0  0  0  0  0  0  0  0
   -3.7548   -2.1855    0.0000 C   0  0  0  0  0  0  0  0  0  0  0  0
   -3.4430   -0.7182    0.0000 O   0  0  0  0  0  0  0  0  0  0  0  0
   -2.6401   -3.1891    0.0000 C   0  0  0  0  0  0  0  0  0  0  0  0
   -1.2135   -2.7256    0.0000 N   0  0  0  0  0  0  0  0  0  0  0  0
   -0.0000   -3.6073    0.0000 C   0  0  0  0  0  0  0  0  0  0  0  0
    0.0000   -5.1073    0.0000 C   0  0  0  0  0  0  0  0  0  0  0  0
    1.2135   -2.7256    0.0000 N   0  0  0  0  0  0  0  0  0  0  0  0
    0.7500   -1.2990    0.0000 C   0  0  0  0  0  0  0  0  0  0  0  0
    1.5000    0.0000    0.0000 C   0  0  0  0  0  0  0  0  0  0  0  0
    0.7500    1.2990    0.0000 C   0  0  0  0  0  0  0  0  0  0  0  0
   -0.7500    1.2990    0.0000 C   0  0  0  0  0  0  0  0  0  0  0  0
   -1.5000    0.0000    0.0000 C   0  0  0  0  0  0  0  0  0  0  0  0
   -0.7500   -1.2990    0.0000 C   0  0  0  0  0  0  0  0  0  0  0  0
   -8.0346   -3.5760    0.0000 C   0  0  0  0  0  0  0  0  0  0  0  0
   -9.4612   -4.0396    0.0000 C   0  0  0  0  0  0  0  0  0  0  0  0
  1  2  1  0
  2  3  1  0
  3  4  2  0
  3  5  1  0
  5  6  2  0
  6  7  1  0
  7  8  2  0
  8  9  1  0
  9 10  1  0
 10 11  1  0
 11 12  1  0
 11 13  1  0
 13 14  1  0
 14 15  1  0
 15 16  1  0
 15 17  2  0
 17 18  1  0
 18 19  2  0
 19 20  1  0
 20 21  2  0
 21 22  1  0
 22 23  2  0
  8 24  1  0
 24 25  2  0
 25  5  1  0
 23 14  1  0
 23 18  1  0
M  END
> <ChEMBL ID>
CHEMBL1334638

> <Standard Type>
Potency

> <Standard Relation>
'='

> <Standard Value>
5011.9

> <Standard Units>
nM

> <Document ChEMBL ID>
CHEMBL1201862

$$$$

     RDKit          2D

 26 28  0  0  0  0  0  0  0  0999 V2000
  -11.2500   -3.8971    0.0000 N   0  0  0  0  0  0  0  0  0  0  0  0
   -9.7500   -3.8971    0.0000 S   0  0  0  0  0  0  0  0  0  0  0  0
   -9.7500   -2.3971    0.0000 O   0  0  0  0  0  0  0  0  0  0  0  0
   -9.7500   -5.3971    0.0000 O   0  0  0  0  0  0  0  0  0  0  0  0
   -8.2500   -3.8971    0.0000 C   0  0  0  0  0  0  0  0  0  0  0  0
   -7.5000   -2.5981    0.0000 C   0  0  0  0  0  0  0  0  0  0  0  0
   -6.0000   -2.5981    0.0000 C   0  0  0  0  0  0  0  0  0  0  0  0
   -5.2500   -3.8971    0.0000 C   0  0  0  0  0  0  0  0  0  0  0  0
   -3.7500   -3.8971    0.0000 N   0  0  0  0  0  0  0  0  0  0  0  0
   -3.0000   -2.5981    0.0000 N   0  0  0  0  0  0  0  0  0  0  0  0
   -1.5000   -2.5981    0.0000 C   0  0  0  0  0  0  0  0  0  0  0  0
   -0.7500   -3.8971    0.0000 C   0  0  0  0  0  0  0  0  0  0  0  0
   -1.5000   -5.1962    0.0000 O   0  0  0  0  0  0  0  0  0  0  0  0
    0.7500   -3.8971    0.0000 C   0  0  0  0  0  0  0  0  0  0  0  0
    1.5000   -5.1962    0.0000 C   0  0  0  0  0  0  0  0  0  0  0  0
    3.0000   -5.1962    0.0000 O   0  0  0  0  0  0  0  0  0  0  0  0
    0.7500   -6.4952    0.0000 O   0  0  0  0  0  0  0  0  0  0  0  0
    1.5000   -2.5981    0.0000 C   0  0  0  0  0  0  0  0  0  0  0  0
    0.7500   -1.2990    0.0000 C   0  0  0  0  0  0  0  0  0  0  0  0
    1.5000    0.0000    0.0000 C   0  0  0  0  0  0  0  0  0  0  0  0
    0.7500    1.2990    0.0000 C   0  0  0  0  0  0  0  0  0  0  0  0
   -0.7500    1.2990    0.0000 C   0  0  0  0  0  0  0  0  0  0  0  0
   -1.5000    0.0000    0.0000 C   0  0  0  0  0  0  0  0  0  0  0  0
   -0.7500   -1.2990    0.0000 C   0  0  0  0  0  0  0  0  0  0  0  0
   -6.0000   -5.1962    0.0000 C   0  0  0  0  0  0  0  0  0  0  0  0
   -7.5000   -5.1962    0.0000 C   0  0  0  0  0  0  0  0  0  0  0  0
  1  2  1  0
  2  3  2  0
  2  4  2  0
  2  5  1  0
  5  6  2  0
  6  7  1  0
  7  8  2  0
  8  9  1  0
  9 10  2  3
 10 11  1  0
 11 12  2  0
 12 13  1  0
 12 14  1  0
 14 15  1  0
 15 16  2  0
 15 17  1  0
 14 18  2  0
 18 19  1  0
 19 20  2  0
 20 21  1  0
 21 22  2  0
 22 23  1  0
 23 24  2  0
  8 25  1  0
 25 26  2  0
 26  5  1  0
 24 11  1  0
 24 19  1  0
M  END
> <ChEMBL ID>
CHEMBL1335615

> <Standard Type>
Potency

> <Standard Relation>
'='

> <Standard Value>
5011.9

> <Standard Units>
nM

> <Document ChEMBL ID>
CHEMBL1201862

$$$$

     RDKit          2D

 25 27  0  0  0  0  0  0  0  0999 V2000
    3.0000    0.0000    0.0000 O   0  0  0  0  0  0  0  0  0  0  0  0
    1.5000    0.0000    0.0000 C   0  0  0  0  0  0  0  0  0  0  0  0
    0.7500   -1.2990    0.0000 C   0  0  0  0  0  0  0  0  0  0  0  0
   -0.7500   -1.2990    0.0000 O   0  0  0  0  0  0  0  0  0  0  0  0
   -1.5000    0.0000    0.0000 C   0  0  0  0  0  0  0  0  0  0  0  0
   -3.0000    0.0000    0.0000 C   0  0  0  0  0  0  0  0  0  0  0  0
   -3.7500    1.2990    0.0000 C   0  0  0  0  0  0  0  0  0  0  0  0
   -3.0000    2.5981    0.0000 C   0  0  0  0  0  0  0  0  0  0  0  0
   -3.7500    3.8971    0.0000 C   0  0  0  0  0  0  0  0  0  0  0  0
   -5.2500    3.8971    0.0000 O   0  0  0  0  0  0  0  0  0  0  0  0
   -3.0000    5.1962    0.0000 C   0  0  0  0  0  0  0  0  0  0  0  0
   -3.7500    6.4952    0.0000 O   0  0  0  0  0  0  0  0  0  0  0  0
   -3.0000    7.7942    0.0000 C   0  0  0  0  0  0  0  0  0  0  0  0
   -1.5000    7.7942    0.0000 O   0  0  0  0  0  0  0  0  0  0  0  0
   -3.7500    9.0933    0.0000 C   0  0  0  0  0  0  0  0  0  0  0  0
   -3.0000   10.3923    0.0000 C   0  0  0  0  0  0  0  0  0  0  0  0
   -3.7500   11.6913    0.0000 N   0  0  0  0  0  0  0  0  0  0  0  0
   -5.2500   11.6913    0.0000 C   0  0  0  0  0  0  0  0  0  0  0  0
   -6.0000   12.9904    0.0000 Cl  0  0  0  0  0  0  0  0  0  0  0  0
   -6.0000   10.3923    0.0000 C   0  0  0  0  0  0  0  0  0  0  0  0
   -7.5000   10.3923    0.0000 Cl  0  0  0  0  0  0  0  0  0  0  0  0
   -5.2500    9.0933    0.0000 C   0  0  0  0  0  0  0  0  0  0  0  0
   -1.5000    2.5981    0.0000 C   0  0  0  0  0  0  0  0  0  0  0  0
   -0.7500    1.2990    0.0000 C   0  0  0  0  0  0  0  0  0  0  0  0
    0.7500    1.2990    0.0000 N   0  0  0  0  0  0  0  0  0  0  0  0
  1  2  2  0
  2  3  1  0
  3  4  1  0
  4  5  1  0
  5  6  2  0
  6  7  1  0
  7  8  2  0
  8  9  1  0
  9 10  2  0
  9 11  1  0
 11 12  1  0
 12 13  1  0
 13 14  2  0
 13 15  1  0
 15 16  2  0
 16 17  1  0
 17 18  2  0
 18 19  1  0
 18 20  1  0
 20 21  1  0
 20 22  2  0
  8 23  1  0
 23 24  2  0
 24 25  1  0
 25  2  1  0
 24  5  1  0
 22 15  1  0
M  END
> <ChEMBL ID>
CHEMBL1336986

> <Standard Type>
Potency

> <Standard Relation>
'='

> <Standard Value>
5011.9

> <Standard Units>
nM

> <Document ChEMBL ID>
CHEMBL1201862

$$$$

     RDKit          2D

 27 30  0  0  0  0  0  0  0  0999 V2000
   -1.2931  -12.5833    0.0000 C   0  0  0  0  0  0  0  0  0  0  0  0
   -1.9033  -11.2129    0.0000 C   0  0  0  0  0  0  0  0  0  0  0  0
   -1.0216   -9.9994    0.0000 O   0  0  0  0  0  0  0  0  0  0  0  0
   -1.6317   -8.6291    0.0000 C   0  0  0  0  0  0  0  0  0  0  0  0
   -3.1235   -8.4723    0.0000 O   0  0  0  0  0  0  0  0  0  0  0  0
   -0.7500   -7.4156    0.0000 C   0  0  0  0  0  0  0  0  0  0  0  0
    0.7500   -7.4156    0.0000 S   0  0  0  0  0  0  0  0  0  0  0  0
    1.2135   -5.9890    0.0000 C   0  0  0  0  0  0  0  0  0  0  0  0
    2.6401   -5.5255    0.0000 N   0  0  0  0  0  0  0  0  0  0  0  0
    3.7548   -6.5291    0.0000 C   0  0  0  0  0  0  0  0  0  0  0  0
    5.1814   -6.0656    0.0000 C   0  0  0  0  0  0  0  0  0  0  0  0
    5.6449   -4.6390    0.0000 C   0  0  0  0  0  0  0  0  0  0  0  0
    7.1449   -4.6390    0.0000 C   0  0  0  0  0  0  0  0  0  0  0  0
    7.6085   -6.0656    0.0000 C   0  0  0  0  0  0  0  0  0  0  0  0
    6.3949   -6.9473    0.0000 O   0  0  0  0  0  0  0  0  0  0  0  0
   -0.0000   -5.1073    0.0000 C   0  0  0  0  0  0  0  0  0  0  0  0
   -0.0000   -3.6073    0.0000 C   0  0  0  0  0  0  0  0  0  0  0  0
    1.2135   -2.7256    0.0000 N   0  0  0  0  0  0  0  0  0  0  0  0
    0.7500   -1.2990    0.0000 C   0  0  0  0  0  0  0  0  0  0  0  0
    1.5000    0.0000    0.0000 C   0  0  0  0  0  0  0  0  0  0  0  0
    0.7500    1.2990    0.0000 C   0  0  0  0  0  0  0  0  0  0  0  0
   -0.7500    1.2990    0.0000 C   0  0  0  0  0  0  0  0  0  0  0  0
   -1.5000    0.0000    0.0000 C   0  0  0  0  0  0  0  0  0  0  0  0
   -0.7500   -1.2990    0.0000 C   0  0  0  0  0  0  0  0  0  0  0  0
   -1.2135   -2.7256    0.0000 S   0  0  0  0  0  0  0  0  0  0  0  0
   -1.2135   -5.9890    0.0000 C   0  0  0  0  0  0  0  0  0  0  0  0
   -2.6401   -5.5255    0.0000 N   0  0  0  0  0  0  0  0  0  0  0  0
  1  2  1  0
  2  3  1  0
  3  4  1  0
  4  5  2  0
  4  6  1  0
  6  7  1  0
  7  8  1  0
  8  9  1  0
  9 10  1  0
 10 11  1  0
 11 12  2  0
 12 13  1  0
 13 14  2  0
 14 15  1  0
  8 16  2  0
 16 17  1  0
 17 18  2  0
 18 19  1  0
 19 20  2  0
 20 21  1  0
 21 22  2  0
 22 23  1  0
 23 24  2  0
 24 25  1  0
 16 26  1  0
 26 27  1  0
 26  6  2  0
 15 11  1  0
 25 17  1  0
 24 19  1  0
M  END
> <ChEMBL ID>
CHEMBL1337042

> <Standard Type>
Potency

> <Standard Relation>
'='

> <Standard Value>
5011.9

> <Standard Units>
nM

> <Document ChEMBL ID>
CHEMBL1201862

$$$$

     RDKit          2D

 16 16  0  0  0  0  0  0  0  0999 V2000
    7.5000   -2.5981    0.0000 C   0  0  0  0  0  0  0  0  0  0  0  0
    6.0000   -2.5981    0.0000 O   0  0  0  0  0  0  0  0  0  0  0  0
    5.2500   -1.2990    0.0000 C   0  0  0  0  0  0  0  0  0  0  0  0
    3.7500   -1.2990    0.0000 C   0  0  0  0  0  0  0  0  0  0  0  0
    3.0000   -2.5981    0.0000 O   0  0  0  0  0  0  0  0  0  0  0  0
    3.0000    0.0000    0.0000 N   0  0  0  0  0  0  0  0  0  0  0  0
    1.5000    0.0000    0.0000 C   0  0  0  0  0  0  0  0  0  0  0  0
    0.7500   -1.2990    0.0000 C   0  0  0  0  0  0  0  0  0  0  0  0
   -0.7500   -1.2990    0.0000 C   0  0  0  0  0  0  0  0  0  0  0  0
   -1.5000   -2.5981    0.0000 O   0  0  0  0  0  0  0  0  0  0  0  0
   -1.5000    0.0000    0.0000 N   0  0  0  0  0  0  0  0  0  0  0  0
   -3.0000    0.0000    0.0000 C   0  0  0  0  0  0  0  0  0  0  0  0
   -0.7500    1.2990    0.0000 C   0  0  0  0  0  0  0  0  0  0  0  0
   -1.5000    2.5981    0.0000 O   0  0  0  0  0  0  0  0  0  0  0  0
    0.7500    1.2990    0.0000 N   0  0  0  0  0  0  0  0  0  0  0  0
    1.5000    2.5981    0.0000 C   0  0  0  0  0  0  0  0  0  0  0  0
  1  2  1  0
  2  3  1  0
  3  4  1  0
  4  5  2  0
  4  6  1  0
  6  7  1  0
  7  8  2  0
  8  9  1  0
  9 10  2  0
  9 11  1  0
 11 12  1  0
 11 13  1  0
 13 14  2  0
 13 15  1  0
 15 16  1  0
 15  7  1  0
M  END
> <ChEMBL ID>
CHEMBL1337372

> <Standard Type>
Potency

> <Standard Relation>
'='

> <Standard Value>
5011.9

> <Standard Units>
nM

> <Document ChEMBL ID>
CHEMBL1201862

$$$$

     RDKit          2D

 27 29  0  0  0  0  0  0  0  0999 V2000
    3.7500   -1.2990    0.0000 C   0  0  0  0  0  0  0  0  0  0  0  0
    3.0000    0.0000    0.0000 O   0  0  0  0  0  0  0  0  0  0  0  0
    1.5000    0.0000    0.0000 C   0  0  0  0  0  0  0  0  0  0  0  0
    0.7500   -1.2990    0.0000 C   0  0  0  0  0  0  0  0  0  0  0  0
   -0.7500   -1.2990    0.0000 C   0  0  0  0  0  0  0  0  0  0  0  0
   -1.5000    0.0000    0.0000 C   0  0  0  0  0  0  0  0  0  0  0  0
   -3.0000    0.0000    0.0000 C   0  0  0  0  0  0  0  0  0  0  0  0
   -3.8817   -1.2135    0.0000 N   0  0  0  0  0  0  0  0  0  0  0  0
   -5.3083   -0.7500    0.0000 C   0  0  0  0  0  0  0  0  0  0  0  0
   -6.5218   -1.6317    0.0000 N   0  0  0  0  0  0  0  0  0  0  0  0
   -7.8921   -1.0216    0.0000 C   0  0  0  0  0  0  0  0  0  0  0  0
   -8.0489    0.4702    0.0000 O   0  0  0  0  0  0  0  0  0  0  0  0
   -9.1056   -1.9033    0.0000 C   0  0  0  0  0  0  0  0  0  0  0  0
  -10.4760   -1.2931    0.0000 C   0  0  0  0  0  0  0  0  0  0  0  0
  -11.6895   -2.1748    0.0000 N   0  0  0  0  0  0  0  0  0  0  0  0
  -13.0598   -1.5647    0.0000 C   0  0  0  0  0  0  0  0  0  0  0  0
  -13.2166   -0.0729    0.0000 O   0  0  0  0  0  0  0  0  0  0  0  0
  -14.2733   -2.4464    0.0000 C   0  0  0  0  0  0  0  0  0  0  0  0
  -14.2733   -3.9464    0.0000 C   0  0  0  0  0  0  0  0  0  0  0  0
  -15.6999   -4.4099    0.0000 C   0  0  0  0  0  0  0  0  0  0  0  0
  -16.5816   -3.1964    0.0000 C   0  0  0  0  0  0  0  0  0  0  0  0
  -15.6999   -1.9829    0.0000 O   0  0  0  0  0  0  0  0  0  0  0  0
   -5.3083    0.7500    0.0000 S   0  0  0  0  0  0  0  0  0  0  0  0
   -3.8817    1.2135    0.0000 C   0  0  0  0  0  0  0  0  0  0  0  0
   -3.4182    2.6401    0.0000 C   0  0  0  0  0  0  0  0  0  0  0  0
   -0.7500    1.2990    0.0000 C   0  0  0  0  0  0  0  0  0  0  0  0
    0.7500    1.2990    0.0000 C   0  0  0  0  0  0  0  0  0  0  0  0
  1  2  1  0
  2  3  1  0
  3  4  2  0
  4  5  1  0
  5  6  2  0
  6  7  1  0
  7  8  1  0
  8  9  2  0
  9 10  1  0
 10 11  1  0
 11 12  2  0
 11 13  1  0
 13 14  1  0
 14 15  1  0
 15 16  1  0
 16 17  2  0
 16 18  1  0
 18 19  2  0
 19 20  1  0
 20 21  2  0
 21 22  1  0
  9 23  1  0
 23 24  1  0
 24 25  1  0
  6 26  1  0
 26 27  2  0
 27  3  1  0
 24  7  2  0
 22 18  1  0
M  END
> <ChEMBL ID>
CHEMBL1337604

> <Standard Type>
Potency

> <Standard Relation>
'='

> <Standard Value>
5011.9

> <Standard Units>
nM

> <Document ChEMBL ID>
CHEMBL1201862

$$$$

     RDKit          2D

 23 24  0  0  0  0  0  0  0  0999 V2000
    3.7500   -1.2990    0.0000 C   0  0  0  0  0  0  0  0  0  0  0  0
    3.0000    0.0000    0.0000 O   0  0  0  0  0  0  0  0  0  0  0  0
    1.5000    0.0000    0.0000 C   0  0  0  0  0  0  0  0  0  0  0  0
    0.7500   -1.2990    0.0000 C   0  0  0  0  0  0  0  0  0  0  0  0
   -0.7500   -1.2990    0.0000 C   0  0  0  0  0  0  0  0  0  0  0  0
   -1.5000    0.0000    0.0000 C   0  0  0  0  0  0  0  0  0  0  0  0
   -0.7500    1.2990    0.0000 C   0  0  0  0  0  0  0  0  0  0  0  0
   -1.5000    2.5981    0.0000 C   0  0  0  0  0  0  0  0  0  0  0  0
   -0.7500    3.8971    0.0000 O   0  0  0  0  0  0  0  0  0  0  0  0
   -3.0000    2.5981    0.0000 O   0  0  0  0  0  0  0  0  0  0  0  0
   -3.7500    3.8971    0.0000 N   0  0  0  0  0  0  0  0  0  0  0  0
   -5.2500    3.8971    0.0000 C   0  0  0  0  0  0  0  0  0  0  0  0
   -6.0000    2.5981    0.0000 N   0  0  0  0  0  0  0  0  0  0  0  0
   -6.0000    5.1962    0.0000 C   0  0  0  0  0  0  0  0  0  0  0  0
   -5.2500    6.4952    0.0000 C   0  0  0  0  0  0  0  0  0  0  0  0
   -6.0000    7.7942    0.0000 C   0  0  0  0  0  0  0  0  0  0  0  0
   -7.5000    7.7942    0.0000 C   0  0  0  0  0  0  0  0  0  0  0  0
   -8.2500    9.0933    0.0000 N   0  0  0  0  0  4  0  0  0  0  0  0
   -9.7500    9.0933    0.0000 O   0  0  0  0  0  0  0  0  0  0  0  0
   -7.5000   10.3923    0.0000 O   0  0  0  0  0  1  0  0  0  0  0  0
   -8.2500    6.4952    0.0000 C   0  0  0  0  0  0  0  0  0  0  0  0
   -7.5000    5.1962    0.0000 C   0  0  0  0  0  0  0  0  0  0  0  0
    0.7500    1.2990    0.0000 C   0  0  0  0  0  0  0  0  0  0  0  0
  1  2  1  0
  2  3  1  0
  3  4  2  0
  4  5  1  0
  5  6  2  0
  6  7  1  0
  7  8  1  0
  8  9  2  0
  8 10  1  0
 10 11  1  0
 11 12  2  0
 12 13  1  0
 12 14  1  0
 14 15  2  0
 15 16  1  0
 16 17  2  0
 17 18  1  0
 18 19  2  0
 18 20  1  0
 17 21  1  0
 21 22  2  0
  7 23  2  0
 23  3  1  0
 22 14  1  0
M  CHG  2  18   1  20  -1
M  END
> <ChEMBL ID>
CHEMBL1337776

> <Standard Type>
Potency

> <Standard Relation>
'='

> <Standard Value>
5011.9

> <Standard Units>
nM

> <Document ChEMBL ID>
CHEMBL1201862

$$$$

     RDKit          2D

 33 35  0  0  0  0  0  0  0  0999 V2000
    3.7500   -1.2990    0.0000 C   0  0  0  0  0  0  0  0  0  0  0  0
    3.0000    0.0000    0.0000 O   0  0  0  0  0  0  0  0  0  0  0  0
    1.5000    0.0000    0.0000 C   0  0  0  0  0  0  0  0  0  0  0  0
    0.7500   -1.2990    0.0000 C   0  0  0  0  0  0  0  0  0  0  0  0
   -0.7500   -1.2990    0.0000 C   0  0  0  0  0  0  0  0  0  0  0  0
   -1.5000   -2.5981    0.0000 C   0  0  0  0  0  0  0  0  0  0  0  0
   -3.0000   -2.5981    0.0000 C   0  0  0  0  0  0  0  0  0  0  0  0
   -3.7500   -1.2990    0.0000 C   0  0  0  0  0  0  0  0  0  0  0  0
   -3.0000    0.0000    0.0000 O   0  0  0  0  0  0  0  0  0  0  0  0
   -5.2500   -1.2990    0.0000 C   0  0  0  0  0  0  0  0  0  0  0  0
   -6.0000   -2.5981    0.0000 C   0  0  0  0  0  0  0  0  0  0  0  0
   -7.1491   -3.5623    0.0000 C   0  0  0  0  0  0  0  0  0  0  0  0
   -7.1491   -1.6339    0.0000 C   0  0  0  0  0  0  0  0  0  0  0  0
   -5.2500   -3.8971    0.0000 C   0  0  0  0  0  0  0  0  0  0  0  0
   -3.7500   -3.8971    0.0000 C   0  0  0  0  0  0  0  0  0  0  0  0
   -3.3655   -4.8030    0.0000 O   0  0  0  0  0  0  0  0  0  0  0  0
   -0.7500   -3.8971    0.0000 C   0  0  0  0  0  0  0  0  0  0  0  0
   -1.5000   -5.1962    0.0000 C   0  0  0  0  0  0  0  0  0  0  0  0
   -2.4768   -5.3161    0.0000 O   0  0  0  0  0  0  0  0  0  0  0  0
   -0.7500   -6.4952    0.0000 C   0  0  0  0  0  0  0  0  0  0  0  0
    0.7500   -6.4952    0.0000 C   0  0  0  0  0  0  0  0  0  0  0  0
    2.1595   -7.0082    0.0000 C   0  0  0  0  0  0  0  0  0  0  0  0
    0.4895   -7.9724    0.0000 C   0  0  0  0  0  0  0  0  0  0  0  0
    1.5000   -5.1962    0.0000 C   0  0  0  0  0  0  0  0  0  0  0  0
    0.7500   -3.8971    0.0000 C   0  0  0  0  0  0  0  0  0  0  0  0
    1.5000   -2.5981    0.0000 O   0  0  0  0  0  0  0  0  0  0  0  0
   -1.5000    0.0000    0.0000 C   0  0  0  0  0  0  0  0  0  0  0  0
   -0.7500    1.2990    0.0000 C   0  0  0  0  0  0  0  0  0  0  0  0
   -1.5000    2.5981    0.0000 O   0  0  0  0  0  0  0  0  0  0  0  0
   -0.7500    3.8971    0.0000 C   0  0  0  0  0  0  0  0  0  0  0  0
    0.7500    1.2990    0.0000 C   0  0  0  0  0  0  0  0  0  0  0  0
    1.5000    2.5981    0.0000 O   0  0  0  0  0  0  0  0  0  0  0  0
    3.0000    2.5981    0.0000 C   0  0  0  0  0  0  0  0  0  0  0  0
  1  2  1  0
  2  3  1  0
  3  4  2  0
  4  5  1  0
  5  6  1  0
  6  7  1  0
  7  8  2  0
  8  9  1  0
  8 10  1  0
 10 11  1  0
 11 12  1  0
 11 13  1  0
 11 14  1  0
 14 15  1  0
 15 16  2  0
  6 17  1  0
 17 18  1  0
 18 19  2  0
 18 20  1  0
 20 21  1  0
 21 22  1  0
 21 23  1  0
 21 24  1  0
 24 25  1  0
 25 26  2  0
  5 27  2  0
 27 28  1  0
 28 29  1  0
 29 30  1  0
 28 31  2  0
 31 32  1  0
 32 33  1  0
 31  3  1  0
 15  7  1  0
 25 17  1  0
M  END
> <ChEMBL ID>
CHEMBL1337845

> <Standard Type>
Potency

> <Standard Relation>
'='

> <Standard Value>
5011.9

> <Standard Units>
nM

> <Document ChEMBL ID>
CHEMBL1201862

$$$$

     RDKit          2D

 23 25  0  0  0  0  0  0  0  0999 V2000
    8.2500   -1.2990    0.0000 N   0  0  0  0  0  0  0  0  0  0  0  0
    7.5000   -2.5981    0.0000 C   0  0  0  0  0  0  0  0  0  0  0  0
    8.2500   -3.8971    0.0000 C   0  0  0  0  0  0  0  0  0  0  0  0
    7.5000   -5.1962    0.0000 C   0  0  0  0  0  0  0  0  0  0  0  0
    8.2500   -6.4952    0.0000 N   0  0  0  0  0  0  0  0  0  0  0  0
    6.0000   -5.1962    0.0000 N   0  0  0  0  0  0  0  0  0  0  0  0
    5.2500   -3.8971    0.0000 C   0  0  0  0  0  0  0  0  0  0  0  0
    3.7500   -3.8971    0.0000 S   0  0  0  0  0  0  0  0  0  0  0  0
    3.0000   -2.5981    0.0000 C   0  0  0  0  0  0  0  0  0  0  0  0
    1.5000   -2.5981    0.0000 C   0  0  0  0  0  0  0  0  0  0  0  0
    0.7500   -3.8971    0.0000 C   0  0  0  0  0  0  0  0  0  0  0  0
   -0.7500   -3.8971    0.0000 C   0  0  0  0  0  0  0  0  0  0  0  0
   -1.5000   -5.1962    0.0000 N   0  0  0  0  0  4  0  0  0  0  0  0
   -3.0000   -5.1962    0.0000 O   0  0  0  0  0  0  0  0  0  0  0  0
   -0.7500   -6.4952    0.0000 O   0  0  0  0  0  1  0  0  0  0  0  0
   -1.5000   -2.5981    0.0000 C   0  0  0  0  0  0  0  0  0  0  0  0
   -0.7500   -1.2990    0.0000 C   0  0  0  0  0  0  0  0  0  0  0  0
    0.7500   -1.2990    0.0000 C   0  0  0  0  0  0  0  0  0  0  0  0
    1.5000    0.0000    0.0000 O   0  0  0  0  0  0  0  0  0  0  0  0
    0.7500    1.2990    0.0000 C   0  0  0  0  0  0  0  0  0  0  0  0
   -0.7500    1.2990    0.0000 O   0  0  0  0  0  0  0  0  0  0  0  0
   -1.5000    0.0000    0.0000 C   0  0  0  0  0  0  0  0  0  0  0  0
    6.0000   -2.5981    0.0000 N   0  0  0  0  0  0  0  0  0  0  0  0
  1  2  1  0
  2  3  2  0
  3  4  1  0
  4  5  1  0
  4  6  2  0
  6  7  1  0
  7  8  1  0
  8  9  1  0
  9 10  1  0
 10 11  2  0
 11 12  1  0
 12 13  1  0
 13 14  2  0
 13 15  1  0
 12 16  2  0
 16 17  1  0
 17 18  2  0
 18 19  1  0
 19 20  1  0
 20 21  1  0
 21 22  1  0
  7 23  2  0
 23  2  1  0
 18 10  1  0
 22 17  1  0
M  CHG  2  13   1  15  -1
M  END
> <ChEMBL ID>
CHEMBL1338286

> <Standard Type>
Potency

> <Standard Relation>
'='

> <Standard Value>
5011.9

> <Standard Units>
nM

> <Document ChEMBL ID>
CHEMBL1201862

$$$$

     RDKit          2D

 33 37  0  0  0  0  0  0  0  0999 V2000
  -10.0828    1.9070    0.0000 O   0  0  0  0  0  0  0  0  0  0  0  0
   -8.6562    2.3705    0.0000 C   0  0  0  0  0  0  0  0  0  0  0  0
   -7.5415    1.3668    0.0000 C   0  0  0  0  0  0  0  0  0  0  0  0
   -7.8533   -0.1004    0.0000 C   0  0  0  0  0  0  0  0  0  0  0  0
   -6.7386   -1.1041    0.0000 C   0  0  0  0  0  0  0  0  0  0  0  0
   -5.3120   -0.6406    0.0000 C   0  0  0  0  0  0  0  0  0  0  0  0
   -5.0002    0.8266    0.0000 N   0  0  0  0  0  0  0  0  0  0  0  0
   -3.5736    1.2902    0.0000 S   0  0  0  0  0  0  0  0  0  0  0  0
   -4.0371    2.7168    0.0000 O   0  0  0  0  0  0  0  0  0  0  0  0
   -3.1101   -0.1364    0.0000 O   0  0  0  0  0  0  0  0  0  0  0  0
   -2.1470    1.7537    0.0000 C   0  0  0  0  0  0  0  0  0  0  0  0
   -1.8351    3.2209    0.0000 C   0  0  0  0  0  0  0  0  0  0  0  0
   -0.4086    3.6844    0.0000 C   0  0  0  0  0  0  0  0  0  0  0  0
    0.7062    2.6807    0.0000 C   0  0  0  0  0  0  0  0  0  0  0  0
    0.3943    1.2135    0.0000 C   0  0  0  0  0  0  0  0  0  0  0  0
    1.2760    0.0000    0.0000 N   0  0  0  0  0  0  0  0  0  0  0  0
    0.3943   -1.2135    0.0000 S   0  0  0  0  0  0  0  0  0  0  0  0
   -1.0323   -0.7500    0.0000 N   0  0  0  0  0  0  0  0  0  0  0  0
   -1.0323    0.7500    0.0000 C   0  0  0  0  0  0  0  0  0  0  0  0
   -6.1149    1.8303    0.0000 C   0  0  0  0  0  0  0  0  0  0  0  0
   -8.3443    3.8377    0.0000 N   0  0  0  0  0  0  0  0  0  0  0  0
   -6.9177    4.3013    0.0000 C   0  0  0  0  0  0  0  0  0  0  0  0
   -6.6059    5.7685    0.0000 C   0  0  0  0  0  0  0  0  0  0  0  0
   -7.7206    6.7722    0.0000 N   0  0  0  0  0  0  0  0  0  0  0  0
   -7.4087    8.2394    0.0000 C   0  0  0  0  0  0  0  0  0  0  0  0
   -5.9821    8.7029    0.0000 C   0  0  0  0  0  0  0  0  0  0  0  0
   -5.6703   10.1701    0.0000 C   0  0  0  0  0  0  0  0  0  0  0  0
   -6.7850   11.1738    0.0000 C   0  0  0  0  0  0  0  0  0  0  0  0
   -8.2116   10.7103    0.0000 C   0  0  0  0  0  0  0  0  0  0  0  0
   -8.5234    9.2431    0.0000 C   0  0  0  0  0  0  0  0  0  0  0  0
   -9.9500    8.7796    0.0000 Cl  0  0  0  0  0  0  0  0  0  0  0  0
   -9.1472    6.3086    0.0000 C   0  0  0  0  0  0  0  0  0  0  0  0
   -9.4590    4.8414    0.0000 C   0  0  0  0  0  0  0  0  0  0  0  0
  1  2  2  0
  2  3  1  0
  3  4  1  0
  4  5  1  0
  5  6  1  0
  6  7  1  0
  7  8  1  0
  8  9  2  0
  8 10  2  0
  8 11  1  0
 11 12  2  0
 12 13  1  0
 13 14  2  0
 14 15  1  0
 15 16  2  0
 16 17  1  0
 17 18  1  0
 18 19  2  0
  7 20  1  0
  2 21  1  0
 21 22  1  0
 22 23  1  0
 23 24  1  0
 24 25  1  0
 25 26  2  0
 26 27  1  0
 27 28  2  0
 28 29  1  0
 29 30  2  0
 30 31  1  0
 24 32  1  0
 32 33  1  0
 20  3  1  0
 33 21  1  0
 19 11  1  0
 30 25  1  0
 19 15  1  0
M  END
> <ChEMBL ID>
CHEMBL1339072

> <Standard Type>
Potency

> <Standard Relation>
'='

> <Standard Value>
5011.9

> <Standard Units>
nM

> <Document ChEMBL ID>
CHEMBL1201862

$$$$

     RDKit          2D

 35 40  0  0  0  0  0  0  0  0999 V2000
   -6.0000    2.5981    0.0000 C   0  0  0  0  0  0  0  0  0  0  0  0
   -5.2500    1.2990    0.0000 C   0  0  0  0  0  0  0  0  0  0  0  0
   -3.7500    1.2990    0.0000 C   0  0  0  0  0  0  0  0  0  0  0  0
   -3.0000    0.0000    0.0000 C   0  0  0  0  0  0  0  0  0  0  0  0
   -3.7500   -1.2990    0.0000 C   0  0  0  0  0  0  0  0  0  0  0  0
   -3.0000   -2.5981    0.0000 C   0  0  0  0  0  0  0  0  0  0  0  0
   -3.7500   -3.8971    0.0000 C   0  0  0  0  0  0  0  0  0  0  0  0
   -5.2172   -4.2090    0.0000 C   0  0  0  0  0  0  0  0  0  0  0  0
   -6.3319   -3.2053    0.0000 C   0  0  0  0  0  0  0  0  0  0  0  0
   -5.3740   -5.7008    0.0000 N   0  0  0  0  0  0  0  0  0  0  0  0
   -4.0037   -6.3109    0.0000 N   0  0  0  0  0  0  0  0  0  0  0  0
   -3.6918   -7.7781    0.0000 C   0  0  0  0  0  0  0  0  0  0  0  0
   -4.8065   -8.7818    0.0000 C   0  0  0  0  0  0  0  0  0  0  0  0
   -4.4947  -10.2490    0.0000 C   0  0  0  0  0  0  0  0  0  0  0  0
   -3.0681  -10.7125    0.0000 C   0  0  0  0  0  0  0  0  0  0  0  0
   -2.7562  -12.1798    0.0000 N   0  0  0  0  0  4  0  0  0  0  0  0
   -3.8709  -13.1835    0.0000 O   0  0  0  0  0  0  0  0  0  0  0  0
   -1.3296  -12.6433    0.0000 O   0  0  0  0  0  1  0  0  0  0  0  0
   -1.9534   -9.7088    0.0000 C   0  0  0  0  0  0  0  0  0  0  0  0
   -2.2652   -8.2416    0.0000 C   0  0  0  0  0  0  0  0  0  0  0  0
   -3.0000   -5.1962    0.0000 C   0  0  0  0  0  0  0  0  0  0  0  0
   -1.5000   -5.1962    0.0000 N   0  0  0  0  0  0  0  0  0  0  0  0
   -0.7500   -3.8971    0.0000 C   0  0  0  0  0  0  0  0  0  0  0  0
    0.7500   -3.8971    0.0000 C   0  0  0  0  0  0  0  0  0  0  0  0
    1.5000   -5.1962    0.0000 O   0  0  0  0  0  0  0  0  0  0  0  0
    1.5000   -2.5981    0.0000 N   0  0  0  0  0  0  0  0  0  0  0  0
    0.7500   -1.2990    0.0000 C   0  0  0  0  0  0  0  0  0  0  0  0
    1.5000    0.0000    0.0000 C   0  0  0  0  0  0  0  0  0  0  0  0
    0.7500    1.2990    0.0000 C   0  0  0  0  0  0  0  0  0  0  0  0
   -0.7500    1.2990    0.0000 C   0  0  0  0  0  0  0  0  0  0  0  0
   -1.5000    0.0000    0.0000 C   0  0  0  0  0  0  0  0  0  0  0  0
   -0.7500   -1.2990    0.0000 C   0  0  0  0  0  0  0  0  0  0  0  0
   -1.5000   -2.5981    0.0000 N   0  0  0  0  0  0  0  0  0  0  0  0
   -5.2500   -1.2990    0.0000 C   0  0  0  0  0  0  0  0  0  0  0  0
   -6.0000    0.0000    0.0000 C   0  0  0  0  0  0  0  0  0  0  0  0
  1  2  1  0
  2  3  2  0
  3  4  1  0
  4  5  2  0
  5  6  1  0
  6  7  1  0
  7  8  1  0
  8  9  1  0
  8 10  2  0
 10 11  1  0
 11 12  1  0
 12 13  2  0
 13 14  1  0
 14 15  2  0
 15 16  1  0
 16 17  2  0
 16 18  1  0
 15 19  1  0
 19 20  2  0
 11 21  1  0
 21 22  1  0
 22 23  2  0
 23 24  1  0
 24 25  2  0
 24 26  1  0
 26 27  1  0
 27 28  2  0
 28 29  1  0
 29 30  2  0
 30 31  1  0
 31 32  2  0
 32 33  1  0
  5 34  1  0
 34 35  2  0
 35  2  1  0
 33  6  1  0
 21  7  2  0
 33 23  1  0
 20 12  1  0
 32 27  1  0
M  CHG  2  16   1  18  -1
M  END
> <ChEMBL ID>
CHEMBL1340153

> <Standard Type>
Potency

> <Standard Relation>
'='

> <Standard Value>
5011.9

> <Standard Units>
nM

> <Document ChEMBL ID>
CHEMBL1201862

$$$$

     RDKit          2D

 25 28  0  0  0  0  0  0  0  0999 V2000
   -2.6401   -3.1891    0.0000 N   0  0  0  0  0  0  0  0  0  0  0  0
   -1.2135   -2.7256    0.0000 C   0  0  0  0  0  0  0  0  0  0  0  0
   -0.0000   -3.6073    0.0000 C   0  0  0  0  0  0  0  0  0  0  0  0
   -0.0000   -5.1073    0.0000 C   0  0  0  0  0  0  0  0  0  0  0  0
   -1.2990   -5.8573    0.0000 O   0  0  0  0  0  0  0  0  0  0  0  0
    1.2990   -5.8573    0.0000 N   0  0  0  0  0  0  0  0  0  0  0  0
    1.2990   -7.3573    0.0000 C   0  0  0  0  0  0  0  0  0  0  0  0
   -0.0000   -8.1073    0.0000 C   0  0  0  0  0  0  0  0  0  0  0  0
   -0.0000   -9.6073    0.0000 C   0  0  0  0  0  0  0  0  0  0  0  0
    1.2990  -10.3573    0.0000 C   0  0  0  0  0  0  0  0  0  0  0  0
    1.2990  -11.8573    0.0000 Br  0  0  0  0  0  0  0  0  0  0  0  0
    2.5981   -9.6073    0.0000 C   0  0  0  0  0  0  0  0  0  0  0  0
    2.5981   -8.1073    0.0000 C   0  0  0  0  0  0  0  0  0  0  0  0
    1.2135   -2.7256    0.0000 S   0  0  0  0  0  0  0  0  0  0  0  0
    0.7500   -1.2990    0.0000 C   0  0  0  0  0  0  0  0  0  0  0  0
    1.5000    0.0000    0.0000 N   0  0  0  0  0  0  0  0  0  0  0  0
    0.7500    1.2990    0.0000 C   0  0  0  0  0  0  0  0  0  0  0  0
    1.5000    2.5981    0.0000 C   0  0  0  0  0  0  0  0  0  0  0  0
    0.8899    3.9684    0.0000 C   0  0  0  0  0  0  0  0  0  0  0  0
    2.0046    4.9721    0.0000 C   0  0  0  0  0  0  0  0  0  0  0  0
    3.3037    4.2221    0.0000 C   0  0  0  0  0  0  0  0  0  0  0  0
    2.9918    2.7549    0.0000 O   0  0  0  0  0  0  0  0  0  0  0  0
   -0.7500    1.2990    0.0000 C   0  0  0  0  0  0  0  0  0  0  0  0
   -1.5000    0.0000    0.0000 C   0  0  0  0  0  0  0  0  0  0  0  0
   -0.7500   -1.2990    0.0000 C   0  0  0  0  0  0  0  0  0  0  0  0
  1  2  1  0
  2  3  2  0
  3  4  1  0
  4  5  2  0
  4  6  1  0
  6  7  1  0
  7  8  2  0
  8  9  1  0
  9 10  2  0
 10 11  1  0
 10 12  1  0
 12 13  2  0
  3 14  1  0
 14 15  1  0
 15 16  2  0
 16 17  1  0
 17 18  1  0
 18 19  2  0
 19 20  1  0
 20 21  2  0
 21 22  1  0
 17 23  2  0
 23 24  1  0
 24 25  2  0
 25  2  1  0
 13  7  1  0
 25 15  1  0
 22 18  1  0
M  END
> <ChEMBL ID>
CHEMBL1340363

> <Standard Type>
Potency

> <Standard Relation>
'='

> <Standard Value>
5011.9

> <Standard Units>
nM

> <Document ChEMBL ID>
CHEMBL1201862

$$$$

     RDKit          2D

 23 25  0  0  0  0  0  0  0  0999 V2000
    3.0000    0.0000    0.0000 C   0  0  0  0  0  0  0  0  0  0  0  0
    1.5000    0.0000    0.0000 C   0  0  0  0  0  0  0  0  0  0  0  0
    0.7500   -1.2990    0.0000 C   0  0  0  0  0  0  0  0  0  0  0  0
   -0.7500   -1.2990    0.0000 C   0  0  0  0  0  0  0  0  0  0  0  0
   -1.5000    0.0000    0.0000 C   0  0  0  0  0  0  0  0  0  0  0  0
   -0.7500    1.2990    0.0000 C   0  0  0  0  0  0  0  0  0  0  0  0
    0.7500    1.2990    0.0000 C   0  0  0  0  0  0  0  0  0  0  0  0
    1.5000    2.5981    0.0000 N   0  0  0  0  0  0  0  0  0  0  0  0
    3.0000    2.5981    0.0000 C   0  0  0  0  0  0  0  0  0  0  0  0
    3.7500    1.2990    0.0000 O   0  0  0  0  0  0  0  0  0  0  0  0
    3.7500    3.8971    0.0000 C   0  0  0  0  0  0  0  0  0  0  0  0
    3.0000    5.1962    0.0000 C   0  0  0  0  0  0  0  0  0  0  0  0
    3.7500    6.4952    0.0000 O   0  0  0  0  0  0  0  0  0  0  0  0
    1.5000    5.1962    0.0000 N   0  0  0  0  0  0  0  0  0  0  0  0
    0.7500    6.4952    0.0000 C   0  0  0  0  0  0  0  0  0  0  0  0
    1.5000    7.7942    0.0000 C   0  0  0  0  0  0  0  0  0  0  0  0
    0.7500    9.0933    0.0000 C   0  0  0  0  0  0  0  0  0  0  0  0
   -0.7500    9.0933    0.0000 C   0  0  0  0  0  0  0  0  0  0  0  0
   -1.5000    7.7942    0.0000 C   0  0  0  0  0  0  0  0  0  0  0  0
   -0.7500    6.4952    0.0000 C   0  0  0  0  0  0  0  0  0  0  0  0
   -1.5000    5.1962    0.0000 C   0  0  0  0  0  0  0  0  0  0  0  0
    0.7500    3.8971    0.0000 C   0  0  0  0  0  0  0  0  0  0  0  0
   -0.7500    3.8971    0.0000 O   0  0  0  0  0  0  0  0  0  0  0  0
  1  2  1  0
  2  3  2  0
  3  4  1  0
  4  5  2  0
  5  6  1  0
  6  7  2  0
  7  8  1  0
  8  9  1  0
  9 10  2  0
  9 11  1  0
 11 12  1  0
 12 13  2  0
 12 14  1  0
 14 15  1  0
 15 16  2  0
 16 17  1  0
 17 18  2  0
 18 19  1  0
 19 20  2  0
 20 21  1  0
 14 22  1  0
 22 23  2  0
  7  2  1  0
 22  8  1  0
 20 15  1  0
M  END
> <ChEMBL ID>
CHEMBL1340415

> <Standard Type>
Potency

> <Standard Relation>
'='

> <Standard Value>
5011.9

> <Standard Units>
nM

> <Document ChEMBL ID>
CHEMBL1201862

$$$$

     RDKit          2D

 25 28  0  0  0  0  0  0  0  0999 V2000
   -0.7500   -6.4952    0.0000 O   0  0  0  0  0  0  0  0  0  0  0  0
   -1.5000   -5.1962    0.0000 C   0  0  0  0  0  0  0  0  0  0  0  0
   -3.0000   -5.1962    0.0000 N   0  0  0  0  0  0  0  0  0  0  0  0
   -3.7500   -6.4952    0.0000 N   0  0  0  0  0  0  0  0  0  0  0  0
   -5.2500   -6.4952    0.0000 C   0  0  0  0  0  0  0  0  0  0  0  0
   -6.1317   -5.2817    0.0000 N   0  0  0  0  0  0  0  0  0  0  0  0
   -7.5583   -5.7452    0.0000 C   0  0  0  0  0  0  0  0  0  0  0  0
   -8.8573   -4.9952    0.0000 C   0  0  0  0  0  0  0  0  0  0  0  0
   -8.8573   -3.4952    0.0000 F   0  0  0  0  0  0  0  0  0  0  0  0
  -10.1563   -5.7452    0.0000 C   0  0  0  0  0  0  0  0  0  0  0  0
  -10.1563   -7.2452    0.0000 C   0  0  0  0  0  0  0  0  0  0  0  0
   -8.8573   -7.9952    0.0000 C   0  0  0  0  0  0  0  0  0  0  0  0
   -7.5583   -7.2452    0.0000 C   0  0  0  0  0  0  0  0  0  0  0  0
   -6.1317   -7.7087    0.0000 S   0  0  0  0  0  0  0  0  0  0  0  0
   -0.7500   -3.8971    0.0000 C   0  0  0  0  0  0  0  0  0  0  0  0
    0.7500   -3.8971    0.0000 C   0  0  0  0  0  0  0  0  0  0  0  0
    1.5000   -2.5981    0.0000 C   0  0  0  0  0  0  0  0  0  0  0  0
    3.0000   -2.5981    0.0000 O   0  0  0  0  0  0  0  0  0  0  0  0
    0.7500   -1.2990    0.0000 C   0  0  0  0  0  0  0  0  0  0  0  0
    1.5000    0.0000    0.0000 C   0  0  0  0  0  0  0  0  0  0  0  0
    0.7500    1.2990    0.0000 C   0  0  0  0  0  0  0  0  0  0  0  0
   -0.7500    1.2990    0.0000 C   0  0  0  0  0  0  0  0  0  0  0  0
   -1.5000    0.0000    0.0000 C   0  0  0  0  0  0  0  0  0  0  0  0
   -0.7500   -1.2990    0.0000 C   0  0  0  0  0  0  0  0  0  0  0  0
   -1.5000   -2.5981    0.0000 O   0  0  0  0  0  0  0  0  0  0  0  0
  1  2  2  0
  2  3  1  0
  3  4  1  0
  4  5  1  0
  5  6  2  0
  6  7  1  0
  7  8  2  0
  8  9  1  0
  8 10  1  0
 10 11  2  0
 11 12  1  0
 12 13  2  0
 13 14  1  0
  2 15  1  0
 15 16  2  0
 16 17  1  0
 17 18  2  0
 17 19  1  0
 19 20  2  0
 20 21  1  0
 21 22  2  0
 22 23  1  0
 23 24  2  0
 24 25  1  0
 14  5  1  0
 25 15  1  0
 13  7  1  0
 24 19  1  0
M  END
> <ChEMBL ID>
CHEMBL1340782

> <Standard Type>
Potency

> <Standard Relation>
'='

> <Standard Value>
5011.9

> <Standard Units>
nM

> <Document ChEMBL ID>
CHEMBL1201862

$$$$

     RDKit          2D

 25 29  0  0  0  0  0  0  0  0999 V2000
   -1.5000   -5.1962    0.0000 C   0  0  0  0  0  0  0  0  0  0  0  0
   -0.7500   -3.8971    0.0000 C   0  0  0  0  0  0  0  0  0  0  0  0
    0.7500   -3.8971    0.0000 C   0  0  0  0  0  0  0  0  0  0  0  0
    1.5000   -2.5981    0.0000 C   0  0  0  0  0  0  0  0  0  0  0  0
    3.0000   -2.5981    0.0000 C   0  0  0  0  0  0  0  0  0  0  0  0
    3.8817   -1.3846    0.0000 N   0  0  0  0  0  0  0  0  0  0  0  0
    5.3083   -1.8481    0.0000 N   0  0  0  0  0  0  0  0  0  0  0  0
    6.7348   -1.3846    0.0000 C   0  0  0  0  0  0  0  0  0  0  0  0
    7.1984    0.0420    0.0000 C   0  0  0  0  0  0  0  0  0  0  0  0
    8.6656    0.3539    0.0000 C   0  0  0  0  0  0  0  0  0  0  0  0
    9.1291    1.7805    0.0000 C   0  0  0  0  0  0  0  0  0  0  0  0
    8.1254    2.8952    0.0000 C   0  0  0  0  0  0  0  0  0  0  0  0
    6.6582    2.5833    0.0000 C   0  0  0  0  0  0  0  0  0  0  0  0
    6.1947    1.1568    0.0000 C   0  0  0  0  0  0  0  0  0  0  0  0
    7.6165   -2.5981    0.0000 N   0  0  0  0  0  0  0  0  0  0  0  0
    6.7348   -3.8116    0.0000 N   0  0  0  0  0  0  0  0  0  0  0  0
    5.3083   -3.3481    0.0000 C   0  0  0  0  0  0  0  0  0  0  0  0
    3.8817   -3.8116    0.0000 S   0  0  0  0  0  0  0  0  0  0  0  0
    0.7500   -1.2990    0.0000 C   0  0  0  0  0  0  0  0  0  0  0  0
    1.5000    0.0000    0.0000 C   0  0  0  0  0  0  0  0  0  0  0  0
    0.7500    1.2990    0.0000 C   0  0  0  0  0  0  0  0  0  0  0  0
   -0.7500    1.2990    0.0000 C   0  0  0  0  0  0  0  0  0  0  0  0
   -1.5000    0.0000    0.0000 C   0  0  0  0  0  0  0  0  0  0  0  0
   -0.7500   -1.2990    0.0000 C   0  0  0  0  0  0  0  0  0  0  0  0
   -1.5000   -2.5981    0.0000 N   0  0  0  0  0  0  0  0  0  0  0  0
  1  2  1  0
  2  3  2  0
  3  4  1  0
  4  5  1  0
  5  6  2  0
  6  7  1  0
  7  8  1  0
  8  9  1  0
  9 10  2  0
 10 11  1  0
 11 12  2  0
 12 13  1  0
 13 14  2  0
  8 15  2  0
 15 16  1  0
 16 17  2  0
 17 18  1  0
  4 19  2  0
 19 20  1  0
 20 21  2  0
 21 22  1  0
 22 23  2  0
 23 24  1  0
 24 25  2  0
 25  2  1  0
 18  5  1  0
 24 19  1  0
 17  7  1  0
 14  9  1  0
M  END
> <ChEMBL ID>
CHEMBL1341814

> <Standard Type>
Potency

> <Standard Relation>
'='

> <Standard Value>
5011.9

> <Standard Units>
nM

> <Document ChEMBL ID>
CHEMBL1201862

$$$$

     RDKit          2D

 24 27  0  0  0  0  0  0  0  0999 V2000
   -2.5910  -14.4190    0.0000 O   0  0  0  0  0  0  0  0  0  0  0  0
   -1.3774  -13.5373    0.0000 N   0  0  0  0  0  4  0  0  0  0  0  0
   -0.0071  -14.1474    0.0000 O   0  0  0  0  0  1  0  0  0  0  0  0
   -1.5342  -12.0455    0.0000 C   0  0  0  0  0  0  0  0  0  0  0  0
   -2.9046  -11.4354    0.0000 C   0  0  0  0  0  0  0  0  0  0  0  0
   -3.0613   -9.9436    0.0000 C   0  0  0  0  0  0  0  0  0  0  0  0
   -1.8478   -9.0619    0.0000 C   0  0  0  0  0  0  0  0  0  0  0  0
   -2.0046   -7.5702    0.0000 C   0  0  0  0  0  0  0  0  0  0  0  0
   -3.3037   -6.8202    0.0000 C   0  0  0  0  0  0  0  0  0  0  0  0
   -2.9918   -5.3529    0.0000 S   0  0  0  0  0  0  0  0  0  0  0  0
   -1.5000   -5.1962    0.0000 C   0  0  0  0  0  0  0  0  0  0  0  0
   -0.7500   -3.8971    0.0000 N   0  0  0  0  0  0  0  0  0  0  0  0
    0.7500   -3.8971    0.0000 C   0  0  0  0  0  0  0  0  0  0  0  0
    1.5000   -2.5981    0.0000 C   0  0  0  0  0  0  0  0  0  0  0  0
    0.7500   -1.2990    0.0000 C   0  0  0  0  0  0  0  0  0  0  0  0
    1.5000    0.0000    0.0000 C   0  0  0  0  0  0  0  0  0  0  0  0
    0.7500    1.2990    0.0000 C   0  0  0  0  0  0  0  0  0  0  0  0
   -0.7500    1.2990    0.0000 C   0  0  0  0  0  0  0  0  0  0  0  0
   -1.5000    0.0000    0.0000 C   0  0  0  0  0  0  0  0  0  0  0  0
   -0.7500   -1.2990    0.0000 C   0  0  0  0  0  0  0  0  0  0  0  0
   -1.5000   -2.5981    0.0000 C   0  0  0  0  0  0  0  0  0  0  0  0
   -0.8899   -6.5665    0.0000 N   0  0  0  0  0  0  0  0  0  0  0  0
   -0.4775   -9.6721    0.0000 C   0  0  0  0  0  0  0  0  0  0  0  0
   -0.3207  -11.1638    0.0000 C   0  0  0  0  0  0  0  0  0  0  0  0
  1  2  2  0
  2  3  1  0
  2  4  1  0
  4  5  2  0
  5  6  1  0
  6  7  2  0
  7  8  1  0
  8  9  2  0
  9 10  1  0
 10 11  1  0
 11 12  1  0
 12 13  1  0
 13 14  1  0
 14 15  1  0
 15 16  2  0
 16 17  1  0
 17 18  2  0
 18 19  1  0
 19 20  2  0
 20 21  1  0
 11 22  2  0
  7 23  1  0
 23 24  2  0
 24  4  1  0
 22  8  1  0
 21 12  1  0
 20 15  1  0
M  CHG  2   2   1   3  -1
M  END
> <ChEMBL ID>
CHEMBL1342241

> <Standard Type>
Potency

> <Standard Relation>
'='

> <Standard Value>
5011.9

> <Standard Units>
nM

> <Document ChEMBL ID>
CHEMBL1201862

$$$$

     RDKit          2D

 21 24  0  0  0  0  0  0  0  0999 V2000
   -0.7500   -3.8971    0.0000 C   0  0  0  0  0  0  0  0  0  0  0  0
    0.7500   -3.8971    0.0000 C   0  0  0  0  0  0  0  0  0  0  0  0
    1.5000   -2.5981    0.0000 C   0  0  0  0  0  0  0  0  0  0  0  0
    3.0000   -2.5981    0.0000 N   0  0  0  0  0  0  0  0  0  0  0  0
    3.7500   -3.8971    0.0000 C   0  0  0  0  0  0  0  0  0  0  0  0
    3.0000   -5.1962    0.0000 C   0  0  0  0  0  0  0  0  0  0  0  0
    3.7500   -6.4952    0.0000 C   0  0  0  0  0  0  0  0  0  0  0  0
    5.2500   -6.4952    0.0000 C   0  0  0  0  0  0  0  0  0  0  0  0
    6.0000   -5.1962    0.0000 C   0  0  0  0  0  0  0  0  0  0  0  0
    7.5000   -5.1962    0.0000 N   0  0  0  0  0  0  0  0  0  0  0  0
    8.2500   -3.8971    0.0000 C   0  0  0  0  0  0  0  0  0  0  0  0
    7.5000   -2.5981    0.0000 C   0  0  0  0  0  0  0  0  0  0  0  0
    6.0000   -2.5981    0.0000 N   0  0  0  0  0  0  0  0  0  0  0  0
    5.2500   -3.8971    0.0000 C   0  0  0  0  0  0  0  0  0  0  0  0
    0.7500   -1.2990    0.0000 C   0  0  0  0  0  0  0  0  0  0  0  0
    1.5000    0.0000    0.0000 N   0  0  0  0  0  0  0  0  0  0  0  0
    0.7500    1.2990    0.0000 C   0  0  0  0  0  0  0  0  0  0  0  0
   -0.7500    1.2990    0.0000 C   0  0  0  0  0  0  0  0  0  0  0  0
   -1.5000    0.0000    0.0000 N   0  0  0  0  0  0  0  0  0  0  0  0
   -0.7500   -1.2990    0.0000 C   0  0  0  0  0  0  0  0  0  0  0  0
   -1.5000   -2.5981    0.0000 C   0  0  0  0  0  0  0  0  0  0  0  0
  1  2  2  0
  2  3  1  0
  3  4  1  0
  4  5  1  0
  5  6  2  0
  6  7  1  0
  7  8  2  0
  8  9  1  0
  9 10  2  0
 10 11  1  0
 11 12  2  0
 12 13  1  0
 13 14  2  0
  3 15  2  0
 15 16  1  0
 16 17  2  0
 17 18  1  0
 18 19  2  0
 19 20  1  0
 20 21  2  0
 21  1  1  0
 14  5  1  0
 20 15  1  0
 14  9  1  0
M  END
> <ChEMBL ID>
CHEMBL1342485

> <Standard Type>
Potency

> <Standard Relation>
'='

> <Standard Value>
5011.9

> <Standard Units>
nM

> <Document ChEMBL ID>
CHEMBL1201862

$$$$

     RDKit          2D

 31 33  0  0  0  0  0  0  0  0999 V2000
    1.5000  -10.3923    0.0000 N   0  0  0  0  0  0  0  0  0  0  0  0
    0.7500   -9.0933    0.0000 C   0  0  0  0  0  0  0  0  0  0  0  0
   -0.7500   -9.0933    0.0000 O   0  0  0  0  0  0  0  0  0  0  0  0
    1.5000   -7.7942    0.0000 C   0  0  0  0  0  0  0  0  0  0  0  0
    0.7500   -6.4952    0.0000 C   0  0  0  0  0  0  0  0  0  0  0  0
    1.5000   -5.1962    0.0000 N   0  0  0  0  0  0  0  0  0  0  0  0
    0.7500   -3.8971    0.0000 C   0  0  0  0  0  0  0  0  0  0  0  0
   -0.7500   -3.8971    0.0000 O   0  0  0  0  0  0  0  0  0  0  0  0
    1.5000   -2.5981    0.0000 C   0  0  0  0  0  0  0  0  0  0  0  0
    0.7500   -1.2990    0.0000 C   0  0  0  0  0  0  0  0  0  0  0  0
    1.5000    0.0000    0.0000 C   0  0  0  0  0  0  0  0  0  0  0  0
    0.7500    1.2990    0.0000 C   0  0  0  0  0  0  0  0  0  0  0  0
   -0.7500    1.2990    0.0000 C   0  0  0  0  0  0  0  0  0  0  0  0
   -1.5000    2.5981    0.0000 Br  0  0  0  0  0  0  0  0  0  0  0  0
   -1.5000    0.0000    0.0000 C   0  0  0  0  0  0  0  0  0  0  0  0
   -0.7500   -1.2990    0.0000 C   0  0  0  0  0  0  0  0  0  0  0  0
   -0.7500   -6.4952    0.0000 C   0  0  0  0  0  0  0  0  0  0  0  0
   -1.5000   -5.1962    0.0000 C   0  0  0  0  0  0  0  0  0  0  0  0
   -3.0000   -5.1962    0.0000 C   0  0  0  0  0  0  0  0  0  0  0  0
   -3.7500   -6.4952    0.0000 C   0  0  0  0  0  0  0  0  0  0  0  0
   -5.2500   -6.4952    0.0000 N   0  0  0  0  0  0  0  0  0  0  0  0
   -6.0000   -5.1962    0.0000 C   0  0  0  0  0  0  0  0  0  0  0  0
   -7.4918   -5.0394    0.0000 C   0  0  0  0  0  0  0  0  0  0  0  0
   -7.8037   -3.5721    0.0000 C   0  0  0  0  0  0  0  0  0  0  0  0
   -6.5046   -2.8221    0.0000 C   0  0  0  0  0  0  0  0  0  0  0  0
   -5.3899   -3.8258    0.0000 C   0  0  0  0  0  0  0  0  0  0  0  0
   -3.0000   -7.7942    0.0000 C   0  0  0  0  0  0  0  0  0  0  0  0
   -3.7500   -9.0933    0.0000 N   0  0  0  0  0  4  0  0  0  0  0  0
   -3.0000  -10.3923    0.0000 O   0  0  0  0  0  0  0  0  0  0  0  0
   -5.2500   -9.0933    0.0000 O   0  0  0  0  0  1  0  0  0  0  0  0
   -1.5000   -7.7942    0.0000 C   0  0  0  0  0  0  0  0  0  0  0  0
  1  2  1  0
  2  3  2  0
  2  4  1  0
  4  5  1  0
  5  6  1  0
  6  7  1  0
  7  8  2  0
  7  9  1  0
  9 10  1  0
 10 11  2  0
 11 12  1  0
 12 13  2  0
 13 14  1  0
 13 15  1  0
 15 16  2  0
  5 17  1  0
 17 18  2  0
 18 19  1  0
 19 20  2  0
 20 21  1  0
 21 22  1  0
 22 23  1  0
 23 24  1  0
 24 25  1  0
 25 26  1  0
 20 27  1  0
 27 28  1  0
 28 29  2  0
 28 30  1  0
 27 31  2  0
 16 10  1  0
 31 17  1  0
 26 22  1  0
M  CHG  2  28   1  30  -1
M  END
> <ChEMBL ID>
CHEMBL1343241

> <Standard Type>
Potency

> <Standard Relation>
'='

> <Standard Value>
5011.9

> <Standard Units>
nM

> <Document ChEMBL ID>
CHEMBL1201862

$$$$

     RDKit          2D

 23 25  0  0  0  0  0  0  0  0999 V2000
    5.1962   -9.6073    0.0000 C   0  0  0  0  0  0  0  0  0  0  0  0
    5.1962   -8.1073    0.0000 C   0  0  0  0  0  0  0  0  0  0  0  0
    3.8971   -7.3573    0.0000 C   0  0  0  0  0  0  0  0  0  0  0  0
    2.5981   -8.1073    0.0000 C   0  0  0  0  0  0  0  0  0  0  0  0
    1.2990   -7.3573    0.0000 C   0  0  0  0  0  0  0  0  0  0  0  0
    1.2990   -5.8573    0.0000 C   0  0  0  0  0  0  0  0  0  0  0  0
   -0.0000   -5.1073    0.0000 C   0  0  0  0  0  0  0  0  0  0  0  0
   -0.0000   -3.6073    0.0000 C   0  0  0  0  0  0  0  0  0  0  0  0
    1.2135   -2.7256    0.0000 O   0  0  0  0  0  0  0  0  0  0  0  0
    0.7500   -1.2990    0.0000 C   0  0  0  0  0  0  0  0  0  0  0  0
    1.5000    0.0000    0.0000 C   0  0  0  0  0  0  0  0  0  0  0  0
    0.7500    1.2990    0.0000 C   0  0  0  0  0  0  0  0  0  0  0  0
   -0.7500    1.2990    0.0000 C   0  0  0  0  0  0  0  0  0  0  0  0
   -1.5000    2.5981    0.0000 C   0  0  0  0  0  0  0  0  0  0  0  0
   -3.0000    2.5981    0.0000 O   0  0  0  0  0  0  0  0  0  0  0  0
   -0.7500    3.8971    0.0000 O   0  0  0  0  0  0  0  0  0  0  0  0
   -1.5000    5.1962    0.0000 C   0  0  0  0  0  0  0  0  0  0  0  0
   -1.5000    0.0000    0.0000 C   0  0  0  0  0  0  0  0  0  0  0  0
   -0.7500   -1.2990    0.0000 C   0  0  0  0  0  0  0  0  0  0  0  0
   -1.2135   -2.7256    0.0000 C   0  0  0  0  0  0  0  0  0  0  0  0
   -2.6401   -3.1891    0.0000 O   0  0  0  0  0  0  0  0  0  0  0  0
    2.5981   -5.1073    0.0000 C   0  0  0  0  0  0  0  0  0  0  0  0
    3.8971   -5.8573    0.0000 C   0  0  0  0  0  0  0  0  0  0  0  0
  1  2  1  0
  2  3  1  0
  3  4  2  0
  4  5  1  0
  5  6  2  0
  6  7  1  0
  7  8  2  0
  8  9  1  0
  9 10  1  0
 10 11  2  0
 11 12  1  0
 12 13  2  0
 13 14  1  0
 14 15  2  0
 14 16  1  0
 16 17  1  0
 13 18  1  0
 18 19  2  0
 19 20  1  0
 20 21  2  0
  6 22  1  0
 22 23  2  0
 23  3  1  0
 20  8  1  0
 19 10  1  0
M  END
> <ChEMBL ID>
CHEMBL1343396

> <Standard Type>
Potency

> <Standard Relation>
'='

> <Standard Value>
5011.9

> <Standard Units>
nM

> <Document ChEMBL ID>
CHEMBL1201862

$$$$

     RDKit          2D

 30 34  0  0  0  0  0  0  0  0999 V2000
   -7.8037  -11.3202    0.0000 C   0  0  0  0  0  0  0  0  0  0  0  0
   -7.8037   -9.8202    0.0000 C   0  0  0  0  0  0  0  0  0  0  0  0
   -9.1027   -9.0702    0.0000 C   0  0  0  0  0  0  0  0  0  0  0  0
   -9.1027   -7.5702    0.0000 C   0  0  0  0  0  0  0  0  0  0  0  0
   -7.8037   -6.8202    0.0000 C   0  0  0  0  0  0  0  0  0  0  0  0
   -7.4918   -5.3529    0.0000 S   0  0  0  0  0  0  0  0  0  0  0  0
   -6.0000   -5.1962    0.0000 C   0  0  0  0  0  0  0  0  0  0  0  0
   -5.2500   -3.8971    0.0000 N   0  0  0  0  0  0  0  0  0  0  0  0
   -3.7500   -3.8971    0.0000 N   0  0  0  0  0  0  0  0  0  0  0  0
   -3.0000   -2.5981    0.0000 C   0  0  0  0  0  0  0  0  0  0  0  0
   -3.7500   -1.2990    0.0000 O   0  0  0  0  0  0  0  0  0  0  0  0
   -1.5000   -2.5981    0.0000 C   0  0  0  0  0  0  0  0  0  0  0  0
   -0.7500   -3.8971    0.0000 C   0  0  0  0  0  0  0  0  0  0  0  0
    0.7500   -3.8971    0.0000 C   0  0  0  0  0  0  0  0  0  0  0  0
    1.5000   -5.1962    0.0000 C   0  0  0  0  0  0  0  0  0  0  0  0
    2.9918   -5.3529    0.0000 C   0  0  0  0  0  0  0  0  0  0  0  0
    3.3037   -6.8202    0.0000 C   0  0  0  0  0  0  0  0  0  0  0  0
    2.0046   -7.5702    0.0000 C   0  0  0  0  0  0  0  0  0  0  0  0
    0.8899   -6.5665    0.0000 S   0  0  0  0  0  0  0  0  0  0  0  0
    1.5000   -2.5981    0.0000 N   0  0  0  0  0  0  0  0  0  0  0  0
    0.7500   -1.2990    0.0000 C   0  0  0  0  0  0  0  0  0  0  0  0
    1.5000    0.0000    0.0000 C   0  0  0  0  0  0  0  0  0  0  0  0
    0.7500    1.2990    0.0000 C   0  0  0  0  0  0  0  0  0  0  0  0
   -0.7500    1.2990    0.0000 C   0  0  0  0  0  0  0  0  0  0  0  0
   -1.5000    0.0000    0.0000 C   0  0  0  0  0  0  0  0  0  0  0  0
   -0.7500   -1.2990    0.0000 C   0  0  0  0  0  0  0  0  0  0  0  0
   -5.3899   -6.5665    0.0000 N   0  0  0  0  0  0  0  0  0  0  0  0
   -6.5046   -7.5702    0.0000 C   0  0  0  0  0  0  0  0  0  0  0  0
   -6.5046   -9.0702    0.0000 C   0  0  0  0  0  0  0  0  0  0  0  0
   -5.2056   -9.8202    0.0000 C   0  0  0  0  0  0  0  0  0  0  0  0
  1  2  1  0
  2  3  2  0
  3  4  1  0
  4  5  2  0
  5  6  1  0
  6  7  1  0
  7  8  1  0
  8  9  1  0
  9 10  1  0
 10 11  2  0
 10 12  1  0
 12 13  2  0
 13 14  1  0
 14 15  1  0
 15 16  2  0
 16 17  1  0
 17 18  2  0
 18 19  1  0
 14 20  2  0
 20 21  1  0
 21 22  2  0
 22 23  1  0
 23 24  2  0
 24 25  1  0
 25 26  2  0
  7 27  2  0
 27 28  1  0
 28 29  2  0
 29 30  1  0
 29  2  1  0
 28  5  1  0
 26 12  1  0
 19 15  1  0
 26 21  1  0
M  END
> <ChEMBL ID>
CHEMBL1344388

> <Standard Type>
Potency

> <Standard Relation>
'='

> <Standard Value>
5011.9

> <Standard Units>
nM

> <Document ChEMBL ID>
CHEMBL1201862

$$$$

     RDKit          2D

 23 25  0  0  0  0  0  0  0  0999 V2000
    3.9955   -6.8363    0.0000 C   0  0  0  0  0  0  0  0  0  0  0  0
    2.9918   -7.9510    0.0000 N   0  0  0  0  0  0  0  0  0  0  0  0
    1.5000   -7.7942    0.0000 C   0  0  0  0  0  0  0  0  0  0  0  0
    0.7500   -6.4952    0.0000 S   0  0  0  0  0  0  0  0  0  0  0  0
    1.5000   -5.1962    0.0000 C   0  0  0  0  0  0  0  0  0  0  0  0
    0.7500   -3.8971    0.0000 C   0  0  0  0  0  0  0  0  0  0  0  0
    1.5000   -2.5981    0.0000 O   0  0  0  0  0  0  0  0  0  0  0  0
    0.7500   -1.2990    0.0000 C   0  0  0  0  0  0  0  0  0  0  0  0
    1.5000    0.0000    0.0000 C   0  0  0  0  0  0  0  0  0  0  0  0
    0.7500    1.2990    0.0000 C   0  0  0  0  0  0  0  0  0  0  0  0
   -0.7500    1.2990    0.0000 C   0  0  0  0  0  0  0  0  0  0  0  0
   -1.5000    2.5981    0.0000 Cl  0  0  0  0  0  0  0  0  0  0  0  0
   -1.5000    0.0000    0.0000 C   0  0  0  0  0  0  0  0  0  0  0  0
   -0.7500   -1.2990    0.0000 C   0  0  0  0  0  0  0  0  0  0  0  0
    0.8899   -9.1645    0.0000 N   0  0  0  0  0  0  0  0  0  0  0  0
    2.0046  -10.1682    0.0000 N   0  0  0  0  0  0  0  0  0  0  0  0
    3.3037   -9.4182    0.0000 C   0  0  0  0  0  0  0  0  0  0  0  0
    4.6740  -10.0283    0.0000 C   0  0  0  0  0  0  0  0  0  0  0  0
    4.8308  -11.5201    0.0000 C   0  0  0  0  0  0  0  0  0  0  0  0
    6.2011  -12.1302    0.0000 C   0  0  0  0  0  0  0  0  0  0  0  0
    7.4146  -11.2486    0.0000 N   0  0  0  0  0  0  0  0  0  0  0  0
    7.2578   -9.7568    0.0000 C   0  0  0  0  0  0  0  0  0  0  0  0
    5.8875   -9.1467    0.0000 C   0  0  0  0  0  0  0  0  0  0  0  0
  1  2  1  0
  2  3  1  0
  3  4  1  0
  4  5  1  0
  5  6  1  0
  6  7  1  0
  7  8  1  0
  8  9  2  0
  9 10  1  0
 10 11  2  0
 11 12  1  0
 11 13  1  0
 13 14  2  0
  3 15  2  0
 15 16  1  0
 16 17  2  0
 17 18  1  0
 18 19  2  0
 19 20  1  0
 20 21  2  0
 21 22  1  0
 22 23  2  0
 17  2  1  0
 23 18  1  0
 14  8  1  0
M  END
> <ChEMBL ID>
CHEMBL1344476

> <Standard Type>
Potency

> <Standard Relation>
'='

> <Standard Value>
5011.9

> <Standard Units>
nM

> <Document ChEMBL ID>
CHEMBL1201862

$$$$

     RDKit          2D

 19 21  0  0  0  0  0  0  0  0999 V2000
    3.7500   -1.2990    0.0000 O   0  0  0  0  0  0  0  0  0  0  0  0
    3.0000    0.0000    0.0000 N   0  0  0  0  0  4  0  0  0  0  0  0
    3.7500    1.2990    0.0000 O   0  0  0  0  0  1  0  0  0  0  0  0
    1.5000    0.0000    0.0000 C   0  0  0  0  0  0  0  0  0  0  0  0
    0.7500   -1.2990    0.0000 C   0  0  0  0  0  0  0  0  0  0  0  0
   -0.7500   -1.2990    0.0000 C   0  0  0  0  0  0  0  0  0  0  0  0
   -1.5000    0.0000    0.0000 C   0  0  0  0  0  0  0  0  0  0  0  0
   -0.7500    1.2990    0.0000 N   0  0  0  0  0  0  0  0  0  0  0  0
   -1.2135    2.7256    0.0000 C   0  0  0  0  0  0  0  0  0  0  0  0
   -0.0000    3.6073    0.0000 C   0  0  0  0  0  0  0  0  0  0  0  0
   -0.0000    5.1073    0.0000 C   0  0  0  0  0  0  0  0  0  0  0  0
    1.2990    5.8573    0.0000 C   0  0  0  0  0  0  0  0  0  0  0  0
    1.2990    7.3573    0.0000 C   0  0  0  0  0  0  0  0  0  0  0  0
   -0.0000    8.1073    0.0000 C   0  0  0  0  0  0  0  0  0  0  0  0
    0.0000    9.6073    0.0000 Br  0  0  0  0  0  0  0  0  0  0  0  0
   -1.2990    7.3573    0.0000 C   0  0  0  0  0  0  0  0  0  0  0  0
   -1.2990    5.8573    0.0000 C   0  0  0  0  0  0  0  0  0  0  0  0
    1.2135    2.7256    0.0000 N   0  0  0  0  0  0  0  0  0  0  0  0
    0.7500    1.2990    0.0000 C   0  0  0  0  0  0  0  0  0  0  0  0
  1  2  2  0
  2  3  1  0
  2  4  1  0
  4  5  2  0
  5  6  1  0
  6  7  2  0
  7  8  1  0
  8  9  1  0
  9 10  2  0
 10 11  1  0
 11 12  2  0
 12 13  1  0
 13 14  2  0
 14 15  1  0
 14 16  1  0
 16 17  2  0
 10 18  1  0
 18 19  2  0
 19  4  1  0
 19  8  1  0
 17 11  1  0
M  CHG  2   2   1   3  -1
M  END
> <ChEMBL ID>
CHEMBL1344790

> <Standard Type>
Potency

> <Standard Relation>
'='

> <Standard Value>
5011.9

> <Standard Units>
nM

> <Document ChEMBL ID>
CHEMBL1201862

$$$$

     RDKit          2D

 19 20  0  0  0  0  0  0  0  0999 V2000
    3.7500   -1.2990    0.0000 C   0  0  0  0  0  0  0  0  0  0  0  0
    3.0000    0.0000    0.0000 S   0  0  0  0  0  0  0  0  0  0  0  0
    1.5000    0.0000    0.0000 C   0  0  0  0  0  0  0  0  0  0  0  0
    0.7500   -1.2990    0.0000 N   0  0  0  0  0  0  0  0  0  0  0  0
   -0.7500   -1.2990    0.0000 N   0  0  0  0  0  0  0  0  0  0  0  0
   -1.5000    0.0000    0.0000 C   0  0  0  0  0  0  0  0  0  0  0  0
   -3.0000    0.0000    0.0000 C   0  0  0  0  0  0  0  0  0  0  0  0
   -0.7500    1.2990    0.0000 C   0  0  0  0  0  0  0  0  0  0  0  0
   -1.5000    2.5981    0.0000 C   0  0  0  0  0  0  0  0  0  0  0  0
   -0.7500    3.8971    0.0000 C   0  0  0  0  0  0  0  0  0  0  0  0
   -1.5000    5.1962    0.0000 N   0  0  0  0  0  0  0  0  0  0  0  0
   -0.7500    6.4952    0.0000 C   0  0  0  0  0  0  0  0  0  0  0  0
    0.7500    6.4952    0.0000 C   0  0  0  0  0  0  0  0  0  0  0  0
    1.5000    7.7942    0.0000 C   0  0  0  0  0  0  0  0  0  0  0  0
    0.7500    9.0933    0.0000 C   0  0  0  0  0  0  0  0  0  0  0  0
    1.5000   10.3923    0.0000 C   0  0  0  0  0  0  0  0  0  0  0  0
   -0.7500    9.0933    0.0000 C   0  0  0  0  0  0  0  0  0  0  0  0
   -1.5000    7.7942    0.0000 C   0  0  0  0  0  0  0  0  0  0  0  0
    0.7500    1.2990    0.0000 N   0  0  0  0  0  0  0  0  0  0  0  0
  1  2  1  0
  2  3  1  0
  3  4  2  0
  4  5  1  0
  5  6  2  0
  6  7  1  0
  6  8  1  0
  8  9  1  0
  9 10  2  0
 10 11  1  0
 11 12  1  0
 12 13  2  0
 13 14  1  0
 14 15  2  0
 15 16  1  0
 15 17  1  0
 17 18  2  0
  8 19  2  0
 19  3  1  0
 18 12  1  0
M  END
> <ChEMBL ID>
CHEMBL1346762

> <Standard Type>
Potency

> <Standard Relation>
'='

> <Standard Value>
5011.9

> <Standard Units>
nM

> <Document ChEMBL ID>
CHEMBL1201862

$$$$

     RDKit          2D

 30 33  0  0  0  0  0  0  0  0999 V2000
    5.2500    1.2990    0.0000 C   0  0  0  0  0  0  0  0  0  0  0  0
    3.7500    1.2990    0.0000 O   0  0  0  0  0  0  0  0  0  0  0  0
    3.0000    0.0000    0.0000 C   0  0  0  0  0  0  0  0  0  0  0  0
    3.7500   -1.2990    0.0000 O   0  0  0  0  0  0  0  0  0  0  0  0
    1.5000    0.0000    0.0000 C   0  0  0  0  0  0  0  0  0  0  0  0
    0.7500   -1.2990    0.0000 C   0  0  0  0  0  0  0  0  0  0  0  0
   -0.7500   -1.2990    0.0000 C   0  0  0  0  0  0  0  0  0  0  0  0
   -1.5000    0.0000    0.0000 C   0  0  0  0  0  0  0  0  0  0  0  0
   -3.0000    0.0000    0.0000 C   0  0  0  0  0  0  0  0  0  0  0  0
   -3.8817   -1.2135    0.0000 C   0  0  0  0  0  0  0  0  0  0  0  0
   -5.3083   -0.7500    0.0000 C   0  0  0  0  0  0  0  0  0  0  0  0
   -5.3083    0.7500    0.0000 C   0  0  0  0  0  0  0  0  0  0  0  0
   -6.5218    1.6317    0.0000 C   0  0  0  0  0  0  0  0  0  0  0  0
   -6.3650    3.1235    0.0000 C   0  0  0  0  0  0  0  0  0  0  0  0
   -5.0660    3.8735    0.0000 C   0  0  0  0  0  0  0  0  0  0  0  0
   -3.6956    3.2634    0.0000 C   0  0  0  0  0  0  0  0  0  0  0  0
   -5.3778    5.3407    0.0000 N   0  0  0  0  0  0  0  0  0  0  0  0
   -6.8696    5.4975    0.0000 N   0  0  0  0  0  0  0  0  0  0  0  0
   -7.4797    4.1272    0.0000 C   0  0  0  0  0  0  0  0  0  0  0  0
   -8.9740    3.9965    0.0000 O   0  0  0  0  0  0  0  0  0  0  0  0
   -7.8921    1.0216    0.0000 C   0  0  0  0  0  0  0  0  0  0  0  0
   -9.1911    1.7716    0.0000 C   0  0  0  0  0  0  0  0  0  0  0  0
   -9.5286    3.2331    0.0000 C   0  0  0  0  0  0  0  0  0  0  0  0
  -10.3059    0.7679    0.0000 N   0  0  0  0  0  0  0  0  0  0  0  0
   -9.6958   -0.6024    0.0000 N   0  0  0  0  0  0  0  0  0  0  0  0
   -8.2040   -0.4456    0.0000 C   0  0  0  0  0  0  0  0  0  0  0  0
   -7.2003   -1.5604    0.0000 O   0  0  0  0  0  0  0  0  0  0  0  0
   -3.8817    1.2135    0.0000 O   0  0  0  0  0  0  0  0  0  0  0  0
   -0.7500    1.2990    0.0000 C   0  0  0  0  0  0  0  0  0  0  0  0
    0.7500    1.2990    0.0000 C   0  0  0  0  0  0  0  0  0  0  0  0
  1  2  1  0
  2  3  1  0
  3  4  2  0
  3  5  1  0
  5  6  2  0
  6  7  1  0
  7  8  2  0
  8  9  1  0
  9 10  2  0
 10 11  1  0
 11 12  2  0
 12 13  1  0
 13 14  1  0
 14 15  1  0
 15 16  1  0
 15 17  2  0
 17 18  1  0
 18 19  1  0
 19 20  1  0
 13 21  1  0
 21 22  1  0
 22 23  1  0
 22 24  2  0
 24 25  1  0
 25 26  1  0
 26 27  1  0
 12 28  1  0
  8 29  1  0
 29 30  2  0
 30  5  1  0
 28  9  1  0
 19 14  2  0
 26 21  2  0
M  END
> <ChEMBL ID>
CHEMBL1347107

> <Standard Type>
Potency

> <Standard Relation>
'='

> <Standard Value>
5011.9

> <Standard Units>
nM

> <Document ChEMBL ID>
CHEMBL1201862

$$$$

     RDKit          2D

 14 14  0  0  0  0  0  0  0  0999 V2000
    5.7760   -2.5981    0.0000 C   0  0  0  0  0  0  0  0  0  0  0  0
    5.0260   -1.2990    0.0000 C   0  0  0  0  0  0  0  0  0  0  0  0
    3.5260   -1.2990    0.0000 C   0  0  0  0  0  0  0  0  0  0  0  0
    2.7760    0.0000    0.0000 S   0  0  0  0  0  0  0  0  0  0  0  0
    1.2760    0.0000    0.0000 C   0  0  0  0  0  0  0  0  0  0  0  0
    0.3943    1.2135    0.0000 N   0  0  0  0  0  0  0  0  0  0  0  0
   -1.0323    0.7500    0.0000 S   0  0  0  0  0  0  0  0  0  0  0  0
   -1.0323   -0.7500    0.0000 C   0  0  0  0  0  0  0  0  0  0  0  0
   -2.2458   -1.6317    0.0000 N   0  0  0  0  0  0  0  0  0  0  0  0
   -3.6161   -1.0216    0.0000 C   0  0  0  0  0  0  0  0  0  0  0  0
   -3.7729    0.4702    0.0000 O   0  0  0  0  0  0  0  0  0  0  0  0
   -4.8297   -1.9033    0.0000 C   0  0  0  0  0  0  0  0  0  0  0  0
   -6.2000   -1.2931    0.0000 C   0  0  0  0  0  0  0  0  0  0  0  0
    0.3943   -1.2135    0.0000 N   0  0  0  0  0  0  0  0  0  0  0  0
  1  2  1  0
  2  3  1  0
  3  4  1  0
  4  5  1  0
  5  6  2  0
  6  7  1  0
  7  8  1  0
  8  9  1  0
  9 10  1  0
 10 11  2  0
 10 12  1  0
 12 13  1  0
  8 14  2  0
 14  5  1  0
M  END
> <ChEMBL ID>
CHEMBL1347436

> <Standard Type>
Potency

> <Standard Relation>
'='

> <Standard Value>
5011.9

> <Standard Units>
nM

> <Document ChEMBL ID>
CHEMBL1201862

$$$$

     RDKit          2D

 19 21  0  0  0  0  0  0  0  0999 V2000
    1.2990   -5.8573    0.0000 S   0  0  0  0  0  0  0  0  0  0  0  0
   -0.0000   -5.1073    0.0000 C   0  0  0  0  0  0  0  0  0  0  0  0
   -1.2990   -5.8573    0.0000 N   0  0  0  0  0  0  0  0  0  0  0  0
   -1.2990   -7.3573    0.0000 C   0  0  0  0  0  0  0  0  0  0  0  0
   -2.5981   -8.1073    0.0000 C   0  0  0  0  0  0  0  0  0  0  0  0
   -2.5981   -9.6073    0.0000 C   0  0  0  0  0  0  0  0  0  0  0  0
   -1.2990  -10.3573    0.0000 C   0  0  0  0  0  0  0  0  0  0  0  0
   -1.2990  -11.8573    0.0000 Cl  0  0  0  0  0  0  0  0  0  0  0  0
    0.0000   -9.6073    0.0000 C   0  0  0  0  0  0  0  0  0  0  0  0
    0.0000   -8.1073    0.0000 C   0  0  0  0  0  0  0  0  0  0  0  0
   -0.0000   -3.6073    0.0000 C   0  0  0  0  0  0  0  0  0  0  0  0
    1.2135   -2.7256    0.0000 N   0  0  0  0  0  0  0  0  0  0  0  0
    0.7500   -1.2990    0.0000 C   0  0  0  0  0  0  0  0  0  0  0  0
    1.5000    0.0000    0.0000 C   0  0  0  0  0  0  0  0  0  0  0  0
    0.7500    1.2990    0.0000 C   0  0  0  0  0  0  0  0  0  0  0  0
   -0.7500    1.2990    0.0000 C   0  0  0  0  0  0  0  0  0  0  0  0
   -1.5000    0.0000    0.0000 C   0  0  0  0  0  0  0  0  0  0  0  0
   -0.7500   -1.2990    0.0000 C   0  0  0  0  0  0  0  0  0  0  0  0
   -1.2135   -2.7256    0.0000 N   0  0  0  0  0  0  0  0  0  0  0  0
  1  2  2  0
  2  3  1  0
  3  4  1  0
  4  5  2  0
  5  6  1  0
  6  7  2  0
  7  8  1  0
  7  9  1  0
  9 10  2  0
  2 11  1  0
 11 12  2  0
 12 13  1  0
 13 14  2  0
 14 15  1  0
 15 16  2  0
 16 17  1  0
 17 18  2  0
 18 19  1  0
 10  4  1  0
 19 11  1  0
 18 13  1  0
M  END
> <ChEMBL ID>
CHEMBL1348263

> <Standard Type>
Potency

> <Standard Relation>
'='

> <Standard Value>
5011.9

> <Standard Units>
nM

> <Document ChEMBL ID>
CHEMBL1201862

$$$$

     RDKit          2D

 30 33  0  0  0  0  0  0  0  0999 V2000
    5.8875   -3.9505    0.0000 O   0  0  0  0  0  0  0  0  0  0  0  0
    4.6740   -4.8322    0.0000 C   0  0  0  0  0  0  0  0  0  0  0  0
    3.3037   -4.2221    0.0000 C   0  0  0  0  0  0  0  0  0  0  0  0
    2.0046   -4.9721    0.0000 C   0  0  0  0  0  0  0  0  0  0  0  0
    0.8899   -3.9684    0.0000 C   0  0  0  0  0  0  0  0  0  0  0  0
    1.5000   -2.5981    0.0000 C   0  0  0  0  0  0  0  0  0  0  0  0
    0.7500   -1.2990    0.0000 C   0  0  0  0  0  0  0  0  0  0  0  0
    1.5000    0.0000    0.0000 C   0  0  0  0  0  0  0  0  0  0  0  0
    0.7500    1.2990    0.0000 C   0  0  0  0  0  0  0  0  0  0  0  0
   -0.7500    1.2990    0.0000 C   0  0  0  0  0  0  0  0  0  0  0  0
   -1.5000    2.5981    0.0000 Cl  0  0  0  0  0  0  0  0  0  0  0  0
   -1.5000    0.0000    0.0000 C   0  0  0  0  0  0  0  0  0  0  0  0
   -0.7500   -1.2990    0.0000 C   0  0  0  0  0  0  0  0  0  0  0  0
    2.9918   -2.7549    0.0000 O   0  0  0  0  0  0  0  0  0  0  0  0
    4.8308   -6.3240    0.0000 N   0  0  0  0  0  0  0  0  0  0  0  0
    3.6172   -7.2057    0.0000 C   0  0  0  0  0  0  0  0  0  0  0  0
    3.7740   -8.6974    0.0000 C   0  0  0  0  0  0  0  0  0  0  0  0
    5.1443   -9.3075    0.0000 N   0  0  0  0  0  0  0  0  0  0  0  0
    5.3011  -10.7993    0.0000 C   0  0  0  0  0  0  0  0  0  0  0  0
    4.0876  -11.6810    0.0000 C   0  0  0  0  0  0  0  0  0  0  0  0
    4.2444  -13.1728    0.0000 C   0  0  0  0  0  0  0  0  0  0  0  0
    5.6147  -13.7829    0.0000 C   0  0  0  0  0  0  0  0  0  0  0  0
    5.7715  -15.2747    0.0000 N   0  0  0  0  0  4  0  0  0  0  0  0
    4.5580  -16.1564    0.0000 O   0  0  0  0  0  0  0  0  0  0  0  0
    7.1418  -15.8848    0.0000 O   0  0  0  0  0  1  0  0  0  0  0  0
    6.8283  -12.9012    0.0000 C   0  0  0  0  0  0  0  0  0  0  0  0
    6.6715  -11.4094    0.0000 C   0  0  0  0  0  0  0  0  0  0  0  0
    7.8850  -10.5278    0.0000 Cl  0  0  0  0  0  0  0  0  0  0  0  0
    6.3579   -8.4259    0.0000 C   0  0  0  0  0  0  0  0  0  0  0  0
    6.2011   -6.9341    0.0000 C   0  0  0  0  0  0  0  0  0  0  0  0
  1  2  2  0
  2  3  1  0
  3  4  2  0
  4  5  1  0
  5  6  2  0
  6  7  1  0
  7  8  2  0
  8  9  1  0
  9 10  2  0
 10 11  1  0
 10 12  1  0
 12 13  2  0
  6 14  1  0
  2 15  1  0
 15 16  1  0
 16 17  1  0
 17 18  1  0
 18 19  1  0
 19 20  2  0
 20 21  1  0
 21 22  2  0
 22 23  1  0
 23 24  2  0
 23 25  1  0
 22 26  1  0
 26 27  2  0
 27 28  1  0
 18 29  1  0
 29 30  1  0
 14  3  1  0
 30 15  1  0
 13  7  1  0
 27 19  1  0
M  CHG  2  23   1  25  -1
M  END
> <ChEMBL ID>
CHEMBL1349282

> <Standard Type>
Potency

> <Standard Relation>
'='

> <Standard Value>
5011.9

> <Standard Units>
nM

> <Document ChEMBL ID>
CHEMBL1201862

$$$$

     RDKit          2D

 24 26  0  0  0  0  0  0  0  0999 V2000
    3.7500   -1.2990    0.0000 C   0  0  0  0  0  0  0  0  0  0  0  0
    3.0000    0.0000    0.0000 O   0  0  0  0  0  0  0  0  0  0  0  0
    1.5000    0.0000    0.0000 C   0  0  0  0  0  0  0  0  0  0  0  0
    0.7500   -1.2990    0.0000 C   0  0  0  0  0  0  0  0  0  0  0  0
   -0.7500   -1.2990    0.0000 C   0  0  0  0  0  0  0  0  0  0  0  0
   -1.5000   -2.5981    0.0000 N   0  0  0  0  0  0  0  0  0  0  0  0
   -3.0000   -2.5981    0.0000 C   0  0  0  0  0  0  0  0  0  0  0  0
   -3.7500   -3.8971    0.0000 S   0  0  0  0  0  0  0  0  0  0  0  0
   -3.7500   -1.2990    0.0000 N   0  0  0  0  0  0  0  0  0  0  0  0
   -5.2500   -1.2990    0.0000 C   0  0  0  0  0  0  0  0  0  0  0  0
   -6.0000    0.0000    0.0000 C   0  0  0  0  0  0  0  0  0  0  0  0
   -5.2500    1.2990    0.0000 C   0  0  0  0  0  0  0  0  0  0  0  0
   -6.0000    2.5981    0.0000 C   0  0  0  0  0  0  0  0  0  0  0  0
   -7.5000    2.5981    0.0000 C   0  0  0  0  0  0  0  0  0  0  0  0
   -8.2500    3.8971    0.0000 C   0  0  0  0  0  0  0  0  0  0  0  0
   -8.2500    1.2990    0.0000 C   0  0  0  0  0  0  0  0  0  0  0  0
   -7.5000    0.0000    0.0000 C   0  0  0  0  0  0  0  0  0  0  0  0
   -3.0000    0.0000    0.0000 C   0  0  0  0  0  0  0  0  0  0  0  0
   -3.7500    1.2990    0.0000 O   0  0  0  0  0  0  0  0  0  0  0  0
   -1.5000    0.0000    0.0000 C   0  0  0  0  0  0  0  0  0  0  0  0
   -0.7500    1.2990    0.0000 C   0  0  0  0  0  0  0  0  0  0  0  0
    0.7500    1.2990    0.0000 C   0  0  0  0  0  0  0  0  0  0  0  0
    1.5000    2.5981    0.0000 O   0  0  0  0  0  0  0  0  0  0  0  0
    0.7500    3.8971    0.0000 C   0  0  0  0  0  0  0  0  0  0  0  0
  1  2  1  0
  2  3  1  0
  3  4  2  0
  4  5  1  0
  5  6  1  0
  6  7  1  0
  7  8  2  0
  7  9  1  0
  9 10  1  0
 10 11  1  0
 11 12  2  0
 12 13  1  0
 13 14  2  0
 14 15  1  0
 14 16  1  0
 16 17  2  0
  9 18  1  0
 18 19  2  0
 18 20  1  0
 20 21  1  0
 21 22  2  0
 22 23  1  0
 23 24  1  0
 22  3  1  0
 20  5  2  0
 17 11  1  0
M  END
> <ChEMBL ID>
CHEMBL1349663

> <Standard Type>
Potency

> <Standard Relation>
'='

> <Standard Value>
5011.9

> <Standard Units>
nM

> <Document ChEMBL ID>
CHEMBL1201862

$$$$

     RDKit          2D

 21 22  0  0  0  0  0  0  0  0999 V2000
    4.1181  -12.3171    0.0000 C   0  0  0  0  0  0  0  0  0  0  0  0
    2.9046  -11.4354    0.0000 C   0  0  0  0  0  0  0  0  0  0  0  0
    3.0613   -9.9436    0.0000 O   0  0  0  0  0  0  0  0  0  0  0  0
    1.8478   -9.0619    0.0000 C   0  0  0  0  0  0  0  0  0  0  0  0
    0.4775   -9.6721    0.0000 O   0  0  0  0  0  0  0  0  0  0  0  0
    2.0046   -7.5702    0.0000 C   0  0  0  0  0  0  0  0  0  0  0  0
    3.3037   -6.8202    0.0000 C   0  0  0  0  0  0  0  0  0  0  0  0
    4.6740   -7.4303    0.0000 C   0  0  0  0  0  0  0  0  0  0  0  0
    2.9918   -5.3529    0.0000 N   0  0  0  0  0  0  0  0  0  0  0  0
    1.5000   -5.1962    0.0000 C   0  0  0  0  0  0  0  0  0  0  0  0
    0.7500   -3.8971    0.0000 N   0  0  0  0  0  0  0  0  0  0  0  0
    1.5000   -2.5981    0.0000 N   0  0  0  0  0  0  0  0  0  0  0  0
    0.7500   -1.2990    0.0000 C   0  0  0  0  0  0  0  0  0  0  0  0
    1.5000    0.0000    0.0000 C   0  0  0  0  0  0  0  0  0  0  0  0
    0.7500    1.2990    0.0000 C   0  0  0  0  0  0  0  0  0  0  0  0
   -0.7500    1.2990    0.0000 C   0  0  0  0  0  0  0  0  0  0  0  0
   -1.5000    0.0000    0.0000 C   0  0  0  0  0  0  0  0  0  0  0  0
   -0.7500   -1.2990    0.0000 C   0  0  0  0  0  0  0  0  0  0  0  0
   -1.5000   -2.5981    0.0000 C   0  0  0  0  0  0  0  0  0  0  0  0
    0.8899   -6.5665    0.0000 C   0  0  0  0  0  0  0  0  0  0  0  0
   -0.5773   -6.8783    0.0000 C   0  0  0  0  0  0  0  0  0  0  0  0
  1  2  1  0
  2  3  1  0
  3  4  1  0
  4  5  2  0
  4  6  1  0
  6  7  2  0
  7  8  1  0
  7  9  1  0
  9 10  1  0
 10 11  1  0
 11 12  2  3
 12 13  1  0
 13 14  2  0
 14 15  1  0
 15 16  2  0
 16 17  1  0
 17 18  2  0
 18 19  1  0
 10 20  2  0
 20 21  1  0
 20  6  1  0
 18 13  1  0
M  END
> <ChEMBL ID>
CHEMBL1350032

> <Standard Type>
Potency

> <Standard Relation>
'='

> <Standard Value>
5011.9

> <Standard Units>
nM

> <Document ChEMBL ID>
CHEMBL1201862

$$$$

     RDKit          2D

 32 37  0  0  0  0  0  0  0  0999 V2000
    2.6401   -3.1891    0.0000 O   0  0  0  0  0  0  0  0  0  0  0  0
    1.2135   -2.7256    0.0000 C   0  0  0  0  0  0  0  0  0  0  0  0
    0.7500   -1.2990    0.0000 C   0  0  0  0  0  0  0  0  0  0  0  0
    1.5000    0.0000    0.0000 C   0  0  0  0  0  0  0  0  0  0  0  0
    0.7500    1.2990    0.0000 C   0  0  0  0  0  0  0  0  0  0  0  0
   -0.7500    1.2990    0.0000 C   0  0  0  0  0  0  0  0  0  0  0  0
   -1.5000    0.0000    0.0000 C   0  0  0  0  0  0  0  0  0  0  0  0
   -0.7500   -1.2990    0.0000 C   0  0  0  0  0  0  0  0  0  0  0  0
   -1.2135   -2.7256    0.0000 C   0  0  0  0  0  0  0  0  0  0  0  0
   -2.6401   -3.1891    0.0000 N   0  0  0  0  0  0  0  0  0  0  0  0
   -2.9520   -4.6564    0.0000 C   0  0  0  0  0  0  0  0  0  0  0  0
   -4.3786   -5.1199    0.0000 C   0  0  0  0  0  0  0  0  0  0  0  0
   -4.6904   -6.5871    0.0000 C   0  0  0  0  0  0  0  0  0  0  0  0
   -3.5757   -7.5908    0.0000 C   0  0  0  0  0  0  0  0  0  0  0  0
   -3.8876   -9.0580    0.0000 C   0  0  0  0  0  0  0  0  0  0  0  0
   -5.2579   -9.6681    0.0000 N   0  0  0  0  0  0  0  0  0  0  0  0
   -5.1011  -11.1599    0.0000 C   0  0  0  0  0  0  0  0  0  0  0  0
   -6.1048  -12.2746    0.0000 C   0  0  0  0  0  0  0  0  0  0  0  0
   -5.6413  -13.7012    0.0000 C   0  0  0  0  0  0  0  0  0  0  0  0
   -4.1741  -14.0131    0.0000 C   0  0  0  0  0  0  0  0  0  0  0  0
   -3.1704  -12.8984    0.0000 C   0  0  0  0  0  0  0  0  0  0  0  0
   -3.6339  -11.4718    0.0000 C   0  0  0  0  0  0  0  0  0  0  0  0
   -2.8839  -10.1728    0.0000 N   0  0  0  0  0  0  0  0  0  0  0  0
   -2.1491   -7.1273    0.0000 C   0  0  0  0  0  0  0  0  0  0  0  0
   -1.8373   -5.6601    0.0000 C   0  0  0  0  0  0  0  0  0  0  0  0
   -0.0000   -3.6073    0.0000 N   0  0  0  0  0  0  0  0  0  0  0  0
   -0.0000   -5.1073    0.0000 C   0  0  0  0  0  0  0  0  0  0  0  0
    1.2990   -5.8573    0.0000 C   0  0  0  0  0  0  0  0  0  0  0  0
    1.4558   -7.3491    0.0000 C   0  0  0  0  0  0  0  0  0  0  0  0
    2.9231   -7.6610    0.0000 C   0  0  0  0  0  0  0  0  0  0  0  0
    3.6731   -6.3619    0.0000 C   0  0  0  0  0  0  0  0  0  0  0  0
    2.6694   -5.2472    0.0000 O   0  0  0  0  0  0  0  0  0  0  0  0
  1  2  2  0
  2  3  1  0
  3  4  2  0
  4  5  1  0
  5  6  2  0
  6  7  1  0
  7  8  2  0
  8  9  1  0
  9 10  1  0
 10 11  1  0
 11 12  2  0
 12 13  1  0
 13 14  2  0
 14 15  1  0
 15 16  2  0
 16 17  1  0
 17 18  2  0
 18 19  1  0
 19 20  2  0
 20 21  1  0
 21 22  2  0
 22 23  1  0
 14 24  1  0
 24 25  2  0
  9 26  1  0
 26 27  1  0
 27 28  1  0
 28 29  2  0
 29 30  1  0
 30 31  2  0
 31 32  1  0
 26  2  1  0
 32 28  1  0
  8  3  1  0
 25 11  1  0
 23 15  1  0
 22 17  1  0
M  END
> <ChEMBL ID>
CHEMBL1351020

> <Standard Type>
Potency

> <Standard Relation>
'='

> <Standard Value>
5011.9

> <Standard Units>
nM

> <Document ChEMBL ID>
CHEMBL1201862

$$$$

     RDKit          2D

 25 27  0  0  0  0  0  0  0  0999 V2000
   -1.5000   -7.7942    0.0000 C   0  0  0  0  0  0  0  0  0  0  0  0
   -0.7500   -6.4952    0.0000 O   0  0  0  0  0  0  0  0  0  0  0  0
   -1.5000   -5.1962    0.0000 C   0  0  0  0  0  0  0  0  0  0  0  0
   -3.0000   -5.1962    0.0000 O   0  0  0  0  0  0  0  0  0  0  0  0
   -0.7500   -3.8971    0.0000 C   0  0  0  0  0  0  0  0  0  0  0  0
    0.7500   -3.8971    0.0000 C   0  0  0  0  0  0  0  0  0  0  0  0
    1.5000   -5.1962    0.0000 C   0  0  0  0  0  0  0  0  0  0  0  0
    1.5000   -2.5981    0.0000 N   0  0  0  0  0  0  0  0  0  0  0  0
    0.7500   -1.2990    0.0000 C   0  0  0  0  0  0  0  0  0  0  0  0
    1.5000    0.0000    0.0000 S   0  0  0  0  0  0  0  0  0  0  0  0
    0.7500    1.2990    0.0000 C   0  0  0  0  0  0  0  0  0  0  0  0
   -0.7500    1.2990    0.0000 C   0  0  0  0  0  0  0  0  0  0  0  0
   -1.5000    0.0000    0.0000 C   0  0  0  0  0  0  0  0  0  0  0  0
   -2.2735    0.1929    0.0000 O   0  0  0  0  0  0  0  0  0  0  0  0
   -0.7500   -1.2990    0.0000 N   0  0  0  0  0  0  0  0  0  0  0  0
   -1.5000   -2.5981    0.0000 C   0  0  0  0  0  0  0  0  0  0  0  0
   -3.0000   -2.5981    0.0000 C   0  0  0  0  0  0  0  0  0  0  0  0
   -3.7500   -3.8971    0.0000 C   0  0  0  0  0  0  0  0  0  0  0  0
   -5.2500   -3.8971    0.0000 C   0  0  0  0  0  0  0  0  0  0  0  0
   -6.0000   -5.1962    0.0000 Br  0  0  0  0  0  0  0  0  0  0  0  0
   -6.0000   -2.5981    0.0000 C   0  0  0  0  0  0  0  0  0  0  0  0
   -5.2500   -1.2990    0.0000 C   0  0  0  0  0  0  0  0  0  0  0  0
   -3.7500   -1.2990    0.0000 C   0  0  0  0  0  0  0  0  0  0  0  0
   -3.0000   -0.0000    0.0000 O   0  0  0  0  0  0  0  0  0  0  0  0
   -3.7500    1.2990    0.0000 C   0  0  0  0  0  0  0  0  0  0  0  0
  1  2  1  0
  2  3  1  0
  3  4  2  0
  3  5  1  0
  5  6  2  0
  6  7  1  0
  6  8  1  0
  8  9  2  0
  9 10  1  0
 10 11  1  0
 11 12  1  0
 12 13  1  0
 13 14  2  0
 13 15  1  0
 15 16  1  0
 16 17  1  0
 17 18  2  0
 18 19  1  0
 19 20  1  0
 19 21  2  0
 21 22  1  0
 22 23  2  0
 23 24  1  0
 24 25  1  0
 16  5  1  0
 23 17  1  0
 15  9  1  0
M  END
> <ChEMBL ID>
CHEMBL1351268

> <Standard Type>
Potency

> <Standard Relation>
'='

> <Standard Value>
5011.9

> <Standard Units>
nM

> <Document ChEMBL ID>
CHEMBL1201862

$$$$

     RDKit          2D

 34 36  0  0  0  0  0  0  0  0999 V2000
    3.7500   -1.2990    0.0000 C   0  0  0  0  0  0  0  0  0  0  0  0
    3.0000    0.0000    0.0000 N   0  0  0  0  0  0  0  0  0  0  0  0
    3.7500    1.2990    0.0000 C   0  0  0  0  0  0  0  0  0  0  0  0
    1.5000    0.0000    0.0000 C   0  0  0  0  0  0  0  0  0  0  0  0
    0.7500   -1.2990    0.0000 C   0  0  0  0  0  0  0  0  0  0  0  0
   -0.7500   -1.2990    0.0000 C   0  0  0  0  0  0  0  0  0  0  0  0
   -1.5000    0.0000    0.0000 C   0  0  0  0  0  0  0  0  0  0  0  0
   -3.0000    0.0000    0.0000 N   0  0  0  0  0  0  0  0  0  0  0  0
   -3.7500    1.2990    0.0000 N   0  0  0  0  0  0  0  0  0  0  0  0
   -5.2500    1.2990    0.0000 C   0  0  0  0  0  0  0  0  0  0  0  0
   -6.0000    2.5981    0.0000 C   0  0  0  0  0  0  0  0  0  0  0  0
   -7.5000    2.5981    0.0000 C   0  0  0  0  0  0  0  0  0  0  0  0
   -8.2500    1.2990    0.0000 C   0  0  0  0  0  0  0  0  0  0  0  0
   -7.5000    0.0000    0.0000 C   0  0  0  0  0  0  0  0  0  0  0  0
   -6.0000    0.0000    0.0000 C   0  0  0  0  0  0  0  0  0  0  0  0
   -5.2500   -1.2990    0.0000 C   0  0  0  0  0  0  0  0  0  0  0  0
   -6.0000   -2.5981    0.0000 O   0  0  0  0  0  0  0  0  0  0  0  0
   -3.7500   -1.2990    0.0000 O   0  0  0  0  0  0  0  0  0  0  0  0
   -3.0000   -2.5981    0.0000 C   0  0  0  0  0  0  0  0  0  0  0  0
   -3.7500   -3.8971    0.0000 C   0  0  0  0  0  0  0  0  0  0  0  0
   -5.2500   -3.8971    0.0000 O   0  0  0  0  0  0  0  0  0  0  0  0
   -3.0000   -5.1962    0.0000 N   0  0  0  0  0  0  0  0  0  0  0  0
   -3.7500   -6.4952    0.0000 C   0  0  0  0  0  0  0  0  0  0  0  0
   -5.2500   -6.4952    0.0000 C   0  0  0  0  0  0  0  0  0  0  0  0
   -6.0000   -7.7942    0.0000 C   0  0  0  0  0  0  0  0  0  0  0  0
   -5.2500   -9.0933    0.0000 C   0  0  0  0  0  0  0  0  0  0  0  0
   -3.7500   -9.0933    0.0000 C   0  0  0  0  0  0  0  0  0  0  0  0
   -3.0000   -7.7942    0.0000 C   0  0  0  0  0  0  0  0  0  0  0  0
   -1.5000   -7.7942    0.0000 C   0  0  0  0  0  0  0  0  0  0  0  0
   -0.0000   -7.7942    0.0000 F   0  0  0  0  0  0  0  0  0  0  0  0
   -1.5000   -6.2942    0.0000 F   0  0  0  0  0  0  0  0  0  0  0  0
   -1.5000   -9.2942    0.0000 F   0  0  0  0  0  0  0  0  0  0  0  0
   -0.7500    1.2990    0.0000 C   0  0  0  0  0  0  0  0  0  0  0  0
    0.7500    1.2990    0.0000 C   0  0  0  0  0  0  0  0  0  0  0  0
  1  2  1  0
  2  3  1  0
  2  4  1  0
  4  5  2  0
  5  6  1  0
  6  7  2  0
  7  8  1  0
  8  9  2  3
  9 10  1  0
 10 11  2  0
 11 12  1  0
 12 13  2  0
 13 14  1  0
 14 15  2  0
 15 16  1  0
 16 17  2  0
 16 18  1  0
 18 19  1  0
 19 20  1  0
 20 21  2  0
 20 22  1  0
 22 23  1  0
 23 24  2  0
 24 25  1  0
 25 26  2  0
 26 27  1  0
 27 28  2  0
 28 29  1  0
 29 30  1  0
 29 31  1  0
 29 32  1  0
  7 33  1  0
 33 34  2  0
 34  4  1  0
 15 10  1  0
 28 23  1  0
M  END
> <ChEMBL ID>
CHEMBL1351479

> <Standard Type>
Potency

> <Standard Relation>
'='

> <Standard Value>
5011.9

> <Standard Units>
nM

> <Document ChEMBL ID>
CHEMBL1201862

$$$$

     RDKit          2D

 27 29  0  0  0  0  0  0  0  0999 V2000
    0.4022  -10.3610    0.0000 C   0  0  0  0  0  0  0  0  0  0  0  0
    0.2454   -8.8692    0.0000 C   0  0  0  0  0  0  0  0  0  0  0  0
    1.3601   -7.8655    0.0000 C   0  0  0  0  0  0  0  0  0  0  0  0
    0.7500   -6.4952    0.0000 C   0  0  0  0  0  0  0  0  0  0  0  0
    1.5000   -5.1962    0.0000 C   0  0  0  0  0  0  0  0  0  0  0  0
    3.0000   -5.1962    0.0000 O   0  0  0  0  0  0  0  0  0  0  0  0
    0.7500   -3.8971    0.0000 C   0  0  0  0  0  0  0  0  0  0  0  0
    1.5000   -2.5981    0.0000 O   0  0  0  0  0  0  0  0  0  0  0  0
    0.7500   -1.2990    0.0000 C   0  0  0  0  0  0  0  0  0  0  0  0
    1.5000    0.0000    0.0000 C   0  0  0  0  0  0  0  0  0  0  0  0
    0.7500    1.2990    0.0000 C   0  0  0  0  0  0  0  0  0  0  0  0
   -0.7500    1.2990    0.0000 C   0  0  0  0  0  0  0  0  0  0  0  0
   -1.5000    0.0000    0.0000 N   0  0  0  0  0  0  0  0  0  0  0  0
   -0.7500   -1.2990    0.0000 C   0  0  0  0  0  0  0  0  0  0  0  0
   -1.5000   -2.5981    0.0000 N   0  0  0  0  0  4  0  0  0  0  0  0
   -3.0000   -2.5981    0.0000 O   0  0  0  0  0  0  0  0  0  0  0  0
   -0.7500   -3.8971    0.0000 O   0  0  0  0  0  1  0  0  0  0  0  0
   -0.7418   -6.6520    0.0000 C   0  0  0  0  0  0  0  0  0  0  0  0
   -1.7455   -5.5373    0.0000 C   0  0  0  0  0  0  0  0  0  0  0  0
   -1.0537   -8.1192    0.0000 N   0  0  0  0  0  0  0  0  0  0  0  0
   -2.4240   -8.7293    0.0000 C   0  0  0  0  0  0  0  0  0  0  0  0
   -3.6375   -7.8476    0.0000 C   0  0  0  0  0  0  0  0  0  0  0  0
   -5.0078   -8.4577    0.0000 C   0  0  0  0  0  0  0  0  0  0  0  0
   -5.1646   -9.9495    0.0000 C   0  0  0  0  0  0  0  0  0  0  0  0
   -3.9511  -10.8312    0.0000 C   0  0  0  0  0  0  0  0  0  0  0  0
   -2.5808  -10.2211    0.0000 C   0  0  0  0  0  0  0  0  0  0  0  0
   -1.3672  -11.1028    0.0000 F   0  0  0  0  0  0  0  0  0  0  0  0
  1  2  1  0
  2  3  2  0
  3  4  1  0
  4  5  1  0
  5  6  2  0
  5  7  1  0
  7  8  1  0
  8  9  1  0
  9 10  2  0
 10 11  1  0
 11 12  2  0
 12 13  1  0
 13 14  2  0
 14 15  1  0
 15 16  2  0
 15 17  1  0
  4 18  2  0
 18 19  1  0
 18 20  1  0
 20 21  1  0
 21 22  2  0
 22 23  1  0
 23 24  2  0
 24 25  1  0
 25 26  2  0
 26 27  1  0
 20  2  1  0
 26 21  1  0
 14  9  1  0
M  CHG  2  15   1  17  -1
M  END
> <ChEMBL ID>
CHEMBL1351758

> <Standard Type>
Potency

> <Standard Relation>
'='

> <Standard Value>
5011.9

> <Standard Units>
nM

> <Document ChEMBL ID>
CHEMBL1201862

$$$$

     RDKit          2D

 27 29  0  0  0  0  0  0  0  0999 V2000
    1.5000   -7.7942    0.0000 C   0  0  0  0  0  0  0  0  0  0  0  0
    3.0000   -7.7942    0.0000 O   0  0  0  0  0  0  0  0  0  0  0  0
    3.7500   -6.4952    0.0000 C   0  0  0  0  0  0  0  0  0  0  0  0
    3.0000   -5.1962    0.0000 C   0  0  0  0  0  0  0  0  0  0  0  0
    3.7500   -3.8971    0.0000 C   0  0  0  0  0  0  0  0  0  0  0  0
    3.0000   -2.5981    0.0000 C   0  0  0  0  0  0  0  0  0  0  0  0
    1.5000   -2.5981    0.0000 C   0  0  0  0  0  0  0  0  0  0  0  0
    0.7500   -1.2990    0.0000 C   0  0  0  0  0  0  0  0  0  0  0  0
    1.5000    0.0000    0.0000 C   0  0  0  0  0  0  0  0  0  0  0  0
    0.7500    1.2990    0.0000 C   0  0  0  0  0  0  0  0  0  0  0  0
   -0.7500    1.2990    0.0000 C   0  0  0  0  0  0  0  0  0  0  0  0
   -1.5000    2.5981    0.0000 C   0  0  0  0  0  0  0  0  0  0  0  0
   -3.0000    2.5981    0.0000 C   0  0  0  0  0  0  0  0  0  0  0  0
   -3.7500    1.2990    0.0000 C   0  0  0  0  0  0  0  0  0  0  0  0
   -3.0000    0.0000    0.0000 C   0  0  0  0  0  0  0  0  0  0  0  0
   -3.7500   -1.2990    0.0000 N   0  0  0  0  0  4  0  0  0  0  0  0
   -3.0000   -2.5981    0.0000 O   0  0  0  0  0  0  0  0  0  0  0  0
   -5.2500   -1.2990    0.0000 O   0  0  0  0  0  1  0  0  0  0  0  0
   -1.5000    0.0000    0.0000 C   0  0  0  0  0  0  0  0  0  0  0  0
   -0.7500   -1.2990    0.0000 N   0  0  0  0  0  0  0  0  0  0  0  0
    5.2500   -3.8971    0.0000 C   0  0  0  0  0  0  0  0  0  0  0  0
    6.0000   -5.1962    0.0000 C   0  0  0  0  0  0  0  0  0  0  0  0
    5.2500   -6.4952    0.0000 C   0  0  0  0  0  0  0  0  0  0  0  0
    6.0000   -7.7942    0.0000 O   0  0  0  0  0  0  0  0  0  0  0  0
    7.5000   -7.7942    0.0000 C   0  0  0  0  0  0  0  0  0  0  0  0
    8.2500   -9.0933    0.0000 C   0  0  0  0  0  0  0  0  0  0  0  0
    9.0000  -10.3923    0.0000 N   0  0  0  0  0  0  0  0  0  0  0  0
  1  2  1  0
  2  3  1  0
  3  4  2  0
  4  5  1  0
  5  6  1  0
  6  7  2  0
  7  8  1  0
  8  9  2  0
  9 10  1  0
 10 11  2  0
 11 12  1  0
 12 13  2  0
 13 14  1  0
 14 15  2  0
 15 16  1  0
 16 17  2  0
 16 18  1  0
 15 19  1  0
 19 20  2  0
  5 21  2  0
 21 22  1  0
 22 23  2  0
 23 24  1  0
 24 25  1  0
 25 26  1  0
 26 27  3  0
 23  3  1  0
 20  8  1  0
 19 11  1  0
M  CHG  2  16   1  18  -1
M  END
> <ChEMBL ID>
CHEMBL1352622

> <Standard Type>
Potency

> <Standard Relation>
'='

> <Standard Value>
5011.9

> <Standard Units>
nM

> <Document ChEMBL ID>
CHEMBL1201862

$$$$

     RDKit          2D

 31 34  0  0  0  0  0  0  0  0999 V2000
    3.7500   -1.2990    0.0000 C   0  0  0  0  0  0  0  0  0  0  0  0
    3.0000    0.0000    0.0000 O   0  0  0  0  0  0  0  0  0  0  0  0
    1.5000    0.0000    0.0000 C   0  0  0  0  0  0  0  0  0  0  0  0
    0.7500   -1.2990    0.0000 C   0  0  0  0  0  0  0  0  0  0  0  0
   -0.7500   -1.2990    0.0000 C   0  0  0  0  0  0  0  0  0  0  0  0
   -1.5000    0.0000    0.0000 C   0  0  0  0  0  0  0  0  0  0  0  0
   -3.0000    0.0000    0.0000 C   0  0  0  0  0  0  0  0  0  0  0  0
   -3.8817   -1.2135    0.0000 C   0  0  0  0  0  0  0  0  0  0  0  0
   -5.3083   -0.7500    0.0000 S   0  0  0  0  0  0  0  0  0  0  0  0
   -5.3083    0.7500    0.0000 C   0  0  0  0  0  0  0  0  0  0  0  0
   -6.5218    1.6317    0.0000 N   0  0  0  0  0  0  0  0  0  0  0  0
   -6.3650    3.1235    0.0000 C   0  0  0  0  0  0  0  0  0  0  0  0
   -4.9947    3.7336    0.0000 O   0  0  0  0  0  0  0  0  0  0  0  0
   -7.5785    4.0051    0.0000 C   0  0  0  0  0  0  0  0  0  0  0  0
   -7.4217    5.4969    0.0000 C   0  0  0  0  0  0  0  0  0  0  0  0
   -8.6353    6.3786    0.0000 C   0  0  0  0  0  0  0  0  0  0  0  0
  -10.0056    5.7685    0.0000 C   0  0  0  0  0  0  0  0  0  0  0  0
  -10.1624    4.2767    0.0000 C   0  0  0  0  0  0  0  0  0  0  0  0
   -8.9488    3.3950    0.0000 N   0  0  0  0  0  0  0  0  0  0  0  0
   -9.1056    1.9033    0.0000 S   0  0  0  0  0  0  0  0  0  0  0  0
   -7.6138    1.7465    0.0000 O   0  0  0  0  0  0  0  0  0  0  0  0
  -10.5974    2.0600    0.0000 O   0  0  0  0  0  0  0  0  0  0  0  0
   -9.2624    0.4115    0.0000 C   0  0  0  0  0  0  0  0  0  0  0  0
  -10.6327   -0.1986    0.0000 C   0  0  0  0  0  0  0  0  0  0  0  0
  -10.7895   -1.6904    0.0000 C   0  0  0  0  0  0  0  0  0  0  0  0
   -9.5760   -2.5721    0.0000 C   0  0  0  0  0  0  0  0  0  0  0  0
   -8.2057   -1.9620    0.0000 C   0  0  0  0  0  0  0  0  0  0  0  0
   -8.0489   -0.4702    0.0000 C   0  0  0  0  0  0  0  0  0  0  0  0
   -3.8817    1.2135    0.0000 N   0  0  0  0  0  0  0  0  0  0  0  0
   -0.7500    1.2990    0.0000 C   0  0  0  0  0  0  0  0  0  0  0  0
    0.7500    1.2990    0.0000 C   0  0  0  0  0  0  0  0  0  0  0  0
  1  2  1  0
  2  3  1  0
  3  4  2  0
  4  5  1  0
  5  6  2  0
  6  7  1  0
  7  8  2  0
  8  9  1  0
  9 10  1  0
 10 11  1  0
 11 12  1  0
 12 13  2  0
 12 14  1  0
 14 15  1  0
 15 16  1  0
 16 17  1  0
 17 18  1  0
 18 19  1  0
 19 20  1  0
 20 21  2  0
 20 22  2  0
 20 23  1  0
 23 24  2  0
 24 25  1  0
 25 26  2  0
 26 27  1  0
 27 28  2  0
 10 29  2  0
  6 30  1  0
 30 31  2  0
 31  3  1  0
 29  7  1  0
 19 14  1  0
 28 23  1  0
M  END
> <ChEMBL ID>
CHEMBL1352968

> <Standard Type>
Potency

> <Standard Relation>
'='

> <Standard Value>
5011.9

> <Standard Units>
nM

> <Document ChEMBL ID>
CHEMBL1201862

$$$$

     RDKit          2D

 25 26  0  0  0  0  0  0  0  0999 V2000
    3.0000    0.0000    0.0000 C   0  0  0  0  0  0  0  0  0  0  0  0
    1.5000    0.0000    0.0000 C   0  0  0  0  0  0  0  0  0  0  0  0
    0.7500   -1.2990    0.0000 C   0  0  0  0  0  0  0  0  0  0  0  0
   -0.7500   -1.2990    0.0000 C   0  0  0  0  0  0  0  0  0  0  0  0
   -1.5000   -2.5981    0.0000 O   0  0  0  0  0  0  0  0  0  0  0  0
   -0.7500   -3.8971    0.0000 C   0  0  0  0  0  0  0  0  0  0  0  0
    0.7500   -3.8971    0.0000 O   0  0  0  0  0  0  0  0  0  0  0  0
   -1.5000   -5.1962    0.0000 C   0  0  0  0  0  0  0  0  0  0  0  0
   -0.7500   -6.4952    0.0000 N   0  0  0  0  0  0  0  0  0  0  0  0
   -1.5000   -7.7942    0.0000 C   0  0  0  0  0  0  0  0  0  0  0  0
   -0.7500   -9.0933    0.0000 O   0  0  0  0  0  0  0  0  0  0  0  0
   -3.0000   -7.7942    0.0000 O   0  0  0  0  0  0  0  0  0  0  0  0
   -3.7500   -9.0933    0.0000 C   0  0  0  0  0  0  0  0  0  0  0  0
   -5.0490   -8.3433    0.0000 C   0  0  0  0  0  0  0  0  0  0  0  0
   -2.4510   -9.8433    0.0000 C   0  0  0  0  0  0  0  0  0  0  0  0
   -4.5000  -10.3923    0.0000 C   0  0  0  0  0  0  0  0  0  0  0  0
   -1.5000    0.0000    0.0000 C   0  0  0  0  0  0  0  0  0  0  0  0
   -3.0000    0.0000    0.0000 C   0  0  0  0  0  0  0  0  0  0  0  0
   -3.7500   -1.2990    0.0000 C   0  0  0  0  0  0  0  0  0  0  0  0
   -3.7500    1.2990    0.0000 C   0  0  0  0  0  0  0  0  0  0  0  0
   -3.0000    2.5981    0.0000 C   0  0  0  0  0  0  0  0  0  0  0  0
   -3.7500    3.8971    0.0000 O   0  0  0  0  0  0  0  0  0  0  0  0
   -1.5000    2.5981    0.0000 O   0  0  0  0  0  0  0  0  0  0  0  0
   -0.7500    1.2990    0.0000 C   0  0  0  0  0  0  0  0  0  0  0  0
    0.7500    1.2990    0.0000 C   0  0  0  0  0  0  0  0  0  0  0  0
  1  2  1  0
  2  3  2  0
  3  4  1  0
  4  5  1  0
  5  6  1  0
  6  7  2  0
  6  8  1  0
  8  9  1  0
  9 10  1  0
 10 11  2  0
 10 12  1  0
 12 13  1  0
 13 14  1  0
 13 15  1  0
 13 16  1  0
  4 17  2  0
 17 18  1  0
 18 19  1  0
 18 20  2  0
 20 21  1  0
 21 22  2  0
 21 23  1  0
 23 24  1  0
 24 25  2  0
 25  2  1  0
 24 17  1  0
M  END
> <ChEMBL ID>
CHEMBL1353585

> <Standard Type>
Potency

> <Standard Relation>
'='

> <Standard Value>
5011.9

> <Standard Units>
nM

> <Document ChEMBL ID>
CHEMBL1201862

$$$$

     RDKit          2D

 15 16  0  0  0  0  0  0  0  0999 V2000
    3.0000    0.0000    0.0000 C   0  0  0  0  0  0  0  0  0  0  0  0
    1.5000    0.0000    0.0000 C   0  0  0  0  0  0  0  0  0  0  0  0
    0.7500   -1.2990    0.0000 C   0  0  0  0  0  0  0  0  0  0  0  0
   -0.7500   -1.2990    0.0000 C   0  0  0  0  0  0  0  0  0  0  0  0
   -1.5000    0.0000    0.0000 C   0  0  0  0  0  0  0  0  0  0  0  0
   -0.7500    1.2990    0.0000 C   0  0  0  0  0  0  0  0  0  0  0  0
   -1.5000    2.5981    0.0000 N   0  0  0  0  0  0  0  0  0  0  0  0
   -0.7500    3.8971    0.0000 N   0  0  0  0  0  0  0  0  0  0  0  0
   -1.5000    5.1962    0.0000 C   0  0  0  0  0  0  0  0  0  0  0  0
   -2.9918    5.3529    0.0000 C   0  0  0  0  0  0  0  0  0  0  0  0
   -3.3037    6.8202    0.0000 N   0  0  0  0  0  0  0  0  0  0  0  0
   -2.0046    7.5702    0.0000 C   0  0  0  0  0  0  0  0  0  0  0  0
   -1.8478    9.0619    0.0000 N   0  0  0  0  0  0  0  0  0  0  0  0
   -0.8899    6.5665    0.0000 S   0  0  0  0  0  0  0  0  0  0  0  0
    0.7500    1.2990    0.0000 C   0  0  0  0  0  0  0  0  0  0  0  0
  1  2  1  0
  2  3  2  0
  3  4  1  0
  4  5  2  0
  5  6  1  0
  6  7  1  0
  7  8  2  3
  8  9  1  0
  9 10  2  0
 10 11  1  0
 11 12  2  0
 12 13  1  0
 12 14  1  0
  6 15  2  0
 15  2  1  0
 14  9  1  0
M  END
> <ChEMBL ID>
CHEMBL1353712

> <Standard Type>
Potency

> <Standard Relation>
'='

> <Standard Value>
5011.9

> <Standard Units>
nM

> <Document ChEMBL ID>
CHEMBL1201862

$$$$

     RDKit          2D

 19 21  0  0  0  0  0  0  0  0999 V2000
   -1.2990  -10.3573    0.0000 C   0  0  0  0  0  0  0  0  0  0  0  0
    0.0000   -9.6073    0.0000 C   0  0  0  0  0  0  0  0  0  0  0  0
    1.2990  -10.3573    0.0000 C   0  0  0  0  0  0  0  0  0  0  0  0
    0.0000   -8.1073    0.0000 C   0  0  0  0  0  0  0  0  0  0  0  0
   -1.2990   -7.3573    0.0000 C   0  0  0  0  0  0  0  0  0  0  0  0
   -1.2990   -5.8573    0.0000 C   0  0  0  0  0  0  0  0  0  0  0  0
   -0.0000   -5.1073    0.0000 C   0  0  0  0  0  0  0  0  0  0  0  0
   -0.0000   -3.6073    0.0000 N   0  0  0  0  0  0  0  0  0  0  0  0
    1.2135   -2.7256    0.0000 N   0  0  0  0  0  0  0  0  0  0  0  0
    0.7500   -1.2990    0.0000 C   0  0  0  0  0  0  0  0  0  0  0  0
    1.5000    0.0000    0.0000 C   0  0  0  0  0  0  0  0  0  0  0  0
    0.7500    1.2990    0.0000 C   0  0  0  0  0  0  0  0  0  0  0  0
   -0.7500    1.2990    0.0000 C   0  0  0  0  0  0  0  0  0  0  0  0
   -1.5000    2.5981    0.0000 N   0  0  0  0  0  0  0  0  0  0  0  0
   -1.5000    0.0000    0.0000 C   0  0  0  0  0  0  0  0  0  0  0  0
   -0.7500   -1.2990    0.0000 C   0  0  0  0  0  0  0  0  0  0  0  0
   -1.2135   -2.7256    0.0000 N   0  0  0  0  0  0  0  0  0  0  0  0
    1.2990   -5.8573    0.0000 C   0  0  0  0  0  0  0  0  0  0  0  0
    1.2990   -7.3573    0.0000 C   0  0  0  0  0  0  0  0  0  0  0  0
  1  2  1  0
  2  3  1  0
  2  4  1  0
  4  5  2  0
  5  6  1  0
  6  7  2  0
  7  8  1  0
  8  9  1  0
  9 10  2  0
 10 11  1  0
 11 12  2  0
 12 13  1  0
 13 14  1  0
 13 15  2  0
 15 16  1  0
 16 17  2  0
  7 18  1  0
 18 19  2  0
 19  4  1  0
 17  8  1  0
 16 10  1  0
M  END
> <ChEMBL ID>
CHEMBL1353805

> <Standard Type>
Potency

> <Standard Relation>
'='

> <Standard Value>
5011.9

> <Standard Units>
nM

> <Document ChEMBL ID>
CHEMBL1201862

$$$$

     RDKit          2D

 22 24  0  0  0  0  0  0  0  0999 V2000
    3.7500   -1.2990    0.0000 O   0  0  0  0  0  0  0  0  0  0  0  0
    3.0000    0.0000    0.0000 N   0  0  0  0  0  4  0  0  0  0  0  0
    3.7500    1.2990    0.0000 O   0  0  0  0  0  1  0  0  0  0  0  0
    1.5000    0.0000    0.0000 C   0  0  0  0  0  0  0  0  0  0  0  0
    0.7500   -1.2990    0.0000 C   0  0  0  0  0  0  0  0  0  0  0  0
   -0.7500   -1.2990    0.0000 C   0  0  0  0  0  0  0  0  0  0  0  0
   -1.5000    0.0000    0.0000 C   0  0  0  0  0  0  0  0  0  0  0  0
   -3.0000    0.0000    0.0000 C   0  0  0  0  0  0  0  0  0  0  0  0
   -3.8817   -1.2135    0.0000 C   0  0  0  0  0  0  0  0  0  0  0  0
   -5.3083   -0.7500    0.0000 N   0  0  0  0  0  0  0  0  0  0  0  0
   -6.5218   -1.6317    0.0000 C   0  0  0  0  0  0  0  0  0  0  0  0
   -7.8921   -1.0216    0.0000 C   0  0  0  0  0  0  0  0  0  0  0  0
   -9.1056   -1.9033    0.0000 C   0  0  0  0  0  0  0  0  0  0  0  0
   -8.9488   -3.3950    0.0000 C   0  0  0  0  0  0  0  0  0  0  0  0
   -7.5785   -4.0051    0.0000 C   0  0  0  0  0  0  0  0  0  0  0  0
   -6.3650   -3.1235    0.0000 C   0  0  0  0  0  0  0  0  0  0  0  0
   -4.9947   -3.7336    0.0000 F   0  0  0  0  0  0  0  0  0  0  0  0
   -5.3083    0.7500    0.0000 C   0  0  0  0  0  0  0  0  0  0  0  0
   -6.5218    1.6317    0.0000 S   0  0  0  0  0  0  0  0  0  0  0  0
   -3.8817    1.2135    0.0000 N   0  0  0  0  0  0  0  0  0  0  0  0
   -0.7500    1.2990    0.0000 C   0  0  0  0  0  0  0  0  0  0  0  0
    0.7500    1.2990    0.0000 C   0  0  0  0  0  0  0  0  0  0  0  0
  1  2  2  0
  2  3  1  0
  2  4  1  0
  4  5  2  0
  5  6  1  0
  6  7  2  0
  7  8  1  0
  8  9  2  0
  9 10  1  0
 10 11  1  0
 11 12  2  0
 12 13  1  0
 13 14  2  0
 14 15  1  0
 15 16  2  0
 16 17  1  0
 10 18  1  0
 18 19  1  0
 18 20  2  0
  7 21  1  0
 21 22  2  0
 22  4  1  0
 20  8  1  0
 16 11  1  0
M  CHG  2   2   1   3  -1
M  END
> <ChEMBL ID>
CHEMBL1353843

> <Standard Type>
Potency

> <Standard Relation>
'='

> <Standard Value>
5011.9

> <Standard Units>
nM

> <Document ChEMBL ID>
CHEMBL1201862

$$$$

     RDKit          2D

 25 26  0  0  0  0  0  0  0  0999 V2000
    2.7478  -15.5253    0.0000 C   0  0  0  0  0  0  0  0  0  0  0  0
    2.9046  -14.0335    0.0000 C   0  0  0  0  0  0  0  0  0  0  0  0
    1.6910  -13.1518    0.0000 N   0  0  0  0  0  0  0  0  0  0  0  0
    0.3207  -13.7619    0.0000 C   0  0  0  0  0  0  0  0  0  0  0  0
    0.1639  -15.2537    0.0000 C   0  0  0  0  0  0  0  0  0  0  0  0
    1.8478  -11.6600    0.0000 S   0  0  0  0  0  0  0  0  0  0  0  0
    0.3560  -11.5032    0.0000 O   0  0  0  0  0  0  0  0  0  0  0  0
    3.3396  -11.8168    0.0000 O   0  0  0  0  0  0  0  0  0  0  0  0
    2.0046  -10.1682    0.0000 C   0  0  0  0  0  0  0  0  0  0  0  0
    3.3037   -9.4182    0.0000 N   0  0  0  0  0  0  0  0  0  0  0  0
    2.9918   -7.9510    0.0000 N   0  0  0  0  0  0  0  0  0  0  0  0
    1.5000   -7.7942    0.0000 C   0  0  0  0  0  0  0  0  0  0  0  0
    0.7500   -6.4952    0.0000 N   0  0  0  0  0  0  0  0  0  0  0  0
    1.5000   -5.1962    0.0000 C   0  0  0  0  0  0  0  0  0  0  0  0
    3.0000   -5.1962    0.0000 O   0  0  0  0  0  0  0  0  0  0  0  0
    0.7500   -3.8971    0.0000 C   0  0  0  0  0  0  0  0  0  0  0  0
    1.5000   -2.5981    0.0000 O   0  0  0  0  0  0  0  0  0  0  0  0
    0.7500   -1.2990    0.0000 C   0  0  0  0  0  0  0  0  0  0  0  0
    1.5000    0.0000    0.0000 C   0  0  0  0  0  0  0  0  0  0  0  0
    0.7500    1.2990    0.0000 C   0  0  0  0  0  0  0  0  0  0  0  0
   -0.7500    1.2990    0.0000 C   0  0  0  0  0  0  0  0  0  0  0  0
   -1.5000    0.0000    0.0000 C   0  0  0  0  0  0  0  0  0  0  0  0
   -0.7500   -1.2990    0.0000 C   0  0  0  0  0  0  0  0  0  0  0  0
   -1.5000   -2.5981    0.0000 Cl  0  0  0  0  0  0  0  0  0  0  0  0
    0.8899   -9.1645    0.0000 S   0  0  0  0  0  0  0  0  0  0  0  0
  1  2  1  0
  2  3  1  0
  3  4  1  0
  4  5  1  0
  3  6  1  0
  6  7  2  0
  6  8  2  0
  6  9  1  0
  9 10  2  0
 10 11  1  0
 11 12  2  0
 12 13  1  0
 13 14  1  0
 14 15  2  0
 14 16  1  0
 16 17  1  0
 17 18  1  0
 18 19  2  0
 19 20  1  0
 20 21  2  0
 21 22  1  0
 22 23  2  0
 23 24  1  0
 12 25  1  0
 25  9  1  0
 23 18  1  0
M  END
> <ChEMBL ID>
CHEMBL1354470

> <Standard Type>
Potency

> <Standard Relation>
'='

> <Standard Value>
5011.9

> <Standard Units>
nM

> <Document ChEMBL ID>
CHEMBL1201862

$$$$

     RDKit          2D

 35 39  0  0  0  0  0  0  0  0999 V2000
    2.5981   -5.1073    0.0000 C   0  0  0  0  0  0  0  0  0  0  0  0
    1.2990   -5.8573    0.0000 C   0  0  0  0  0  0  0  0  0  0  0  0
    1.2990   -7.3573    0.0000 C   0  0  0  0  0  0  0  0  0  0  0  0
    2.5981   -8.1073    0.0000 N   0  0  0  0  0  0  0  0  0  0  0  0
    2.5981   -9.6073    0.0000 C   0  0  0  0  0  0  0  0  0  0  0  0
    1.2990  -10.3573    0.0000 O   0  0  0  0  0  0  0  0  0  0  0  0
    3.8971  -10.3573    0.0000 C   0  0  0  0  0  0  0  0  0  0  0  0
    3.8971  -11.8573    0.0000 C   0  0  0  0  0  0  0  0  0  0  0  0
    5.1962  -12.6073    0.0000 C   0  0  0  0  0  0  0  0  0  0  0  0
    6.4952  -11.8573    0.0000 C   0  0  0  0  0  0  0  0  0  0  0  0
    7.7942  -12.6073    0.0000 N   0  0  0  0  0  0  0  0  0  0  0  0
    7.7942  -14.1073    0.0000 C   0  0  0  0  0  0  0  0  0  0  0  0
    9.0933  -14.8573    0.0000 C   0  0  0  0  0  0  0  0  0  0  0  0
   10.3923  -14.1073    0.0000 C   0  0  0  0  0  0  0  0  0  0  0  0
   11.6913  -14.8573    0.0000 C   0  0  0  0  0  0  0  0  0  0  0  0
   10.3923  -12.6073    0.0000 C   0  0  0  0  0  0  0  0  0  0  0  0
    9.0933  -11.8573    0.0000 C   0  0  0  0  0  0  0  0  0  0  0  0
    6.4952  -10.3573    0.0000 C   0  0  0  0  0  0  0  0  0  0  0  0
    7.7942   -9.6073    0.0000 N   0  0  0  0  0  4  0  0  0  0  0  0
    7.7942   -8.1073    0.0000 O   0  0  0  0  0  0  0  0  0  0  0  0
    9.0933  -10.3573    0.0000 O   0  0  0  0  0  1  0  0  0  0  0  0
    5.1962   -9.6073    0.0000 C   0  0  0  0  0  0  0  0  0  0  0  0
   -0.0000   -8.1073    0.0000 C   0  0  0  0  0  0  0  0  0  0  0  0
   -1.2990   -7.3573    0.0000 C   0  0  0  0  0  0  0  0  0  0  0  0
   -1.2990   -5.8573    0.0000 C   0  0  0  0  0  0  0  0  0  0  0  0
   -0.0000   -5.1073    0.0000 C   0  0  0  0  0  0  0  0  0  0  0  0
   -0.0000   -3.6073    0.0000 C   0  0  0  0  0  0  0  0  0  0  0  0
    1.2135   -2.7256    0.0000 N   0  0  0  0  0  0  0  0  0  0  0  0
    0.7500   -1.2990    0.0000 C   0  0  0  0  0  0  0  0  0  0  0  0
    1.5000    0.0000    0.0000 C   0  0  0  0  0  0  0  0  0  0  0  0
    0.7500    1.2990    0.0000 C   0  0  0  0  0  0  0  0  0  0  0  0
   -0.7500    1.2990    0.0000 C   0  0  0  0  0  0  0  0  0  0  0  0
   -1.5000    0.0000    0.0000 C   0  0  0  0  0  0  0  0  0  0  0  0
   -0.7500   -1.2990    0.0000 C   0  0  0  0  0  0  0  0  0  0  0  0
   -1.2135   -2.7256    0.0000 O   0  0  0  0  0  0  0  0  0  0  0  0
  1  2  1  0
  2  3  2  0
  3  4  1  0
  4  5  1  0
  5  6  2  0
  5  7  1  0
  7  8  2  0
  8  9  1  0
  9 10  2  0
 10 11  1  0
 11 12  1  0
 12 13  1  0
 13 14  1  0
 14 15  1  0
 14 16  1  0
 16 17  1  0
 10 18  1  0
 18 19  1  0
 19 20  2  0
 19 21  1  0
 18 22  2  0
  3 23  1  0
 23 24  2  0
 24 25  1  0
 25 26  2  0
 26 27  1  0
 27 28  2  0
 28 29  1  0
 29 30  2  0
 30 31  1  0
 31 32  2  0
 32 33  1  0
 33 34  2  0
 34 35  1  0
 26  2  1  0
 35 27  1  0
 22  7  1  0
 34 29  1  0
 17 11  1  0
M  CHG  2  19   1  21  -1
M  END
> <ChEMBL ID>
CHEMBL1355620

> <Standard Type>
Potency

> <Standard Relation>
'='

> <Standard Value>
5011.9

> <Standard Units>
nM

> <Document ChEMBL ID>
CHEMBL1201862

$$$$

     RDKit          2D

 30 34  0  0  0  0  0  0  0  0999 V2000
    7.0211  -15.6517    0.0000 C   0  0  0  0  0  0  0  0  0  0  0  0
    7.0211  -14.1517    0.0000 O   0  0  0  0  0  0  0  0  0  0  0  0
    5.7221  -13.4017    0.0000 C   0  0  0  0  0  0  0  0  0  0  0  0
    4.4231  -14.1517    0.0000 C   0  0  0  0  0  0  0  0  0  0  0  0
    3.1240  -13.4017    0.0000 C   0  0  0  0  0  0  0  0  0  0  0  0
    3.1240  -11.9017    0.0000 C   0  0  0  0  0  0  0  0  0  0  0  0
    4.4231  -11.1517    0.0000 C   0  0  0  0  0  0  0  0  0  0  0  0
    4.4231   -9.6517    0.0000 N   0  0  0  0  0  0  0  0  0  0  0  0
    5.7221   -8.9017    0.0000 C   0  0  0  0  0  0  0  0  0  0  0  0
    5.7221   -7.4017    0.0000 C   0  0  0  0  0  0  0  0  0  0  0  0
    4.4231   -6.6517    0.0000 N   0  0  0  0  0  0  0  0  0  0  0  0
    4.4231   -5.1517    0.0000 C   0  0  0  0  0  0  0  0  0  0  0  0
    5.7221   -4.4017    0.0000 O   0  0  0  0  0  0  0  0  0  0  0  0
    3.1240   -4.4017    0.0000 C   0  0  0  0  0  0  0  0  0  0  0  0
    1.7537   -5.0118    0.0000 C   0  0  0  0  0  0  0  0  0  0  0  0
    0.7500   -3.8971    0.0000 C   0  0  0  0  0  0  0  0  0  0  0  0
    1.5000   -2.5981    0.0000 C   0  0  0  0  0  0  0  0  0  0  0  0
    2.9672   -2.9099    0.0000 S   0  0  0  0  0  0  0  0  0  0  0  0
    0.7500   -1.2990    0.0000 C   0  0  0  0  0  0  0  0  0  0  0  0
    1.5000    0.0000    0.0000 C   0  0  0  0  0  0  0  0  0  0  0  0
    3.0000    0.0000    0.0000 C   0  0  0  0  0  0  0  0  0  0  0  0
    0.7500    1.2990    0.0000 C   0  0  0  0  0  0  0  0  0  0  0  0
   -0.7500    1.2990    0.0000 C   0  0  0  0  0  0  0  0  0  0  0  0
   -1.5000    0.0000    0.0000 C   0  0  0  0  0  0  0  0  0  0  0  0
   -0.7500   -1.2990    0.0000 C   0  0  0  0  0  0  0  0  0  0  0  0
   -1.5000   -2.5981    0.0000 O   0  0  0  0  0  0  0  0  0  0  0  0
   -0.7500   -3.8971    0.0000 C   0  0  0  0  0  0  0  0  0  0  0  0
    3.1240   -7.4017    0.0000 C   0  0  0  0  0  0  0  0  0  0  0  0
    3.1240   -8.9017    0.0000 C   0  0  0  0  0  0  0  0  0  0  0  0
    5.7221  -11.9017    0.0000 C   0  0  0  0  0  0  0  0  0  0  0  0
  1  2  1  0
  2  3  1  0
  3  4  2  0
  4  5  1  0
  5  6  2  0
  6  7  1  0
  7  8  1  0
  8  9  1  0
  9 10  1  0
 10 11  1  0
 11 12  1  0
 12 13  2  0
 12 14  1  0
 14 15  2  0
 15 16  1  0
 16 17  2  0
 17 18  1  0
 17 19  1  0
 19 20  2  0
 20 21  1  0
 20 22  1  0
 22 23  2  0
 23 24  1  0
 24 25  2  0
 25 26  1  0
 26 27  1  0
 11 28  1  0
 28 29  1  0
  7 30  2  0
 30  3  1  0
 29  8  1  0
 18 14  1  0
 25 19  1  0
 27 16  1  0
M  END
> <ChEMBL ID>
CHEMBL1356018

> <Standard Type>
Potency

> <Standard Relation>
'='

> <Standard Value>
5011.9

> <Standard Units>
nM

> <Document ChEMBL ID>
CHEMBL1201862

$$$$

     RDKit          2D

 25 27  0  0  0  0  0  0  0  0999 V2000
    3.7500   -1.2990    0.0000 C   0  0  0  0  0  0  0  0  0  0  0  0
    3.0000    0.0000    0.0000 O   0  0  0  0  0  0  0  0  0  0  0  0
    1.5000    0.0000    0.0000 C   0  0  0  0  0  0  0  0  0  0  0  0
    0.7500   -1.2990    0.0000 C   0  0  0  0  0  0  0  0  0  0  0  0
   -0.7500   -1.2990    0.0000 C   0  0  0  0  0  0  0  0  0  0  0  0
   -1.5000    0.0000    0.0000 C   0  0  0  0  0  0  0  0  0  0  0  0
   -3.0000    0.0000    0.0000 O   0  0  0  0  0  0  0  0  0  0  0  0
   -3.7500    1.2990    0.0000 C   0  0  0  0  0  0  0  0  0  0  0  0
   -3.0000    2.5981    0.0000 C   0  0  0  0  0  0  0  0  0  0  0  0
   -3.7500    3.8971    0.0000 C   0  0  0  0  0  0  0  0  0  0  0  0
   -5.2500    3.8971    0.0000 C   0  0  0  0  0  0  0  0  0  0  0  0
   -6.0000    5.1962    0.0000 C   0  0  0  0  0  0  0  0  0  0  0  0
   -6.7500    6.4952    0.0000 C   0  0  0  0  0  0  0  0  0  0  0  0
   -7.5000    7.7942    0.0000 C   0  0  0  0  0  0  0  0  0  0  0  0
   -6.7500    9.0933    0.0000 C   0  0  0  0  0  0  0  0  0  0  0  0
   -7.5000   10.3923    0.0000 C   0  0  0  0  0  0  0  0  0  0  0  0
   -9.0000   10.3923    0.0000 C   0  0  0  0  0  0  0  0  0  0  0  0
   -9.7500    9.0933    0.0000 C   0  0  0  0  0  0  0  0  0  0  0  0
   -9.0000    7.7942    0.0000 C   0  0  0  0  0  0  0  0  0  0  0  0
   -6.0000    2.5981    0.0000 O   0  0  0  0  0  0  0  0  0  0  0  0
   -5.2500    1.2990    0.0000 C   0  0  0  0  0  0  0  0  0  0  0  0
   -6.0000    0.0000    0.0000 C   0  0  0  0  0  0  0  0  0  0  0  0
   -7.5000    0.0000    0.0000 O   0  0  0  0  0  0  0  0  0  0  0  0
   -0.7500    1.2990    0.0000 C   0  0  0  0  0  0  0  0  0  0  0  0
    0.7500    1.2990    0.0000 C   0  0  0  0  0  0  0  0  0  0  0  0
  1  2  1  0
  2  3  1  0
  3  4  2  0
  4  5  1  0
  5  6  2  0
  6  7  1  0
  7  8  1  0
  8  9  1  0
  9 10  2  0
 10 11  1  0
 11 12  1  0
 12 13  3  0
 13 14  1  0
 14 15  2  0
 15 16  1  0
 16 17  2  0
 17 18  1  0
 18 19  2  0
 11 20  1  0
 20 21  1  0
 21 22  1  0
 22 23  1  0
  6 24  1  0
 24 25  2  0
 25  3  1  0
 21  8  1  0
 19 14  1  0
M  END
> <ChEMBL ID>
CHEMBL1356022

> <Standard Type>
Potency

> <Standard Relation>
'='

> <Standard Value>
5011.9

> <Standard Units>
nM

> <Document ChEMBL ID>
CHEMBL1201862

$$$$

     RDKit          2D

 33 36  0  0  0  0  0  0  0  0999 V2000
    9.7500   -3.8971    0.0000 C   0  0  0  0  0  0  0  0  0  0  0  0
    8.2500   -3.8971    0.0000 O   0  0  0  0  0  0  0  0  0  0  0  0
    7.5000   -5.1962    0.0000 C   0  0  0  0  0  0  0  0  0  0  0  0
    8.2500   -6.4952    0.0000 C   0  0  0  0  0  0  0  0  0  0  0  0
    7.5000   -7.7942    0.0000 C   0  0  0  0  0  0  0  0  0  0  0  0
    6.0000   -7.7942    0.0000 C   0  0  0  0  0  0  0  0  0  0  0  0
    5.2500   -6.4952    0.0000 C   0  0  0  0  0  0  0  0  0  0  0  0
    6.0000   -5.1962    0.0000 C   0  0  0  0  0  0  0  0  0  0  0  0
    5.2500   -3.8971    0.0000 C   0  0  0  0  0  0  0  0  0  0  0  0
    3.7500   -3.8971    0.0000 N   0  0  0  0  0  0  0  0  0  0  0  0
    3.0000   -2.5981    0.0000 C   0  0  0  0  0  0  0  0  0  0  0  0
    3.7500   -1.2990    0.0000 O   0  0  0  0  0  0  0  0  0  0  0  0
    1.5000   -2.5981    0.0000 C   0  0  0  0  0  0  0  0  0  0  0  0
    0.7500   -1.2990    0.0000 N   0  0  0  0  0  0  0  0  0  0  0  0
    1.5000    0.0000    0.0000 N   0  0  0  0  0  0  0  0  0  0  0  0
    0.7500    1.2990    0.0000 C   0  0  0  0  0  0  0  0  0  0  0  0
   -0.7500    1.2990    0.0000 C   0  0  0  0  0  0  0  0  0  0  0  0
   -1.7537    2.4138    0.0000 C   0  0  0  0  0  0  0  0  0  0  0  0
   -1.4418    3.8810    0.0000 C   0  0  0  0  0  0  0  0  0  0  0  0
   -3.1240    1.8037    0.0000 N   0  0  0  0  0  0  0  0  0  0  0  0
   -4.4231    2.5537    0.0000 C   0  0  0  0  0  0  0  0  0  0  0  0
   -4.4231    4.0537    0.0000 C   0  0  0  0  0  0  0  0  0  0  0  0
   -3.1240    4.8037    0.0000 C   0  0  0  0  0  0  0  0  0  0  0  0
   -3.1240    6.3037    0.0000 C   0  0  0  0  0  0  0  0  0  0  0  0
   -4.4231    7.0537    0.0000 C   0  0  0  0  0  0  0  0  0  0  0  0
   -5.7221    6.3037    0.0000 C   0  0  0  0  0  0  0  0  0  0  0  0
   -5.7221    4.8037    0.0000 C   0  0  0  0  0  0  0  0  0  0  0  0
   -7.0211    4.0537    0.0000 Cl  0  0  0  0  0  0  0  0  0  0  0  0
   -2.9672    0.3119    0.0000 C   0  0  0  0  0  0  0  0  0  0  0  0
   -4.0819   -0.6918    0.0000 C   0  0  0  0  0  0  0  0  0  0  0  0
   -1.5000    0.0000    0.0000 C   0  0  0  0  0  0  0  0  0  0  0  0
   -0.7500   -1.2990    0.0000 C   0  0  0  0  0  0  0  0  0  0  0  0
   -1.5000   -2.5981    0.0000 O   0  0  0  0  0  0  0  0  0  0  0  0
  1  2  1  0
  2  3  1  0
  3  4  2  0
  4  5  1  0
  5  6  2  0
  6  7  1  0
  7  8  2  0
  8  9  1  0
  9 10  1  0
 10 11  1  0
 11 12  2  0
 11 13  1  0
 13 14  1  0
 14 15  1  0
 15 16  2  0
 16 17  1  0
 17 18  2  0
 18 19  1  0
 18 20  1  0
 20 21  1  0
 21 22  1  0
 22 23  2  0
 23 24  1  0
 24 25  2  0
 25 26  1  0
 26 27  2  0
 27 28  1  0
 20 29  1  0
 29 30  1  0
 29 31  2  0
 31 32  1  0
 32 33  2  0
  8  3  1  0
 32 14  1  0
 31 17  1  0
 27 22  1  0
M  END
> <ChEMBL ID>
CHEMBL1356384

> <Standard Type>
Potency

> <Standard Relation>
'='

> <Standard Value>
5011.9

> <Standard Units>
nM

> <Document ChEMBL ID>
CHEMBL1201862

$$$$

     RDKit          2D

 26 29  0  0  0  0  0  0  0  0999 V2000
    6.4896   -4.7086    0.0000 C   0  0  0  0  0  0  0  0  0  0  0  0
    5.0933   -5.2566    0.0000 C   0  0  0  0  0  0  0  0  0  0  0  0
    4.8697   -6.7399    0.0000 C   0  0  0  0  0  0  0  0  0  0  0  0
    3.4734   -7.2879    0.0000 C   0  0  0  0  0  0  0  0  0  0  0  0
    2.3006   -6.3527    0.0000 C   0  0  0  0  0  0  0  0  0  0  0  0
    0.9043   -6.9007    0.0000 O   0  0  0  0  0  0  0  0  0  0  0  0
    2.5242   -4.8694    0.0000 C   0  0  0  0  0  0  0  0  0  0  0  0
    1.3515   -3.9342    0.0000 C   0  0  0  0  0  0  0  0  0  0  0  0
    1.6852   -2.4718    0.0000 N   0  0  0  0  0  0  0  0  0  0  0  0
    0.7500   -1.2990    0.0000 C   0  0  0  0  0  0  0  0  0  0  0  0
    1.5000    0.0000    0.0000 C   0  0  0  0  0  0  0  0  0  0  0  0
    0.7500    1.2990    0.0000 C   0  0  0  0  0  0  0  0  0  0  0  0
   -0.7500    1.2990    0.0000 C   0  0  0  0  0  0  0  0  0  0  0  0
   -1.5000    0.0000    0.0000 C   0  0  0  0  0  0  0  0  0  0  0  0
   -0.7500   -1.2990    0.0000 C   0  0  0  0  0  0  0  0  0  0  0  0
   -1.6852   -2.4718    0.0000 N   0  0  0  0  0  0  0  0  0  0  0  0
   -1.3515   -3.9342    0.0000 C   0  0  0  0  0  0  0  0  0  0  0  0
   -2.5242   -4.8694    0.0000 C   0  0  0  0  0  0  0  0  0  0  0  0
   -3.9205   -4.3214    0.0000 C   0  0  0  0  0  0  0  0  0  0  0  0
   -5.0933   -5.2566    0.0000 C   0  0  0  0  0  0  0  0  0  0  0  0
   -4.8697   -6.7399    0.0000 C   0  0  0  0  0  0  0  0  0  0  0  0
   -3.4734   -7.2879    0.0000 C   0  0  0  0  0  0  0  0  0  0  0  0
   -3.2498   -8.7711    0.0000 F   0  0  0  0  0  0  0  0  0  0  0  0
   -2.3006   -6.3527    0.0000 C   0  0  0  0  0  0  0  0  0  0  0  0
    0.0000   -4.5850    0.0000 C   0  0  0  0  0  0  0  0  0  0  0  0
    3.9205   -4.3214    0.0000 C   0  0  0  0  0  0  0  0  0  0  0  0
  1  2  1  0
  2  3  2  0
  3  4  1  0
  4  5  2  0
  5  6  1  0
  5  7  1  0
  7  8  1  0
  8  9  2  0
  9 10  1  0
 10 11  2  0
 11 12  1  0
 12 13  2  0
 13 14  1  0
 14 15  2  0
 15 16  1  0
 16 17  2  0
 17 18  1  0
 18 19  2  0
 19 20  1  0
 20 21  2  0
 21 22  1  0
 22 23  1  0
 22 24  2  0
 17 25  1  0
  7 26  2  0
 26  2  1  0
 25  8  1  0
 15 10  1  0
 24 18  1  0
M  END
> <ChEMBL ID>
CHEMBL1357265

> <Standard Type>
Potency

> <Standard Relation>
'='

> <Standard Value>
5011.9

> <Standard Units>
nM

> <Document ChEMBL ID>
CHEMBL1201862

$$$$

     RDKit          2D

 22 25  0  0  0  0  0  0  0  0999 V2000
    1.5000   -5.1962    0.0000 O   0  0  0  0  0  0  0  0  0  0  0  0
    0.7500   -3.8971    0.0000 C   0  0  0  0  0  0  0  0  0  0  0  0
    1.5000   -2.5981    0.0000 O   0  0  0  0  0  0  0  0  0  0  0  0
    0.7500   -1.2990    0.0000 C   0  0  0  0  0  0  0  0  0  0  0  0
    1.5000    0.0000    0.0000 C   0  0  0  0  0  0  0  0  0  0  0  0
    0.7500    1.2990    0.0000 C   0  0  0  0  0  0  0  0  0  0  0  0
    1.5000    2.5981    0.0000 O   0  0  0  0  0  0  0  0  0  0  0  0
   -0.7500    1.2990    0.0000 C   0  0  0  0  0  0  0  0  0  0  0  0
   -1.5000    0.0000    0.0000 C   0  0  0  0  0  0  0  0  0  0  0  0
   -0.7500   -1.2990    0.0000 C   0  0  0  0  0  0  0  0  0  0  0  0
   -1.5000   -2.5981    0.0000 C   0  0  0  0  0  0  0  0  0  0  0  0
   -0.7500   -3.8971    0.0000 C   0  0  0  0  0  0  0  0  0  0  0  0
   -1.5000   -5.1962    0.0000 C   0  0  0  0  0  0  0  0  0  0  0  0
   -0.7500   -6.4952    0.0000 C   0  0  0  0  0  0  0  0  0  0  0  0
   -1.5000   -7.7942    0.0000 C   0  0  0  0  0  0  0  0  0  0  0  0
   -3.0000   -7.7942    0.0000 C   0  0  0  0  0  0  0  0  0  0  0  0
   -3.7500   -6.4952    0.0000 C   0  0  0  0  0  0  0  0  0  0  0  0
   -3.0000   -5.1962    0.0000 C   0  0  0  0  0  0  0  0  0  0  0  0
   -5.2500   -6.4952    0.0000 O   0  0  0  0  0  0  0  0  0  0  0  0
   -6.0000   -7.7942    0.0000 C   0  0  0  0  0  0  0  0  0  0  0  0
   -5.2500   -9.0933    0.0000 C   0  0  0  0  0  0  0  0  0  0  0  0
   -3.7500   -9.0933    0.0000 O   0  0  0  0  0  0  0  0  0  0  0  0
  1  2  2  0
  2  3  1  0
  3  4  1  0
  4  5  2  0
  5  6  1  0
  6  7  1  0
  6  8  2  0
  8  9  1  0
  9 10  2  0
 10 11  1  0
 11 12  2  0
 12 13  1  0
 13 14  2  0
 14 15  1  0
 15 16  2  0
 16 17  1  0
 17 18  2  0
 17 19  1  0
 19 20  1  0
 20 21  1  0
 21 22  1  0
 12  2  1  0
 18 13  1  0
 10  4  1  0
 22 16  1  0
M  END
> <ChEMBL ID>
CHEMBL1357827

> <Standard Type>
Potency

> <Standard Relation>
'='

> <Standard Value>
5011.9

> <Standard Units>
nM

> <Document ChEMBL ID>
CHEMBL1201862

$$$$

     RDKit          2D

 36 40  0  0  0  0  0  0  0  0999 V2000
    4.1831    6.5422    0.0000 O   0  0  0  0  0  0  0  0  0  0  0  0
    3.0684    7.5459    0.0000 C   0  0  0  0  0  0  0  0  0  0  0  0
    1.6418    7.0824    0.0000 N   0  0  0  0  0  0  0  0  0  0  0  0
    1.3299    5.6152    0.0000 C   0  0  0  0  0  0  0  0  0  0  0  0
   -0.0967    5.1517    0.0000 C   0  0  0  0  0  0  0  0  0  0  0  0
   -0.4086    3.6844    0.0000 C   0  0  0  0  0  0  0  0  0  0  0  0
   -1.8351    3.2209    0.0000 C   0  0  0  0  0  0  0  0  0  0  0  0
   -2.1470    1.7537    0.0000 C   0  0  0  0  0  0  0  0  0  0  0  0
   -1.0323    0.7500    0.0000 C   0  0  0  0  0  0  0  0  0  0  0  0
    0.3943    1.2135    0.0000 C   0  0  0  0  0  0  0  0  0  0  0  0
    0.7062    2.6807    0.0000 C   0  0  0  0  0  0  0  0  0  0  0  0
    1.2760    0.0000    0.0000 O   0  0  0  0  0  0  0  0  0  0  0  0
    0.3943   -1.2135    0.0000 C   0  0  0  0  0  0  0  0  0  0  0  0
   -1.0323   -0.7500    0.0000 O   0  0  0  0  0  0  0  0  0  0  0  0
   -1.2114    6.1554    0.0000 N   0  0  0  0  0  0  0  0  0  0  0  0
   -0.8995    7.6226    0.0000 C   0  0  0  0  0  0  0  0  0  0  0  0
   -2.0143    8.6263    0.0000 C   0  0  0  0  0  0  0  0  0  0  0  0
   -3.4408    8.1628    0.0000 N   0  0  0  0  0  0  0  0  0  0  0  0
   -4.5556    9.1664    0.0000 C   0  0  0  0  0  0  0  0  0  0  0  0
   -4.2437   10.6337    0.0000 C   0  0  0  0  0  0  0  0  0  0  0  0
   -5.3584   11.6374    0.0000 C   0  0  0  0  0  0  0  0  0  0  0  0
   -6.7850   11.1738    0.0000 C   0  0  0  0  0  0  0  0  0  0  0  0
   -7.0969    9.7066    0.0000 C   0  0  0  0  0  0  0  0  0  0  0  0
   -5.9821    8.7029    0.0000 C   0  0  0  0  0  0  0  0  0  0  0  0
   -3.7527    6.6955    0.0000 C   0  0  0  0  0  0  0  0  0  0  0  0
   -2.6380    5.6918    0.0000 C   0  0  0  0  0  0  0  0  0  0  0  0
    3.3802    9.0132    0.0000 C   0  0  0  0  0  0  0  0  0  0  0  0
    2.2655   10.0169    0.0000 O   0  0  0  0  0  0  0  0  0  0  0  0
    4.8068    9.4767    0.0000 N   0  0  0  0  0  0  0  0  0  0  0  0
    5.1187   10.9439    0.0000 C   0  0  0  0  0  0  0  0  0  0  0  0
    6.5453   11.4074    0.0000 C   0  0  0  0  0  0  0  0  0  0  0  0
    6.8571   12.8747    0.0000 C   0  0  0  0  0  0  0  0  0  0  0  0
    5.7424   13.8783    0.0000 C   0  0  0  0  0  0  0  0  0  0  0  0
    4.3158   13.4148    0.0000 C   0  0  0  0  0  0  0  0  0  0  0  0
    4.0040   11.9476    0.0000 C   0  0  0  0  0  0  0  0  0  0  0  0
    2.5774   11.4841    0.0000 F   0  0  0  0  0  0  0  0  0  0  0  0
  1  2  2  0
  2  3  1  0
  3  4  1  0
  4  5  1  0
  5  6  1  0
  6  7  2  0
  7  8  1  0
  8  9  2  0
  9 10  1  0
 10 11  2  0
 10 12  1  0
 12 13  1  0
 13 14  1  0
  5 15  1  0
 15 16  1  0
 16 17  1  0
 17 18  1  0
 18 19  1  0
 19 20  2  0
 20 21  1  0
 21 22  2  0
 22 23  1  0
 23 24  2  0
 18 25  1  0
 25 26  1  0
  2 27  1  0
 27 28  2  0
 27 29  1  0
 29 30  1  0
 30 31  2  0
 31 32  1  0
 32 33  2  0
 33 34  1  0
 34 35  2  0
 35 36  1  0
 11  6  1  0
 26 15  1  0
 35 30  1  0
 14  9  1  0
 24 19  1  0
M  END
> <ChEMBL ID>
CHEMBL1357864

> <Standard Type>
Potency

> <Standard Relation>
'='

> <Standard Value>
5011.9

> <Standard Units>
nM

> <Document ChEMBL ID>
CHEMBL1201862

$$$$

     RDKit          2D

 22 24  0  0  0  0  0  0  0  0999 V2000
    1.2990  -11.8573    0.0000 C   0  0  0  0  0  0  0  0  0  0  0  0
    1.2990  -10.3573    0.0000 O   0  0  0  0  0  0  0  0  0  0  0  0
    0.0000   -9.6073    0.0000 C   0  0  0  0  0  0  0  0  0  0  0  0
   -1.2990  -10.3573    0.0000 C   0  0  0  0  0  0  0  0  0  0  0  0
   -2.5981   -9.6073    0.0000 C   0  0  0  0  0  0  0  0  0  0  0  0
   -2.5981   -8.1073    0.0000 C   0  0  0  0  0  0  0  0  0  0  0  0
   -1.2990   -7.3573    0.0000 C   0  0  0  0  0  0  0  0  0  0  0  0
   -1.2990   -5.8573    0.0000 C   0  0  0  0  0  0  0  0  0  0  0  0
   -0.0000   -5.1073    0.0000 C   0  0  0  0  0  0  0  0  0  0  0  0
    1.2990   -5.8573    0.0000 C   0  0  0  0  0  0  0  0  0  0  0  0
    2.5981   -6.6073    0.0000 N   0  0  0  0  0  0  0  0  0  0  0  0
   -0.0000   -3.6073    0.0000 C   0  0  0  0  0  0  0  0  0  0  0  0
    1.2135   -2.7256    0.0000 N   0  0  0  0  0  0  0  0  0  0  0  0
    0.7500   -1.2990    0.0000 C   0  0  0  0  0  0  0  0  0  0  0  0
    1.5000    0.0000    0.0000 C   0  0  0  0  0  0  0  0  0  0  0  0
    0.7500    1.2990    0.0000 C   0  0  0  0  0  0  0  0  0  0  0  0
   -0.7500    1.2990    0.0000 C   0  0  0  0  0  0  0  0  0  0  0  0
   -1.5000    2.5981    0.0000 C   0  0  0  0  0  0  0  0  0  0  0  0
   -1.5000    0.0000    0.0000 C   0  0  0  0  0  0  0  0  0  0  0  0
   -0.7500   -1.2990    0.0000 C   0  0  0  0  0  0  0  0  0  0  0  0
   -1.2135   -2.7256    0.0000 N   0  0  0  0  0  0  0  0  0  0  0  0
    0.0000   -8.1073    0.0000 C   0  0  0  0  0  0  0  0  0  0  0  0
  1  2  1  0
  2  3  1  0
  3  4  2  0
  4  5  1  0
  5  6  2  0
  6  7  1  0
  7  8  1  0
  8  9  2  0
  9 10  1  0
 10 11  3  0
  9 12  1  0
 12 13  2  0
 13 14  1  0
 14 15  2  0
 15 16  1  0
 16 17  2  0
 17 18  1  0
 17 19  1  0
 19 20  2  0
 20 21  1  0
  7 22  2  0
 22  3  1  0
 21 12  1  0
 20 14  1  0
M  END
> <ChEMBL ID>
CHEMBL1358465

> <Standard Type>
Potency

> <Standard Relation>
'='

> <Standard Value>
5011.9

> <Standard Units>
nM

> <Document ChEMBL ID>
CHEMBL1201862

$$$$

     RDKit          2D

 24 27  0  0  0  0  0  0  0  0999 V2000
    3.7500   -1.2990    0.0000 C   0  0  0  0  0  0  0  0  0  0  0  0
    3.0000    0.0000    0.0000 N   0  0  0  0  0  0  0  0  0  0  0  0
    3.7500    1.2990    0.0000 C   0  0  0  0  0  0  0  0  0  0  0  0
    1.5000    0.0000    0.0000 C   0  0  0  0  0  0  0  0  0  0  0  0
    0.7500   -1.2990    0.0000 C   0  0  0  0  0  0  0  0  0  0  0  0
   -0.7500   -1.2990    0.0000 C   0  0  0  0  0  0  0  0  0  0  0  0
   -1.5000    0.0000    0.0000 C   0  0  0  0  0  0  0  0  0  0  0  0
   -3.0000    0.0000    0.0000 C   0  0  0  0  0  0  0  0  0  0  0  0
   -3.8817   -1.2135    0.0000 N   0  0  0  0  0  0  0  0  0  0  0  0
   -5.3083   -0.7500    0.0000 C   0  0  0  0  0  0  0  0  0  0  0  0
   -6.5218   -1.6317    0.0000 C   0  0  0  0  0  0  0  0  0  0  0  0
   -6.5218   -3.1317    0.0000 C   0  0  0  0  0  0  0  0  0  0  0  0
   -7.9484   -3.5952    0.0000 C   0  0  0  0  0  0  0  0  0  0  0  0
   -8.8301   -2.3817    0.0000 C   0  0  0  0  0  0  0  0  0  0  0  0
   -7.9484   -1.1682    0.0000 S   0  0  0  0  0  0  0  0  0  0  0  0
   -5.3083    0.7500    0.0000 C   0  0  0  0  0  0  0  0  0  0  0  0
   -6.5218    1.6317    0.0000 C   0  0  0  0  0  0  0  0  0  0  0  0
   -7.9484    1.1682    0.0000 C   0  0  0  0  0  0  0  0  0  0  0  0
   -8.8301    2.3817    0.0000 C   0  0  0  0  0  0  0  0  0  0  0  0
   -7.9484    3.5952    0.0000 C   0  0  0  0  0  0  0  0  0  0  0  0
   -6.5218    3.1317    0.0000 S   0  0  0  0  0  0  0  0  0  0  0  0
   -3.8817    1.2135    0.0000 N   0  0  0  0  0  0  0  0  0  0  0  0
   -0.7500    1.2990    0.0000 C   0  0  0  0  0  0  0  0  0  0  0  0
    0.7500    1.2990    0.0000 C   0  0  0  0  0  0  0  0  0  0  0  0
  1  2  1  0
  2  3  1  0
  2  4  1  0
  4  5  2  0
  5  6  1  0
  6  7  2  0
  7  8  1  0
  8  9  2  0
  9 10  1  0
 10 11  1  0
 11 12  2  0
 12 13  1  0
 13 14  2  0
 14 15  1  0
 10 16  2  0
 16 17  1  0
 17 18  2  0
 18 19  1  0
 19 20  2  0
 20 21  1  0
 16 22  1  0
  7 23  1  0
 23 24  2  0
 24  4  1  0
 22  8  1  0
 15 11  1  0
 21 17  1  0
M  END
> <ChEMBL ID>
CHEMBL1358577

> <Standard Type>
Potency

> <Standard Relation>
'='

> <Standard Value>
5011.9

> <Standard Units>
nM

> <Document ChEMBL ID>
CHEMBL1201862

$$$$

     RDKit          2D

 29 31  0  0  0  0  0  0  0  0999 V2000
    3.7500   -1.2990    0.0000 C   0  0  0  0  0  0  0  0  0  0  0  0
    3.0000    0.0000    0.0000 O   0  0  0  0  0  0  0  0  0  0  0  0
    1.5000    0.0000    0.0000 C   0  0  0  0  0  0  0  0  0  0  0  0
    0.7500   -1.2990    0.0000 C   0  0  0  0  0  0  0  0  0  0  0  0
   -0.7500   -1.2990    0.0000 C   0  0  0  0  0  0  0  0  0  0  0  0
   -1.5000   -2.5981    0.0000 O   0  0  0  0  0  0  0  0  0  0  0  0
   -3.0000   -2.5981    0.0000 C   0  0  0  0  0  0  0  0  0  0  0  0
   -1.5000    0.0000    0.0000 C   0  0  0  0  0  0  0  0  0  0  0  0
   -0.7500    1.2990    0.0000 C   0  0  0  0  0  0  0  0  0  0  0  0
   -1.5000    2.5981    0.0000 C   0  0  0  0  0  0  0  0  0  0  0  0
   -3.0000    2.5981    0.0000 O   0  0  0  0  0  0  0  0  0  0  0  0
   -0.7500    3.8971    0.0000 N   0  0  0  0  0  0  0  0  0  0  0  0
    0.7500    3.8971    0.0000 C   0  0  0  0  0  0  0  0  0  0  0  0
    1.5000    5.1962    0.0000 C   0  0  0  0  0  0  0  0  0  0  0  0
    0.7500    6.4952    0.0000 N   0  0  0  0  0  0  0  0  0  0  0  0
    1.5000    7.7942    0.0000 C   0  0  0  0  0  0  0  0  0  0  0  0
    3.0000    7.7942    0.0000 C   0  0  0  0  0  0  0  0  0  0  0  0
    3.7500    6.4952    0.0000 C   0  0  0  0  0  0  0  0  0  0  0  0
    5.2500    6.4952    0.0000 C   0  0  0  0  0  0  0  0  0  0  0  0
    6.0000    7.7942    0.0000 C   0  0  0  0  0  0  0  0  0  0  0  0
    5.2500    9.0933    0.0000 C   0  0  0  0  0  0  0  0  0  0  0  0
    3.7500    9.0933    0.0000 C   0  0  0  0  0  0  0  0  0  0  0  0
    3.0000   10.3923    0.0000 C   0  0  0  0  0  0  0  0  0  0  0  0
    2.2500   11.6913    0.0000 F   0  0  0  0  0  0  0  0  0  0  0  0
    4.2990   11.1423    0.0000 F   0  0  0  0  0  0  0  0  0  0  0  0
    1.7010    9.6423    0.0000 F   0  0  0  0  0  0  0  0  0  0  0  0
   -0.7500    6.4952    0.0000 C   0  0  0  0  0  0  0  0  0  0  0  0
   -1.5000    5.1962    0.0000 C   0  0  0  0  0  0  0  0  0  0  0  0
    0.7500    1.2990    0.0000 C   0  0  0  0  0  0  0  0  0  0  0  0
  1  2  1  0
  2  3  1  0
  3  4  2  0
  4  5  1  0
  5  6  1  0
  6  7  1  0
  5  8  2  0
  8  9  1  0
  9 10  1  0
 10 11  2  0
 10 12  1  0
 12 13  1  0
 13 14  1  0
 14 15  1  0
 15 16  1  0
 16 17  1  0
 17 18  2  0
 18 19  1  0
 19 20  2  0
 20 21  1  0
 21 22  2  0
 22 23  1  0
 23 24  1  0
 23 25  1  0
 23 26  1  0
 15 27  1  0
 27 28  1  0
  9 29  2  0
 29  3  1  0
 28 12  1  0
 22 17  1  0
M  END
> <ChEMBL ID>
CHEMBL1358959

> <Standard Type>
Potency

> <Standard Relation>
'='

> <Standard Value>
5011.9

> <Standard Units>
nM

> <Document ChEMBL ID>
CHEMBL1201862

$$$$

     RDKit          2D

 28 31  0  0  0  0  0  0  0  0999 V2000
    5.0933   -5.2566    0.0000 C   0  0  0  0  0  0  0  0  0  0  0  0
    3.9205   -4.3214    0.0000 C   0  0  0  0  0  0  0  0  0  0  0  0
    2.5242   -4.8694    0.0000 C   0  0  0  0  0  0  0  0  0  0  0  0
    1.3515   -3.9342    0.0000 C   0  0  0  0  0  0  0  0  0  0  0  0
    1.6852   -2.4718    0.0000 N   0  0  0  0  0  0  0  0  0  0  0  0
    0.7500   -1.2990    0.0000 C   0  0  0  0  0  0  0  0  0  0  0  0
    1.5000    0.0000    0.0000 C   0  0  0  0  0  0  0  0  0  0  0  0
    0.7500    1.2990    0.0000 C   0  0  0  0  0  0  0  0  0  0  0  0
    1.5000    2.5981    0.0000 C   0  0  0  0  0  0  0  0  0  0  0  0
    0.7500    3.8971    0.0000 O   0  0  0  0  0  0  0  0  0  0  0  0
    3.0000    2.5981    0.0000 N   0  0  0  0  0  0  0  0  0  0  0  0
    3.7500    1.2990    0.0000 C   0  0  0  0  0  0  0  0  0  0  0  0
    5.2500    1.2990    0.0000 C   0  0  0  0  0  0  0  0  0  0  0  0
    6.0000    2.5981    0.0000 C   0  0  0  0  0  0  0  0  0  0  0  0
    7.5000    2.5981    0.0000 C   0  0  0  0  0  0  0  0  0  0  0  0
    5.2500    3.8971    0.0000 C   0  0  0  0  0  0  0  0  0  0  0  0
    3.7500    3.8971    0.0000 C   0  0  0  0  0  0  0  0  0  0  0  0
   -0.7500    1.2990    0.0000 C   0  0  0  0  0  0  0  0  0  0  0  0
   -1.5000    0.0000    0.0000 C   0  0  0  0  0  0  0  0  0  0  0  0
   -0.7500   -1.2990    0.0000 C   0  0  0  0  0  0  0  0  0  0  0  0
   -1.6852   -2.4718    0.0000 S   0  0  0  0  0  0  0  0  0  0  0  0
   -1.3515   -3.9342    0.0000 C   0  0  0  0  0  0  0  0  0  0  0  0
   -2.5908   -4.7792    0.0000 C   0  0  0  0  0  0  0  0  0  0  0  0
   -2.4787   -6.2750    0.0000 C   0  0  0  0  0  0  0  0  0  0  0  0
   -1.1273   -6.9258    0.0000 C   0  0  0  0  0  0  0  0  0  0  0  0
   -1.0152   -8.4216    0.0000 C   0  0  0  0  0  0  0  0  0  0  0  0
    0.1121   -6.0808    0.0000 C   0  0  0  0  0  0  0  0  0  0  0  0
   -0.0000   -4.5850    0.0000 C   0  0  0  0  0  0  0  0  0  0  0  0
  1  2  1  0
  2  3  1  0
  3  4  1  0
  4  5  2  0
  5  6  1  0
  6  7  2  0
  7  8  1  0
  8  9  1  0
  9 10  2  0
  9 11  1  0
 11 12  1  0
 12 13  1  0
 13 14  1  0
 14 15  1  0
 14 16  1  0
 16 17  1  0
  8 18  2  0
 18 19  1  0
 19 20  2  0
 20 21  1  0
 21 22  1  0
 22 23  2  0
 23 24  1  0
 24 25  2  0
 25 26  1  0
 25 27  1  0
 27 28  2  0
 28  4  1  0
 20  6  1  0
 28 22  1  0
 17 11  1  0
M  END
> <ChEMBL ID>
CHEMBL1360159

> <Standard Type>
Potency

> <Standard Relation>
'='

> <Standard Value>
5011.9

> <Standard Units>
nM

> <Document ChEMBL ID>
CHEMBL1201862

$$$$

     RDKit          2D

 29 32  0  0  0  0  0  0  0  0999 V2000
    1.2990  -11.8573    0.0000 C   0  0  0  0  0  0  0  0  0  0  0  0
    1.2990  -10.3573    0.0000 O   0  0  0  0  0  0  0  0  0  0  0  0
   -0.0000   -9.6073    0.0000 C   0  0  0  0  0  0  0  0  0  0  0  0
   -1.2990  -10.3573    0.0000 C   0  0  0  0  0  0  0  0  0  0  0  0
   -2.5981   -9.6073    0.0000 C   0  0  0  0  0  0  0  0  0  0  0  0
   -2.5981   -8.1073    0.0000 C   0  0  0  0  0  0  0  0  0  0  0  0
   -1.2990   -7.3573    0.0000 C   0  0  0  0  0  0  0  0  0  0  0  0
   -1.2990   -5.8573    0.0000 O   0  0  0  0  0  0  0  0  0  0  0  0
   -0.0000   -5.1073    0.0000 C   0  0  0  0  0  0  0  0  0  0  0  0
   -0.0000   -3.6073    0.0000 C   0  0  0  0  0  0  0  0  0  0  0  0
    1.2135   -2.7256    0.0000 N   0  0  0  0  0  0  0  0  0  0  0  0
    0.7500   -1.2990    0.0000 C   0  0  0  0  0  0  0  0  0  0  0  0
    1.5000    0.0000    0.0000 C   0  0  0  0  0  0  0  0  0  0  0  0
    0.7500    1.2990    0.0000 C   0  0  0  0  0  0  0  0  0  0  0  0
   -0.7500    1.2990    0.0000 C   0  0  0  0  0  0  0  0  0  0  0  0
   -1.5000    0.0000    0.0000 C   0  0  0  0  0  0  0  0  0  0  0  0
   -0.7500   -1.2990    0.0000 C   0  0  0  0  0  0  0  0  0  0  0  0
   -1.2135   -2.7256    0.0000 N   0  0  0  0  0  0  0  0  0  0  0  0
   -2.6401   -3.1891    0.0000 C   0  0  0  0  0  0  0  0  0  0  0  0
   -3.7548   -2.1855    0.0000 C   0  0  0  0  0  0  0  0  0  0  0  0
   -5.1814   -2.6490    0.0000 O   0  0  0  0  0  0  0  0  0  0  0  0
   -6.2961   -1.6453    0.0000 C   0  0  0  0  0  0  0  0  0  0  0  0
   -5.9843   -0.1781    0.0000 C   0  0  0  0  0  0  0  0  0  0  0  0
   -7.0990    0.8256    0.0000 C   0  0  0  0  0  0  0  0  0  0  0  0
   -8.5256    0.3621    0.0000 C   0  0  0  0  0  0  0  0  0  0  0  0
   -9.6403    1.3658    0.0000 C   0  0  0  0  0  0  0  0  0  0  0  0
   -8.8374   -1.1051    0.0000 C   0  0  0  0  0  0  0  0  0  0  0  0
   -7.7227   -2.1088    0.0000 C   0  0  0  0  0  0  0  0  0  0  0  0
   -0.0000   -8.1073    0.0000 C   0  0  0  0  0  0  0  0  0  0  0  0
  1  2  1  0
  2  3  1  0
  3  4  2  0
  4  5  1  0
  5  6  2  0
  6  7  1  0
  7  8  1  0
  8  9  1  0
  9 10  1  0
 10 11  2  0
 11 12  1  0
 12 13  2  0
 13 14  1  0
 14 15  2  0
 15 16  1  0
 16 17  2  0
 17 18  1  0
 18 19  1  0
 19 20  1  0
 20 21  1  0
 21 22  1  0
 22 23  2  0
 23 24  1  0
 24 25  2  0
 25 26  1  0
 25 27  1  0
 27 28  2  0
  7 29  2  0
 29  3  1  0
 18 10  1  0
 28 22  1  0
 17 12  1  0
M  END
> <ChEMBL ID>
CHEMBL1360522

> <Standard Type>
Potency

> <Standard Relation>
'='

> <Standard Value>
5011.9

> <Standard Units>
nM

> <Document ChEMBL ID>
CHEMBL1201862

$$$$

     RDKit          2D

 32 36  0  0  0  0  0  0  0  0999 V2000
    3.7500   -1.2990    0.0000 C   0  0  0  0  0  0  0  0  0  0  0  0
    3.0000    0.0000    0.0000 C   0  0  0  0  0  0  0  0  0  0  0  0
    3.7500    1.2990    0.0000 O   0  0  0  0  0  0  0  0  0  0  0  0
    1.5000    0.0000    0.0000 C   0  0  0  0  0  0  0  0  0  0  0  0
    0.7500   -1.2990    0.0000 C   0  0  0  0  0  0  0  0  0  0  0  0
   -0.7500   -1.2990    0.0000 C   0  0  0  0  0  0  0  0  0  0  0  0
   -1.5000    0.0000    0.0000 C   0  0  0  0  0  0  0  0  0  0  0  0
   -3.0000    0.0000    0.0000 N   0  0  0  0  0  0  0  0  0  0  0  0
   -3.7500    1.2990    0.0000 C   0  0  0  0  0  0  0  0  0  0  0  0
   -5.2500    1.2990    0.0000 C   0  0  0  0  0  0  0  0  0  0  0  0
   -6.0000    0.0000    0.0000 N   0  0  0  0  0  0  0  0  0  0  0  0
   -7.5000    0.0000    0.0000 S   0  0  0  0  0  0  0  0  0  0  0  0
   -7.5000   -1.5000    0.0000 O   0  0  0  0  0  0  0  0  0  0  0  0
   -7.5000    1.5000    0.0000 O   0  0  0  0  0  0  0  0  0  0  0  0
   -9.0000    0.0000    0.0000 C   0  0  0  0  0  0  0  0  0  0  0  0
   -9.7500    1.2990    0.0000 C   0  0  0  0  0  0  0  0  0  0  0  0
  -11.2500    1.2990    0.0000 C   0  0  0  0  0  0  0  0  0  0  0  0
  -12.0000    0.0000    0.0000 C   0  0  0  0  0  0  0  0  0  0  0  0
  -13.5000    0.0000    0.0000 C   0  0  0  0  0  0  0  0  0  0  0  0
  -14.3817   -1.2135    0.0000 C   0  0  0  0  0  0  0  0  0  0  0  0
  -15.8083   -0.7500    0.0000 N   0  0  0  0  0  0  0  0  0  0  0  0
  -15.8083    0.7500    0.0000 C   0  0  0  0  0  0  0  0  0  0  0  0
  -17.0218    1.6317    0.0000 C   0  0  0  0  0  0  0  0  0  0  0  0
  -18.5136    1.7885    0.0000 C   0  0  0  0  0  0  0  0  0  0  0  0
  -17.6319    3.0020    0.0000 C   0  0  0  0  0  0  0  0  0  0  0  0
  -14.3817    1.2135    0.0000 O   0  0  0  0  0  0  0  0  0  0  0  0
  -11.2500   -1.2990    0.0000 C   0  0  0  0  0  0  0  0  0  0  0  0
   -9.7500   -1.2990    0.0000 C   0  0  0  0  0  0  0  0  0  0  0  0
   -5.2500   -1.2990    0.0000 C   0  0  0  0  0  0  0  0  0  0  0  0
   -3.7500   -1.2990    0.0000 C   0  0  0  0  0  0  0  0  0  0  0  0
   -0.7500    1.2990    0.0000 C   0  0  0  0  0  0  0  0  0  0  0  0
    0.7500    1.2990    0.0000 C   0  0  0  0  0  0  0  0  0  0  0  0
  1  2  1  0
  2  3  2  0
  2  4  1  0
  4  5  2  0
  5  6  1  0
  6  7  2  0
  7  8  1  0
  8  9  1  0
  9 10  1  0
 10 11  1  0
 11 12  1  0
 12 13  2  0
 12 14  2  0
 12 15  1  0
 15 16  2  0
 16 17  1  0
 17 18  2  0
 18 19  1  0
 19 20  2  0
 20 21  1  0
 21 22  2  0
 22 23  1  0
 23 24  1  0
 24 25  1  0
 22 26  1  0
 18 27  1  0
 27 28  2  0
 11 29  1  0
 29 30  1  0
  7 31  1  0
 31 32  2  0
 32  4  1  0
 30  8  1  0
 28 15  1  0
 26 19  1  0
 25 23  1  0
M  END
> <ChEMBL ID>
CHEMBL1360774

> <Standard Type>
Potency

> <Standard Relation>
'='

> <Standard Value>
5011.9

> <Standard Units>
nM

> <Document ChEMBL ID>
CHEMBL1201862

$$$$

     RDKit          2D

 28 30  0  0  0  0  0  0  0  0999 V2000
    3.0000    0.0000    0.0000 C   0  0  0  0  0  0  0  0  0  0  0  0
    1.5000    0.0000    0.0000 C   0  0  0  0  0  0  0  0  0  0  0  0
    0.7500   -1.2990    0.0000 C   0  0  0  0  0  0  0  0  0  0  0  0
   -0.7500   -1.2990    0.0000 C   0  0  0  0  0  0  0  0  0  0  0  0
   -1.5000   -2.5981    0.0000 C   0  0  0  0  0  0  0  0  0  0  0  0
   -0.7500   -3.8971    0.0000 O   0  0  0  0  0  0  0  0  0  0  0  0
   -3.0000   -2.5981    0.0000 N   0  0  0  0  0  0  0  0  0  0  0  0
   -3.7500   -3.8971    0.0000 C   0  0  0  0  0  0  0  0  0  0  0  0
   -5.2500   -3.8971    0.0000 C   0  0  0  0  0  0  0  0  0  0  0  0
   -6.0000   -5.1962    0.0000 N   0  0  0  0  0  0  0  0  0  0  0  0
   -5.3899   -6.5665    0.0000 C   0  0  0  0  0  0  0  0  0  0  0  0
   -3.9227   -6.8783    0.0000 O   0  0  0  0  0  0  0  0  0  0  0  0
   -6.5046   -7.5702    0.0000 S   0  0  0  0  0  0  0  0  0  0  0  0
   -7.8037   -6.8202    0.0000 C   0  0  0  0  0  0  0  0  0  0  0  0
   -9.1740   -7.4303    0.0000 C   0  0  0  0  0  0  0  0  0  0  0  0
   -9.3308   -8.9221    0.0000 C   0  0  0  0  0  0  0  0  0  0  0  0
   -8.2160   -9.9258    0.0000 C   0  0  0  0  0  0  0  0  0  0  0  0
   -8.8261  -11.2961    0.0000 C   0  0  0  0  0  0  0  0  0  0  0  0
  -10.3179  -11.1393    0.0000 C   0  0  0  0  0  0  0  0  0  0  0  0
  -10.6298   -9.6721    0.0000 S   0  0  0  0  0  0  0  0  0  0  0  0
   -7.4918   -5.3529    0.0000 C   0  0  0  0  0  0  0  0  0  0  0  0
   -8.4955   -4.2382    0.0000 O   0  0  0  0  0  0  0  0  0  0  0  0
   -1.5000    0.0000    0.0000 C   0  0  0  0  0  0  0  0  0  0  0  0
   -0.7500    1.2990    0.0000 C   0  0  0  0  0  0  0  0  0  0  0  0
    0.7500    1.2990    0.0000 C   0  0  0  0  0  0  0  0  0  0  0  0
    1.5000    2.5981    0.0000 N   0  0  0  0  0  4  0  0  0  0  0  0
    3.0000    2.5981    0.0000 O   0  0  0  0  0  0  0  0  0  0  0  0
    0.7500    3.8971    0.0000 O   0  0  0  0  0  1  0  0  0  0  0  0
  1  2  1  0
  2  3  2  0
  3  4  1  0
  4  5  1  0
  5  6  2  0
  5  7  1  0
  7  8  1  0
  8  9  1  0
  9 10  1  0
 10 11  1  0
 11 12  2  0
 11 13  1  0
 13 14  1  0
 14 15  2  0
 15 16  1  0
 16 17  2  0
 17 18  1  0
 18 19  2  0
 19 20  1  0
 14 21  1  0
 21 22  2  0
  4 23  2  0
 23 24  1  0
 24 25  2  0
 25 26  1  0
 26 27  2  0
 26 28  1  0
 25  2  1  0
 21 10  1  0
 20 16  1  0
M  CHG  2  26   1  28  -1
M  END
> <ChEMBL ID>
CHEMBL1361522

> <Standard Type>
Potency

> <Standard Relation>
'='

> <Standard Value>
5011.9

> <Standard Units>
nM

> <Document ChEMBL ID>
CHEMBL1201862

$$$$

     RDKit          2D

 25 27  0  0  0  0  0  0  0  0999 V2000
    3.7500   -1.2990    0.0000 O   0  0  0  0  0  0  0  0  0  0  0  0
    3.0000    0.0000    0.0000 N   0  0  0  0  0  4  0  0  0  0  0  0
    3.7500    1.2990    0.0000 O   0  0  0  0  0  1  0  0  0  0  0  0
    1.5000    0.0000    0.0000 C   0  0  0  0  0  0  0  0  0  0  0  0
    0.7500   -1.2990    0.0000 C   0  0  0  0  0  0  0  0  0  0  0  0
   -0.7500   -1.2990    0.0000 C   0  0  0  0  0  0  0  0  0  0  0  0
   -1.5000    0.0000    0.0000 C   0  0  0  0  0  0  0  0  0  0  0  0
   -3.0000    0.0000    0.0000 N   0  0  0  0  0  0  0  0  0  0  0  0
   -3.7500    1.2990    0.0000 C   0  0  0  0  0  0  0  0  0  0  0  0
   -5.2500    1.2990    0.0000 C   0  0  0  0  0  0  0  0  0  0  0  0
   -6.0000    0.0000    0.0000 C   0  0  0  0  0  0  0  0  0  0  0  0
   -5.2500   -1.2990    0.0000 C   0  0  0  0  0  0  0  0  0  0  0  0
   -3.7500   -1.2990    0.0000 C   0  0  0  0  0  0  0  0  0  0  0  0
   -0.7500    1.2990    0.0000 C   0  0  0  0  0  0  0  0  0  0  0  0
    0.7500    1.2990    0.0000 C   0  0  0  0  0  0  0  0  0  0  0  0
    1.5000    2.5981    0.0000 N   0  0  0  0  0  0  0  0  0  0  0  0
    0.7500    3.8971    0.0000 C   0  0  0  0  0  0  0  0  0  0  0  0
    1.5000    5.1962    0.0000 C   0  0  0  0  0  0  0  0  0  0  0  0
    0.7500    6.4952    0.0000 O   0  0  0  0  0  0  0  0  0  0  0  0
    1.5000    7.7942    0.0000 C   0  0  0  0  0  0  0  0  0  0  0  0
    3.0000    7.7942    0.0000 C   0  0  0  0  0  0  0  0  0  0  0  0
    3.7500    9.0933    0.0000 C   0  0  0  0  0  0  0  0  0  0  0  0
    3.0000   10.3923    0.0000 C   0  0  0  0  0  0  0  0  0  0  0  0
    1.5000   10.3923    0.0000 C   0  0  0  0  0  0  0  0  0  0  0  0
    0.7500    9.0933    0.0000 C   0  0  0  0  0  0  0  0  0  0  0  0
  1  2  2  0
  2  3  1  0
  2  4  1  0
  4  5  2  0
  5  6  1  0
  6  7  2  0
  7  8  1  0
  8  9  1  0
  9 10  1  0
 10 11  1  0
 11 12  1  0
 12 13  1  0
  7 14  1  0
 14 15  2  0
 15 16  1  0
 16 17  1  0
 17 18  1  0
 18 19  1  0
 19 20  1  0
 20 21  2  0
 21 22  1  0
 22 23  2  0
 23 24  1  0
 24 25  2  0
 15  4  1  0
 25 20  1  0
 13  8  1  0
M  CHG  2   2   1   3  -1
M  END
> <ChEMBL ID>
CHEMBL1361914

> <Standard Type>
Potency

> <Standard Relation>
'='

> <Standard Value>
5011.9

> <Standard Units>
nM

> <Document ChEMBL ID>
CHEMBL1201862

$$$$

     RDKit          2D

 28 30  0  0  0  0  0  0  0  0999 V2000
    8.1989   17.0331    0.0000 C   0  0  0  0  0  0  0  0  0  0  0  0
    6.8676   16.3421    0.0000 O   0  0  0  0  0  0  0  0  0  0  0  0
    6.8003   14.8436    0.0000 C   0  0  0  0  0  0  0  0  0  0  0  0
    8.0643   14.0361    0.0000 C   0  0  0  0  0  0  0  0  0  0  0  0
    7.9970   12.5376    0.0000 C   0  0  0  0  0  0  0  0  0  0  0  0
    6.6657   11.8466    0.0000 C   0  0  0  0  0  0  0  0  0  0  0  0
    6.5984   10.3481    0.0000 O   0  0  0  0  0  0  0  0  0  0  0  0
    5.2670    9.6572    0.0000 C   0  0  0  0  0  0  0  0  0  0  0  0
    5.1997    8.1587    0.0000 C   0  0  0  0  0  0  0  0  0  0  0  0
    6.4638    7.3512    0.0000 O   0  0  0  0  0  0  0  0  0  0  0  0
    3.8683    7.4677    0.0000 N   0  0  0  0  0  0  0  0  0  0  0  0
    3.8010    5.9692    0.0000 C   0  0  0  0  0  0  0  0  0  0  0  0
    4.9738    5.0340    0.0000 N   0  0  0  0  0  0  0  0  0  0  0  0
    4.4467    3.6297    0.0000 N   0  0  0  0  0  0  0  0  0  0  0  0
    2.9482    3.6969    0.0000 C   0  0  0  0  0  0  0  0  0  0  0  0
    2.0130    2.5242    0.0000 S   0  0  0  0  0  0  0  0  0  0  0  0
    0.8402    3.4594    0.0000 O   0  0  0  0  0  0  0  0  0  0  0  0
    3.1857    1.5890    0.0000 O   0  0  0  0  0  0  0  0  0  0  0  0
    1.0777    1.3515    0.0000 N   0  0  0  0  0  0  0  0  0  0  0  0
    1.7286    0.0000    0.0000 C   0  0  0  0  0  0  0  0  0  0  0  0
    1.0777   -1.3515    0.0000 C   0  0  0  0  0  0  0  0  0  0  0  0
   -0.3846   -1.6852    0.0000 C   0  0  0  0  0  0  0  0  0  0  0  0
   -1.5574   -0.7500    0.0000 C   0  0  0  0  0  0  0  0  0  0  0  0
   -1.5574    0.7500    0.0000 C   0  0  0  0  0  0  0  0  0  0  0  0
   -0.3846    1.6852    0.0000 C   0  0  0  0  0  0  0  0  0  0  0  0
    2.5492    5.1429    0.0000 S   0  0  0  0  0  0  0  0  0  0  0  0
    5.4016   12.6542    0.0000 C   0  0  0  0  0  0  0  0  0  0  0  0
    5.4689   14.1526    0.0000 C   0  0  0  0  0  0  0  0  0  0  0  0
  1  2  1  0
  2  3  1  0
  3  4  2  0
  4  5  1  0
  5  6  2  0
  6  7  1  0
  7  8  1  0
  8  9  1  0
  9 10  2  0
  9 11  1  0
 11 12  1  0
 12 13  2  0
 13 14  1  0
 14 15  2  0
 15 16  1  0
 16 17  2  0
 16 18  2  0
 16 19  1  0
 19 20  1  0
 20 21  1  0
 21 22  1  0
 22 23  1  0
 23 24  1  0
 24 25  1  0
 15 26  1  0
  6 27  1  0
 27 28  2  0
 28  3  1  0
 26 12  1  0
 25 19  1  0
M  END
> <ChEMBL ID>
CHEMBL1363871

> <Standard Type>
Potency

> <Standard Relation>
'='

> <Standard Value>
5011.9

> <Standard Units>
nM

> <Document ChEMBL ID>
CHEMBL1201862

$$$$

     RDKit          2D

 36 39  0  0  0  0  0  0  0  0999 V2000
    3.7500   -1.2990    0.0000 C   0  0  0  0  0  0  0  0  0  0  0  0
    3.0000    0.0000    0.0000 O   0  0  0  0  0  0  0  0  0  0  0  0
    1.5000    0.0000    0.0000 C   0  0  0  0  0  0  0  0  0  0  0  0
    0.7500   -1.2990    0.0000 C   0  0  0  0  0  0  0  0  0  0  0  0
   -0.7500   -1.2990    0.0000 C   0  0  0  0  0  0  0  0  0  0  0  0
   -1.5000    0.0000    0.0000 C   0  0  0  0  0  0  0  0  0  0  0  0
   -3.0000    0.0000    0.0000 C   0  0  0  0  0  0  0  0  0  0  0  0
   -3.8817   -1.2135    0.0000 C   0  0  0  0  0  0  0  0  0  0  0  0
   -5.3083   -0.7500    0.0000 S   0  0  0  0  0  0  0  0  0  0  0  0
   -5.3083    0.7500    0.0000 C   0  0  0  0  0  0  0  0  0  0  0  0
   -6.5218    1.6317    0.0000 N   0  0  0  0  0  0  0  0  0  0  0  0
   -6.3650    3.1235    0.0000 C   0  0  0  0  0  0  0  0  0  0  0  0
   -4.9947    3.7336    0.0000 O   0  0  0  0  0  0  0  0  0  0  0  0
   -7.5785    4.0051    0.0000 C   0  0  0  0  0  0  0  0  0  0  0  0
   -7.4217    5.4969    0.0000 C   0  0  0  0  0  0  0  0  0  0  0  0
   -8.6353    6.3786    0.0000 C   0  0  0  0  0  0  0  0  0  0  0  0
  -10.0056    5.7685    0.0000 C   0  0  0  0  0  0  0  0  0  0  0  0
  -11.2191    6.6502    0.0000 O   0  0  0  0  0  0  0  0  0  0  0  0
  -11.0623    8.1420    0.0000 C   0  0  0  0  0  0  0  0  0  0  0  0
  -12.2758    9.0236    0.0000 C   0  0  0  0  0  0  0  0  0  0  0  0
  -13.6461    8.4135    0.0000 O   0  0  0  0  0  0  0  0  0  0  0  0
  -12.1190   10.5154    0.0000 N   0  0  0  0  0  0  0  0  0  0  0  0
  -10.7487   11.1255    0.0000 C   0  0  0  0  0  0  0  0  0  0  0  0
  -10.5919   12.6173    0.0000 C   0  0  0  0  0  0  0  0  0  0  0  0
  -11.8055   13.4990    0.0000 O   0  0  0  0  0  0  0  0  0  0  0  0
  -13.1758   12.8889    0.0000 C   0  0  0  0  0  0  0  0  0  0  0  0
  -13.3326   11.3971    0.0000 C   0  0  0  0  0  0  0  0  0  0  0  0
  -10.1624    4.2767    0.0000 C   0  0  0  0  0  0  0  0  0  0  0  0
  -11.5327    3.6666    0.0000 O   0  0  0  0  0  0  0  0  0  0  0  0
  -11.6895    2.1748    0.0000 C   0  0  0  0  0  0  0  0  0  0  0  0
   -8.9488    3.3950    0.0000 C   0  0  0  0  0  0  0  0  0  0  0  0
   -3.8817    1.2135    0.0000 N   0  0  0  0  0  0  0  0  0  0  0  0
   -0.7500    1.2990    0.0000 C   0  0  0  0  0  0  0  0  0  0  0  0
    0.7500    1.2990    0.0000 C   0  0  0  0  0  0  0  0  0  0  0  0
    1.5000    2.5981    0.0000 O   0  0  0  0  0  0  0  0  0  0  0  0
    0.7500    3.8971    0.0000 C   0  0  0  0  0  0  0  0  0  0  0  0
  1  2  1  0
  2  3  1  0
  3  4  2  0
  4  5  1  0
  5  6  2  0
  6  7  1  0
  7  8  2  0
  8  9  1  0
  9 10  1  0
 10 11  1  0
 11 12  1  0
 12 13  2  0
 12 14  1  0
 14 15  2  0
 15 16  1  0
 16 17  2  0
 17 18  1  0
 18 19  1  0
 19 20  1  0
 20 21  2  0
 20 22  1  0
 22 23  1  0
 23 24  1  0
 24 25  1  0
 25 26  1  0
 26 27  1  0
 17 28  1  0
 28 29  1  0
 29 30  1  0
 28 31  2  0
 10 32  2  0
  6 33  1  0
 33 34  2  0
 34 35  1  0
 35 36  1  0
 34  3  1  0
 32  7  1  0
 31 14  1  0
 27 22  1  0
M  END
> <ChEMBL ID>
CHEMBL1364287

> <Standard Type>
Potency

> <Standard Relation>
'='

> <Standard Value>
5011.9

> <Standard Units>
nM

> <Document ChEMBL ID>
CHEMBL1201862

$$$$

     RDKit          2D

 30 33  0  0  0  0  0  0  0  0999 V2000
    5.2500   -1.2990    0.0000 C   0  0  0  0  0  0  0  0  0  0  0  0
    3.7500   -1.2990    0.0000 C   0  0  0  0  0  0  0  0  0  0  0  0
    3.0000    0.0000    0.0000 O   0  0  0  0  0  0  0  0  0  0  0  0
    1.5000    0.0000    0.0000 C   0  0  0  0  0  0  0  0  0  0  0  0
    0.7500   -1.2990    0.0000 C   0  0  0  0  0  0  0  0  0  0  0  0
   -0.7500   -1.2990    0.0000 C   0  0  0  0  0  0  0  0  0  0  0  0
   -1.5000    0.0000    0.0000 C   0  0  0  0  0  0  0  0  0  0  0  0
   -3.0000    0.0000    0.0000 N   0  0  0  0  0  0  0  0  0  0  0  0
   -3.7500    1.2990    0.0000 C   0  0  0  0  0  0  0  0  0  0  0  0
   -3.0000    2.5981    0.0000 S   0  0  0  0  0  0  0  0  0  0  0  0
   -5.2500    1.2990    0.0000 N   0  0  0  0  0  0  0  0  0  0  0  0
   -6.0000    2.5981    0.0000 C   0  0  0  0  0  0  0  0  0  0  0  0
   -7.5000    2.5981    0.0000 C   0  0  0  0  0  0  0  0  0  0  0  0
   -8.2500    1.2990    0.0000 N   0  0  0  0  0  0  0  0  0  0  0  0
   -9.7500    1.2990    0.0000 C   0  0  0  0  0  0  0  0  0  0  0  0
  -10.5000    2.5981    0.0000 C   0  0  0  0  0  0  0  0  0  0  0  0
  -12.0000    2.5981    0.0000 C   0  0  0  0  0  0  0  0  0  0  0  0
  -12.7500    1.2990    0.0000 C   0  0  0  0  0  0  0  0  0  0  0  0
  -14.2500    1.2990    0.0000 N   0  0  0  0  0  0  0  0  0  0  0  0
  -15.0000    2.5981    0.0000 C   0  0  0  0  0  0  0  0  0  0  0  0
  -16.5000    2.5981    0.0000 C   0  0  0  0  0  0  0  0  0  0  0  0
  -17.2500    1.2990    0.0000 O   0  0  0  0  0  0  0  0  0  0  0  0
  -16.5000    0.0000    0.0000 C   0  0  0  0  0  0  0  0  0  0  0  0
  -15.0000    0.0000    0.0000 C   0  0  0  0  0  0  0  0  0  0  0  0
  -12.0000    0.0000    0.0000 N   0  0  0  0  0  0  0  0  0  0  0  0
  -10.5000    0.0000    0.0000 N   0  0  0  0  0  0  0  0  0  0  0  0
   -7.5000    0.0000    0.0000 C   0  0  0  0  0  0  0  0  0  0  0  0
   -6.0000    0.0000    0.0000 C   0  0  0  0  0  0  0  0  0  0  0  0
   -0.7500    1.2990    0.0000 C   0  0  0  0  0  0  0  0  0  0  0  0
    0.7500    1.2990    0.0000 C   0  0  0  0  0  0  0  0  0  0  0  0
  1  2  1  0
  2  3  1  0
  3  4  1  0
  4  5  2  0
  5  6  1  0
  6  7  2  0
  7  8  1  0
  8  9  1  0
  9 10  2  0
  9 11  1  0
 11 12  1  0
 12 13  1  0
 13 14  1  0
 14 15  1  0
 15 16  2  0
 16 17  1  0
 17 18  2  0
 18 19  1  0
 19 20  1  0
 20 21  1  0
 21 22  1  0
 22 23  1  0
 23 24  1  0
 18 25  1  0
 25 26  2  0
 14 27  1  0
 27 28  1  0
  7 29  1  0
 29 30  2  0
 30  4  1  0
 28 11  1  0
 26 15  1  0
 24 19  1  0
M  END
> <ChEMBL ID>
CHEMBL1364355

> <Standard Type>
Potency

> <Standard Relation>
'='

> <Standard Value>
5011.9

> <Standard Units>
nM

> <Document ChEMBL ID>
CHEMBL1201862

$$$$

     RDKit          2D

 24 27  0  0  0  0  0  0  0  0999 V2000
   -2.8467    7.1772    0.0000 C   0  0  0  0  0  0  0  0  0  0  0  0
   -2.6380    5.6918    0.0000 C   0  0  0  0  0  0  0  0  0  0  0  0
   -4.1371    5.7442    0.0000 O   0  0  0  0  0  0  0  0  0  0  0  0
   -4.8413    7.0686    0.0000 C   0  0  0  0  0  0  0  0  0  0  0  0
   -4.0464    8.3407    0.0000 O   0  0  0  0  0  0  0  0  0  0  0  0
   -6.3404    7.1210    0.0000 C   0  0  0  0  0  0  0  0  0  0  0  0
   -7.2639    5.9389    0.0000 C   0  0  0  0  0  0  0  0  0  0  0  0
   -8.6734    6.4520    0.0000 C   0  0  0  0  0  0  0  0  0  0  0  0
   -8.6210    7.9511    0.0000 C   0  0  0  0  0  0  0  0  0  0  0  0
   -7.1792    8.3645    0.0000 S   0  0  0  0  0  0  0  0  0  0  0  0
   -1.2114    6.1554    0.0000 C   0  0  0  0  0  0  0  0  0  0  0  0
   -0.8995    7.6226    0.0000 O   0  0  0  0  0  0  0  0  0  0  0  0
   -0.0967    5.1517    0.0000 C   0  0  0  0  0  0  0  0  0  0  0  0
   -0.4086    3.6844    0.0000 C   0  0  0  0  0  0  0  0  0  0  0  0
    0.7062    2.6807    0.0000 C   0  0  0  0  0  0  0  0  0  0  0  0
    0.3943    1.2135    0.0000 C   0  0  0  0  0  0  0  0  0  0  0  0
    1.2760    0.0000    0.0000 C   0  0  0  0  0  0  0  0  0  0  0  0
    0.3943   -1.2135    0.0000 C   0  0  0  0  0  0  0  0  0  0  0  0
   -1.0323   -0.7500    0.0000 C   0  0  0  0  0  0  0  0  0  0  0  0
   -1.0323    0.7500    0.0000 N   0  0  0  0  0  0  0  0  0  0  0  0
   -2.1470    1.7537    0.0000 C   0  0  0  0  0  0  0  0  0  0  0  0
   -1.8351    3.2209    0.0000 C   0  0  0  0  0  0  0  0  0  0  0  0
   -2.9499    4.2246    0.0000 C   0  0  0  0  0  0  0  0  0  0  0  0
   -4.3764    3.7611    0.0000 O   0  0  0  0  0  0  0  0  0  0  0  0
  1  2  1  0
  2  3  1  0
  3  4  1  0
  4  5  2  0
  4  6  1  0
  6  7  2  0
  7  8  1  0
  8  9  2  0
  9 10  1  0
  2 11  1  0
 11 12  2  0
 11 13  1  0
 13 14  2  0
 14 15  1  0
 15 16  2  0
 16 17  1  0
 17 18  1  0
 18 19  1  0
 19 20  1  0
 20 21  1  0
 21 22  2  0
 22 23  1  0
 23 24  2  0
 23  2  1  0
 10  6  1  0
 22 14  1  0
 20 16  1  0
M  END
> <ChEMBL ID>
CHEMBL1365599

> <Standard Type>
Potency

> <Standard Relation>
'='

> <Standard Value>
5011.9

> <Standard Units>
nM

> <Document ChEMBL ID>
CHEMBL1201862

$$$$

     RDKit          2D

 19 21  0  0  0  0  0  0  0  0999 V2000
    1.2990   -5.8573    0.0000 O   0  0  0  0  0  0  0  0  0  0  0  0
   -0.0000   -5.1073    0.0000 C   0  0  0  0  0  0  0  0  0  0  0  0
   -1.2990   -5.8573    0.0000 N   0  0  0  0  0  0  0  0  0  0  0  0
   -1.2990   -7.3573    0.0000 N   0  0  0  0  0  0  0  0  0  0  0  0
   -2.5981   -8.1073    0.0000 C   0  0  0  0  0  0  0  0  0  0  0  0
   -2.7549   -9.5991    0.0000 C   0  0  0  0  0  0  0  0  0  0  0  0
   -4.2221   -9.9110    0.0000 C   0  0  0  0  0  0  0  0  0  0  0  0
   -4.9721   -8.6119    0.0000 C   0  0  0  0  0  0  0  0  0  0  0  0
   -3.9684   -7.4972    0.0000 C   0  0  0  0  0  0  0  0  0  0  0  0
   -0.0000   -3.6073    0.0000 C   0  0  0  0  0  0  0  0  0  0  0  0
    1.2135   -2.7256    0.0000 S   0  0  0  0  0  0  0  0  0  0  0  0
    0.7500   -1.2990    0.0000 C   0  0  0  0  0  0  0  0  0  0  0  0
    1.5000    0.0000    0.0000 C   0  0  0  0  0  0  0  0  0  0  0  0
    0.7500    1.2990    0.0000 C   0  0  0  0  0  0  0  0  0  0  0  0
   -0.7500    1.2990    0.0000 C   0  0  0  0  0  0  0  0  0  0  0  0
   -1.5000    0.0000    0.0000 C   0  0  0  0  0  0  0  0  0  0  0  0
   -0.7500   -1.2990    0.0000 C   0  0  0  0  0  0  0  0  0  0  0  0
   -1.2135   -2.7256    0.0000 C   0  0  0  0  0  0  0  0  0  0  0  0
   -2.6401   -3.1891    0.0000 Cl  0  0  0  0  0  0  0  0  0  0  0  0
  1  2  2  0
  2  3  1  0
  3  4  1  0
  4  5  2  3
  5  6  1  0
  6  7  1  0
  7  8  1  0
  8  9  1  0
  2 10  1  0
 10 11  1  0
 11 12  1  0
 12 13  2  0
 13 14  1  0
 14 15  2  0
 15 16  1  0
 16 17  2  0
 17 18  1  0
 18 19  1  0
  9  5  1  0
 18 10  2  0
 17 12  1  0
M  END
> <ChEMBL ID>
CHEMBL1365699

> <Standard Type>
Potency

> <Standard Relation>
'='

> <Standard Value>
5011.9

> <Standard Units>
nM

> <Document ChEMBL ID>
CHEMBL1201862

$$$$

     RDKit          2D

 25 27  0  0  0  0  0  0  0  0999 V2000
    5.2500   -1.2990    0.0000 C   0  0  0  0  0  0  0  0  0  0  0  0
    3.7500   -1.2990    0.0000 C   0  0  0  0  0  0  0  0  0  0  0  0
    3.0000    0.0000    0.0000 O   0  0  0  0  0  0  0  0  0  0  0  0
    1.5000    0.0000    0.0000 C   0  0  0  0  0  0  0  0  0  0  0  0
    0.7500   -1.2990    0.0000 C   0  0  0  0  0  0  0  0  0  0  0  0
   -0.7500   -1.2990    0.0000 C   0  0  0  0  0  0  0  0  0  0  0  0
   -1.5000    0.0000    0.0000 C   0  0  0  0  0  0  0  0  0  0  0  0
   -3.0000    0.0000    0.0000 C   0  0  0  0  0  0  0  0  0  0  0  0
   -3.8817   -1.2135    0.0000 N   0  0  0  0  0  0  0  0  0  0  0  0
   -5.3083   -0.7500    0.0000 N   0  0  0  0  0  0  0  0  0  0  0  0
   -5.3083    0.7500    0.0000 C   0  0  0  0  0  0  0  0  0  0  0  0
   -6.5218    1.6317    0.0000 S   0  0  0  0  0  0  0  0  0  0  0  0
   -6.3650    3.1235    0.0000 C   0  0  0  0  0  0  0  0  0  0  0  0
   -7.5785    4.0051    0.0000 C   0  0  0  0  0  0  0  0  0  0  0  0
   -8.9488    3.3950    0.0000 O   0  0  0  0  0  0  0  0  0  0  0  0
   -7.4217    5.4969    0.0000 N   0  0  0  0  0  0  0  0  0  0  0  0
   -8.6353    6.3786    0.0000 C   0  0  0  0  0  0  0  0  0  0  0  0
  -10.0618    5.9151    0.0000 C   0  0  0  0  0  0  0  0  0  0  0  0
  -10.9435    7.1286    0.0000 C   0  0  0  0  0  0  0  0  0  0  0  0
  -12.4435    7.1286    0.0000 C   0  0  0  0  0  0  0  0  0  0  0  0
  -10.0618    8.3421    0.0000 O   0  0  0  0  0  0  0  0  0  0  0  0
   -8.6353    7.8786    0.0000 N   0  0  0  0  0  0  0  0  0  0  0  0
   -3.8817    1.2135    0.0000 O   0  0  0  0  0  0  0  0  0  0  0  0
   -0.7500    1.2990    0.0000 C   0  0  0  0  0  0  0  0  0  0  0  0
    0.7500    1.2990    0.0000 C   0  0  0  0  0  0  0  0  0  0  0  0
  1  2  1  0
  2  3  1  0
  3  4  1  0
  4  5  2  0
  5  6  1  0
  6  7  2  0
  7  8  1  0
  8  9  2  0
  9 10  1  0
 10 11  2  0
 11 12  1  0
 12 13  1  0
 13 14  1  0
 14 15  2  0
 14 16  1  0
 16 17  1  0
 17 18  1  0
 18 19  2  0
 19 20  1  0
 19 21  1  0
 21 22  1  0
 11 23  1  0
  7 24  1  0
 24 25  2  0
 25  4  1  0
 23  8  1  0
 22 17  2  0
M  END
> <ChEMBL ID>
CHEMBL1366006

> <Standard Type>
Potency

> <Standard Relation>
'='

> <Standard Value>
5011.9

> <Standard Units>
nM

> <Document ChEMBL ID>
CHEMBL1201862

$$$$

     RDKit          2D

 30 33  0  0  0  0  0  0  0  0999 V2000
   -2.1491   -7.1273    0.0000 C   0  0  0  0  0  0  0  0  0  0  0  0
   -1.8373   -5.6601    0.0000 C   0  0  0  0  0  0  0  0  0  0  0  0
   -2.9520   -4.6564    0.0000 C   0  0  0  0  0  0  0  0  0  0  0  0
   -4.3786   -5.1199    0.0000 C   0  0  0  0  0  0  0  0  0  0  0  0
   -5.4933   -4.1162    0.0000 C   0  0  0  0  0  0  0  0  0  0  0  0
   -5.1814   -2.6490    0.0000 C   0  0  0  0  0  0  0  0  0  0  0  0
   -3.7548   -2.1855    0.0000 C   0  0  0  0  0  0  0  0  0  0  0  0
   -2.6401   -3.1891    0.0000 C   0  0  0  0  0  0  0  0  0  0  0  0
   -1.2135   -2.7256    0.0000 N   0  0  0  0  0  0  0  0  0  0  0  0
   -0.0000   -3.6073    0.0000 C   0  0  0  0  0  0  0  0  0  0  0  0
    0.0000   -5.1073    0.0000 C   0  0  0  0  0  0  0  0  0  0  0  0
    1.2135   -2.7256    0.0000 N   0  0  0  0  0  0  0  0  0  0  0  0
    0.7500   -1.2990    0.0000 C   0  0  0  0  0  0  0  0  0  0  0  0
    1.5000    0.0000    0.0000 C   0  0  0  0  0  0  0  0  0  0  0  0
    0.7500    1.2990    0.0000 C   0  0  0  0  0  0  0  0  0  0  0  0
    1.5000    2.5981    0.0000 C   0  0  0  0  0  0  0  0  0  0  0  0
    0.7500    3.8971    0.0000 O   0  0  0  0  0  0  0  0  0  0  0  0
    3.0000    2.5981    0.0000 N   0  0  0  0  0  0  0  0  0  0  0  0
    3.7500    3.8971    0.0000 C   0  0  0  0  0  0  0  0  0  0  0  0
    5.2500    3.8971    0.0000 C   0  0  0  0  0  0  0  0  0  0  0  0
    6.0000    5.1962    0.0000 C   0  0  0  0  0  0  0  0  0  0  0  0
    7.5000    5.1962    0.0000 C   0  0  0  0  0  0  0  0  0  0  0  0
    8.2500    6.4952    0.0000 C   0  0  0  0  0  0  0  0  0  0  0  0
    7.5000    7.7942    0.0000 C   0  0  0  0  0  0  0  0  0  0  0  0
    8.2500    9.0933    0.0000 Cl  0  0  0  0  0  0  0  0  0  0  0  0
    6.0000    7.7942    0.0000 C   0  0  0  0  0  0  0  0  0  0  0  0
    5.2500    6.4952    0.0000 C   0  0  0  0  0  0  0  0  0  0  0  0
   -0.7500    1.2990    0.0000 C   0  0  0  0  0  0  0  0  0  0  0  0
   -1.5000    0.0000    0.0000 C   0  0  0  0  0  0  0  0  0  0  0  0
   -0.7500   -1.2990    0.0000 C   0  0  0  0  0  0  0  0  0  0  0  0
  1  2  1  0
  2  3  1  0
  3  4  2  0
  4  5  1  0
  5  6  2  0
  6  7  1  0
  7  8  2  0
  8  9  1  0
  9 10  1  0
 10 11  1  0
 10 12  2  0
 12 13  1  0
 13 14  2  0
 14 15  1  0
 15 16  1  0
 16 17  2  0
 16 18  1  0
 18 19  1  0
 19 20  1  0
 20 21  1  0
 21 22  2  0
 22 23  1  0
 23 24  2  0
 24 25  1  0
 24 26  1  0
 26 27  2  0
 15 28  2  0
 28 29  1  0
 29 30  2  0
  8  3  1  0
 30  9  1  0
 30 13  1  0
 27 21  1  0
M  END
> <ChEMBL ID>
CHEMBL1366392

> <Standard Type>
Potency

> <Standard Relation>
'='

> <Standard Value>
5011.9

> <Standard Units>
nM

> <Document ChEMBL ID>
CHEMBL1201862

$$$$

     RDKit          2D

 15 15  0  0  0  0  0  0  0  0999 V2000
    6.0000    2.5981    0.0000 C   0  0  0  0  0  0  0  0  0  0  0  0
    5.2500    1.2990    0.0000 C   0  0  0  0  0  0  0  0  0  0  0  0
    3.7500    1.2990    0.0000 O   0  0  0  0  0  0  0  0  0  0  0  0
    3.0000    0.0000    0.0000 C   0  0  0  0  0  0  0  0  0  0  0  0
    3.7500   -1.2990    0.0000 O   0  0  0  0  0  0  0  0  0  0  0  0
    1.5000    0.0000    0.0000 C   0  0  0  0  0  0  0  0  0  0  0  0
    0.7500   -1.2990    0.0000 C   0  0  0  0  0  0  0  0  0  0  0  0
   -0.7500   -1.2990    0.0000 C   0  0  0  0  0  0  0  0  0  0  0  0
   -1.5000   -2.5981    0.0000 C   0  0  0  0  0  0  0  0  0  0  0  0
   -1.5000    0.0000    0.0000 N   0  0  0  0  0  0  0  0  0  0  0  0
   -0.7500    1.2990    0.0000 C   0  0  0  0  0  0  0  0  0  0  0  0
   -1.5000    2.5981    0.0000 S   0  0  0  0  0  0  0  0  0  0  0  0
    0.7500    1.2990    0.0000 C   0  0  0  0  0  0  0  0  0  0  0  0
    1.5000    2.5981    0.0000 C   0  0  0  0  0  0  0  0  0  0  0  0
    2.2500    3.8971    0.0000 N   0  0  0  0  0  0  0  0  0  0  0  0
  1  2  1  0
  2  3  1  0
  3  4  1  0
  4  5  2  0
  4  6  1  0
  6  7  2  0
  7  8  1  0
  8  9  1  0
  8 10  2  0
 10 11  1  0
 11 12  1  0
 11 13  2  0
 13 14  1  0
 14 15  3  0
 13  6  1  0
M  END
> <ChEMBL ID>
CHEMBL1367484

> <Standard Type>
Potency

> <Standard Relation>
'='

> <Standard Value>
5011.9

> <Standard Units>
nM

> <Document ChEMBL ID>
CHEMBL1201862

$$$$

     RDKit          2D

 21 23  0  0  0  0  0  0  0  0999 V2000
    3.0000    0.0000    0.0000 C   0  0  0  0  0  0  0  0  0  0  0  0
    1.5000    0.0000    0.0000 C   0  0  0  0  0  0  0  0  0  0  0  0
    0.7500   -1.2990    0.0000 C   0  0  0  0  0  0  0  0  0  0  0  0
   -0.7500   -1.2990    0.0000 C   0  0  0  0  0  0  0  0  0  0  0  0
   -1.5000    0.0000    0.0000 C   0  0  0  0  0  0  0  0  0  0  0  0
   -2.9672    0.3119    0.0000 N   0  0  0  0  0  0  0  0  0  0  0  0
   -3.1240    1.8037    0.0000 C   0  0  0  0  0  0  0  0  0  0  0  0
   -4.4231    2.5537    0.0000 C   0  0  0  0  0  0  0  0  0  0  0  0
   -4.4231    4.0537    0.0000 C   0  0  0  0  0  0  0  0  0  0  0  0
   -4.4231    5.5537    0.0000 N   0  0  0  0  0  0  0  0  0  0  0  0
   -5.7221    1.8037    0.0000 C   0  0  0  0  0  0  0  0  0  0  0  0
   -7.0211    2.5537    0.0000 C   0  0  0  0  0  0  0  0  0  0  0  0
   -7.0211    4.0537    0.0000 C   0  0  0  0  0  0  0  0  0  0  0  0
   -8.3202    4.8037    0.0000 C   0  0  0  0  0  0  0  0  0  0  0  0
   -9.6192    4.0537    0.0000 C   0  0  0  0  0  0  0  0  0  0  0  0
   -9.6192    2.5537    0.0000 C   0  0  0  0  0  0  0  0  0  0  0  0
  -10.9182    1.8037    0.0000 Br  0  0  0  0  0  0  0  0  0  0  0  0
   -8.3202    1.8037    0.0000 C   0  0  0  0  0  0  0  0  0  0  0  0
   -1.7537    2.4138    0.0000 N   0  0  0  0  0  0  0  0  0  0  0  0
   -0.7500    1.2990    0.0000 C   0  0  0  0  0  0  0  0  0  0  0  0
    0.7500    1.2990    0.0000 C   0  0  0  0  0  0  0  0  0  0  0  0
  1  2  1  0
  2  3  2  0
  3  4  1  0
  4  5  2  0
  5  6  1  0
  6  7  2  0
  7  8  1  0
  8  9  1  0
  9 10  3  0
  8 11  2  0
 11 12  1  0
 12 13  2  0
 13 14  1  0
 14 15  2  0
 15 16  1  0
 16 17  1  0
 16 18  2  0
  7 19  1  0
 19 20  1  0
 20 21  2  0
 21  2  1  0
 20  5  1  0
 18 12  1  0
M  END
> <ChEMBL ID>
CHEMBL1367954

> <Standard Type>
Potency

> <Standard Relation>
'='

> <Standard Value>
5011.9

> <Standard Units>
nM

> <Document ChEMBL ID>
CHEMBL1201862

$$$$

     RDKit          2D

 31 34  0  0  0  0  0  0  0  0999 V2000
    3.7500   -1.2990    0.0000 C   0  0  0  0  0  0  0  0  0  0  0  0
    3.0000    0.0000    0.0000 O   0  0  0  0  0  0  0  0  0  0  0  0
    1.5000    0.0000    0.0000 C   0  0  0  0  0  0  0  0  0  0  0  0
    0.7500   -1.2990    0.0000 C   0  0  0  0  0  0  0  0  0  0  0  0
   -0.7500   -1.2990    0.0000 C   0  0  0  0  0  0  0  0  0  0  0  0
   -1.5000    0.0000    0.0000 C   0  0  0  0  0  0  0  0  0  0  0  0
   -2.9672    0.3119    0.0000 N   0  0  0  0  0  0  0  0  0  0  0  0
   -3.1240    1.8037    0.0000 C   0  0  0  0  0  0  0  0  0  0  0  0
   -4.4231    2.5537    0.0000 C   0  0  0  0  0  0  0  0  0  0  0  0
   -5.7221    1.8037    0.0000 C   0  0  0  0  0  0  0  0  0  0  0  0
   -7.0211    1.0537    0.0000 N   0  0  0  0  0  0  0  0  0  0  0  0
   -4.4231    4.0537    0.0000 C   0  0  0  0  0  0  0  0  0  0  0  0
   -3.1240    4.8037    0.0000 C   0  0  0  0  0  0  0  0  0  0  0  0
   -1.8250    4.0537    0.0000 C   0  0  0  0  0  0  0  0  0  0  0  0
   -0.5259    4.8037    0.0000 C   0  0  0  0  0  0  0  0  0  0  0  0
   -0.5259    6.3037    0.0000 C   0  0  0  0  0  0  0  0  0  0  0  0
    0.7731    7.0537    0.0000 O   0  0  0  0  0  0  0  0  0  0  0  0
    2.0721    6.3037    0.0000 C   0  0  0  0  0  0  0  0  0  0  0  0
    2.0721    4.8037    0.0000 C   0  0  0  0  0  0  0  0  0  0  0  0
    3.3712    4.0537    0.0000 C   0  0  0  0  0  0  0  0  0  0  0  0
    4.6702    4.8037    0.0000 C   0  0  0  0  0  0  0  0  0  0  0  0
    5.9693    4.0537    0.0000 N   0  0  0  0  0  4  0  0  0  0  0  0
    7.2683    4.8037    0.0000 O   0  0  0  0  0  0  0  0  0  0  0  0
    5.9693    2.5537    0.0000 O   0  0  0  0  0  1  0  0  0  0  0  0
    4.6702    6.3037    0.0000 C   0  0  0  0  0  0  0  0  0  0  0  0
    3.3712    7.0537    0.0000 N   0  0  0  0  0  0  0  0  0  0  0  0
   -1.8250    7.0537    0.0000 C   0  0  0  0  0  0  0  0  0  0  0  0
   -3.1240    6.3037    0.0000 C   0  0  0  0  0  0  0  0  0  0  0  0
   -1.7537    2.4138    0.0000 N   0  0  0  0  0  0  0  0  0  0  0  0
   -0.7500    1.2990    0.0000 C   0  0  0  0  0  0  0  0  0  0  0  0
    0.7500    1.2990    0.0000 C   0  0  0  0  0  0  0  0  0  0  0  0
  1  2  1  0
  2  3  1  0
  3  4  2  0
  4  5  1  0
  5  6  2  0
  6  7  1  0
  7  8  1  0
  8  9  1  0
  9 10  1  0
 10 11  3  0
  9 12  2  0
 12 13  1  0
 13 14  2  0
 14 15  1  0
 15 16  2  0
 16 17  1  0
 17 18  1  0
 18 19  2  0
 19 20  1  0
 20 21  2  0
 21 22  1  0
 22 23  2  0
 22 24  1  0
 21 25  1  0
 25 26  2  0
 16 27  1  0
 27 28  2  0
  8 29  2  0
 29 30  1  0
 30 31  2  0
 31  3  1  0
 30  6  1  0
 28 13  1  0
 26 18  1  0
M  CHG  2  22   1  24  -1
M  END
> <ChEMBL ID>
CHEMBL1368384

> <Standard Type>
Potency

> <Standard Relation>
'='

> <Standard Value>
5011.9

> <Standard Units>
nM

> <Document ChEMBL ID>
CHEMBL1201862

$$$$

     RDKit          2D

 25 27  0  0  0  0  0  0  0  0999 V2000
   -0.7500   -6.4952    0.0000 O   0  0  0  0  0  0  0  0  0  0  0  0
    0.7500   -6.4952    0.0000 C   0  0  0  0  0  0  0  0  0  0  0  0
    1.5000   -5.1962    0.0000 C   0  0  0  0  0  0  0  0  0  0  0  0
    0.7500   -3.8971    0.0000 C   0  0  0  0  0  0  0  0  0  0  0  0
    1.5000   -2.5981    0.0000 S   0  0  0  0  0  0  0  0  0  0  0  0
    0.7500   -1.2990    0.0000 C   0  0  0  0  0  0  0  0  0  0  0  0
    1.5000    0.0000    0.0000 C   0  0  0  0  0  0  0  0  0  0  0  0
    0.7500    1.2990    0.0000 C   0  0  0  0  0  0  0  0  0  0  0  0
   -0.7500    1.2990    0.0000 C   0  0  0  0  0  0  0  0  0  0  0  0
   -1.5000    2.5981    0.0000 Cl  0  0  0  0  0  0  0  0  0  0  0  0
   -1.5000    0.0000    0.0000 C   0  0  0  0  0  0  0  0  0  0  0  0
   -0.7500   -1.2990    0.0000 C   0  0  0  0  0  0  0  0  0  0  0  0
    1.5000   -7.7942    0.0000 N   0  0  0  0  0  0  0  0  0  0  0  0
    0.7500   -9.0933    0.0000 C   0  0  0  0  0  0  0  0  0  0  0  0
    1.5000  -10.3923    0.0000 C   0  0  0  0  0  0  0  0  0  0  0  0
    3.0000  -10.3923    0.0000 N   0  0  0  0  0  0  0  0  0  0  0  0
    3.7500  -11.6913    0.0000 C   0  0  0  0  0  0  0  0  0  0  0  0
    3.0000  -12.9904    0.0000 C   0  0  0  0  0  0  0  0  0  0  0  0
    3.7500  -14.2894    0.0000 C   0  0  0  0  0  0  0  0  0  0  0  0
    5.2500  -14.2894    0.0000 C   0  0  0  0  0  0  0  0  0  0  0  0
    6.0000  -15.5885    0.0000 O   0  0  0  0  0  0  0  0  0  0  0  0
    6.0000  -12.9904    0.0000 C   0  0  0  0  0  0  0  0  0  0  0  0
    5.2500  -11.6913    0.0000 C   0  0  0  0  0  0  0  0  0  0  0  0
    3.7500   -9.0933    0.0000 C   0  0  0  0  0  0  0  0  0  0  0  0
    3.0000   -7.7942    0.0000 C   0  0  0  0  0  0  0  0  0  0  0  0
  1  2  2  0
  2  3  1  0
  3  4  1  0
  4  5  1  0
  5  6  1  0
  6  7  2  0
  7  8  1  0
  8  9  2  0
  9 10  1  0
  9 11  1  0
 11 12  2  0
  2 13  1  0
 13 14  1  0
 14 15  1  0
 15 16  1  0
 16 17  1  0
 17 18  2  0
 18 19  1  0
 19 20  2  0
 20 21  1  0
 20 22  1  0
 22 23  2  0
 16 24  1  0
 24 25  1  0
 12  6  1  0
 25 13  1  0
 23 17  1  0
M  END
> <ChEMBL ID>
CHEMBL1368429

> <Standard Type>
Potency

> <Standard Relation>
'='

> <Standard Value>
5011.9

> <Standard Units>
nM

> <Document ChEMBL ID>
CHEMBL1201862

$$$$

     RDKit          2D

 28 31  0  0  0  0  0  0  0  0999 V2000
    4.6740   -7.4303    0.0000 C   0  0  0  0  0  0  0  0  0  0  0  0
    3.3037   -6.8202    0.0000 C   0  0  0  0  0  0  0  0  0  0  0  0
    2.9918   -5.3529    0.0000 N   0  0  0  0  0  0  0  0  0  0  0  0
    1.5000   -5.1962    0.0000 C   0  0  0  0  0  0  0  0  0  0  0  0
    0.7500   -3.8971    0.0000 N   0  0  0  0  0  0  0  0  0  0  0  0
    1.5000   -2.5981    0.0000 C   0  0  0  0  0  0  0  0  0  0  0  0
    3.0000   -2.5981    0.0000 O   0  0  0  0  0  0  0  0  0  0  0  0
    0.7500   -1.2990    0.0000 C   0  0  0  0  0  0  0  0  0  0  0  0
    1.5000    0.0000    0.0000 C   0  0  0  0  0  0  0  0  0  0  0  0
    0.7500    1.2990    0.0000 C   0  0  0  0  0  0  0  0  0  0  0  0
   -0.7500    1.2990    0.0000 C   0  0  0  0  0  0  0  0  0  0  0  0
   -1.5000    0.0000    0.0000 C   0  0  0  0  0  0  0  0  0  0  0  0
   -0.7500   -1.2990    0.0000 C   0  0  0  0  0  0  0  0  0  0  0  0
    0.8899   -6.5665    0.0000 S   0  0  0  0  0  0  0  0  0  0  0  0
    2.0046   -7.5702    0.0000 C   0  0  0  0  0  0  0  0  0  0  0  0
    1.8478   -9.0619    0.0000 C   0  0  0  0  0  0  0  0  0  0  0  0
    2.9625  -10.0656    0.0000 C   0  0  0  0  0  0  0  0  0  0  0  0
    2.3524  -11.4360    0.0000 S   0  0  0  0  0  0  0  0  0  0  0  0
    0.8606  -11.2792    0.0000 C   0  0  0  0  0  0  0  0  0  0  0  0
   -0.1430  -12.3939    0.0000 N   0  0  0  0  0  0  0  0  0  0  0  0
   -1.6103  -12.0820    0.0000 C   0  0  0  0  0  0  0  0  0  0  0  0
   -2.0738  -10.6554    0.0000 C   0  0  0  0  0  0  0  0  0  0  0  0
   -3.5410  -10.3436    0.0000 C   0  0  0  0  0  0  0  0  0  0  0  0
   -4.5447  -11.4583    0.0000 C   0  0  0  0  0  0  0  0  0  0  0  0
   -6.0119  -11.1464    0.0000 Cl  0  0  0  0  0  0  0  0  0  0  0  0
   -4.0812  -12.8849    0.0000 C   0  0  0  0  0  0  0  0  0  0  0  0
   -2.6140  -13.1967    0.0000 C   0  0  0  0  0  0  0  0  0  0  0  0
    0.5488   -9.8119    0.0000 N   0  0  0  0  0  0  0  0  0  0  0  0
  1  2  1  0
  2  3  1  0
  3  4  2  0
  4  5  1  0
  5  6  1  0
  6  7  2  0
  6  8  1  0
  8  9  2  0
  9 10  1  0
 10 11  2  0
 11 12  1  0
 12 13  2  0
  4 14  1  0
 14 15  1  0
 15 16  1  0
 16 17  2  0
 17 18  1  0
 18 19  1  0
 19 20  1  0
 20 21  1  0
 21 22  2  0
 22 23  1  0
 23 24  2  0
 24 25  1  0
 24 26  1  0
 26 27  2  0
 19 28  2  0
 15  2  2  0
 28 16  1  0
 13  8  1  0
 27 21  1  0
M  END
> <ChEMBL ID>
CHEMBL1369223

> <Standard Type>
Potency

> <Standard Relation>
'='

> <Standard Value>
5011.9

> <Standard Units>
nM

> <Document ChEMBL ID>
CHEMBL1201862

$$$$

     RDKit          2D

 34 38  0  0  0  0  0  0  0  0999 V2000
  -16.1495    1.9826    0.0000 C   0  0  0  0  0  0  0  0  0  0  0  0
  -16.4613    0.5154    0.0000 O   0  0  0  0  0  0  0  0  0  0  0  0
  -15.3466   -0.4883    0.0000 C   0  0  0  0  0  0  0  0  0  0  0  0
  -13.9200   -0.0248    0.0000 C   0  0  0  0  0  0  0  0  0  0  0  0
  -12.8053   -1.0285    0.0000 C   0  0  0  0  0  0  0  0  0  0  0  0
  -13.1172   -2.4957    0.0000 C   0  0  0  0  0  0  0  0  0  0  0  0
  -12.0025   -3.4994    0.0000 N   0  0  0  0  0  0  0  0  0  0  0  0
  -12.3143   -4.9666    0.0000 C   0  0  0  0  0  0  0  0  0  0  0  0
  -11.1996   -5.9703    0.0000 C   0  0  0  0  0  0  0  0  0  0  0  0
   -9.7730   -5.5068    0.0000 N   0  0  0  0  0  0  0  0  0  0  0  0
   -8.6583   -6.5105    0.0000 C   0  0  0  0  0  0  0  0  0  0  0  0
   -8.9702   -7.9777    0.0000 O   0  0  0  0  0  0  0  0  0  0  0  0
   -7.2317   -6.0469    0.0000 C   0  0  0  0  0  0  0  0  0  0  0  0
   -6.1170   -7.0506    0.0000 C   0  0  0  0  0  0  0  0  0  0  0  0
   -4.6904   -6.5871    0.0000 C   0  0  0  0  0  0  0  0  0  0  0  0
   -4.3786   -5.1199    0.0000 C   0  0  0  0  0  0  0  0  0  0  0  0
   -2.9520   -4.6564    0.0000 N   0  0  0  0  0  0  0  0  0  0  0  0
   -2.6401   -3.1891    0.0000 C   0  0  0  0  0  0  0  0  0  0  0  0
   -3.7548   -2.1855    0.0000 O   0  0  0  0  0  0  0  0  0  0  0  0
   -1.2135   -2.7256    0.0000 C   0  0  0  0  0  0  0  0  0  0  0  0
   -0.0000   -3.6073    0.0000 N   0  0  0  0  0  0  0  0  0  0  0  0
    1.2135   -2.7256    0.0000 S   0  0  0  0  0  0  0  0  0  0  0  0
    0.7500   -1.2990    0.0000 C   0  0  0  0  0  0  0  0  0  0  0  0
    1.5000    0.0000    0.0000 C   0  0  0  0  0  0  0  0  0  0  0  0
    0.7500    1.2990    0.0000 C   0  0  0  0  0  0  0  0  0  0  0  0
   -0.7500    1.2990    0.0000 C   0  0  0  0  0  0  0  0  0  0  0  0
   -1.5000    0.0000    0.0000 C   0  0  0  0  0  0  0  0  0  0  0  0
   -0.7500   -1.2990    0.0000 C   0  0  0  0  0  0  0  0  0  0  0  0
   -5.4933   -4.1162    0.0000 C   0  0  0  0  0  0  0  0  0  0  0  0
   -6.9199   -4.5797    0.0000 C   0  0  0  0  0  0  0  0  0  0  0  0
   -9.4612   -4.0396    0.0000 C   0  0  0  0  0  0  0  0  0  0  0  0
  -10.5759   -3.0359    0.0000 C   0  0  0  0  0  0  0  0  0  0  0  0
  -14.5438   -2.9592    0.0000 C   0  0  0  0  0  0  0  0  0  0  0  0
  -15.6585   -1.9555    0.0000 C   0  0  0  0  0  0  0  0  0  0  0  0
  1  2  1  0
  2  3  1  0
  3  4  2  0
  4  5  1  0
  5  6  2  0
  6  7  1  0
  7  8  1  0
  8  9  1  0
  9 10  1  0
 10 11  1  0
 11 12  2  0
 11 13  1  0
 13 14  2  0
 14 15  1  0
 15 16  2  0
 16 17  1  0
 17 18  1  0
 18 19  2  0
 18 20  1  0
 20 21  2  0
 21 22  1  0
 22 23  1  0
 23 24  2  0
 24 25  1  0
 25 26  2  0
 26 27  1  0
 27 28  2  0
 16 29  1  0
 29 30  2  0
 10 31  1  0
 31 32  1  0
  6 33  1  0
 33 34  2  0
 34  3  1  0
 32  7  1  0
 30 13  1  0
 28 20  1  0
 28 23  1  0
M  END
> <ChEMBL ID>
CHEMBL1369299

> <Standard Type>
Potency

> <Standard Relation>
'='

> <Standard Value>
5011.9

> <Standard Units>
nM

> <Document ChEMBL ID>
CHEMBL1201862

$$$$

     RDKit          2D

 31 35  0  0  0  0  0  0  0  0999 V2000
    2.6401   -3.1891    0.0000 O   0  0  0  0  0  0  0  0  0  0  0  0
    1.2135   -2.7256    0.0000 C   0  0  0  0  0  0  0  0  0  0  0  0
    0.7500   -1.2990    0.0000 C   0  0  0  0  0  0  0  0  0  0  0  0
    1.5000    0.0000    0.0000 C   0  0  0  0  0  0  0  0  0  0  0  0
    0.7500    1.2990    0.0000 C   0  0  0  0  0  0  0  0  0  0  0  0
   -0.7500    1.2990    0.0000 C   0  0  0  0  0  0  0  0  0  0  0  0
   -1.5000    0.0000    0.0000 C   0  0  0  0  0  0  0  0  0  0  0  0
   -0.7500   -1.2990    0.0000 C   0  0  0  0  0  0  0  0  0  0  0  0
   -1.2135   -2.7256    0.0000 C   0  0  0  0  0  0  0  0  0  0  0  0
   -2.6401   -3.1891    0.0000 O   0  0  0  0  0  0  0  0  0  0  0  0
   -0.0000   -3.6073    0.0000 N   0  0  0  0  0  0  0  0  0  0  0  0
   -0.0000   -5.1073    0.0000 C   0  0  0  0  0  0  0  0  0  0  0  0
   -1.2990   -5.8573    0.0000 C   0  0  0  0  0  0  0  0  0  0  0  0
   -1.2990   -7.3573    0.0000 C   0  0  0  0  0  0  0  0  0  0  0  0
   -2.5981   -8.1073    0.0000 N   0  0  0  0  0  0  0  0  0  0  0  0
   -2.7549   -9.5991    0.0000 N   0  0  0  0  0  0  0  0  0  0  0  0
   -4.2221   -9.9110    0.0000 N   0  0  0  0  0  0  0  0  0  0  0  0
   -4.9721   -8.6119    0.0000 C   0  0  0  0  0  0  0  0  0  0  0  0
   -6.4639   -8.4551    0.0000 C   0  0  0  0  0  0  0  0  0  0  0  0
   -7.0740   -7.0848    0.0000 C   0  0  0  0  0  0  0  0  0  0  0  0
   -8.5658   -6.9280    0.0000 C   0  0  0  0  0  0  0  0  0  0  0  0
   -9.4474   -8.1415    0.0000 C   0  0  0  0  0  0  0  0  0  0  0  0
  -10.9392   -7.9847    0.0000 N   0  0  0  0  0  0  0  0  0  0  0  0
  -11.5493   -6.6144    0.0000 C   0  0  0  0  0  0  0  0  0  0  0  0
  -13.0411   -6.4576    0.0000 C   0  0  0  0  0  0  0  0  0  0  0  0
  -13.9228   -7.6712    0.0000 O   0  0  0  0  0  0  0  0  0  0  0  0
  -13.3127   -9.0415    0.0000 C   0  0  0  0  0  0  0  0  0  0  0  0
  -11.8209   -9.1983    0.0000 C   0  0  0  0  0  0  0  0  0  0  0  0
   -8.8373   -9.5119    0.0000 C   0  0  0  0  0  0  0  0  0  0  0  0
   -7.3456   -9.6686    0.0000 C   0  0  0  0  0  0  0  0  0  0  0  0
   -3.9684   -7.4972    0.0000 N   0  0  0  0  0  0  0  0  0  0  0  0
  1  2  2  0
  2  3  1  0
  3  4  2  0
  4  5  1  0
  5  6  2  0
  6  7  1  0
  7  8  2  0
  8  9  1  0
  9 10  2  0
  9 11  1  0
 11 12  1  0
 12 13  1  0
 13 14  1  0
 14 15  1  0
 15 16  1  0
 16 17  2  0
 17 18  1  0
 18 19  1  0
 19 20  2  0
 20 21  1  0
 21 22  2  0
 22 23  1  0
 23 24  1  0
 24 25  1  0
 25 26  1  0
 26 27  1  0
 27 28  1  0
 22 29  1  0
 29 30  2  0
 18 31  2  0
 11  2  1  0
 31 15  1  0
  8  3  1  0
 30 19  1  0
 28 23  1  0
M  END
> <ChEMBL ID>
CHEMBL1371018

> <Standard Type>
Potency

> <Standard Relation>
'='

> <Standard Value>
5011.9

> <Standard Units>
nM

> <Document ChEMBL ID>
CHEMBL1201862

$$$$

     RDKit          2D

 19 21  0  0  0  0  0  0  0  0999 V2000
    2.9781    2.9851    0.0000 N   0  0  0  0  0  0  0  0  0  0  0  0
    1.6078    3.5952    0.0000 C   0  0  0  0  0  0  0  0  0  0  0  0
    1.4510    5.0870    0.0000 O   0  0  0  0  0  0  0  0  0  0  0  0
    0.3943    2.7135    0.0000 C   0  0  0  0  0  0  0  0  0  0  0  0
   -1.0323    3.1771    0.0000 C   0  0  0  0  0  0  0  0  0  0  0  0
   -1.4958    4.6036    0.0000 N   0  0  0  0  0  0  0  0  0  0  0  0
   -2.9630    4.9155    0.0000 C   0  0  0  0  0  0  0  0  0  0  0  0
   -3.9667    3.8008    0.0000 O   0  0  0  0  0  0  0  0  0  0  0  0
   -3.4266    6.3421    0.0000 C   0  0  0  0  0  0  0  0  0  0  0  0
   -4.8531    6.8056    0.0000 C   0  0  0  0  0  0  0  0  0  0  0  0
   -4.8531    8.3056    0.0000 C   0  0  0  0  0  0  0  0  0  0  0  0
   -3.4266    8.7691    0.0000 C   0  0  0  0  0  0  0  0  0  0  0  0
   -2.5449    7.5556    0.0000 O   0  0  0  0  0  0  0  0  0  0  0  0
   -1.9140    1.9635    0.0000 S   0  0  0  0  0  0  0  0  0  0  0  0
   -1.0323    0.7500    0.0000 C   0  0  0  0  0  0  0  0  0  0  0  0
    0.3943    1.2135    0.0000 C   0  0  0  0  0  0  0  0  0  0  0  0
    1.2760    0.0000    0.0000 C   0  0  0  0  0  0  0  0  0  0  0  0
    0.3943   -1.2135    0.0000 C   0  0  0  0  0  0  0  0  0  0  0  0
   -1.0323   -0.7500    0.0000 C   0  0  0  0  0  0  0  0  0  0  0  0
  1  2  1  0
  2  3  2  0
  2  4  1  0
  4  5  2  0
  5  6  1  0
  6  7  1  0
  7  8  2  0
  7  9  1  0
  9 10  2  0
 10 11  1  0
 11 12  2  0
 12 13  1  0
  5 14  1  0
 14 15  1  0
 15 16  2  0
 16 17  1  0
 17 18  1  0
 18 19  1  0
 16  4  1  0
 13  9  1  0
 19 15  1  0
M  END
> <ChEMBL ID>
CHEMBL1371081

> <Standard Type>
Potency

> <Standard Relation>
'='

> <Standard Value>
5011.9

> <Standard Units>
nM

> <Document ChEMBL ID>
CHEMBL1201862

$$$$

     RDKit          2D

 22 23  0  0  0  0  0  0  0  0999 V2000
    5.2500   -1.2990    0.0000 C   0  0  0  0  0  0  0  0  0  0  0  0
    3.7500   -1.2990    0.0000 C   0  0  0  0  0  0  0  0  0  0  0  0
    3.0000   -2.5981    0.0000 C   0  0  0  0  0  0  0  0  0  0  0  0
    3.0000    0.0000    0.0000 O   0  0  0  0  0  0  0  0  0  0  0  0
    1.5000    0.0000    0.0000 C   0  0  0  0  0  0  0  0  0  0  0  0
    0.7500   -1.2990    0.0000 C   0  0  0  0  0  0  0  0  0  0  0  0
   -0.7500   -1.2990    0.0000 C   0  0  0  0  0  0  0  0  0  0  0  0
   -1.5000    0.0000    0.0000 C   0  0  0  0  0  0  0  0  0  0  0  0
   -3.0000    0.0000    0.0000 C   0  0  0  0  0  0  0  0  0  0  0  0
   -3.7500   -1.2990    0.0000 O   0  0  0  0  0  0  0  0  0  0  0  0
   -3.7500    1.2990    0.0000 N   0  0  0  0  0  0  0  0  0  0  0  0
   -5.2500    1.2990    0.0000 C   0  0  0  0  0  0  0  0  0  0  0  0
   -6.0000    2.5981    0.0000 C   0  0  0  0  0  0  0  0  0  0  0  0
   -7.5000    2.5981    0.0000 C   0  0  0  0  0  0  0  0  0  0  0  0
   -8.2500    1.2990    0.0000 C   0  0  0  0  0  0  0  0  0  0  0  0
   -9.7500    1.2990    0.0000 N   0  0  0  0  0  0  0  0  0  0  0  0
  -10.5000    2.5981    0.0000 C   0  0  0  0  0  0  0  0  0  0  0  0
  -10.5000    0.0000    0.0000 C   0  0  0  0  0  0  0  0  0  0  0  0
   -7.5000    0.0000    0.0000 C   0  0  0  0  0  0  0  0  0  0  0  0
   -6.0000    0.0000    0.0000 C   0  0  0  0  0  0  0  0  0  0  0  0
   -0.7500    1.2990    0.0000 C   0  0  0  0  0  0  0  0  0  0  0  0
    0.7500    1.2990    0.0000 C   0  0  0  0  0  0  0  0  0  0  0  0
  1  2  1  0
  2  3  1  0
  2  4  1  0
  4  5  1  0
  5  6  2  0
  6  7  1  0
  7  8  2  0
  8  9  1  0
  9 10  2  0
  9 11  1  0
 11 12  1  0
 12 13  2  0
 13 14  1  0
 14 15  2  0
 15 16  1  0
 16 17  1  0
 16 18  1  0
 15 19  1  0
 19 20  2  0
  8 21  1  0
 21 22  2  0
 22  5  1  0
 20 12  1  0
M  END
> <ChEMBL ID>
CHEMBL1371504

> <Standard Type>
Potency

> <Standard Relation>
'='

> <Standard Value>
5011.9

> <Standard Units>
nM

> <Document ChEMBL ID>
CHEMBL1201862

$$$$

     RDKit          2D

 16 17  0  0  0  0  0  0  0  0999 V2000
   -2.5981   -8.1073    0.0000 C   0  0  0  0  0  0  0  0  0  0  0  0
   -1.2990   -7.3573    0.0000 C   0  0  0  0  0  0  0  0  0  0  0  0
   -1.2990   -5.8573    0.0000 N   0  0  0  0  0  0  0  0  0  0  0  0
   -0.0000   -5.1073    0.0000 C   0  0  0  0  0  0  0  0  0  0  0  0
    1.2990   -5.8573    0.0000 O   0  0  0  0  0  0  0  0  0  0  0  0
   -0.0000   -3.6073    0.0000 C   0  0  0  0  0  0  0  0  0  0  0  0
    1.2135   -2.7256    0.0000 S   0  0  0  0  0  0  0  0  0  0  0  0
    0.7500   -1.2990    0.0000 C   0  0  0  0  0  0  0  0  0  0  0  0
    1.5000    0.0000    0.0000 C   0  0  0  0  0  0  0  0  0  0  0  0
    0.7500    1.2990    0.0000 C   0  0  0  0  0  0  0  0  0  0  0  0
    1.5000    2.5981    0.0000 C   0  0  0  0  0  0  0  0  0  0  0  0
   -0.7500    1.2990    0.0000 C   0  0  0  0  0  0  0  0  0  0  0  0
   -1.5000    0.0000    0.0000 C   0  0  0  0  0  0  0  0  0  0  0  0
   -0.7500   -1.2990    0.0000 C   0  0  0  0  0  0  0  0  0  0  0  0
   -1.2135   -2.7256    0.0000 C   0  0  0  0  0  0  0  0  0  0  0  0
   -2.6401   -3.1891    0.0000 Cl  0  0  0  0  0  0  0  0  0  0  0  0
  1  2  1  0
  2  3  1  0
  3  4  1  0
  4  5  2  0
  4  6  1  0
  6  7  1  0
  7  8  1  0
  8  9  2  0
  9 10  1  0
 10 11  1  0
 10 12  2  0
 12 13  1  0
 13 14  2  0
 14 15  1  0
 15 16  1  0
 15  6  2  0
 14  8  1  0
M  END
> <ChEMBL ID>
CHEMBL1371511

> <Standard Type>
Potency

> <Standard Relation>
'='

> <Standard Value>
5011.9

> <Standard Units>
nM

> <Document ChEMBL ID>
CHEMBL1201862

$$$$

     RDKit          2D

 28 31  0  0  0  0  0  0  0  0999 V2000
    6.0000  -18.1865    0.0000 C   0  0  0  0  0  0  0  0  0  0  0  0
    5.2500  -16.8875    0.0000 C   0  0  0  0  0  0  0  0  0  0  0  0
    3.7500  -16.8875    0.0000 C   0  0  0  0  0  0  0  0  0  0  0  0
    3.0000  -15.5885    0.0000 C   0  0  0  0  0  0  0  0  0  0  0  0
    3.7500  -14.2894    0.0000 C   0  0  0  0  0  0  0  0  0  0  0  0
    3.0000  -12.9904    0.0000 C   0  0  0  0  0  0  0  0  0  0  0  0
    3.7500  -11.6913    0.0000 C   0  0  0  0  0  0  0  0  0  0  0  0
    3.0000  -10.3923    0.0000 C   0  0  0  0  0  0  0  0  0  0  0  0
    1.5000  -10.3923    0.0000 C   0  0  0  0  0  0  0  0  0  0  0  0
    0.7500   -9.0933    0.0000 S   0  0  0  0  0  0  0  0  0  0  0  0
    1.5000   -7.7942    0.0000 C   0  0  0  0  0  0  0  0  0  0  0  0
    0.7500   -6.4952    0.0000 C   0  0  0  0  0  0  0  0  0  0  0  0
   -0.7500   -6.4952    0.0000 O   0  0  0  0  0  0  0  0  0  0  0  0
    1.5000   -5.1962    0.0000 N   0  0  0  0  0  0  0  0  0  0  0  0
    0.7500   -3.8971    0.0000 C   0  0  0  0  0  0  0  0  0  0  0  0
   -0.7500   -3.8971    0.0000 C   0  0  0  0  0  0  0  0  0  0  0  0
   -1.5000   -2.5981    0.0000 C   0  0  0  0  0  0  0  0  0  0  0  0
   -0.7500   -1.2990    0.0000 C   0  0  0  0  0  0  0  0  0  0  0  0
    0.7500   -1.2990    0.0000 C   0  0  0  0  0  0  0  0  0  0  0  0
    1.5000   -2.5981    0.0000 C   0  0  0  0  0  0  0  0  0  0  0  0
    1.5000    0.0000    0.0000 O   0  0  0  0  0  0  0  0  0  0  0  0
    0.7500    1.2990    0.0000 C   0  0  0  0  0  0  0  0  0  0  0  0
   -0.7500    1.2990    0.0000 C   0  0  0  0  0  0  0  0  0  0  0  0
   -1.5000    0.0000    0.0000 O   0  0  0  0  0  0  0  0  0  0  0  0
    0.7500  -11.6913    0.0000 N   0  0  0  0  0  0  0  0  0  0  0  0
    1.5000  -12.9904    0.0000 N   0  0  0  0  0  0  0  0  0  0  0  0
    5.2500  -14.2894    0.0000 C   0  0  0  0  0  0  0  0  0  0  0  0
    6.0000  -15.5885    0.0000 C   0  0  0  0  0  0  0  0  0  0  0  0
  1  2  1  0
  2  3  2  0
  3  4  1  0
  4  5  2  0
  5  6  1  0
  6  7  2  0
  7  8  1  0
  8  9  2  0
  9 10  1  0
 10 11  1  0
 11 12  1  0
 12 13  2  0
 12 14  1  0
 14 15  1  0
 15 16  2  0
 16 17  1  0
 17 18  2  0
 18 19  1  0
 19 20  2  0
 19 21  1  0
 21 22  1  0
 22 23  1  0
 23 24  1  0
  9 25  1  0
 25 26  2  0
  5 27  1  0
 27 28  2  0
 28  2  1  0
 26  6  1  0
 20 15  1  0
 24 18  1  0
M  END
> <ChEMBL ID>
CHEMBL1372274

> <Standard Type>
Potency

> <Standard Relation>
'='

> <Standard Value>
5011.9

> <Standard Units>
nM

> <Document ChEMBL ID>
CHEMBL1201862

$$$$

     RDKit          2D

 19 20  0  0  0  0  0  0  0  0999 V2000
    6.0000   -2.5981    0.0000 N   0  0  0  0  0  0  0  0  0  0  0  0
    5.2500   -3.8971    0.0000 C   0  0  0  0  0  0  0  0  0  0  0  0
    3.7500   -3.8971    0.0000 N   0  0  0  0  0  0  0  0  0  0  0  0
    3.0000   -2.5981    0.0000 O   0  0  0  0  0  0  0  0  0  0  0  0
    1.5000   -2.5981    0.0000 C   0  0  0  0  0  0  0  0  0  0  0  0
    0.7500   -3.8971    0.0000 O   0  0  0  0  0  0  0  0  0  0  0  0
    0.7500   -1.2990    0.0000 N   0  0  0  0  0  0  0  0  0  0  0  0
    1.5000    0.0000    0.0000 C   0  0  0  0  0  0  0  0  0  0  0  0
    0.7500    1.2990    0.0000 C   0  0  0  0  0  0  0  0  0  0  0  0
   -0.7500    1.2990    0.0000 O   0  0  0  0  0  0  0  0  0  0  0  0
   -1.5000    0.0000    0.0000 C   0  0  0  0  0  0  0  0  0  0  0  0
   -0.7500   -1.2990    0.0000 C   0  0  0  0  0  0  0  0  0  0  0  0
    6.0000   -5.1962    0.0000 C   0  0  0  0  0  0  0  0  0  0  0  0
    5.2500   -6.4952    0.0000 C   0  0  0  0  0  0  0  0  0  0  0  0
    6.0000   -7.7942    0.0000 C   0  0  0  0  0  0  0  0  0  0  0  0
    7.5000   -7.7942    0.0000 C   0  0  0  0  0  0  0  0  0  0  0  0
    8.2500   -9.0933    0.0000 Br  0  0  0  0  0  0  0  0  0  0  0  0
    8.2500   -6.4952    0.0000 C   0  0  0  0  0  0  0  0  0  0  0  0
    7.5000   -5.1962    0.0000 C   0  0  0  0  0  0  0  0  0  0  0  0
  1  2  2  0
  2  3  1  0
  3  4  1  0
  4  5  1  0
  5  6  2  0
  5  7  1  0
  7  8  1  0
  8  9  1  0
  9 10  1  0
 10 11  1  0
 11 12  1  0
  2 13  1  0
 13 14  2  0
 14 15  1  0
 15 16  2  0
 16 17  1  0
 16 18  1  0
 18 19  2  0
 12  7  1  0
 19 13  1  0
M  END
> <ChEMBL ID>
CHEMBL1372629

> <Standard Type>
Potency

> <Standard Relation>
'='

> <Standard Value>
5011.9

> <Standard Units>
nM

> <Document ChEMBL ID>
CHEMBL1201862

$$$$

     RDKit          2D

 26 29  0  0  0  0  0  0  0  0999 V2000
    1.2990   -7.3573    0.0000 C   0  0  0  0  0  0  0  0  0  0  0  0
   -0.0000   -8.1073    0.0000 C   0  0  0  0  0  0  0  0  0  0  0  0
   -0.0000   -9.6073    0.0000 C   0  0  0  0  0  0  0  0  0  0  0  0
   -1.2990  -10.3573    0.0000 C   0  0  0  0  0  0  0  0  0  0  0  0
   -2.5981   -9.6073    0.0000 C   0  0  0  0  0  0  0  0  0  0  0  0
   -2.5981   -8.1073    0.0000 C   0  0  0  0  0  0  0  0  0  0  0  0
   -1.2990   -7.3573    0.0000 C   0  0  0  0  0  0  0  0  0  0  0  0
   -1.2990   -5.8573    0.0000 N   0  0  0  0  0  0  0  0  0  0  0  0
   -0.0000   -5.1073    0.0000 C   0  0  0  0  0  0  0  0  0  0  0  0
    1.2990   -5.8573    0.0000 O   0  0  0  0  0  0  0  0  0  0  0  0
   -0.0000   -3.6073    0.0000 C   0  0  0  0  0  0  0  0  0  0  0  0
    1.2135   -2.7256    0.0000 S   0  0  0  0  0  0  0  0  0  0  0  0
    0.7500   -1.2990    0.0000 C   0  0  0  0  0  0  0  0  0  0  0  0
    1.5000    0.0000    0.0000 N   0  0  0  0  0  0  0  0  0  0  0  0
    0.7500    1.2990    0.0000 C   0  0  0  0  0  0  0  0  0  0  0  0
    1.5000    2.5981    0.0000 C   0  0  0  0  0  0  0  0  0  0  0  0
    3.0000    2.5981    0.0000 C   0  0  0  0  0  0  0  0  0  0  0  0
    3.7500    3.8971    0.0000 C   0  0  0  0  0  0  0  0  0  0  0  0
    3.0000    5.1962    0.0000 N   0  0  0  0  0  0  0  0  0  0  0  0
    1.5000    5.1962    0.0000 C   0  0  0  0  0  0  0  0  0  0  0  0
    0.7500    3.8971    0.0000 C   0  0  0  0  0  0  0  0  0  0  0  0
   -0.7500    1.2990    0.0000 C   0  0  0  0  0  0  0  0  0  0  0  0
   -1.5000    0.0000    0.0000 C   0  0  0  0  0  0  0  0  0  0  0  0
   -0.7500   -1.2990    0.0000 C   0  0  0  0  0  0  0  0  0  0  0  0
   -1.2135   -2.7256    0.0000 C   0  0  0  0  0  0  0  0  0  0  0  0
   -2.6401   -3.1891    0.0000 N   0  0  0  0  0  0  0  0  0  0  0  0
  1  2  1  0
  2  3  2  0
  3  4  1  0
  4  5  2  0
  5  6  1  0
  6  7  2  0
  7  8  1  0
  8  9  1  0
  9 10  2  0
  9 11  1  0
 11 12  1  0
 12 13  1  0
 13 14  2  0
 14 15  1  0
 15 16  1  0
 16 17  2  0
 17 18  1  0
 18 19  2  0
 19 20  1  0
 20 21  2  0
 15 22  2  0
 22 23  1  0
 23 24  2  0
 24 25  1  0
 25 26  1  0
  7  2  1  0
 25 11  2  0
 24 13  1  0
 21 16  1  0
M  END
> <ChEMBL ID>
CHEMBL1372649

> <Standard Type>
Potency

> <Standard Relation>
'='

> <Standard Value>
5011.9

> <Standard Units>
nM

> <Document ChEMBL ID>
CHEMBL1201862

$$$$

     RDKit          2D

 24 26  0  0  0  0  0  0  0  0999 V2000
    4.5000    0.0000    0.0000 N   0  0  0  0  0  0  0  0  0  0  0  0
    3.0000    0.0000    0.0000 C   0  0  0  0  0  0  0  0  0  0  0  0
    1.5000    0.0000    0.0000 C   0  0  0  0  0  0  0  0  0  0  0  0
    0.7500   -1.2990    0.0000 C   0  0  0  0  0  0  0  0  0  0  0  0
   -0.7500   -1.2990    0.0000 C   0  0  0  0  0  0  0  0  0  0  0  0
   -1.5000    0.0000    0.0000 C   0  0  0  0  0  0  0  0  0  0  0  0
   -3.0000    0.0000    0.0000 C   0  0  0  0  0  0  0  0  0  0  0  0
   -3.8817   -1.2135    0.0000 C   0  0  0  0  0  0  0  0  0  0  0  0
   -5.3083   -0.7500    0.0000 C   0  0  0  0  0  0  0  0  0  0  0  0
   -5.3083    0.7500    0.0000 C   0  0  0  0  0  0  0  0  0  0  0  0
   -3.8817    1.2135    0.0000 O   0  0  0  0  0  0  0  0  0  0  0  0
   -0.7500    1.2990    0.0000 N   0  0  0  0  0  0  0  0  0  0  0  0
    0.7500    1.2990    0.0000 C   0  0  0  0  0  0  0  0  0  0  0  0
    1.5000    2.5981    0.0000 S   0  0  0  0  0  0  0  0  0  0  0  0
    0.7500    3.8971    0.0000 C   0  0  0  0  0  0  0  0  0  0  0  0
    1.5000    5.1962    0.0000 C   0  0  0  0  0  0  0  0  0  0  0  0
    3.0000    5.1962    0.0000 O   0  0  0  0  0  0  0  0  0  0  0  0
    0.7500    6.4952    0.0000 C   0  0  0  0  0  0  0  0  0  0  0  0
    1.5000    7.7942    0.0000 C   0  0  0  0  0  0  0  0  0  0  0  0
    0.7500    9.0933    0.0000 C   0  0  0  0  0  0  0  0  0  0  0  0
   -0.7500    9.0933    0.0000 C   0  0  0  0  0  0  0  0  0  0  0  0
   -1.5000   10.3923    0.0000 Cl  0  0  0  0  0  0  0  0  0  0  0  0
   -1.5000    7.7942    0.0000 C   0  0  0  0  0  0  0  0  0  0  0  0
   -0.7500    6.4952    0.0000 C   0  0  0  0  0  0  0  0  0  0  0  0
  1  2  3  0
  2  3  1  0
  3  4  2  0
  4  5  1  0
  5  6  2  0
  6  7  1  0
  7  8  2  0
  8  9  1  0
  9 10  2  0
 10 11  1  0
  6 12  1  0
 12 13  2  0
 13 14  1  0
 14 15  1  0
 15 16  1  0
 16 17  2  0
 16 18  1  0
 18 19  2  0
 19 20  1  0
 20 21  2  0
 21 22  1  0
 21 23  1  0
 23 24  2  0
 13  3  1  0
 24 18  1  0
 11  7  1  0
M  END
> <ChEMBL ID>
CHEMBL1372650

> <Standard Type>
Potency

> <Standard Relation>
'='

> <Standard Value>
5011.9

> <Standard Units>
nM

> <Document ChEMBL ID>
CHEMBL1201862

$$$$

     RDKit          2D

 32 35  0  0  0  0  0  0  0  0999 V2000
    3.0000    0.0000    0.0000 C   0  0  0  0  0  0  0  0  0  0  0  0
    1.5000    0.0000    0.0000 C   0  0  0  0  0  0  0  0  0  0  0  0
    0.7500   -1.2990    0.0000 C   0  0  0  0  0  0  0  0  0  0  0  0
   -0.7500   -1.2990    0.0000 C   0  0  0  0  0  0  0  0  0  0  0  0
   -1.5000   -2.5981    0.0000 C   0  0  0  0  0  0  0  0  0  0  0  0
   -1.5000    0.0000    0.0000 C   0  0  0  0  0  0  0  0  0  0  0  0
   -3.0000    0.0000    0.0000 O   0  0  0  0  0  0  0  0  0  0  0  0
   -3.7500    1.2990    0.0000 C   0  0  0  0  0  0  0  0  0  0  0  0
   -5.2500    1.2990    0.0000 C   0  0  0  0  0  0  0  0  0  0  0  0
   -6.0000    0.0000    0.0000 O   0  0  0  0  0  0  0  0  0  0  0  0
   -6.0000    2.5981    0.0000 N   0  0  0  0  0  0  0  0  0  0  0  0
   -7.5000    2.5981    0.0000 C   0  0  0  0  0  0  0  0  0  0  0  0
   -8.2500    3.8971    0.0000 C   0  0  0  0  0  0  0  0  0  0  0  0
   -9.7500    3.8971    0.0000 C   0  0  0  0  0  0  0  0  0  0  0  0
  -10.5000    2.5981    0.0000 C   0  0  0  0  0  0  0  0  0  0  0  0
  -12.0000    2.5981    0.0000 S   0  0  0  0  0  0  0  0  0  0  0  0
  -12.0000    4.0981    0.0000 O   0  0  0  0  0  0  0  0  0  0  0  0
  -12.0000    1.0981    0.0000 O   0  0  0  0  0  0  0  0  0  0  0  0
  -13.5000    2.5981    0.0000 N   0  0  0  0  0  0  0  0  0  0  0  0
  -14.2500    3.8971    0.0000 C   0  0  0  0  0  0  0  0  0  0  0  0
  -15.7500    3.8971    0.0000 C   0  0  0  0  0  0  0  0  0  0  0  0
  -16.5000    2.5981    0.0000 C   0  0  0  0  0  0  0  0  0  0  0  0
  -18.0000    2.5981    0.0000 C   0  0  0  0  0  0  0  0  0  0  0  0
  -15.7500    1.2990    0.0000 C   0  0  0  0  0  0  0  0  0  0  0  0
  -14.2500    1.2990    0.0000 C   0  0  0  0  0  0  0  0  0  0  0  0
   -9.7500    1.2990    0.0000 C   0  0  0  0  0  0  0  0  0  0  0  0
   -8.2500    1.2990    0.0000 C   0  0  0  0  0  0  0  0  0  0  0  0
   -3.0000    2.5981    0.0000 C   0  0  0  0  0  0  0  0  0  0  0  0
   -1.5000    2.5981    0.0000 C   0  0  0  0  0  0  0  0  0  0  0  0
   -0.7500    3.8971    0.0000 O   0  0  0  0  0  0  0  0  0  0  0  0
   -0.7500    1.2990    0.0000 C   0  0  0  0  0  0  0  0  0  0  0  0
    0.7500    1.2990    0.0000 C   0  0  0  0  0  0  0  0  0  0  0  0
  1  2  1  0
  2  3  2  0
  3  4  1  0
  4  5  1  0
  4  6  2  0
  6  7  1  0
  7  8  1  0
  8  9  1  0
  9 10  2  0
  9 11  1  0
 11 12  1  0
 12 13  2  0
 13 14  1  0
 14 15  2  0
 15 16  1  0
 16 17  2  0
 16 18  2  0
 16 19  1  0
 19 20  1  0
 20 21  1  0
 21 22  1  0
 22 23  1  0
 22 24  1  0
 24 25  1  0
 15 26  1  0
 26 27  2  0
  8 28  2  0
 28 29  1  0
 29 30  2  0
 29 31  1  0
 31 32  2  0
 32  2  1  0
 31  6  1  0
 27 12  1  0
 25 19  1  0
M  END
> <ChEMBL ID>
CHEMBL1373413

> <Standard Type>
Potency

> <Standard Relation>
'='

> <Standard Value>
5011.9

> <Standard Units>
nM

> <Document ChEMBL ID>
CHEMBL1201862

$$$$

     RDKit          2D

 31 34  0  0  0  0  0  0  0  0999 V2000
   -9.3263   11.7140    0.0000 C   0  0  0  0  0  0  0  0  0  0  0  0
   -7.8997   12.1775    0.0000 C   0  0  0  0  0  0  0  0  0  0  0  0
   -7.5878   13.6448    0.0000 C   0  0  0  0  0  0  0  0  0  0  0  0
   -6.1613   14.1083    0.0000 C   0  0  0  0  0  0  0  0  0  0  0  0
   -5.0465   13.1046    0.0000 C   0  0  0  0  0  0  0  0  0  0  0  0
   -5.3584   11.6374    0.0000 C   0  0  0  0  0  0  0  0  0  0  0  0
   -4.2437   10.6337    0.0000 C   0  0  0  0  0  0  0  0  0  0  0  0
   -2.8171   11.0972    0.0000 O   0  0  0  0  0  0  0  0  0  0  0  0
   -4.5556    9.1664    0.0000 N   0  0  0  0  0  0  0  0  0  0  0  0
   -3.4408    8.1628    0.0000 C   0  0  0  0  0  0  0  0  0  0  0  0
   -3.7527    6.6955    0.0000 C   0  0  0  0  0  0  0  0  0  0  0  0
   -5.1793    6.2320    0.0000 O   0  0  0  0  0  0  0  0  0  0  0  0
   -2.6380    5.6918    0.0000 O   0  0  0  0  0  0  0  0  0  0  0  0
   -2.9499    4.2246    0.0000 C   0  0  0  0  0  0  0  0  0  0  0  0
   -1.8351    3.2209    0.0000 C   0  0  0  0  0  0  0  0  0  0  0  0
   -0.4086    3.6844    0.0000 C   0  0  0  0  0  0  0  0  0  0  0  0
    0.7062    2.6807    0.0000 C   0  0  0  0  0  0  0  0  0  0  0  0
    2.1328    3.1443    0.0000 O   0  0  0  0  0  0  0  0  0  0  0  0
    0.3943    1.2135    0.0000 N   0  0  0  0  0  0  0  0  0  0  0  0
    1.2760    0.0000    0.0000 N   0  0  0  0  0  0  0  0  0  0  0  0
    0.3943   -1.2135    0.0000 C   0  0  0  0  0  0  0  0  0  0  0  0
    0.8578   -2.6401    0.0000 C   0  0  0  0  0  0  0  0  0  0  0  0
   -0.1459   -3.7548    0.0000 C   0  0  0  0  0  0  0  0  0  0  0  0
    0.3177   -5.1814    0.0000 C   0  0  0  0  0  0  0  0  0  0  0  0
    1.7849   -5.4933    0.0000 C   0  0  0  0  0  0  0  0  0  0  0  0
    2.7886   -4.3786    0.0000 C   0  0  0  0  0  0  0  0  0  0  0  0
    2.3250   -2.9520    0.0000 C   0  0  0  0  0  0  0  0  0  0  0  0
   -1.0323   -0.7500    0.0000 S   0  0  0  0  0  0  0  0  0  0  0  0
   -1.0323    0.7500    0.0000 C   0  0  0  0  0  0  0  0  0  0  0  0
   -2.1470    1.7537    0.0000 N   0  0  0  0  0  0  0  0  0  0  0  0
   -6.7850   11.1738    0.0000 C   0  0  0  0  0  0  0  0  0  0  0  0
  1  2  1  0
  2  3  2  0
  3  4  1  0
  4  5  2  0
  5  6  1  0
  6  7  1  0
  7  8  2  0
  7  9  1  0
  9 10  1  0
 10 11  1  0
 11 12  2  0
 11 13  1  0
 13 14  1  0
 14 15  1  0
 15 16  2  0
 16 17  1  0
 17 18  2  0
 17 19  1  0
 19 20  1  0
 20 21  2  0
 21 22  1  0
 22 23  1  0
 23 24  1  0
 24 25  1  0
 25 26  1  0
 26 27  1  0
 21 28  1  0
 28 29  1  0
 29 30  2  0
  6 31  2  0
 31  2  1  0
 30 15  1  0
 29 19  1  0
 27 22  1  0
M  END
> <ChEMBL ID>
CHEMBL1374033

> <Standard Type>
Potency

> <Standard Relation>
'='

> <Standard Value>
5011.9

> <Standard Units>
nM

> <Document ChEMBL ID>
CHEMBL1201862

$$$$

     RDKit          2D

 33 36  0  0  0  0  0  0  0  0999 V2000
    3.0000    0.0000    0.0000 C   0  0  0  0  0  0  0  0  0  0  0  0
    1.5000    0.0000    0.0000 C   0  0  0  0  0  0  0  0  0  0  0  0
    0.7500   -1.2990    0.0000 C   0  0  0  0  0  0  0  0  0  0  0  0
   -0.7500   -1.2990    0.0000 C   0  0  0  0  0  0  0  0  0  0  0  0
   -1.5000    0.0000    0.0000 C   0  0  0  0  0  0  0  0  0  0  0  0
   -0.7500    1.2990    0.0000 C   0  0  0  0  0  0  0  0  0  0  0  0
   -1.5000    2.5981    0.0000 N   0  0  0  0  0  0  0  0  0  0  0  0
   -0.7500    3.8971    0.0000 C   0  0  0  0  0  0  0  0  0  0  0  0
   -1.5000    5.1962    0.0000 C   0  0  0  0  0  0  0  0  0  0  0  0
   -3.0000    5.1962    0.0000 N   0  0  0  0  0  0  0  0  0  0  0  0
   -3.7500    6.4952    0.0000 C   0  0  0  0  0  0  0  0  0  0  0  0
   -3.0000    7.7942    0.0000 C   0  0  0  0  0  0  0  0  0  0  0  0
   -3.7500    9.0933    0.0000 N   0  0  0  0  0  0  0  0  0  0  0  0
   -3.0000   10.3923    0.0000 C   0  0  0  0  0  0  0  0  0  0  0  0
   -1.5000   10.3923    0.0000 O   0  0  0  0  0  0  0  0  0  0  0  0
   -3.7500   11.6913    0.0000 C   0  0  0  0  0  0  0  0  0  0  0  0
   -3.0000   12.9904    0.0000 N   0  0  0  0  0  0  0  0  0  0  0  0
   -1.5082   13.1472    0.0000 C   0  0  0  0  0  0  0  0  0  0  0  0
   -1.1963   14.6144    0.0000 C   0  0  0  0  0  0  0  0  0  0  0  0
   -2.4954   15.3644    0.0000 C   0  0  0  0  0  0  0  0  0  0  0  0
   -3.6101   14.3607    0.0000 C   0  0  0  0  0  0  0  0  0  0  0  0
   -5.0773   14.6726    0.0000 C   0  0  0  0  0  0  0  0  0  0  0  0
   -6.0810   13.5578    0.0000 O   0  0  0  0  0  0  0  0  0  0  0  0
   -5.5409   16.0992    0.0000 C   0  0  0  0  0  0  0  0  0  0  0  0
   -7.0081   16.4110    0.0000 C   0  0  0  0  0  0  0  0  0  0  0  0
   -7.4716   17.8376    0.0000 C   0  0  0  0  0  0  0  0  0  0  0  0
   -6.4679   18.9523    0.0000 C   0  0  0  0  0  0  0  0  0  0  0  0
   -5.0007   18.6405    0.0000 C   0  0  0  0  0  0  0  0  0  0  0  0
   -4.5372   17.2139    0.0000 C   0  0  0  0  0  0  0  0  0  0  0  0
   -3.7500    3.8971    0.0000 C   0  0  0  0  0  0  0  0  0  0  0  0
   -3.0000    2.5981    0.0000 C   0  0  0  0  0  0  0  0  0  0  0  0
    0.7500    1.2990    0.0000 C   0  0  0  0  0  0  0  0  0  0  0  0
    1.5000    2.5981    0.0000 C   0  0  0  0  0  0  0  0  0  0  0  0
  1  2  1  0
  2  3  2  0
  3  4  1  0
  4  5  2  0
  5  6  1  0
  6  7  1  0
  7  8  1  0
  8  9  1  0
  9 10  1  0
 10 11  1  0
 11 12  1  0
 12 13  1  0
 13 14  1  0
 14 15  2  0
 14 16  1  0
 16 17  1  0
 17 18  1  0
 18 19  2  0
 19 20  1  0
 20 21  2  0
 21 22  1  0
 22 23  2  0
 22 24  1  0
 24 25  2  0
 25 26  1  0
 26 27  2  0
 27 28  1  0
 28 29  2  0
 10 30  1  0
 30 31  1  0
  6 32  2  0
 32 33  1  0
 32  2  1  0
 31  7  1  0
 21 17  1  0
 29 24  1  0
M  END
> <ChEMBL ID>
CHEMBL1374693

> <Standard Type>
Potency

> <Standard Relation>
'='

> <Standard Value>
5011.9

> <Standard Units>
nM

> <Document ChEMBL ID>
CHEMBL1201862

$$$$

     RDKit          2D

 22 23  0  0  0  0  0  0  0  0999 V2000
    0.0000    2.2990    0.0000 Br  0  0  0  0  0  0  0  0  0  0  0  0
    4.6740   -4.8322    0.0000 N   0  0  0  0  0  0  0  0  0  0  0  0
    3.3037   -4.2221    0.0000 C   0  0  0  0  0  0  0  0  0  0  0  0
    2.9918   -2.7549    0.0000 N   0  0  0  0  0  0  0  0  0  0  0  0
    1.5000   -2.5981    0.0000 C   0  0  0  0  0  0  0  0  0  0  0  0
    0.7500   -1.2990    0.0000 C   0  0  0  0  0  0  0  0  0  0  0  0
    1.5000    0.0000    0.0000 C   0  0  0  0  0  0  0  0  0  0  0  0
    0.7500    1.2990    0.0000 C   0  0  0  0  0  0  0  0  0  0  0  0
   -0.7500    1.2990    0.0000 C   0  0  0  0  0  0  0  0  0  0  0  0
   -1.5000    0.0000    0.0000 C   0  0  0  0  0  0  0  0  0  0  0  0
   -0.7500   -1.2990    0.0000 C   0  0  0  0  0  0  0  0  0  0  0  0
    0.8899   -3.9684    0.0000 C   0  0  0  0  0  0  0  0  0  0  0  0
   -0.5773   -4.2803    0.0000 N   0  0  0  0  0  0  0  0  0  0  0  0
   -1.0409   -5.7068    0.0000 N   0  0  0  0  0  0  0  0  0  0  0  0
   -2.5081   -6.0187    0.0000 C   0  0  0  0  0  0  0  0  0  0  0  0
   -3.5118   -4.9040    0.0000 C   0  0  0  0  0  0  0  0  0  0  0  0
   -4.9790   -5.2159    0.0000 C   0  0  0  0  0  0  0  0  0  0  0  0
   -5.4425   -6.6424    0.0000 C   0  0  0  0  0  0  0  0  0  0  0  0
   -4.4388   -7.7572    0.0000 C   0  0  0  0  0  0  0  0  0  0  0  0
   -2.9716   -7.4453    0.0000 C   0  0  0  0  0  0  0  0  0  0  0  0
   -1.9679   -8.5600    0.0000 Cl  0  0  0  0  0  0  0  0  0  0  0  0
    2.0046   -4.9721    0.0000 S   0  0  0  0  0  0  0  0  0  0  0  0
  2  3  1  0
  3  4  2  0
  4  5  1  0
  5  6  1  0
  6  7  2  0
  7  8  1  0
  8  9  2  0
  9 10  1  0
 10 11  2  0
  5 12  2  0
 12 13  1  0
 13 14  2  3
 14 15  1  0
 15 16  2  0
 16 17  1  0
 17 18  2  0
 18 19  1  0
 19 20  2  0
 20 21  1  0
 12 22  1  0
 22  3  1  0
 11  6  1  0
 20 15  1  0
M  END
> <ChEMBL ID>
CHEMBL1374970

> <Standard Type>
Potency

> <Standard Relation>
'='

> <Standard Value>
5011.9

> <Standard Units>
nM

> <Document ChEMBL ID>
CHEMBL1201862

$$$$

     RDKit          2D

 19 21  0  0  0  0  0  0  0  0999 V2000
   -0.7500   -9.0933    0.0000 C   0  0  0  0  0  0  0  0  0  0  0  0
   -1.5000   -7.7942    0.0000 C   0  0  0  0  0  0  0  0  0  0  0  0
   -3.0000   -7.7942    0.0000 C   0  0  0  0  0  0  0  0  0  0  0  0
   -3.7500   -6.4952    0.0000 C   0  0  0  0  0  0  0  0  0  0  0  0
   -3.0000   -5.1962    0.0000 C   0  0  0  0  0  0  0  0  0  0  0  0
   -1.5000   -5.1962    0.0000 C   0  0  0  0  0  0  0  0  0  0  0  0
   -0.7500   -3.8971    0.0000 C   0  0  0  0  0  0  0  0  0  0  0  0
    0.7500   -3.8971    0.0000 C   0  0  0  0  0  0  0  0  0  0  0  0
    1.5000   -2.5981    0.0000 C   0  0  0  0  0  0  0  0  0  0  0  0
    3.0000   -2.5981    0.0000 O   0  0  0  0  0  0  0  0  0  0  0  0
    0.7500   -1.2990    0.0000 C   0  0  0  0  0  0  0  0  0  0  0  0
    1.5000    0.0000    0.0000 C   0  0  0  0  0  0  0  0  0  0  0  0
    0.7500    1.2990    0.0000 C   0  0  0  0  0  0  0  0  0  0  0  0
    1.5000    2.5981    0.0000 C   0  0  0  0  0  0  0  0  0  0  0  0
   -0.7500    1.2990    0.0000 C   0  0  0  0  0  0  0  0  0  0  0  0
   -1.5000    0.0000    0.0000 C   0  0  0  0  0  0  0  0  0  0  0  0
   -0.7500   -1.2990    0.0000 C   0  0  0  0  0  0  0  0  0  0  0  0
   -1.5000   -2.5981    0.0000 O   0  0  0  0  0  0  0  0  0  0  0  0
   -0.7500   -6.4952    0.0000 C   0  0  0  0  0  0  0  0  0  0  0  0
  1  2  1  0
  2  3  2  0
  3  4  1  0
  4  5  2  0
  5  6  1  0
  6  7  1  0
  7  8  2  0
  8  9  1  0
  9 10  2  0
  9 11  1  0
 11 12  2  0
 12 13  1  0
 13 14  1  0
 13 15  2  0
 15 16  1  0
 16 17  2  0
 17 18  1  0
  6 19  2  0
 19  2  1  0
 18  7  1  0
 17 11  1  0
M  END
> <ChEMBL ID>
CHEMBL137498

> <Standard Type>
Potency

> <Standard Relation>
'='

> <Standard Value>
5011.9

> <Standard Units>
nM

> <Document ChEMBL ID>
CHEMBL1201862

$$$$

     RDKit          2D

 24 26  0  0  0  0  0  0  0  0999 V2000
   -0.7500   -3.8971    0.0000 O   0  0  0  0  0  0  0  0  0  0  0  0
    0.7500   -3.8971    0.0000 C   0  0  0  0  0  0  0  0  0  0  0  0
    1.5000   -5.1962    0.0000 C   0  0  0  0  0  0  0  0  0  0  0  0
    0.7500   -6.4952    0.0000 C   0  0  0  0  0  0  0  0  0  0  0  0
    1.5000   -7.7942    0.0000 N   0  0  0  0  0  0  0  0  0  0  0  0
    2.9918   -7.9510    0.0000 C   0  0  0  0  0  0  0  0  0  0  0  0
    3.9955   -6.8363    0.0000 O   0  0  0  0  0  0  0  0  0  0  0  0
    3.3037   -9.4182    0.0000 C   0  0  0  0  0  0  0  0  0  0  0  0
    4.6740  -10.0283    0.0000 C   0  0  0  0  0  0  0  0  0  0  0  0
    4.8308  -11.5201    0.0000 C   0  0  0  0  0  0  0  0  0  0  0  0
    6.1298  -12.2701    0.0000 C   0  0  0  0  0  0  0  0  0  0  0  0
    5.8179  -13.7374    0.0000 C   0  0  0  0  0  0  0  0  0  0  0  0
    4.3261  -13.8941    0.0000 C   0  0  0  0  0  0  0  0  0  0  0  0
    3.7160  -12.5238    0.0000 S   0  0  0  0  0  0  0  0  0  0  0  0
    2.0046  -10.1682    0.0000 S   0  0  0  0  0  0  0  0  0  0  0  0
    0.8899   -9.1645    0.0000 C   0  0  0  0  0  0  0  0  0  0  0  0
   -0.5773   -9.4764    0.0000 S   0  0  0  0  0  0  0  0  0  0  0  0
    1.5000   -2.5981    0.0000 N   0  0  0  0  0  0  0  0  0  0  0  0
    0.7500   -1.2990    0.0000 C   0  0  0  0  0  0  0  0  0  0  0  0
    1.5000    0.0000    0.0000 C   0  0  0  0  0  0  0  0  0  0  0  0
    0.7500    1.2990    0.0000 C   0  0  0  0  0  0  0  0  0  0  0  0
   -0.7500    1.2990    0.0000 C   0  0  0  0  0  0  0  0  0  0  0  0
   -1.5000    0.0000    0.0000 C   0  0  0  0  0  0  0  0  0  0  0  0
   -0.7500   -1.2990    0.0000 N   0  0  0  0  0  0  0  0  0  0  0  0
  1  2  2  0
  2  3  1  0
  3  4  1  0
  4  5  1  0
  5  6  1  0
  6  7  2  0
  6  8  1  0
  8  9  2  0
  9 10  1  0
 10 11  2  0
 11 12  1  0
 12 13  2  0
 13 14  1  0
  8 15  1  0
 15 16  1  0
 16 17  2  0
  2 18  1  0
 18 19  1  0
 19 20  2  0
 20 21  1  0
 21 22  2  0
 22 23  1  0
 23 24  2  0
 16  5  1  0
 24 19  1  0
 14 10  1  0
M  END
> <ChEMBL ID>
CHEMBL1375814

> <Standard Type>
Potency

> <Standard Relation>
'='

> <Standard Value>
5011.9

> <Standard Units>
nM

> <Document ChEMBL ID>
CHEMBL1201862

$$$$

     RDKit          2D

 20 22  0  0  0  0  0  0  0  0999 V2000
   -3.7527    6.6955    0.0000 C   0  0  0  0  0  0  0  0  0  0  0  0
   -2.6380    5.6918    0.0000 C   0  0  0  0  0  0  0  0  0  0  0  0
   -2.9499    4.2246    0.0000 C   0  0  0  0  0  0  0  0  0  0  0  0
   -1.8351    3.2209    0.0000 N   0  0  0  0  0  0  0  0  0  0  0  0
   -0.4086    3.6844    0.0000 C   0  0  0  0  0  0  0  0  0  0  0  0
   -0.0967    5.1517    0.0000 S   0  0  0  0  0  0  0  0  0  0  0  0
    0.7062    2.6807    0.0000 N   0  0  0  0  0  0  0  0  0  0  0  0
    0.3943    1.2135    0.0000 C   0  0  0  0  0  0  0  0  0  0  0  0
    1.2760    0.0000    0.0000 S   0  0  0  0  0  0  0  0  0  0  0  0
    0.3943   -1.2135    0.0000 C   0  0  0  0  0  0  0  0  0  0  0  0
   -1.0323   -0.7500    0.0000 C   0  0  0  0  0  0  0  0  0  0  0  0
   -2.2458   -1.6317    0.0000 C   0  0  0  0  0  0  0  0  0  0  0  0
   -2.2458   -3.1317    0.0000 C   0  0  0  0  0  0  0  0  0  0  0  0
   -3.6724   -3.5952    0.0000 C   0  0  0  0  0  0  0  0  0  0  0  0
   -4.5541   -2.3817    0.0000 C   0  0  0  0  0  0  0  0  0  0  0  0
   -6.0541   -2.3817    0.0000 C   0  0  0  0  0  0  0  0  0  0  0  0
   -3.6724   -1.1682    0.0000 O   0  0  0  0  0  0  0  0  0  0  0  0
   -1.0323    0.7500    0.0000 C   0  0  0  0  0  0  0  0  0  0  0  0
   -2.1470    1.7537    0.0000 C   0  0  0  0  0  0  0  0  0  0  0  0
   -3.5736    1.2902    0.0000 O   0  0  0  0  0  0  0  0  0  0  0  0
  1  2  2  0
  2  3  1  0
  3  4  1  0
  4  5  1  0
  5  6  2  0
  5  7  1  0
  7  8  1  0
  8  9  1  0
  9 10  1  0
 10 11  2  0
 11 12  1  0
 12 13  2  0
 13 14  1  0
 14 15  2  0
 15 16  1  0
 15 17  1  0
 11 18  1  0
 18 19  1  0
 19 20  2  0
 19  4  1  0
 18  8  2  0
 17 12  1  0
M  END
> <ChEMBL ID>
CHEMBL1376201

> <Standard Type>
Potency

> <Standard Relation>
'='

> <Standard Value>
5011.9

> <Standard Units>
nM

> <Document ChEMBL ID>
CHEMBL1201862

$$$$

     RDKit          2D

 28 31  0  0  0  0  0  0  0  0999 V2000
    3.0000    0.0000    0.0000 C   0  0  0  0  0  0  0  0  0  0  0  0
    1.5000    0.0000    0.0000 C   0  0  0  0  0  0  0  0  0  0  0  0
    0.7500   -1.2990    0.0000 C   0  0  0  0  0  0  0  0  0  0  0  0
   -0.7500   -1.2990    0.0000 C   0  0  0  0  0  0  0  0  0  0  0  0
   -1.5000    0.0000    0.0000 C   0  0  0  0  0  0  0  0  0  0  0  0
   -0.7500    1.2990    0.0000 C   0  0  0  0  0  0  0  0  0  0  0  0
    0.7500    1.2990    0.0000 C   0  0  0  0  0  0  0  0  0  0  0  0
    1.5000    2.5981    0.0000 O   0  0  0  0  0  0  0  0  0  0  0  0
    0.7500    3.8971    0.0000 C   0  0  0  0  0  0  0  0  0  0  0  0
    1.5000    5.1962    0.0000 C   0  0  0  0  0  0  0  0  0  0  0  0
    0.8899    6.5665    0.0000 N   0  0  0  0  0  0  0  0  0  0  0  0
    2.0046    7.5702    0.0000 C   0  0  0  0  0  0  0  0  0  0  0  0
    1.8478    9.0619    0.0000 C   0  0  0  0  0  0  0  0  0  0  0  0
    3.0613    9.9436    0.0000 C   0  0  0  0  0  0  0  0  0  0  0  0
    2.9046   11.4354    0.0000 C   0  0  0  0  0  0  0  0  0  0  0  0
    1.5342   12.0455    0.0000 C   0  0  0  0  0  0  0  0  0  0  0  0
    1.3774   13.5373    0.0000 N   0  0  0  0  0  0  0  0  0  0  0  0
    2.5910   14.4190    0.0000 C   0  0  0  0  0  0  0  0  0  0  0  0
    3.9613   13.8089    0.0000 O   0  0  0  0  0  0  0  0  0  0  0  0
    2.4342   15.9108    0.0000 C   0  0  0  0  0  0  0  0  0  0  0  0
    1.1351   16.6608    0.0000 C   0  0  0  0  0  0  0  0  0  0  0  0
    1.4470   18.1280    0.0000 C   0  0  0  0  0  0  0  0  0  0  0  0
    2.9388   18.2848    0.0000 C   0  0  0  0  0  0  0  0  0  0  0  0
    3.5489   16.9145    0.0000 O   0  0  0  0  0  0  0  0  0  0  0  0
    0.3207   11.1638    0.0000 C   0  0  0  0  0  0  0  0  0  0  0  0
    0.4775    9.6721    0.0000 C   0  0  0  0  0  0  0  0  0  0  0  0
    3.3037    6.8202    0.0000 N   0  0  0  0  0  0  0  0  0  0  0  0
    2.9918    5.3529    0.0000 O   0  0  0  0  0  0  0  0  0  0  0  0
  1  2  1  0
  2  3  2  0
  3  4  1  0
  4  5  2  0
  5  6  1  0
  6  7  2  0
  7  8  1  0
  8  9  1  0
  9 10  1  0
 10 11  2  0
 11 12  1  0
 12 13  1  0
 13 14  2  0
 14 15  1  0
 15 16  2  0
 16 17  1  0
 17 18  1  0
 18 19  2  0
 18 20  1  0
 20 21  2  0
 21 22  1  0
 22 23  2  0
 23 24  1  0
 16 25  1  0
 25 26  2  0
 12 27  2  0
 27 28  1  0
  7  2  1  0
 28 10  1  0
 26 13  1  0
 24 20  1  0
M  END
> <ChEMBL ID>
CHEMBL1376804

> <Standard Type>
Potency

> <Standard Relation>
'='

> <Standard Value>
5011.9

> <Standard Units>
nM

> <Document ChEMBL ID>
CHEMBL1201862

$$$$

     RDKit          2D

 34 37  0  0  0  0  0  0  0  0999 V2000
    6.2961   -1.6453    0.0000 C   0  0  0  0  0  0  0  0  0  0  0  0
    5.1814   -2.6490    0.0000 C   0  0  0  0  0  0  0  0  0  0  0  0
    3.7548   -2.1855    0.0000 O   0  0  0  0  0  0  0  0  0  0  0  0
    2.6401   -3.1891    0.0000 C   0  0  0  0  0  0  0  0  0  0  0  0
    2.9520   -4.6564    0.0000 O   0  0  0  0  0  0  0  0  0  0  0  0
    1.2135   -2.7256    0.0000 C   0  0  0  0  0  0  0  0  0  0  0  0
   -0.0000   -3.6073    0.0000 C   0  0  0  0  0  0  0  0  0  0  0  0
   -0.0000   -5.1073    0.0000 N   0  0  0  0  0  0  0  0  0  0  0  0
   -1.2990   -5.8573    0.0000 C   0  0  0  0  0  0  0  0  0  0  0  0
   -2.5981   -5.1073    0.0000 O   0  0  0  0  0  0  0  0  0  0  0  0
   -1.2990   -7.3573    0.0000 C   0  0  0  0  0  0  0  0  0  0  0  0
   -2.5981   -8.1073    0.0000 C   0  0  0  0  0  0  0  0  0  0  0  0
   -2.5981   -9.6073    0.0000 C   0  0  0  0  0  0  0  0  0  0  0  0
   -1.2990  -10.3573    0.0000 C   0  0  0  0  0  0  0  0  0  0  0  0
   -1.2990  -11.8573    0.0000 S   0  0  0  0  0  0  0  0  0  0  0  0
   -2.7990  -11.8573    0.0000 O   0  0  0  0  0  0  0  0  0  0  0  0
    0.2010  -11.8573    0.0000 O   0  0  0  0  0  0  0  0  0  0  0  0
   -1.2990  -13.3573    0.0000 N   0  0  0  0  0  0  0  0  0  0  0  0
   -2.5981  -14.1073    0.0000 C   0  0  0  0  0  0  0  0  0  0  0  0
   -2.5981  -15.6073    0.0000 C   0  0  0  0  0  0  0  0  0  0  0  0
   -1.2990  -16.3573    0.0000 C   0  0  0  0  0  0  0  0  0  0  0  0
   -1.2990  -17.8573    0.0000 C   0  0  0  0  0  0  0  0  0  0  0  0
    0.0000  -15.6073    0.0000 C   0  0  0  0  0  0  0  0  0  0  0  0
    0.0000  -14.1073    0.0000 C   0  0  0  0  0  0  0  0  0  0  0  0
    0.0000   -9.6073    0.0000 C   0  0  0  0  0  0  0  0  0  0  0  0
    0.0000   -8.1073    0.0000 C   0  0  0  0  0  0  0  0  0  0  0  0
   -1.2135   -2.7256    0.0000 S   0  0  0  0  0  0  0  0  0  0  0  0
   -0.7500   -1.2990    0.0000 C   0  0  0  0  0  0  0  0  0  0  0  0
    0.7500   -1.2990    0.0000 C   0  0  0  0  0  0  0  0  0  0  0  0
    1.5000    0.0000    0.0000 C   0  0  0  0  0  0  0  0  0  0  0  0
    0.7500    1.2990    0.0000 C   0  0  0  0  0  0  0  0  0  0  0  0
   -0.7500    1.2990    0.0000 N   0  0  0  0  0  0  0  0  0  0  0  0
   -1.5000    2.5981    0.0000 C   0  0  0  0  0  0  0  0  0  0  0  0
   -1.5000    0.0000    0.0000 C   0  0  0  0  0  0  0  0  0  0  0  0
  1  2  1  0
  2  3  1  0
  3  4  1  0
  4  5  2  0
  4  6  1  0
  6  7  2  0
  7  8  1  0
  8  9  1  0
  9 10  2  0
  9 11  1  0
 11 12  2  0
 12 13  1  0
 13 14  2  0
 14 15  1  0
 15 16  2  0
 15 17  2  0
 15 18  1  0
 18 19  1  0
 19 20  1  0
 20 21  1  0
 21 22  1  0
 21 23  1  0
 23 24  1  0
 14 25  1  0
 25 26  2  0
  7 27  1  0
 27 28  1  0
 28 29  2  0
 29 30  1  0
 30 31  1  0
 31 32  1  0
 32 33  1  0
 32 34  1  0
 29  6  1  0
 26 11  1  0
 34 28  1  0
 24 18  1  0
M  END
> <ChEMBL ID>
CHEMBL1377235

> <Standard Type>
Potency

> <Standard Relation>
'='

> <Standard Value>
5011.9

> <Standard Units>
nM

> <Document ChEMBL ID>
CHEMBL1201862

$$$$

     RDKit          2D

 31 35  0  0  0  0  0  0  0  0999 V2000
   -0.1459    3.7548    0.0000 O   0  0  0  0  0  0  0  0  0  0  0  0
    0.8578    2.6401    0.0000 C   0  0  0  0  0  0  0  0  0  0  0  0
    2.3250    2.9520    0.0000 N   0  0  0  0  0  0  0  0  0  0  0  0
    2.7886    4.3786    0.0000 C   0  0  0  0  0  0  0  0  0  0  0  0
    4.2558    4.6904    0.0000 C   0  0  0  0  0  0  0  0  0  0  0  0
    4.7193    6.1170    0.0000 C   0  0  0  0  0  0  0  0  0  0  0  0
    3.7156    7.2317    0.0000 C   0  0  0  0  0  0  0  0  0  0  0  0
    4.1791    8.6583    0.0000 Cl  0  0  0  0  0  0  0  0  0  0  0  0
    2.2484    6.9199    0.0000 C   0  0  0  0  0  0  0  0  0  0  0  0
    1.7849    5.4933    0.0000 C   0  0  0  0  0  0  0  0  0  0  0  0
    0.3943    1.2135    0.0000 C   0  0  0  0  0  0  0  0  0  0  0  0
    1.2760    0.0000    0.0000 C   0  0  0  0  0  0  0  0  0  0  0  0
    0.3943   -1.2135    0.0000 N   0  0  0  0  0  0  0  0  0  0  0  0
   -1.0323   -0.7500    0.0000 N   0  0  0  0  0  0  0  0  0  0  0  0
   -1.0323    0.7500    0.0000 C   0  0  0  0  0  0  0  0  0  0  0  0
   -2.3313    1.5000    0.0000 N   0  0  0  0  0  0  0  0  0  0  0  0
   -3.6304    0.7500    0.0000 C   0  0  0  0  0  0  0  0  0  0  0  0
   -4.9294    1.5000    0.0000 C   0  0  0  0  0  0  0  0  0  0  0  0
   -4.9294    3.0000    0.0000 C   0  0  0  0  0  0  0  0  0  0  0  0
   -6.2284    3.7500    0.0000 C   0  0  0  0  0  0  0  0  0  0  0  0
   -7.5275    3.0000    0.0000 C   0  0  0  0  0  0  0  0  0  0  0  0
   -7.5275    1.5000    0.0000 C   0  0  0  0  0  0  0  0  0  0  0  0
   -6.2284    0.7500    0.0000 C   0  0  0  0  0  0  0  0  0  0  0  0
   -3.6304   -0.7500    0.0000 C   0  0  0  0  0  0  0  0  0  0  0  0
   -2.3313   -1.5000    0.0000 C   0  0  0  0  0  0  0  0  0  0  0  0
   -2.3313   -3.0000    0.0000 C   0  0  0  0  0  0  0  0  0  0  0  0
   -3.6304   -3.7500    0.0000 C   0  0  0  0  0  0  0  0  0  0  0  0
   -3.6304   -5.2500    0.0000 C   0  0  0  0  0  0  0  0  0  0  0  0
   -2.3313   -6.0000    0.0000 C   0  0  0  0  0  0  0  0  0  0  0  0
   -1.0323   -5.2500    0.0000 C   0  0  0  0  0  0  0  0  0  0  0  0
   -1.0323   -3.7500    0.0000 C   0  0  0  0  0  0  0  0  0  0  0  0
  1  2  2  0
  2  3  1  0
  3  4  1  0
  4  5  2  0
  5  6  1  0
  6  7  2  0
  7  8  1  0
  7  9  1  0
  9 10  2  0
  2 11  1  0
 11 12  1  0
 12 13  2  0
 13 14  1  0
 14 15  1  0
 15 16  1  0
 16 17  1  0
 17 18  1  0
 18 19  2  0
 19 20  1  0
 20 21  2  0
 21 22  1  0
 22 23  2  0
 17 24  2  0
 24 25  1  0
 25 26  1  0
 26 27  2  0
 27 28  1  0
 28 29  2  0
 29 30  1  0
 30 31  2  0
 10  4  1  0
 15 11  2  0
 23 18  1  0
 31 26  1  0
 25 14  1  0
M  END
> <ChEMBL ID>
CHEMBL1377517

> <Standard Type>
Potency

> <Standard Relation>
'='

> <Standard Value>
5011.9
[truncated: 97,560,838 more chars]
