# Supplementary material for: Chemoinformatics Analyses of Tau Ligands Reveal Key Molecular Requirements for the Identification of Potential Drug Candidates against Tauopathies
Source: Molecules. 2021 Aug 20;26(16):5039. doi: 10.3390/molecules26165039 (PMC8400687; doi:10.3390/molecules26165039)
Supplement: Supplementary file 1 [file molecules-26-05039-s001.zip › fragments/1_frag/1_fragment_Tau_actives.txt]

SMILES	n_actives	perc_actives
c1ccccc1	640	70.7
C=O	327	36.1
CO	275	30.4
CC	220	24.3
CC=O	214	23.6
CN	191	21.1
Cc1ccccc1	155	17.1
CCO	109	12.0
COc1ccccc1	91	10.1
c1ccc(cc1)Cl	91	10.1
c1ccc(cc1)N	91	10.1
CCC	63	7.0
c1ccncc1	63	7.0
c1ccc(cc1)C=O	59	6.5
c1ccc(cc1)O	56	6.2
c1ccc(cc1)F	56	6.2
C1CNCCN1	53	5.9
c1ccoc1	50	5.5
CCOc1ccccc1	49	5.4
CC(=O)Nc1ccccc1	48	5.3
C(CO)N	47	5.2
c1ccc2c(c1)ncs2	46	5.1
[NH+](=O)[O-]	45	5.0
c1ccsc1	44	4.9
CNC	43	4.8
C1CCNCC1	39	4.3
c1ccc(cc1)[N+](=O)[O-]	39	4.3
c1ccc2c(c1)nco2	37	4.1
CCN	37	4.1
c1ccc(cc1)NC=O	35	3.9
CCC=O	35	3.9
CCNC	34	3.8
c1cnoc1	34	3.8
c1ccc(cc1)C(=O)Nc2ccccc2	33	3.6
Cc1ccc(cc1)OC	33	3.6
CCc1ccccc1	32	3.5
CCOC=O	32	3.5
CNN=C	31	3.4
COC=O	31	3.4
CCCC	30	3.3
COc1ccc(cc1)C=O	29	3.2
CS	29	3.2
c1ccc(cc1)C(=O)N	28	3.1
CC(=O)N	28	3.1
C(CS)N	27	3.0
c1c[nH]nc1	26	2.9
Cc1cccc(c1)O	26	2.9
c1ccc(cc1)OCC=O	26	2.9
Cc1ccc(cc1)O	26	2.9
Cc1cccc(c1)OC	26	2.9
CCCN	25	2.8
c1cc(oc1)C=O	24	2.7
c1ccc2c(c1)OCO2	24	2.7
COC	23	2.5
Cc1ccc(cc1)N	23	2.5
COc1ccc(cc1)N	23	2.5
COc1ccccc1OC	23	2.5
c1ccc(cc1)C=N	23	2.5
c1ccc(cc1)N2CCNCC2	22	2.4
CCCC=O	22	2.4
Cc1cccc(c1)C	22	2.4
c1ccc(cc1)CN	21	2.3
COc1ccccc1O	21	2.3
[H]/N=C/c1ccccc1	21	2.3
C1CCCCC1	21	2.3
c1cc(cc(c1)N)C=O	20	2.2
Cc1ccc(cc1)C	20	2.2
C#N	20	2.2
C=C	20	2.2
c1ccc(cc1)S(=O)=O	20	2.2
CC(=O)c1ccccc1	19	2.1
COc1ccc(cc1)C(=O)N	19	2.1
CC(=O)NC	19	2.1
c1ccc(cc1)Br	19	2.1
c1ccc2c(c1)cccn2	19	2.1
Cc1cccc(c1)N	19	2.1
c1ccc(cc1)c2nc3ccccc3o2	19	2.1
c1ccc(cc1)OCC(=O)N	18	2.0
c1ccc(cc1)C(=O)[O-]	18	2.0
COC(=O)c1ccccc1	18	2.0
Cc1ccc(cc1)C=O	18	2.0
c1ccc(cc1)C(=O)O	18	2.0
c1ccc2c(c1)[nH]cn2	18	2.0
CCc1ccc(cc1)OC	18	2.0
COc1cccc(c1)OC	18	2.0
c1cc(ccc1N)O	18	2.0
c1ncon1	18	2.0
CC(C)C	18	2.0
CNC=O	17	1.9
c1cc2c(cc1N)nco2	17	1.9
CCOc1ccc(cc1)C=O	17	1.9
c1ccc2c(c1)CCN2	17	1.9
COc1cccc(c1)C=O	17	1.9
c1cc(ccc1C=O)N	17	1.9
c1nncs1	17	1.9
c1cc(ccc1NC=O)O	16	1.8
Cc1ccccc1O	16	1.8
CCC(=O)N	16	1.8
Cc1ccccc1N	16	1.8
c1ccc2c(c1)OCCO2	16	1.8
C(=O)O	16	1.8
c1cncnc1	16	1.8
CCOC	16	1.8
c1ccc(cc1)CO	16	1.8
COc1ccc(cc1)NC=O	16	1.8
c1cscn1	16	1.8
Cc1ccc(cc1)NC=O	16	1.8
Cc1ccco1	16	1.8
c1ccc(cc1)CCN	15	1.7
CNc1ccccc1	15	1.7
COc1cccc(c1)O	15	1.7
COc1ccccc1N	15	1.7
C1CNCCC1C=O	15	1.7
CCS	15	1.7
c1cc(cc(c1)O)N	15	1.7
Cc1ccccc1OC	15	1.7
CCCO	15	1.7
c1[nH]cnn1	15	1.7
CC=C	15	1.7
c1ccc(cc1)CNC=O	14	1.5
CCNC=O	14	1.5
c1cc(ccc1C=N)O	14	1.5
c1ccc2c(c1)C=CCO2	14	1.5
c1ccc(cc1)CCNC=O	14	1.5
c1ccc(c(c1)O)O	14	1.5
[H]/N=C/c1ccc(cc1)O	14	1.5
c1ccc(cc1)N2CCN(CC2)C=O	14	1.5
Cc1ccccc1Cl	14	1.5
C1CC=COC1	14	1.5
c1cc[nH]c1	14	1.5
CC(=O)N1CCN(CC1)c2ccccc2	14	1.5
C=Cc1ccccc1	14	1.5
c1ccc2ccccc2c1	13	1.4
c1ccc2c(c1)cc[nH]2	13	1.4
c1cc(ccc1C=O)O	13	1.4
Cc1cccc(c1)NC=O	13	1.4
CCC(=O)Nc1ccccc1	13	1.4
c1cc(ccc1C(=O)N)O	13	1.4
CCOc1ccc(cc1)C(=O)N	13	1.4
Cc1ccccc1C	13	1.4
c1ccc(cc1)S(=O)(=O)N	13	1.4
NS(=O)=O	13	1.4
COc1ccc(cc1)C=N	13	1.4
C[N]c1ccccc1	13	1.4
CCCCN	13	1.4
C1CSCN1	13	1.4
COc1ccc(cc1)CCN	13	1.4
CCc1ccc(cc1)O	13	1.4
c1conc1C=O	12	1.3
C=N	12	1.3
Cc1ccon1	12	1.3
CC(=O)N1CCNCC1	12	1.3
Cc1ccc(cc1)OCC(=O)N	12	1.3
C1CC1	12	1.3
c1ccc(cc1)/C=N/NC=O	12	1.3
C(C=O)N	12	1.3
c1cc(cc(c1)O)NC=O	12	1.3
CC(=O)O	12	1.3
C=CC=O	12	1.3
c1ccc(cc1)NC(=O)CS	12	1.3
c1cc(sc1)C=O	12	1.3
Cc1ccc(c(c1)OC)OC	12	1.3
CCCC(=O)N	12	1.3
Cc1ccc(cc1)OCC=O	12	1.3
CNC(=O)c1ccccc1	12	1.3
c1ccc(c(c1)N)O	12	1.3
COc1cccc(c1)C(=O)N	12	1.3
Cc1cccc(c1)OCC=O	12	1.3
c1cnc2n(c1=O)ncs2	12	1.3
C(F)(F)F	12	1.3
C(=O)N	12	1.3
[H]/N=C/c1ccc(cc1)OC	12	1.3
CCNCC	12	1.3
CCOc1cccc(c1)C	11	1.2
[H]/N=C/c1cccc(c1)OC	11	1.2
CCCOc1ccccc1	11	1.2
c1cc(cc(c1)O)O	11	1.2
c1ccc2c(c1)ccc(=O)o2	11	1.2
C[C@H]C=O	11	1.2
Cc1ccc2c(c1)OCO2	11	1.2
c1ccc(cc1)NC(=O)CO	11	1.2
c1ccc2c(c1)CC[N]2	11	1.2
c1ccc(cc1)c2nc3ccccc3s2	11	1.2
Cc1ccccc1NC=O	11	1.2
c1cc(ccc1N)N	11	1.2
C(C=O)O	11	1.2
c1ccc(c(c1)C=O)O	11	1.2
CC(=O)Nc1ccc(cc1)OC	11	1.2
CCCNC=O	11	1.2
C1CCNC1	11	1.2
Cc1cccs1	11	1.2
c1ccc2c(c1)nc(s2)N	11	1.2
c1cc(cc(c1)O)C=O	11	1.2
COc1cccc(c1)C=N	11	1.2
CCNC(=O)C	11	1.2
C[C@@H]c1ccccc1	10	1.1
[H]/N=C/c1cccc(c1)O	10	1.1
c1cc(oc1)C(=O)N	10	1.1
C1C=CN=C2N1N=CS2	10	1.1
COc1cccc(c1)N	10	1.1
c1cc(cc(c1)O)C=N	10	1.1
C[C@H]c1ccccc1	10	1.1
C1=C[N]N=C1	10	1.1
c1ccc(cc1)NC(=O)c2ccco2	10	1.1
Cc1ccno1	10	1.1
Cc1ccc(cc1)S(=O)=O	10	1.1
CCC(=O)NC	10	1.1
CCCNC(=O)C	10	1.1
CCOc1ccc(cc1)N	10	1.1
c1ccc(cc1)CC=O	10	1.1
CCCC(=O)N1CCNCC1	10	1.1
CC(=O)OC	10	1.1
COc1ccc(cc1)CCNC=O	10	1.1
CNS(=O)=O	10	1.1
COc1ccccc1NC=O	10	1.1
Cc1cscn1	10	1.1
Cc1cccc(c1)C=O	10	1.1
C[C@H]N	10	1.1
CCOC(=O)c1ccc(cc1)N	10	1.1
c1ccc(cc1)/C=C/C=O	9	1.0
C[C@@H]N	9	1.0
COc1cc(ccc1O)C=N	9	1.0
CSc1ccccc1	9	1.0
c1cc(cnc1)C=O	9	1.0
C1COCCN1	9	1.0
Cc1ccc(c(c1)O)O	9	1.0
C1=C2=CN=NC2=NC=N1	9	1.0
C[C@@H]O	9	1.0
COC(=O)c1ccc(cc1)N	9	1.0
C=CC#N	9	1.0
c1ccc(c(c1)NC=O)O	9	1.0
c1ccc(cc1)CCC=O	9	1.0
COc1ccc2c(c1)scn2	9	1.0
Cc1cc(=O)oc2c1cccc2	9	1.0
C[C@H]O	9	1.0
COc1ccccc1C=O	9	1.0
c1ccc(cc1)/C=N/N	9	1.0
c1cc(ccc1CCN)O	9	1.0
C[C@H]CC	9	1.0
CN(C)C=O	9	1.0
C=CC(=O)N	9	1.0
c1cc(ccc1CCNC=O)O	9	1.0
c1ccc(cc1)NS(=O)=O	9	1.0
COc1cccc(c1)NC=O	9	1.0
C1C=CN=C2N1C=CS2	9	1.0
CCC(=O)NCC	9	1.0
CCOc1ccccc1OC	9	1.0
CCCC(=O)NC	9	1.0
CCC(=O)O	9	1.0
c1ccc(cc1)c2ncon2	9	1.0
CC=N	9	1.0
c1ccc2c(c1)cco2	9	1.0
CCCCO	9	1.0
c1cnc2n(c1=O)ccs2	9	1.0
c1ccc(cc1)c2ccno2	9	1.0
C1=N[CH]N=N1	9	1.0
c1cc(cc(c1)Cl)N	9	1.0
c1ccc2c(c1)CCN2C=O	9	1.0
c1ccc2c(c1)CC=CO2	9	1.0
c1ccc(cc1)c2ccco2	9	1.0
c1cocn1	9	1.0
C(=S)(N)N	9	1.0
c1c2cn[nH]c2ncn1	9	1.0
Cc1ccc(cc1)Cl	9	1.0
CC(=O)OCC=O	9	1.0
C1C(=O)NC(=S)S1	9	1.0
c1cc(cc(c1)O)C(=O)N	9	1.0
Cc1cccc(c1)OCC(=O)N	9	1.0
c1ccc(cc1)CS	8	0.9
c1ccc(cc1)n2c3c(cncn3)cn2	8	0.9
c1ccc2c(c1)nc(s2)NC=O	8	0.9
Cc1cc(=O)n2ccsc2n1	8	0.9
Cc1ccccc1OCC=O	8	0.9
c1ccc(cc1)COc2ccccc2	8	0.9
CCNC(=O)c1ccccc1	8	0.9
c1ccc2c(c1)c(=O)cco2	8	0.9
C(C(=O)N)N	8	0.9
CCCC(=O)NCC	8	0.9
CCCCNC=O	8	0.9
CC(=O)N1CCc2c1cccc2	8	0.9
COc1ccc(cc1)CN	8	0.9
C[C@@H]CC	8	0.9
c1nnco1	8	0.9
CC(=O)Nc1cccc(c1)C=O	8	0.9
C[C@@H]NC=O	8	0.9
CC(=O)Nc1ccc(cc1)O	8	0.9
c1csc2n1c(=O)cc(n2)CO	8	0.9
CC(=O)Nc1ccc(cc1)C(=O)OC	8	0.9
C[C@H]NC=O	8	0.9
c1csc(n1)N	8	0.9
CC(C)N	8	0.9
[H]/N=C/c1ccc(c(c1)OC)O	8	0.9
CC(=O)NCc1ccccc1	8	0.9
CC(=O)NCCc1ccccc1	8	0.9
COc1ccc(cc1OC)C=O	8	0.9
c1cnc[nH]1	8	0.9
Cc1nc(no1)c2ccccc2	8	0.9
c1cc(ccc1N)Cl	8	0.9
COc1ccc(cc1)c2ccno2	8	0.9
CC1CCNCC1	8	0.9
c1ccc(cc1)c2nnco2	8	0.9
C[C@@H]C=O	8	0.9
c1ccc(cc1)c2ncno2	8	0.9
C=NN	8	0.9
C=[NH+]	8	0.9
c1ccc(cc1)[N]S(=O)=O	8	0.9
c1cc(cc(c1)N)C(=O)O	8	0.9
CCOc1ccccc1O	8	0.9
Cc1ccc(cc1)NC(=O)C	8	0.9
c1ccc(cc1)c2cc(no2)C(=O)N	8	0.9
Cc1ccc(c(c1)OC)O	8	0.9
c1ccc(cc1)c2cc(no2)C=O	8	0.9
Cc1ccc(c(c1)O)OC	8	0.9
c1ccc(cc1)S	8	0.9
Cc1ccc[nH]1	8	0.9
c1cc(cc(c1)[N+](=O)[O-])C=O	8	0.9
CCc1cccc(c1)OC	8	0.9
CCc1cccc(c1)O	8	0.9
CNCN	8	0.9
C[NH+]1CCNCC1	7	0.8
CN[SH5]	7	0.8
c1ccc(c(c1)NC=O)Cl	7	0.8
C[C]1C=CC=N1	7	0.8
c1cc(ccc1NC=O)Cl	7	0.8
Cc1ccc(cc1)S(=O)(=O)N	7	0.8
COc1ccc(cc1OC)C=N	7	0.8
c1ccc(c(c1)N)[N+](=O)[O-]	7	0.8
c1cc2c(nc1)nco2	7	0.8
C[C]1C=CN=N1	7	0.8
C[NH2+]C	7	0.8
c1cc(ccc1N)NC=O	7	0.8
COc1ccc(cc1O)C=O	7	0.8
COc1ccc(cc1)c2ncon2	7	0.8
c1ccc(c(c1)N)Cl	7	0.8
CC1=CC=C[N]1	7	0.8
COc1ccc(cc1)O	7	0.8
C1=N[N]N=N1	7	0.8
c1ccc(cc1)NC(=O)c2ccon2	7	0.8
Cc1ccc(cc1)C(=O)N	7	0.8
CC(C)O	7	0.8
CC(C)c1ccccc1	7	0.8
COc1cccc(c1)CCN	7	0.8
CCc1ccc(c(c1)O)O	7	0.8
N[SH5]	7	0.8
CCc1ccc(cc1)OCC=O	7	0.8
c1cc(cnc1)C(=O)N	7	0.8
c1cc(oc1)CN	7	0.8
C[C@@H]NS(=O)=O	7	0.8
CC(=O)Nc1nc2ccccc2s1	7	0.8
c1cc(ccc1c2ccno2)O	7	0.8
c1cc(sc1)C=N	7	0.8
C[C@H]C(=O)N	7	0.8
CS(=O)=O	7	0.8
CC(=O)Nc1ccc(cc1)C=O	7	0.8
Cc1ccc(cc1)F	7	0.8
Cc1nn2c(=O)ccnc2s1	7	0.8
COc1ccccc1Cl	7	0.8
CC(=O)[O-]	7	0.8
Cc1nn2c(=O)cc(nc2s1)COC=O	7	0.8
c1csc(n1)NC=O	7	0.8
CC[N]C	7	0.8
Cc1nn2c(=O)cc(nc2s1)CO	7	0.8
Cc1ncno1	7	0.8
[H]/N=C/c1ccc(c(c1)O)O	7	0.8
C[C@@H]C(=O)N	7	0.8
c1ccc(c(c1)O)Cl	7	0.8
COc1cccc(c1)CCNC=O	7	0.8
C1CCC(CC1)N	7	0.8
c1cnc(nc1)N	7	0.8
c1cc(ccc1C=O)Cl	7	0.8
C=CCN	7	0.8
CC(=N)c1ccccc1	7	0.8
CCc1ccc(cc1)N	7	0.8
COC(=O)c1ccc(cc1)NC(=O)CS	7	0.8
COC(=O)c1ccc(cc1)NC=O	7	0.8
CCNc1ccccc1	7	0.8
Cc1cccnc1	7	0.8
CN(C)c1ccccc1	7	0.8
Cc1ccccc1OCC(=O)N	7	0.8
Cc1cc[nH]n1	7	0.8
CCOc1ccc(cc1)NC=O	7	0.8
COc1cc(ccc1O)C=O	7	0.8
CCS(=O)=O	7	0.8
c1cc(ccc1C(=O)N)N	7	0.8
C1CCOC1	7	0.8
c1ccc(cc1)CCC(=O)N	7	0.8
c1cc(cc(c1)Cl)NC=O	7	0.8
c1ccc2c(c1)cc(o2)C=O	7	0.8
Cc1ccn[nH]1	7	0.8
c1ccc(cc1)NC(=O)C2CCNCC2	7	0.8
c1cc(c(cc1C=N)O)O	7	0.8
c1c2c(ncn1)[N]N=C2	7	0.8
C=Cc1ccc(cc1)O	7	0.8
CCC(=O)OC	7	0.8
CNS(=O)(=O)c1ccccc1	7	0.8
C(C(=O)N)S	7	0.8
CCOc1ccc(cc1)C	7	0.8
c1cc(cc(c1)Cl)N2CCNCC2	7	0.8
COc1ccc(cc1)C=C	7	0.8
c1ccc(cc1)c2ccccc2	7	0.8
c1ccc2c(c1)nccn2	7	0.8
c1cc(cc(c1)Cl)Cl	7	0.8
Cc1ccc2c(c1)nco2	7	0.8
C=CC(=O)[O-]	7	0.8
C1CCN(CC1)S(=O)=O	7	0.8
Cc1cc(=O)n2c(n1)sc(n2)C	7	0.8
C1=NN=N[N]1	7	0.8
[H]/N=C/C	6	0.7
Cc1ccc(cc1)CO	6	0.7
C[NH3+]	6	0.7
c1cc(ccc1C(=O)O)N	6	0.7
Cc1cccc(c1)NC(=O)C	6	0.7
[H]/N=C(\C)/c1ccccc1	6	0.7
C[C@H]C	6	0.7
c1cc(ccc1C=N)OCC=O	6	0.7
Cc1cc(=O)oc2c1ccc(c2)OC	6	0.7
Cn1cnnc1	6	0.7
C1=NN=C([N]1)SCC=O	6	0.7
Cn1cnnc1SCC=O	6	0.7
N=N	6	0.7
c1cc(ccc1C(=O)[O-])N	6	0.7
c1cc(cc(c1)O)CCN	6	0.7
Cc1cc(=O)oc2c1ccc(c2)O	6	0.7
Cc1ccccc1C=O	6	0.7
c1c2c([nH]n1)ncn3c2ncn3	6	0.7
c1cc(ccc1NC(=O)CO)O	6	0.7
C[N]C	6	0.7
Cc1csc(n1)c2ccccc2	6	0.7
c1cc(cc(c1)[N+](=O)[O-])C(=O)N	6	0.7
[H]/N=C/c1cccs1	6	0.7
c1cc(ccc1CN)O	6	0.7
[H]/N=C\C	6	0.7
c1cc(cc2c1ccc(=O)o2)O	6	0.7
C1=N[N]N=C1	6	0.7
Cc1ccsc1	6	0.7
c1cc(ccc1N)F	6	0.7
[H]/N=C/c1ccc(cc1)OCC=O	6	0.7
c1cc(ccc1/C=C/C=O)O	6	0.7
C[N]S(=O)=O	6	0.7
C[C@H]NS(=O)=O	6	0.7
c1cc(ccc1C=O)S(=O)=O	6	0.7
C[CH]	6	0.7
c1cc(ccc1NC=O)NC=O	6	0.7
C1=CN=N[CH]1	6	0.7
[H]/N=C/c1ccc(c(c1)O)OC	6	0.7
C1CCCC1	6	0.7
Cc1ccccc1NC(=O)C	6	0.7
C1=C[CH]N=C1	6	0.7
C1CCN(CC1)C=O	6	0.7
C1=CC=C(=C2N=CN=N2)C=C1	6	0.7
c1cc(ccc1O)Cl	6	0.7
c1cc(ccc1O)O	6	0.7
c1cc(cc(c1)O)CCNC=O	6	0.7
CC(=O)Nc1ccc2c(c1)scn2	6	0.7
C[C@@H]C	6	0.7
CCc1ccc(cc1)OCC(=O)N	6	0.7
CCSC	6	0.7
CC[C@@H]N	6	0.7
CC#C	6	0.7
CC[CH]	6	0.7
c1ccc(cc1)c2[nH]c(nn2)S	6	0.7
C(C=O)NC=O	6	0.7
CC[NH2+]C	6	0.7
CC[N]c1ccccc1	6	0.7
CCc1c[nH]c2c1cccc2	6	0.7
CCc1ccc(c(c1)O)OC	6	0.7
CCc1ccc(c(c1)OC)O	6	0.7
CCc1ccc(c(c1)OC)OC	6	0.7
CCc1ccc(cc1)NC=O	6	0.7
c1ccc(cc1)OCCS	6	0.7
COc1cc(ccc1O)CCN	6	0.7
c1ccc(cc1)OC=O	6	0.7
CCc1nc2ccc(cc2o1)C(=O)N	6	0.7
CCc1nc2ccc(cc2o1)C=O	6	0.7
CCc1nc2ccccc2o1	6	0.7
CCc1nn2c(=O)cc(nc2s1)C	6	0.7
CCc1nn2c(=O)cc(nc2s1)CO	6	0.7
CCc1nn2c(=O)ccnc2s1	6	0.7
c1ccc(cc1)N2CC[NH2+]CC2	6	0.7
CNC(=O)CO	6	0.7
CNC(=O)CS	6	0.7
C(CS)O	6	0.7
COCCN	6	0.7
COc1cc(ccc1O)C(=O)N	6	0.7
CCOc1ccccc1OCC	6	0.7
CCOc1cccc(c1)C=O	6	0.7
CCOc1cccc(c1)C(=O)N	6	0.7
c1ccc(cc1)c2nc3c(o2)cccn3	6	0.7
CC(=O)Nc1cccc(c1)O	6	0.7
CC(=O)c1ccc(cc1)N2CCNCC2	6	0.7
c1conc1CCCC=O	6	0.7
CC(C)NC=O	6	0.7
c1cnn[nH]1	6	0.7
c1cnccc1C=O	6	0.7
CC1=N[C](C=C1)C	6	0.7
CC1=N[N]C=C1	6	0.7
CC1=Nc2c-3cnnc3ncn2[N]1	6	0.7
CC(=O)NCC=O	6	0.7
c1ccnc(c1)N	6	0.7
CCCCC(=O)N	6	0.7
CCCCC=O	6	0.7
CCC[NH3+]	6	0.7
c1ccc2c(c1)NCCO2	6	0.7
c1ccc2c(c1)NC(=O)CO2	6	0.7
C(=O)C=O	6	0.7
CCCc1nn2c(=O)cc(nc2s1)C	6	0.7
CCCc1nn2c(=O)cc(nc2s1)CO	6	0.7
C(=[NH+])N	6	0.7
CCNS(=O)=O	6	0.7
C(=[NH2+])N	6	0.7
CCOC(=O)C	6	0.7
CCOC(=O)c1ccccc1	6	0.7
C(C(=O)N)O	6	0.7
c1ccc(cc1)c2nccs2	6	0.7
c1ccc(cc1)c2ncco2	6	0.7
COc1cc(ccc1O)C=C	6	0.7
c1ccc(cc1)c2[nH]cnn2	6	0.7
c1ccc(c(c1)C(=O)N)O	6	0.7
COc1cccc(c1)C=C	6	0.7
c1cc(sc1)C(=O)N	6	0.7
COc1ccc(cc1OC)CCNC=O	6	0.7
COc1ccc(cc1OC)C(=O)N	6	0.7
c1ccc(c(c1)N)F	6	0.7
COc1ccc2ccc(=O)oc2c1	6	0.7
c1ccc(c(c1)Cl)Cl	6	0.7
COc1ccc(cc1)CNC=O	6	0.7
CSc1nnco1	6	0.7
COc1ccc(cc1)OC	6	0.7
c1cc(oc1)Br	6	0.7
C[C@@H](C=O)N	6	0.7
COc1ccc(cc1O)CCNC=O	6	0.7
COc1ccc(cc1OC)CCN	6	0.7
c1cc2c(cc1O)scn2	6	0.7
COc1ccc(cc1O)C(=O)N	6	0.7
COc1cc(ccc1O)CCNC=O	6	0.7
COc1ccc(cc1O)C=N	6	0.7
CSc1[nH]c(nn1)c2ccccc2	6	0.7
COc1ccc(cc1O)CCN	6	0.7
c1ccc(c(c1)C=O)F	6	0.7
CSC	6	0.7
c1cc2c(cc1N)OCCO2	6	0.7
C[C@H](c1ccccc1)N	5	0.6
CSCC=O	5	0.6
CCCC(=O)O	5	0.6
CCCCC	5	0.6
CCC(=O)[O-]	5	0.6
CCCC(=O)Nc1ccccc1	5	0.6
Cc1cn2c(=O)cc(nc2s1)CO	5	0.6
Cc1cn2c(=O)ccnc2s1	5	0.6
Cc1cncs1	5	0.6
CCCC(=O)[O-]	5	0.6
C=CC(=O)Nc1ccccc1	5	0.6
C1C[C@@H](OC=C1)O	5	0.6
CCC[NH2+]C	5	0.6
CCCc1ccon1	5	0.6
C1CCN(C1)C=O	5	0.6
Cc1ccccc1F	5	0.6
CCCc1ccccc1	5	0.6
CCCc1cc(on1)c2ccccc2	5	0.6
CCCc1cc(on1)c2ccc(cc2)O	5	0.6
CSC1=NN=C([N]1)c2ccccc2	5	0.6
CSC1=NN=C[N]1	5	0.6
C[C@H]1CCCO1	5	0.6
CCC[NH2+]	5	0.6
CCC(=O)NCCc1ccccc1	5	0.6
CCCS	5	0.6
CCCOc1ccc(cc1)C=O	5	0.6
CC(=N)C	5	0.6
CCCNC	5	0.6
CCCCNCC	5	0.6
CCCCNC(=O)C	5	0.6
Cc1ccnc(n1)N	5	0.6
Cc1ccncn1	5	0.6
Cc1ccnn1C	5	0.6
CC(=O)N1CCCCC1	5	0.6
CC(=O)NCCc1ccc(cc1)OC	5	0.6
CCC(=O)N1CCNCC1	5	0.6
CC(=O)Nc1cccc(c1)C(=O)O	5	0.6
Cn1cnnc1S	5	0.6
Cn1cnnc1SC	5	0.6
C1CC=C(OC1)C=O	5	0.6
CC(=O)Nc1cccc(c1)Cl	5	0.6
CC(=O)Nc1cccc(c1)C(=O)[O-]	5	0.6
CC(=O)Nc1cccc(c1)C(=O)OC	5	0.6
O=S=O	5	0.6
[C@@H](C=O)N	5	0.6
[C@@H]1CCCNC1	5	0.6
[C@@H]1CCCO1	5	0.6
CS[C]1N=C(N=N1)c2ccccc2	5	0.6
[C@@H]1CCC[N]C1	5	0.6
[C@@H]1CCOC=C1	5	0.6
[C@@H]1C[C@@H](OC=C1)O	5	0.6
[C@@H]1C[C@@H]OC=C1	5	0.6
[C@H](C=O)N	5	0.6
[C@H]1CCC=CO1	5	0.6
[C@H]1CCCNC1	5	0.6
[C@H]1CCCO1	5	0.6
[C@H]1CCC[N]C1	5	0.6
CC(=O)Nc1cccc(c1)OC	5	0.6
CC(=O)Nc1nccs1	5	0.6
Cn1cnc2c1cccc2	5	0.6
Cn1cccn1	5	0.6
CS[C]1N=CN=N1	5	0.6
CC(=O)NCCc1ccc(cc1)O	5	0.6
C[C@H]CO	5	0.6
Cc1nc2c3cn[nH]c3ncn2n1	5	0.6
CC1=N[CH]C=C1	5	0.6
CSc1[nH]cnn1	5	0.6
Cc1nc2ccc(cc2o1)C(=O)N	5	0.6
Cc1nc2ccc(cc2o1)C=O	5	0.6
Cc1nc2ccccc2o1	5	0.6
CSc1nncn1N	5	0.6
CC1=CC=N[N]1	5	0.6
CC(=O)c1ccc(cc1)OC	5	0.6
C[C@@H]CO	5	0.6
CC(=O)Nc1ccc(cc1)C(=O)O	5	0.6
CC(=O)Nc1ccc(cc1)C(=O)[O-]	5	0.6
CC(=O)Nc1ccc(cc1)N	5	0.6
Cc1nncs1	5	0.6
CC(=O)Nc1nncs1	5	0.6
Cn1c2ccccc2n3cccc3c1=O	5	0.6
C1C[NH+]CCN1	5	0.6
CCOC(=O)c1ccc(cc1)NC=O	5	0.6
CCCc1nn2c(=O)ccnc2s1	5	0.6
CN(C)S(=O)=O	5	0.6
Cc1cc(on1)c2ccc(cc2)OC	5	0.6
CNC(=O)C=O	5	0.6
Cc1cc(on1)c2ccccc2	5	0.6
CNC(=O)C1CCNCC1	5	0.6
CNC(=O)C(=O)N	5	0.6
COc1ccc(cc1)Cl	5	0.6
Cc1ccc([nH]1)C	5	0.6
C=Cc1ccc(c(c1)O)O	5	0.6
COc1ccc(cc1)NC(=O)CO	5	0.6
COc1ccc(cc1)/C=C/C=O	5	0.6
C[NH2+]	5	0.6
C[NH+]C	5	0.6
C[NH+]1CCN(CC1)c2ccccc2	5	0.6
C=Cc1cccc(c1)O	5	0.6
CCc1ccon1	5	0.6
C[NH+]1CCN(CC1)C=O	5	0.6
Cc1ccc(cc1)C(=O)O	5	0.6
C[NH+]	5	0.6
Cc1cc(on1)c2ccc(cc2)O	5	0.6
Cc1cc(ncn1)C	5	0.6
CCNC(=O)C(=O)N	5	0.6
COc1ccc(c(c1)O)N	5	0.6
Cc1[nH]c2ccccc2n1	5	0.6
C1CNCCC1C(=O)N	5	0.6
C=CC(=O)O	5	0.6
COc1cc(ccc1N)O	5	0.6
C1CN(CC[NH2+]1)C=O	5	0.6
COc1c(cccc1O)O	5	0.6
COCc1ccon1	5	0.6
Cc1c[nH]c2c1cccc2	5	0.6
C1CN(CC[NH+]1)C=O	5	0.6
C1CN(CCN1)C=O	5	0.6
COCC=O	5	0.6
Cc1cc(=O)n2c(n1)scn2	5	0.6
Cc1cc(=O)n2cc(sc2n1)C	5	0.6
COC(=O)c1cccc(c1)NC=O	5	0.6
COC(=O)c1cccc(c1)N	5	0.6
COc1ccc(c(c1)OC)N	5	0.6
COC(=O)CN	5	0.6
CNC(=O)Cc1ccccc1	5	0.6
Cc1ccc(cc1)C(=O)[O-]	5	0.6
C[N@](c1ccccc1)S(=O)=O	5	0.6
C[N@H+]C	5	0.6
CCOc1ccc(cc1)NC(=O)C	5	0.6
Cc1cccc(c1)C(=O)OC	5	0.6
CCOc1ccc(cc1OC)C	5	0.6
COc1ccc2ccccc2c1	5	0.6
Cc1cccc(c1)NC	5	0.6
CCOc1ccc(cc1O)C	5	0.6
CCOc1ccc(cc1)c2ccno2	5	0.6
CCOc1ccc(cc1)c2cc(no2)CCCC=O	5	0.6
CCOc1ccc(cc1)c2cc(no2)C	5	0.6
COc1cccc(c1O)O	5	0.6
CCc1cc(on1)c2ccccc2	5	0.6
COc1cccc(c1O)OC	5	0.6
C1CNCC[NH2+]1	5	0.6
CCOC(=O)c1ccc(cc1)NC(=O)C	5	0.6
COc1cccc(c1OC)O	5	0.6
COc1cccc(c1OC)OC	5	0.6
COc1cccc2c1nccc2	5	0.6
COc1ccccc1C(=O)N	5	0.6
CCNC(=O)C=O	5	0.6
Cc1cccc(c1)C(=O)N	5	0.6
CCOc1ccc2c(c1)scn2	5	0.6
Cc1ccc2c(c1)scn2	5	0.6
Cc1ccc2c(c1)sc(n2)NC=O	5	0.6
CCc1cc(on1)c2ccc(cc2)OC	5	0.6
CCc1cc(on1)c2ccc(cc2)O	5	0.6
C[N@@](c1ccccc1)S(=O)=O	5	0.6
CC[NH3+]	5	0.6
C[N@@](S(=O)=O)C	5	0.6
CC[NH2+]	5	0.6
CC[NH+]	5	0.6
CC[N@H+]C	5	0.6
C[C@@H]1CCCO1	5	0.6
CC[N@@H+]C	5	0.6
Cc1ccc(cc1)S	5	0.6
C[N@@H+]C	5	0.6
C=[NH2+]	5	0.6
CC(=O)Nc1ccc2c(c1)nco2	5	0.6
CC[C@H]N	5	0.6
CC[C@@H]NC=O	5	0.6
Cc1ccc2c(c1)sc(n2)N	5	0.6
COc1ccc(cc1)/C=C/C(=O)N	5	0.6
C#C	5	0.6
C1=C2C=NN=C2N=C[N]1	5	0.6
C1=C[N]N=N1	5	0.6
c1cc(ccc1C=O)NC(=O)CS	5	0.6
C(C(=O)[O-])O	5	0.6
[H]/N=C/c1ccc(c(c1)OC)OC	5	0.6
c1cc(ccc1C=O)NC=O	5	0.6
c1ccc2c(c1)ccs2	5	0.6
C1=CC=2=CC=NC2C=C1	5	0.6
[H]/N=C/c1ccc(cc1)OCC(=O)N	5	0.6
c1cc(ccc1OCC=O)Cl	5	0.6
c1ccc(cc1)C2=NN=C([N]2)S	5	0.6
c1cc(ccc1OCC(=O)N)Cl	5	0.6
c1ccc(cc1)C[C@@H]N	5	0.6
c1cc(cc(c1)Cl)N2CCN(CC2)C=O	5	0.6
C(CO)O	5	0.6
c1ccc(cc1)C[C@H]C=O	5	0.6
[N+](=O)[O-]	5	0.6
c1(nnc(s1)S(=O)=O)N	5	0.6
c1ccc(cc1)COC=O	5	0.6
C(C(=O)[O-])NC=O	5	0.6
C(C(=O)[O-])N	5	0.6
C(C(=O)O)O	5	0.6
c1ccc(cc1)C2=NN=C[N]2	5	0.6
c1ccc(cc1)C2=N[C](N=N2)S	5	0.6
c1ccc(cc1)CC(=O)N	5	0.6
[CH]NC=O	5	0.6
c1cc(cc(c1)NC=O)C(=O)O	5	0.6
C(C(=O)O)N	5	0.6
c1cc(cc(c1)NC(=O)CO)C=O	5	0.6
c1c2c(ncnc2[nH]n1)N	5	0.6
c1cc(ccc1C=O)N2CCNCC2	5	0.6
c1ccnnc1	5	0.6
c1cc(cc(c1)N)C(=O)[O-]	5	0.6
C(C(=O)O)NC=O	5	0.6
c1ccn2ccnc2c1	5	0.6
c1ccc(cc1)CCc2nc3ccc(cc3o2)C=O	5	0.6
c1ccc2cc(ccc2c1)O	5	0.6
c1cc(ccc1NC=O)F	5	0.6
c1[nH]c(nn1)S	5	0.6
C1=CC2=C(=NC=C2)C=C1	5	0.6
C(C=O)OC=O	5	0.6
c1c(ocn1)N	5	0.6
c1c[nH]nc1C=O	5	0.6
c1c[nH]nc1C(=O)N	5	0.6
c1cc(ccc1CO)C=O	5	0.6
C1=NN=C2C1=C([N]C=N2)N	5	0.6
C(C=O)S	5	0.6
c1ccc2c(c1)cc(o2)C(=O)N	5	0.6
c1c-2c3n(cnc2nn1)[N]C(=N3)CO	5	0.6
c1c-2c3n(cnc2nn1)[N]C=N3	5	0.6
c1cc(ccc1CO)C(=O)N	5	0.6
c1c2=C[N]N=c2ncn1	5	0.6
c1c2c([nH]n1)ncn3c2nc(n3)CO	5	0.6
c1cc(ccc1CNC=O)O	5	0.6
c1ccc(cc1)[C@@H]N	5	0.6
c1ccc(cc1)[C@@H]NC=O	5	0.6
C1=N[CH]N=C1	5	0.6
c1cc(ccc1CO)CO	5	0.6
c1[nH]c(nn1)SCC(=O)N	5	0.6
c1cc(c(cc1C=O)O)O	5	0.6
c1[nH]c(nn1)SCC=O	5	0.6
c1[nH]ncn1	5	0.6
c1ccc(cc1)c2[nH]c(nn2)SCC=O	5	0.6
c1ccc(cc1)C[NH+]2CCNCC2	5	0.6
C1=CC=2=C(C=C1)N=CN2	5	0.6
C(C=O)NS(=O)=O	5	0.6
c1ccc(cc1)N2CC[NH+]CC2	5	0.6
c1c(nc2n(c1=O)ncs2)CO	5	0.6
c1cc(c(cc1CCNC=O)O)O	5	0.6
C1=N[C](N=N1)SCC(=O)N	5	0.6
C1=N[C](N=N1)S	5	0.6
c1c(nc2n(c1=O)ncs2)COC=O	5	0.6
c1cc(c(cc1CCN)O)O	5	0.6
C1=NN=C([N]1)S	5	0.6
C1=NN=C([N]1)SCC(=O)N	5	0.6
c1cc(cc(c1)NC=O)C(=O)[O-]	5	0.6
C1=NN=C[N]1	5	0.6
[CH]N	5	0.6
c1ccc(cc1)C(F)(F)F	5	0.6
c1cc2c(cc1N)scn2	5	0.6
c1ccc(c(c1)C(=O)[O-])O	5	0.6
c1cc2c(cc1C=O)OCCO2	5	0.6
c1ccc(c(c1)C(=O)O)O	5	0.6
c1nc(c2=C[N]N=c2n1)N	5	0.6
c1ccc(c(c1)C(=O)N)F	5	0.6
c1ccc(c(c1)C(=O)N)Cl	5	0.6
c1cc(oc1)C(=O)N2CCNCC2	5	0.6
c1ccc-2c(c1)[N]C(=O)c3n2ccc3	5	0.6
c1cc(ccc1C(=O)O)NC=O	5	0.6
c1cc(ccc1C(=O)O)NC(=O)CS	5	0.6
c1cc2cccnc2c(c1)OCc3ccc(cc3)C=O	5	0.6
c1conc1COCC=O	5	0.6
c1conc1CO	5	0.6
C(=O)C(=O)N	5	0.6
c1conc1CCCC(=O)N	5	0.6
c1cc2cccnc2c(c1)O	5	0.6
c1cc(ccc1/C=C/C(=O)N)O	5	0.6
c1conc1C(=O)N	5	0.6
c1cc2c(cc1C=O)ocn2	5	0.6
c1cc2c(cc1c3ccno3)OCO2	5	0.6
c1cc(ccc1C(=O)N)Cl	5	0.6
c1cc(ccc1C(=O)[O-])NC=O	5	0.6
C(=O)[O-]	5	0.6
c1cc(ccc1C(=O)[O-])NC(=O)CS	5	0.6
c1cc(ccc1C(=O)N)S(=O)=O	5	0.6
c1cc2c(cc1NC=O)scn2	5	0.6
c1cc2c(cc1NC=O)nco2	5	0.6
c1ccc(cc1)n2cccn2	5	0.6
c1nc2n(n1)[CH]N=C3C2=CN=N3	5	0.6
c1cc2c(cc1C(=O)N)ocn2	5	0.6
c1nnc(o1)S	5	0.6
c1cc(cc(c1)NC=O)C=O	5	0.6
c1cnc2ccnn2c1	5	0.6
c1nncn1N	5	0.6
c1nnc(s1)S(=O)=O	5	0.6
[CH]C=O	5	0.6
c1ccc(cc1)C(=O)OCC=O	5	0.6
c1cnccc1C(=O)N	5	0.6
c1ccc(cc1)C(=O)Nc2nncs2	5	0.6
c1nnc(s1)NC=O	5	0.6
c1ccc(cc1)/C=C/C(=O)N	5	0.6
C(C(=O)N)OC=O	5	0.6
c1nnc(s1)N	5	0.6
c1ccc(c(c1)NC=O)F	5	0.6
C(=O)(C(=O)N)N	5	0.6
c1cc2c(cc1NC=O)OCCO2	5	0.6
c1ncsn1	5	0.6
C(=O)(N)N	5	0.6
c1ccc(c(c1)C=O)Cl	5	0.6
c1nnc(n1N)S	5	0.6
C(=O)(N)O	5	0.6
c1ncncn1	5	0.6
C(=O)(N)[O-]	5	0.6
C(C(=O)N)NS(=O)=O	5	0.6
c1cc(ccc1C=N)OCC(=O)N	5	0.6
c1cc(ccc1c2ncon2)O	5	0.6
CCc1c(nc(s1)c2ccccc2)C	4	0.4
c1ccc(cc1)[C@H]N	4	0.4
CC[N]c1cccc(c1)C	4	0.4
CCN1C(=C[C@@H]NC1=O)C	4	0.4
CCN1C(=CCNC1=O)C	4	0.4
CCN1C(=C([C@H]NC1=O)C=O)C	4	0.4
CCN1C(=C[C@H]NC1=O)C	4	0.4
CCNS(=O)(=O)c1ccccc1	4	0.4
CC[NH+](C)C	4	0.4
c1ccc(cc1)c2cn3cccnc3[nH+]2	4	0.4
c1ccc(cc1)c2nnc(o2)S	4	0.4
c1ccc(cc1)c2nnc(n2N)S	4	0.4
c1ccc(cc1)c2nncn2N	4	0.4
CCOc1cc(ccc1OC)C	4	0.4
CCOc1cc(ccc1O)C	4	0.4
CCOCC	4	0.4
c1ccc(cc1)c2nc(on2)CO	4	0.4
C(C(=O)[O-])S	4	0.4
CCOc1cccc(c1)O	4	0.4
C(C(=O)N)NC=O	4	0.4
CCOc1cccc(c1)OC	4	0.4
CCOc1cccc(c1)OCC	4	0.4
c1ccc(cc1)c2cn3c([nH+]2)scn3	4	0.4
c1ccc2c(c1)C(=O)[N]C(=O)N2	4	0.4
c1ccc-2c(c1)NCc3n2ccc3	4	0.4
c1ccc(cc1)c2ccon2	4	0.4
CC[C@@H](C)N	4	0.4
CCNc1cccc(c1)C	4	0.4
CC[C@@H](C)NC=O	4	0.4
CC[C@H](C)N	4	0.4
CC[C@H](C)NC=O	4	0.4
CC[C@H]C=O	4	0.4
CC[C@H]NC=O	4	0.4
c1ccc(cc1)c2cc(no2)CNc3ccccc3	4	0.4
C(C=O)C#N	4	0.4
CCNC(=O)CCCc1ccon1	4	0.4
[C@H]1CCOC=C1	4	0.4
CNC(=O)[C@@H]c1cccc(c1)C(=O)OC	4	0.4
CCc1c(ncs1)C	4	0.4
c1ccc(c(c1)c2ccon2)Cl	4	0.4
COc1ccc(cc1)c2[nH]cnn2	4	0.4
COc1ccc(cc1)c2[nH]c(nn2)SC	4	0.4
COc1ccc(cc1)c2[nH]c(nn2)S	4	0.4
c1ccc(c(c1)CNC=O)O	4	0.4
C/C(=N\NC=O)/c1ccccc1	4	0.4
C=C1C(=O)NC(=O)NC1=O	4	0.4
c1ccc(c(c1)[N+](=O)[O-])O	4	0.4
c1ccc(c(c1)c2ccco2)Cl	4	0.4
c1ccc(cc1)C(=O)CO	4	0.4
c1ccc(c(c1)CN)O	4	0.4
COc1cc(ccc1O)NC=O	4	0.4
COc1cc(ccc1O)N	4	0.4
c1ccc(cc1)C2=NN=C([N]2)SCC=O	4	0.4
[C@H]1CCOC(=C1)C=O	4	0.4
c1ccc(cc1)CCNCCCCc2cc(on2)c3ccccc3	4	0.4
COc1cc(cc(c1)OC)C=O	4	0.4
COc1cc(cc(c1)OC)C(=O)N	4	0.4
COc1cc(cc(c1)O)C=O	4	0.4
COc1ccc(cc1)c2cc(no2)C=O	4	0.4
c1ccc(c(c1)C=N)O	4	0.4
C(C=O)[N]S(=O)=O	4	0.4
COc1ccc2c(c1)sc(n2)NC=O	4	0.4
c1cc2c(cc1C(=O)N)OCCO2	4	0.4
COc1ccccc1CNC=O	4	0.4
COc1ccccc1CN	4	0.4
COc1ccccc1C(=O)O	4	0.4
c1cc2c(cc1C=O)sc3n2cc[nH+]3	4	0.4
c1cc2c(cc1C=O)sc3n2ccn3	4	0.4
c1cc2c(cc1N)sc(n2)SCC=O	4	0.4
c1cc2c(cc1O)sc(n2)N	4	0.4
COc1ccc2c(c1)sc(n2)N	4	0.4
COc1ccc(cc1O)C=C	4	0.4
COc1ccc(cc1OC)NC=O	4	0.4
COc1ccc(cc1OC)N	4	0.4
c1cc2c(cc1O)sc(n2)NC=O	4	0.4
COc1ccc(cc1OC)C=C	4	0.4
COc1ccc(cc1O)NC=O	4	0.4
C=C(C#N)C(=O)N	4	0.4
COc1ccc(cc1O)N	4	0.4
C=C(C#N)C(=O)Nc1ccccc1	4	0.4
c1ccc(cc1)CCNS(=O)=O	4	0.4
COc1cc(cc(c1)O)C(=O)N	4	0.4
c1ccc(cc1)CN2CCNCC2	4	0.4
CCn1c(=O)c2ccccc2[nH]c1=O	4	0.4
CCN1C(=C([C@H]NC1=O)C(=O)OC)C	4	0.4
CNC(=O)O	4	0.4
CNC(=O)Cc1cccc(c1)C(=O)OC	4	0.4
CNC(=O)CCCc1ccon1	4	0.4
C(CN)CO	4	0.4
CN(C=O)c1ccccc1	4	0.4
C(CN)C=O	4	0.4
C(CN)C(=O)N	4	0.4
C(CCO)CO	4	0.4
C=CC(=O)c1ccccc1	4	0.4
c1ccc(cc1)NC(=O)N	4	0.4
c1ccc(cc1)NC(=O)c2cccs2	4	0.4
C=Cc1ccc2c(c1)OCO2	4	0.4
c1ccc(cc1)NCC=O	4	0.4
CCc1cncs1	4	0.4
c1ccc(cc1)OCC(=O)[O-]	4	0.4
c1ccc(cc1)OCCNc2ccc(cc2)c3nc4ccccc4o3	4	0.4
c1ccc(cc1)OCc2ncno2	4	0.4
CNC(=O)[C@H]c1cccc(c1)C(=O)OC	4	0.4
CNC(=O)[O-]	4	0.4
CNC(=O)c1ccc(cc1)OC	4	0.4
CNC(=O)c1ccc2c(c1)ocn2	4	0.4
COC1=CC=C(=C2N=CN=N2)C=C1	4	0.4
c1ccc(cc1)CNc2ccc(cc2)c3nc4ccccc4s3	4	0.4
COC(=O)c1cccc(c1)[C@H]C=O	4	0.4
COC(=O)c1cccc(c1)[C@H]C(=O)N	4	0.4
COC(=O)c1cccc(c1)[C@@H]C=O	4	0.4
COC(=O)c1cccc(c1)[C@@H]C(=O)N	4	0.4
COC(=O)c1cccc(c1)CC=O	4	0.4
COC(=O)c1cccc(c1)CC(=O)N	4	0.4
c1ccc(cc1)C[C@@H](C=O)N	4	0.4
c1ccc(cc1)C[C@@H](C=O)NS(=O)=O	4	0.4
COC(=O)CO	4	0.4
COC(=O)CNC=O	4	0.4
COC(=O)C=C	4	0.4
c1ccc(cc1)C[C@@H]NS(=O)=O	4	0.4
CNc1ccccc1[N+](=O)[O-]	4	0.4
CNCc1ccccc1	4	0.4
c1ccc(cc1)C[C@H]N	4	0.4
CCN1C(=C([C@H]NC1=O)C(=O)[O-])C	4	0.4
CCCN1C(=C[C@H]NC1=O)C	4	0.4
CCN1C(=C([C@H]NC1=O)C(=O)O)C	4	0.4
c1cn[nH]c1C(=O)N	4	0.4
CCC(=O)Nc1ccccc1C	4	0.4
CCC(=O)Nc1cccc(c1)C=O	4	0.4
CCC(=O)Nc1ccc(cc1)OC	4	0.4
CCC(=O)Nc1ccc(cc1)O	4	0.4
CCC(=O)NCc1ccccc1	4	0.4
c1cn2c([nH+]1)sc(n2)N3CCCCC3	4	0.4
c1cn2c([nH+]1)scn2	4	0.4
c1cn2c(n1)sc(n2)N3CCC(CC3)C=O	4	0.4
c1cn2c(n1)scn2	4	0.4
c1cn[nH]c1C=O	4	0.4
c1ccn2c(c1)nccc2=O	4	0.4
CC1CCCCC1	4	0.4
c1cnc2[nH+]ccn2c1	4	0.4
CC1=N[N]N=C1	4	0.4
CC1=N[C](N=N1)SC	4	0.4
CC1=N[C](N=N1)S	4	0.4
CC1=NN=C[N]1	4	0.4
c1cnccc1C=N	4	0.4
CC1=NN=C([N]1)SC	4	0.4
CC1=NN=C([N]1)S	4	0.4
c1ccnc(c1)O	4	0.4
c1ccc2c(c1)nsn2	4	0.4
CC1=C[C](N=N1)C	4	0.4
CCCCC(=O)N[C@H]C(=O)NCCCC	4	0.4
c1ccc2c(c1)cc(s2)C=O	4	0.4
CCCCN1C(=C([C@H]NC1=O)C(=O)O)C	4	0.4
CCCCN1C(=C([C@@H]NC1=O)C=O)C	4	0.4
CCCCN1C(=C([C@@H]NC1=O)C(=O)[O-])C	4	0.4
CCCCN1C(=C([C@@H]NC1=O)C(=O)O)C	4	0.4
CCCCN1C(=C(CNC1=O)C=O)C	4	0.4
CCCCN1C(=C(CNC1=O)C(=O)[O-])C	4	0.4
CCCCN1C(=C(CNC1=O)C(=O)O)C	4	0.4
CCCCC(=O)[O-]	4	0.4
CC(=O)N1CCN(CC1)C=O	4	0.4
CCCC(=O)NCCc1ccccc1	4	0.4
CCCCC(=O)N[C@@H]C(=O)NCCCC	4	0.4
c1ccc2c(c1)cncn2	4	0.4
CCCCC(=O)NCC(=O)NCCCC	4	0.4
CCCCC(=O)NCC	4	0.4
CCCCC(=O)NC	4	0.4
CCCCC(=O)N1CCNCC1	4	0.4
c1ccc2c(c1)n3cc[nH+]c3s2	4	0.4
c1ccc2c(c1)n3ccnc3s2	4	0.4
c1ccc2c(c1)nc(s2)c3ccc(cc3O)N	4	0.4
CC1=NC2=C(=N1)C=CC=C2	4	0.4
CC1=C[C@H]NC(=O)N1C	4	0.4
CCCCN1C(=C([C@H]NC1=O)C=O)C	4	0.4
CC1=C(CNC(=O)N1)C(=O)OC	4	0.4
CC1=C([C@@H]NC(=O)N1)C(=O)[O-]	4	0.4
CC1=C([C@@H]NC(=O)N1)C(=O)OC	4	0.4
CC1=C([C@@H]NC(=O)N1)C(=O)O	4	0.4
CC1=C(CNC(=O)N1C)C=O	4	0.4
CC1=C(CNC(=O)N1C)C(=O)[O-]	4	0.4
CC1=C(CNC(=O)N1C)C(=O)OC	4	0.4
CC1=C(CNC(=O)N1C)C(=O)O	4	0.4
CC1=C(CNC(=O)N1)C=O	4	0.4
CC1=C(CNC(=O)N1)C(=O)[O-]	4	0.4
CC1=C(CNC(=O)N1)C(=O)O	4	0.4
CC1=C([C@@H]NC(=O)N1C)C(=O)O	4	0.4
c1cocc1C(=O)N	4	0.4
c1cocc1C=O	4	0.4
CC(=O)c1ccc(cc1)O	4	0.4
CC(=O)c1ccc(cc1)NC=O	4	0.4
CC(=O)c1ccc(cc1)N	4	0.4
c1csc2n1c(=O)cc(n2)COC=O	4	0.4
c1nc(on1)CO	4	0.4
c1ncnc(n1)N	4	0.4
c1nnc(s1)NC(=O)CO	4	0.4
CC1=C([C@@H]NC(=O)N1)C=O	4	0.4
CC1=C([C@@H]NC(=O)N1C)C(=O)OC	4	0.4
CC1=C[C@H]NC(=O)N1	4	0.4
CC1=CCNC(=O)N1	4	0.4
CC1=C[C@H](NC(=O)N1C)c2ccccc2	4	0.4
CC1=C[C@H](NC(=O)N1)c2ccccc2	4	0.4
CC1=C[C@@H]NC(=O)N1C	4	0.4
CC1=C[C@@H]NC(=O)N1	4	0.4
CC1=C[C@@H](NC(=O)N1C)c2ccccc2	4	0.4
CC1=C[C@@H](NC(=O)N1)c2ccccc2	4	0.4
CC(=O)NCc1ccccc1O	4	0.4
CC(=O)NCc1ccccc1OC	4	0.4
CC1=CCNC(=O)N1C	4	0.4
CC1=CC(=N[N]1)C	4	0.4
CC1=C([C@@H]NC(=O)N1C)C(=O)[O-]	4	0.4
CC1=C([C@H]NC(=O)N1C)C=O	4	0.4
CC1=C([C@H]NC(=O)N1C)C(=O)[O-]	4	0.4
CC1=C([C@H]NC(=O)N1C)C(=O)OC	4	0.4
CC1=C([C@H]NC(=O)N1C)C(=O)O	4	0.4
CC1=C([C@H]NC(=O)N1)C=O	4	0.4
CC1=C([C@H]NC(=O)N1)C(=O)[O-]	4	0.4
CC1=C([C@H]NC(=O)N1)C(=O)OC	4	0.4
CC1=C([C@H]NC(=O)N1)C(=O)O	4	0.4
CC1=C([C@@H]NC(=O)N1C)C=O	4	0.4
CCCCN1C(=C([C@H]NC1=O)C(=O)[O-])C	4	0.4
CCCCN1C(=CCNC1=O)C	4	0.4
CCN1C(=C([C@@H]NC1=O)C=O)C	4	0.4
CCCN1C(=C(CNC1=O)C=O)C	4	0.4
CCCN1C(=CCNC1=O)C	4	0.4
CCCN1C(=C([C@H]NC1=O)C=O)C	4	0.4
CCCN1C(=C([C@H]NC1=O)C(=O)[O-])C	4	0.4
CCCN1C(=C([C@H]NC1=O)C(=O)OC)C	4	0.4
CCCN1C(=C([C@H]NC1=O)C(=O)O)C	4	0.4
CCCN1C(=C([C@@H]NC1=O)C=O)C	4	0.4
CCCN1C(=C([C@@H]NC1=O)C(=O)[O-])C	4	0.4
CCCN1C(=C([C@@H]NC1=O)C(=O)OC)C	4	0.4
CCCN1C(=C([C@@H]NC1=O)C(=O)O)C	4	0.4
CCCN1C(=C(CNC1=O)C(=O)[O-])C	4	0.4
CSc1[nH]c(nn1)c2ccc(cc2)O	4	0.4
CCCN1C(=C(CNC1=O)C(=O)OC)C	4	0.4
CCCN1C(=C(CNC1=O)C(=O)O)C	4	0.4
c1ccc2c(c1)c(c[nH]2)CCN	4	0.4
c1ccc2c(c1)c(ccn2)C=O	4	0.4
CCCCNC(=O)[C@H]c1ccccc1	4	0.4
c1ccc2c(c1)c(cs2)Cl	4	0.4
CCCCNC(=O)[C@H][N]CC	4	0.4
CCCCNC(=O)[C@H][N]C	4	0.4
CCCCNC(=O)[C@H]NCC	4	0.4
CCCN1C(=C[C@@H]NC1=O)C	4	0.4
c1ccc2c(c1)c(c(s2)C=O)Cl	4	0.4
CCCCNC(=O)[C@H]NC(=O)CCC	4	0.4
C(=O)NS(=O)=O	4	0.4
CCN1C(=C([C@@H]NC1=O)C(=O)[O-])C	4	0.4
CCN1C(=C([C@@H]NC1=O)C(=O)OC)C	4	0.4
CCN1C(=C([C@@H]NC1=O)C(=O)O)C	4	0.4
CCN1C(=C(CNC1=O)C=O)C	4	0.4
CCN1C(=C(CNC1=O)C(=O)[O-])C	4	0.4
CCN1C(=C(CNC1=O)C(=O)OC)C	4	0.4
CCN1C(=C(CNC1=O)C(=O)O)C	4	0.4
CCCn1c(=O)c2ccccc2[nH]c1=O	4	0.4
c1ccc2c(c1)CCCN2	4	0.4
c1ccc2c(c1)CCCO2	4	0.4
c1ccc2c(c1)c(=O)n3c(n2)scn3	4	0.4
c1ccc2c(c1)CCC[N]2	4	0.4
c1ccc2c(c1)CN3C(=N2)SC=N3	4	0.4
c1ccc2c(c1)CNCN2	4	0.4
CCC[NH+]	4	0.4
CCC[N@H+]C	4	0.4
CCC[N@@H+]C	4	0.4
CCCOc1ccc(cc1)C(=O)N	4	0.4
CC#N	4	0.4
c1ccc2c(c1)c(=O)n3c(n2)sc(n3)N	4	0.4
CCCCNC(=O)[C@H]NC=O	4	0.4
CCCCNC(=O)[C@H]NC(=O)CC	4	0.4
CCCCN1C(=C[C@@H]NC1=O)C	4	0.4
CCCCNC(=O)CNC(=O)C	4	0.4
CCCCNC(=O)[C@@H]N(C)C(=O)C	4	0.4
CCCCNC(=O)[C@@H]N	4	0.4
CCCCNC(=O)Cc1ccccc1	4	0.4
CCCCNC(=O)C[N]CC	4	0.4
CCCCNC(=O)C[N]C	4	0.4
CCCCNC(=O)CNCC	4	0.4
CCCCNC(=O)CNC=O	4	0.4
CCCCNC(=O)CNC(=O)CCC	4	0.4
CCCCNC(=O)CNC(=O)CC	4	0.4
CCCCNC(=O)CNC	4	0.4
CCCCNC(=O)[C@@H]N(C)C(=O)CCC	4	0.4
CCCCNC(=O)CN(CC)C=O	4	0.4
CCCCNC(=O)CN(CC)C(=O)CC	4	0.4
CCCCNC(=O)CN(CC)C(=O)C	4	0.4
CCCCNC(=O)CN(C)C=O	4	0.4
CCCCNC(=O)CN(C)C(=O)CCC	4	0.4
CCCCNC(=O)CN(C)C(=O)CC	4	0.4
CCCCNC(=O)CN(C)C(=O)C	4	0.4
CCCCNC(=O)CN	4	0.4
CCCCN1C(=C[C@H]NC1=O)C	4	0.4
CCCCNC(=O)[C@@H]N(C)C(=O)CC	4	0.4
CCCCNC(=O)[C@@H]N(C)C=O	4	0.4
CCCCNC(=O)[C@H]NC(=O)C	4	0.4
CCCCNC(=O)[C@@H]c1ccccc1	4	0.4
CCCCNC(=O)[C@H]NC	4	0.4
CCCCNC(=O)[C@H]N(CC)C=O	4	0.4
CCCCNC(=O)[C@H]N(CC)C(=O)CC	4	0.4
CCCCNC(=O)[C@H]N(CC)C(=O)C	4	0.4
CCCCNC(=O)[C@H]N(C)C=O	4	0.4
CCCCNC(=O)[C@H]N(C)C(=O)CCC	4	0.4
CCCCNC(=O)[C@H]N(C)C(=O)CC	4	0.4
CCCCNC(=O)[C@H]N(C)C(=O)C	4	0.4
CCCCNC(=O)[C@H]N	4	0.4
CCCCNC(=O)[C@@H][N]CC	4	0.4
CCCCNC(=O)[C@@H]N(CC)C(=O)C	4	0.4
CCCCNC(=O)[C@@H][N]C	4	0.4
CCCCNC(=O)[C@@H]NCC	4	0.4
CCCCNC(=O)[C@@H]NC=O	4	0.4
CCCCNC(=O)[C@@H]NC(=O)CCC	4	0.4
CCCCNC(=O)[C@@H]NC(=O)CC	4	0.4
CCCCNC(=O)[C@@H]NC(=O)C	4	0.4
CCCCNC(=O)[C@@H]NC	4	0.4
CCCCNC(=O)[C@@H]N(CC)C=O	4	0.4
CCCCNC(=O)[C@@H]N(CC)C(=O)CC	4	0.4
COc1ccccc1[N+](=O)[O-]	4	0.4
Cc1ccc(cc1)SC	4	0.4
c1cc(oc1)C=N	4	0.4
C[N@H+]CCCN	4	0.4
C1C(=O)NC(=O)N1	4	0.4
C[C]1N=CN=N1	4	0.4
[H]/N=C/C1=C[N]N=C1C	4	0.4
Cc1ncon1	4	0.4
Cc1nc2ccccc2n1C	4	0.4
Cc1nc2ccc(cc2o1)C(=O)NC	4	0.4
C1CCC(C1)N	4	0.4
C[N@@H+]CCCN	4	0.4
c1cc(ccc1N)N2CCNCC2	4	0.4
C[NH+](C)C	4	0.4
c1cc(ccc1NC=O)N2CCNCC2	4	0.4
[H]/N=C/c1ccccc1O	4	0.4
Cc1cocn1	4	0.4
C[NH+]1CCCCC1	4	0.4
c1cc(ccc1CO)C(=O)[O-]	4	0.4
Cc1cn2c(=O)cc(nc2s1)COC=O	4	0.4
Cc1cn2c(=O)cc(nc2s1)COC(=O)c3cccc(c3)N	4	0.4
Cc1ccsc1C=N	4	0.4
C[NH+]1CCOCC1	4	0.4
c1[nH]nnn1	4	0.4
c1cc(ccc1N2CCNCC2)[N+](=O)[O-]	4	0.4
Cn1c(=O)c2ccccc2[nH]c1=O	4	0.4
[C@@H]1C(=O)NC(=O)N1	4	0.4
c1cc(ccc1c2cc(no2)C(=O)N)O	4	0.4
C1CC1C=O	4	0.4
c1cc(ccc1c2cc(no2)C=O)O	4	0.4
[C@@H](C=O)NS(=O)=O	4	0.4
[C@@H](C=O)NC=O	4	0.4
C[C@H]1C(=O)NC(=O)N1	4	0.4
C1C[C@@H](OC(=C1)C=O)O	4	0.4
C1CC=C(OC1)C(=O)N	4	0.4
NN	4	0.4
C1C=C(OC[C@@H]1CCCO)C=O	4	0.4
c1cc(ccc1c2[nH]cnn2)O	4	0.4
Cn1ccc2c1cccc2	4	0.4
C[C@H]C(=O)NC	4	0.4
C[C@H]C(=O)[O-]	4	0.4
c1cc(ccc1c2[nH]c(nn2)S)O	4	0.4
Cn1cnnc1SCC(=O)N	4	0.4
[H]/N=C(\C)/C	4	0.4
C[C@H]NC(=O)C	4	0.4
C1=CC(=CC=C1=C2N=CN=N2)O	4	0.4
C[C@H]c1ccc(cc1)O	4	0.4
Cn1cccc1	4	0.4
Cc1ccnc2c1cccc2	4	0.4
C1COCC[NH+]1	4	0.4
C1CCC=CC1	4	0.4
C1CN(CCC1C=O)S(=O)=O	4	0.4
C1=C[N]C=C1	4	0.4
c1cc(cc(c1)N)N	4	0.4
Cc1ccc(cc1)NC	4	0.4
Cc1c(scn1)C	4	0.4
c1cc(cc(c1)NC=O)N	4	0.4
Cc1ccc(cc1)C(=O)OC	4	0.4
Cc1c(scn1)C=O	4	0.4
Cc1c(scn1)CCN	4	0.4
c1cc(ccc1C=O)F	4	0.4
C1CN(CCN1C=O)C=O	4	0.4
C[NH2+]CCCN	4	0.4
c1cc(cc(c1)[N+](=O)[O-])c2ncno2	4	0.4
Cc1ccc(c(c1)C)NC=O	4	0.4
Cc1ccc(c(c1)C)N	4	0.4
c1cc(ccc1/C=N/N)OCC=O	4	0.4
Cc1cc(on1)c2ccc3c(c2)OCO3	4	0.4
c1cc(ccc1C(=O)N)NC=O	4	0.4
Cc1cc(on1)C	4	0.4
C1CN(CCN1)S(=O)=O	4	0.4
Cc1cc(nc(n1)N)C	4	0.4
Cc1c(sc(n1)c2ccccc2)CCN	4	0.4
Cc1c(sc(n1)c2ccccc2)C	4	0.4
Cc1c(cco1)C=O	4	0.4
C1CC[NH+]CC1	4	0.4
Cc1ccccc1N2CCNCC2	4	0.4
c1c(scn1)C=O	4	0.4
c1c(scn1)CCN	4	0.4
C[N]Cc1ccccc1	4	0.4
Cc1[nH]c(nn1)S	4	0.4
Cc1[nH]c(nn1)SC	4	0.4
Cc1cccc(c1)[N]C	4	0.4
Cc1cccc(c1)OCCS	4	0.4
c1cc(c(cc1C(=O)N)O)O	4	0.4
Cc1cccc(c1)N2CCNCC2	4	0.4
Cc1[nH]cnn1	4	0.4
c1cc(c(cc1O)O)N	4	0.4
c1cc(cc(c1)Cl)C(=O)N	4	0.4
c1cc(cc(c1)Cl)C=O	4	0.4
Cc1c(cc[nH]1)C=O	4	0.4
Cc1c(cco1)C(=O)N	4	0.4
Cc1ccc2c(c1)nc[nH]2	4	0.4
C1CNCNC1	4	0.4
C1CNCN1	4	0.4
C[C@H](C=O)N	4	0.4
C[C]1C(=CN=N1)C=N	4	0.4
[C@H]1C[C@H]OC=C1	4	0.4
[C@@H]1C[C@@H]OC(=C1)C=O	4	0.4
CSc1nnc(n1N)c2ccccc2	4	0.4
CSc1cccnn1	4	0.4
[C@H]1C=CO[C@H][C@@H]1CCCO	4	0.4
C[C@@H]1C(=O)NC(=O)N1	4	0.4
c1cc(nnc1)SCC=O	4	0.4
C1C=CO[C@H]([C@@H]1CCCO)O	4	0.4
[C@H]1C[C@H]OC(=C1)C=O	4	0.4
[C@H]1[C@@H](CC=CO1)CCCO	4	0.4
[C@H]1[C@@H](CC=C(O1)C=O)CCCO	4	0.4
[C@H]1C=C(OC[C@@H]1CCCO)C=O	4	0.4
C[C@@H]c1ccc(cc1)O	4	0.4
C1C[C@H](OC(=C1)C=O)O	4	0.4
[C@@H]1CCOC(=C1)C=O	4	0.4
C[C@@H]C(=O)[O-]	4	0.4
[C@H]1C=C(O[C@H][C@@H]1CCCO)C=O	4	0.4
c1cc(nnc1)SCC(=O)N	4	0.4
[C@H]1C=COC[C@@H]1CCCO	4	0.4
[C@@H]1C[C@@H](OC(=C1)C=O)O	4	0.4
[C@H]1C[C@H](OC(=C1)C=O)O	4	0.4
c1cc(nnc1)S	4	0.4
C[C@@H]NC(=O)C	4	0.4
C[C@@H](C=O)NS(=O)=O	4	0.4
[C@@H]1CCC=C(O1)C=O	4	0.4
C1C=COC[C@@H]1CCCO	4	0.4
C[C@@H](N)C	4	0.4
[C@H]1C=CO[C@H]([C@@H]1CCCO)O	4	0.4
C[C@@H](NC=O)C	4	0.4
C1C=CN=C2N1C=CC=C2	4	0.4
[C@H]1C[C@@H]OC(=C1)C=O	4	0.4
C1C[C@H](OC=C1)O	4	0.4
[C@H]1C[C@H](OC=C1)O	4	0.4
[C@@H]1CCC=CO1	4	0.4
[C@H]1C(=O)NC(=O)N1	4	0.4
[C@H]1CCC=C(O1)C=O	4	0.4
c1cc(c(cc1c2ncno2)[N+](=O)[O-])N	3	0.3
Cc1ccc2c(c1)CC[N]2	3	0.3
c1ccc2c(c1)c(ccn2)C(=O)N	3	0.3
Cc1ccc2c(c1)CCN2C=O	3	0.3
c1csc2c1CCCC2	3	0.3
Cc1ccc2c(c1)ocn2	3	0.3
c1csc2c1cncn2	3	0.3
c1csc2c1NC(=O)[N]C2=O	3	0.3
CCCCNC(=O)[C@H]c1ccc(cc1)O	3	0.3
c1cc(cc(c1)Cl)F	3	0.3
c1csc2c1NCNC2	3	0.3
CC(=O)OC[C@H]1CC=C[C@@H]O1	3	0.3
CC(=O)OC[C@H]1[C@@H]C=C[C@H]O1	3	0.3
CC(=O)OC[C@H]1[C@@H]C=CCO1	3	0.3
Cc1ccc2c(c1)sc(n2)NC(=O)C	3	0.3
c1cc(c(cc1O)O)C=O	3	0.3
[C@@H]1C=C[C@@H]([C@@H](O1)CO)O	3	0.3
c1cc(c(cc1NC=O)O)O	3	0.3
Cc1cccc2c1ocn2	3	0.3
CCCCNC(=O)Cc1ccc(cc1)O	3	0.3
c1c(nc[nH]1)C(=O)N	3	0.3
c1c(nc[nH]1)C=O	3	0.3
c1c(nco1)C#N	3	0.3
c1c(ocn1)NC2CCCCC2	3	0.3
c1c(scn1)C(=O)O	3	0.3
[C@H]1C(=O)N(C(=O)N1)CC(=O)N	3	0.3
c1c(scn1)C(=O)[O-]	3	0.3
Cc1ccccc1N2CCN(CC2)C=O	3	0.3
[C@H]1C(=O)N(C(=O)N1)CC=O	3	0.3
c1c(scn1)CCNC=O	3	0.3
CC(C)CO	3	0.3
Cc1ccccc1C(=O)N	3	0.3
Cc1cccc(c1C)OCC=O	3	0.3
c1cc(c(cc1N)O)O	3	0.3
CC(C)CC=O	3	0.3
Cc1cccc(c1C)OCC(=O)N	3	0.3
Cc1cccc(c1C)OC	3	0.3
Cc1cccc(c1C)O	3	0.3
CCCCNC(=O)[C@@H]c1ccc(cc1)O	3	0.3
CC(C)(C)c1ccccc1	3	0.3
c1conc1COCC(=O)N	3	0.3
CCCCOc1ccc(cc1)C=O	3	0.3
c1cc(c(c(c1)O)O)C=N	3	0.3
[C@H]1C=CCO[C@H]1CO	3	0.3
c1cc(c(cc1N)Cl)F	3	0.3
[C@H]1C=CCO[C@H]1COC=O	3	0.3
Cc1cccc(c1)Cl	3	0.3
c1ccc2c(c1)c(c[nH]2)CCNC=O	3	0.3
c1cc(cc(c1)F)N	3	0.3
CCCCOc1ccccc1	3	0.3
Cc1ccc(c(c1)C)C	3	0.3
c1cc(cc(c1)O)c2ccno2	3	0.3
c1cc(cc(c1)S(=O)=O)N	3	0.3
CCC[CH]	3	0.3
c1cc(cc(c1)S(=O)=O)NC=O	3	0.3
c1nnc(n1N)SCC(=O)N	3	0.3
c1nnc(n1N)SCC=O	3	0.3
CCC[NH+](C)C	3	0.3
Cc1ccc(c(c1)N2CCNCC2)C	3	0.3
c1ccc2c(c1)[nH]c(n2)S	3	0.3
c1ccc2c(c1)[nH]c(n2)N	3	0.3
CCC[N]C	3	0.3
Cc1ccc(c(c1)N)C	3	0.3
CC(=O)Nc1cccc(c1)S(=O)=O	3	0.3
Cc1ccc(c(c1)C(=O)OC)O	3	0.3
c1cc(cc(c1)O)c2cc(no2)C=O	3	0.3
c1ccc2c(c1)CCCN2C=O	3	0.3
c1nnc(o1)SCC=O	3	0.3
Cc1cc2c(cc1C)ocn2	3	0.3
c1ccc2c(c1)CCC2	3	0.3
CCN(C)C=O	3	0.3
CCN(C=O)c1ccccc1	3	0.3
CCN(CC)c1ccccc1	3	0.3
[C@H]1C[C@H](C=CO1)C2CCCCC2	3	0.3
[C@H]1C[C@H](C=C(O1)C=O)C2CCCCC2	3	0.3
Cc1cc(no1)c2ccccc2Cl	3	0.3
Cc1cc(no1)c2ccccc2	3	0.3
Cc1cc(n[nH]1)C	3	0.3
Cc1cc(cc(c1)NC=O)C	3	0.3
CCCOc1cccc(c1)C	3	0.3
c1cc(cc(c1)O)c2cc(no2)C(=O)N	3	0.3
Cc1ccc2c(c1)CCN2	3	0.3
[C@H]1C=C[C@H]O[C@H]1COC=O	3	0.3
Cc1ccc(n1c2ccccc2)C	3	0.3
Cc1ccc(cc1Cl)NC=O	3	0.3
Cc1ccc(cc1Cl)N	3	0.3
Cc1ccc(cc1C)O	3	0.3
Cc1ccc(cc1)[N]C	3	0.3
c1n[nH]nn1	3	0.3
c1cc(cc(c1)Cl)c2ccco2	3	0.3
Cc1ccccn1	3	0.3
c1cc(cc(c1)F)NC=O	3	0.3
c1cc(cc(c1)N)C(=O)N	3	0.3
c1nc(c(o1)N)C#N	3	0.3
c1cc(cc(c1)NC(=O)c2ccco2)N	3	0.3
[C@H]1C=C[C@H]O[C@H]1CO	3	0.3
[C@H]1CC=CCO1	3	0.3
CCCOCC	3	0.3
c1cc(cc(c1)NC=O)NC=O	3	0.3
c1ccc2c(c1)c(c(s2)C(=O)N)Cl	3	0.3
CCCNC(=O)CC	3	0.3
c1cc(cc(c1)O)/C=N/NC=O	3	0.3
CCCNCC	3	0.3
c1cc(cc(c1)O)CN	3	0.3
[C@H]1CC=C[C@H]O1	3	0.3
CCCNc1ccccc1	3	0.3
[C@H]1CCC=C(O1)C(=O)N	3	0.3
CC(=O)Nc1nc2ccc(cc2s1)OC	3	0.3
CC(=O)Nc1nc2ccc(cc2s1)O	3	0.3
c1cc(cc(c1)O)NC(=O)CO	3	0.3
CCCOC	3	0.3
Cc1ccccc1S(=O)=O	3	0.3
Cc1ccsc1C	3	0.3
Cc1cccn1C	3	0.3
CCC(=O)N1CCc2c1cccc2	3	0.3
CC1CC1	3	0.3
Cn1ncnn1	3	0.3
[C@@H]1CCOC(=C1)C(=O)N	3	0.3
CC1CCCO1	3	0.3
Cn1nc(nn1)c2ccccc2	3	0.3
[C@@H]1COCC=C1	3	0.3
[CH]NC(=O)O	3	0.3
c1cn2ccsc2n1	3	0.3
c1cn2ccsc2[nH+]1	3	0.3
[C@@H]1CO[C@@H]C=C1	3	0.3
c1cn2cc(sc2[nH+]1)C=O	3	0.3
c1cn2cc(sc2[nH+]1)C(=O)N	3	0.3
[C@@H]1C[C@@H](OC(=C1)C(=O)N)O	3	0.3
[CH]NC(=O)[O-]	3	0.3
[C@H]1[C@H](C=CCO1)O	3	0.3
[CH]O	3	0.3
[CH]c1ccccc1	3	0.3
Cn1ccnn1	3	0.3
c1cn(nn1)CC=O	3	0.3
[H]/N=C(\C)/c1ccc(cc1)N	3	0.3
CCC(=O)Nc1ccc(cc1)OCC	3	0.3
[C@@H]1C[C@@H]OC(=C1)C(=O)N	3	0.3
CCC(=O)Nc1cccc(c1)C	3	0.3
CCC(=O)Nc1cccc(c1)C(=O)O	3	0.3
CCC(=O)Nc1cccc(c1)C(=O)OC	3	0.3
CCC(=O)Nc1cccc(c1)C(=O)[O-]	3	0.3
[H]/N=C(\C)/c1ccc(cc1)NC=O	3	0.3
CCC(=O)Nc1nc2ccccc2s1	3	0.3
CC1=N[N]C=C1C=N	3	0.3
[CH]Cc1ccccc1	3	0.3
Cc1ccn2c(n1)ccn2	3	0.3
[CH]1N=NN=N1	3	0.3
CC1=CN=N[CH]1	3	0.3
[C@@H]1C=CC[C@@H](O1)COC=O	3	0.3
[C@@H]1C=CC[C@@H](O1)CO	3	0.3
c1cncnc1O	3	0.3
[C@@H]1C=CCCO1	3	0.3
CC1=CCCCC1	3	0.3
[C@@H]1C(=O)N(C(=O)N1)CC=O	3	0.3
c1cnoc1N	3	0.3
c1cnoc1NC=O	3	0.3
[C@@H]1C(=O)N(C(=O)N1)CC(=O)N	3	0.3
[C@@H]1C(=O)C=C2C=COC=C2C1=O	3	0.3
[C@@H]1C=C[C@@H]([C@@H]O1)O	3	0.3
CC1=CC(=C[N]1)C=O	3	0.3
CC1=C[N]N=C1	3	0.3
[CH]C(=O)[O-]	3	0.3
[C@@H](C(=O)[O-])NC=O	3	0.3
[C@@H](C(=O)[O-])N	3	0.3
[C@@H](C(=O)O)NC=O	3	0.3
[C@@H](C(=O)O)N	3	0.3
CC1=NN=C([N]1)SCC=O	3	0.3
[C@@H](C(=O)N)NS(=O)=O	3	0.3
[C@H]1[C@H]O[C@H]C=C1	3	0.3
CC1=N[CH]C(=C1)C=O	3	0.3
[C@@H](C(=O)N)N	3	0.3
c1cnc2ncnn2c1	3	0.3
c1cnc2nccn2c1	3	0.3
CC1=N[C](C(=C1)C=O)C	3	0.3
c1cnc2nc(cn2c1)c3ccc(cc3)N	3	0.3
c1ccnc(c1)NC=O	3	0.3
c1ccnc(c1)Cl	3	0.3
CCC(C)C	3	0.3
c1ccc2c(c1)cc(s2)C(=O)N	3	0.3
[H]/N=C/c1ccc(o1)c2ccccc2	3	0.3
Cc1nc(no1)c2ccc(cc2)OC	3	0.3
Cc1nc(no1)c2ccc(cc2)O	3	0.3
[H]/N=C/c1cccc(c1O)O	3	0.3
Cc1csc2n1ccn2	3	0.3
CC1=C(C=C[N]1)C=O	3	0.3
Cc1csc2n1cc[nH+]2	3	0.3
Cc1csc2n1cc([nH+]2)c3ccccc3	3	0.3
Cc1csc2c1cncn2	3	0.3
[H]/N=C/c1ccco1	3	0.3
CC1(CC(=O)CC(=O)C1)C	3	0.3
Cc1cnco1	3	0.3
Cc1cnc(s1)c2ccccc2	3	0.3
CC(C)c1nn2c(=O)ccnc2s1	3	0.3
CCC1=CCCCC1	3	0.3
CC(C)c1nn2c(=O)cc(nc2s1)CO	3	0.3
[C@H]1C(=O)C=C2C=COC=C2C1=O	3	0.3
Cc1cn2c(=O)cc(nc2s1)COC(=O)c3cccc(c3)NC(=O)C	3	0.3
CC(C)c1ccc(cc1)OCC=O	3	0.3
CC(C)c1ccc(cc1)OCC(=O)N	3	0.3
[C@@H]1C=C[C@@H](CO1)O	3	0.3
Cc1ccsc1/C=N/N	3	0.3
CC(C)c1ccc(cc1)OC	3	0.3
c1c(con1)C=O	3	0.3
Cc1ccncc1	3	0.3
Cc1ccnc2n1ncc2	3	0.3
CC(C)c1ccc(cc1)O	3	0.3
c1c(con1)S(=O)=O	3	0.3
c1ccc2c(c1)cc3cc(sc3n2)C=O	3	0.3
CCCCCC=O	3	0.3
CCCCCC	3	0.3
c1ccc2c(c1)cc3ccsc3n2	3	0.3
Cn1c(=O)c2c(ccs2)[nH]c1=O	3	0.3
[H]/N=C(\C)/c1ccc(cc1)O	3	0.3
c1ccn2c(c1)ncc2N	3	0.3
c1ccn2c(c1)nc(cc2=O)CO	3	0.3
[C@@H]1[C@@H]C=C(O[C@@H]1)C=O	3	0.3
CCCC(=O)N1CCN(CC1)c2ccc(cc2)C(=O)C	3	0.3
Cc1nnco1	3	0.3
c1ccc2cc(ccc2c1)C=O	3	0.3
Cc1nnc(s1)N	3	0.3
c1ccc2c(c1)ncc(n2)O	3	0.3
Cc1nnc(o1)SC	3	0.3
Cc1nnc(o1)S	3	0.3
Cc1cc(cc(c1)N)C	3	0.3
c1ccc2c(c1)nc(s2)N3CCCCC3	3	0.3
c1ccc2c(c1)nc(o2)c3cccnc3	3	0.3
[C@@H]1[C@@H]OCC=C1	3	0.3
c1ccc2c(c1)n[nH]n2	3	0.3
[C@@H]1[C@@H]O[C@@H]C=C1	3	0.3
[C@H](C(=O)N)N	3	0.3
[H]/N=C/C1=C([N]N=C1)C	3	0.3
[C@H](C(=O)N)NS(=O)=O	3	0.3
[H]/N=C/c1c[nH]nc1C	3	0.3
[H]/N=C/c1ccc(cc1)N	3	0.3
[H]/N=C/c1ccc(cc1)NC=O	3	0.3
[C@H](C=O)NS(=O)=O	3	0.3
Cc1nc2c3cnn(c3ncn2n1)c4cccc(c4)F	3	0.3
Cc1nc(on1)c2ccccc2O	3	0.3
Cc1cc(cc(c1)NC(=O)C)C	3	0.3
Cc1cc(=O)n2c(n1)sc(n2)C(C)C	3	0.3
Cc1cc(c[nH]1)C=O	3	0.3
COCCO	3	0.3
C[C@H]1CC=CCO1	3	0.3
C[C@H]1CC=C[C@@H]O1	3	0.3
C[C@H]1CC=C[C@H]O1	3	0.3
C[C@H]1[C@@H]C=C[C@H]O1	3	0.3
C[C@H]1[C@H](C=CCO1)O	3	0.3
C[C@H]1[C@H](C=C[C@@H]O1)O	3	0.3
c1ccc(cc1)CCc2nc3ccc(cc3o2)CNc4ccccc4	3	0.3
C[C@H]1[C@H](C=C[C@H]O1)O	3	0.3
C[C@H]1C(=O)N(C(=O)N1)CC=O	3	0.3
C[C@H]1[C@H]C=CCO1	3	0.3
c1ccc(cc1)CNS(=O)=O	3	0.3
COCC(=O)Nc1ccccc1	3	0.3
COCC(=O)N	3	0.3
c1ccc(cc1)CNc2ccc(cc2)c3cn4cccnc4n3	3	0.3
C[C@H]1[C@H]C=C[C@H]O1	3	0.3
COC(=O)c1cncs1	3	0.3
c1ccc(cc1)CC(C=O)N	3	0.3
C[C@H]1C(=O)N(C(=O)N1)CC(=O)N	3	0.3
C[C@]1C(=O)C=C2C=COC=C2C1=O	3	0.3
COc1ccc(c(c1)OC)NC=O	3	0.3
COc1ccc(cc1)C2=NN=C[N]2	3	0.3
COc1ccc(cc1)C2=NN=C([N]2)SC	3	0.3
c1ccc(cc1)/C=C/c2nc(on2)c3ccccc3	3	0.3
c1ccc(cc1)/C=C/c2ncon2	3	0.3
C[C@H](C(=O)N)N	3	0.3
c1ccc(cc1)C(=O)COC=O	3	0.3
c1ccc(cc1)C(=O)CS	3	0.3
C[C@H](C(=O)N)NS(=O)=O	3	0.3
c1ccc(cc1)C2=NN=N[N]2	3	0.3
COc1ccc(c(c1)O)NC=O	3	0.3
COc1ccc(c(c1)O)C=O	3	0.3
C[C@H](C=O)NS(=O)=O	3	0.3
c1cc(ccc1c2cn3c([nH+]2)scn3)F	3	0.3
C[C@H](c1ccccc1)NC=O	3	0.3
C[C@H]1C(=O)C=C2C=COC=C2C1=O	3	0.3
C[C@H]1C(=O)N(C(=O)N1)C	3	0.3
COC(=O)c1ccccc1O	3	0.3
C[C@H]C(=O)NCc1ccccc1	3	0.3
C[C@H]C(=O)Nc1ccccc1C	3	0.3
C[C@H]c1ccc(cc1)OCC=O	3	0.3
c1ccc(cc1)C[C@H](C(=O)N)NS(=O)=O	3	0.3
c1ccc(cc1)C[C@H](C=O)N	3	0.3
c1ccc(cc1)C[C@H](C=O)NS(=O)=O	3	0.3
CNCc1ccco1	3	0.3
c1cc(ccc1NS(=O)=O)O	3	0.3
c1ccc(cc1)C[C@H]C(=O)N	3	0.3
CNCCCN	3	0.3
CNC1=C2C=NN=C2N=C[N]1	3	0.3
c1ccc(cc1)CSCC=O	3	0.3
CNC(=O)c1ccnc2c1cccc2	3	0.3
CNC(=O)c1ccco1	3	0.3
CNC(=O)c1cccnc1	3	0.3
CNC(=O)c1cccc(c1)OC	3	0.3
C[C@H]c1nn2c(=O)cc(nc2s1)C	3	0.3
C[C@H]c1nn2c(=O)cc(nc2s1)CO	3	0.3
CNC(=O)c1ccc(cc1)N	3	0.3
c1ccc(cc1)C[C@H](C(=O)N)N	3	0.3
CNc1c2=C[N]N=c2ncn1	3	0.3
CNc1c2cn[nH]c2ncn1	3	0.3
C[C@H]c1ccc(cc1)OCC(=O)N	3	0.3
c1ccc(cc1)C[C@@H](C(=O)N)N	3	0.3
c1ccc(cc1)C[C@@H](C(=O)N)NS(=O)=O	3	0.3
c1cc(ccc1[N]S(=O)=O)O	3	0.3
C[C@H]CC=O	3	0.3
c1cc(ccc1[N+](=O)[O-])O	3	0.3
c1ccc(cc1)C[C@@H]C(=O)N	3	0.3
COC(=O)c1ccc(cc1)CO	3	0.3
COC(=O)N	3	0.3
COC(=O)Cc1ccccc1	3	0.3
COC(=O)CS	3	0.3
COC(=O)COc1ccccc1	3	0.3
C[C@H]COc1ccccc1	3	0.3
c1cc(ccc1S(=O)=O)Cl	3	0.3
c1ccc(cc1)C[C@@H]C=O	3	0.3
C[C@H]c1ccc(cc1)OC	3	0.3
COc1ccc(cc1)C2=N[C](N=N2)S	3	0.3
COc1ccc(cc1)C2=N[C](N=N2)SC	3	0.3
C[C@@]1C(=O)C=C2C=COC=C2C1=O	3	0.3
c1cc2c(cc1CN)CC[N]2	3	0.3
c1cc2c(cc1C=O)nc3n(c2=O)ncs3	3	0.3
CSc1nnc(o1)c2ccccc2	3	0.3
c1cc(oc1)C(=O)N2CCN(CC2)C=O	3	0.3
c1cc(oc1)/C=N/NC=O	3	0.3
C[C@@H](C(=O)N)N	3	0.3
c1cc2c(cc1CN)CCN2	3	0.3
c1cc2c(cc1CN)CCN2C=O	3	0.3
c1cc2c(cc1CNC=O)CCN2	3	0.3
C[C@@H](C(=O)N)NS(=O)=O	3	0.3
COc1cccc(c1O)C=N	3	0.3
COc1cccc(c1)c2ccno2	3	0.3
COc1cccc(c1)c2cc(no2)C=O	3	0.3
c1cc2c(cc1CNC=O)CCN2C=O	3	0.3
c1cc2c(cc1CNC=O)CC[N]2	3	0.3
c1cc2c(cc1Cl)NC(=O)CO2	3	0.3
c1cc2c(cc1N)n[nH]n2	3	0.3
CSc1ccc(cc1)CCNC=O	3	0.3
COc1ccccc1F	3	0.3
c1cc2c(cc1C=N)OCO2	3	0.3
c1cc2c(cc1C(=O)N)sc3n2cc[nH+]3	3	0.3
c1cc(oc1)CNS(=O)=O	3	0.3
CS[C]1N=C(N=N1)c2ccc(cc2)O	3	0.3
CSCc1ccccc1	3	0.3
c1cc(oc1C=O)Br	3	0.3
CSCC(=O)N	3	0.3
c1cc(sc1)c2ccno2	3	0.3
c1cc2c(=O)ccoc2cc1O	3	0.3
CSC1=NN=C([N]1)c2ccc(cc2)O	3	0.3
c1cc2c(c(c1)S(=O)=O)N(CC2)C=O	3	0.3
c1cc2c(c(c1)S(=O)=O)NCC2	3	0.3
c1cc2c(c(c1)S(=O)=O)[N]CC2	3	0.3
c1cc2c(c(c1)S(=O)=O)nsn2	3	0.3
CSc1[nH]c2ccccc2n1	3	0.3
c1cc(oc1)C(=O)Nc2ccc(cc2)N	3	0.3
CSc1ccc(cc1)CCN	3	0.3
COc1cccc(c1)CN	3	0.3
c1cc(oc1)/C=N/N	3	0.3
c1ccc(c(c1)c2ncno2)O	3	0.3
C[C@@H]c1ccc(cc1)OCC(=O)N	3	0.3
c1cc(cnc1)C(F)(F)F	3	0.3
c1cc(ccc1c2ncno2)N	3	0.3
c1cc(ccc1c2cn3c(n2)scn3)F	3	0.3
COc1ccc(cc1)[N+](=O)[O-]	3	0.3
C[C@@H]c1ccc(cc1)OC	3	0.3
c1ccc(c(c1)F)Cl	3	0.3
c1ccc(c(c1)N2CCNCC2)F	3	0.3
C[C@@H]c1ccc(cc1)OCC=O	3	0.3
c1cc2c(cc1NC(=O)CO)nco2	3	0.3
c1ccc(c(c1)O)F	3	0.3
c1ccc(c(c1)OCC=O)Cl	3	0.3
c1cc(ccc1c2cn3c(n2)sc(n3)N4CCC(CC4)C=O)F	3	0.3
C[C@@H]c1nn2c(=O)cc(nc2s1)C	3	0.3
c1ccc(c(c1)c2c(con2)C=O)Cl	3	0.3
C[C@@H]c1nn2c(=O)cc(nc2s1)CO	3	0.3
C[C@@H]c1nn2c(=O)ccnc2s1	3	0.3
COc1ccc(cc1)c2nc3cc(ccc3o2)N	3	0.3
C[C@@H]COc1ccccc1	3	0.3
c1cc(cnc1)Cl	3	0.3
C[C@@H]CC=O	3	0.3
c1cc2c(cc1NC(=O)CO)scn2	3	0.3
c1cc2c(cc1NC=O)n[nH]n2	3	0.3
C[C@@H](c1ccccc1)C	3	0.3
C[C@@H](c1ccccc1)N	3	0.3
C[C@@H]1C(=O)C=C2C=COC=C2C1=O	3	0.3
C[C@@H]1C(=O)N(C(=O)N1)C	3	0.3
C[C@@H]1C(=O)N(C(=O)N1)CC(=O)N	3	0.3
c1cc2c(cc1c3cc(no3)COCC=O)OCO2	3	0.3
C[C@@H]1C(=O)N(C(=O)N1)CC=O	3	0.3
c1cc2c(nc1)nc(o2)c3ccc(cc3)N	3	0.3
C[C@@H]1[C@H]C1	3	0.3
C[C@@H]C(=O)NC	3	0.3
C[C@@H]C(=O)Nc1ccccc1C	3	0.3
c1cc(cnc1)NC=O	3	0.3
c1cc(cnc1)N	3	0.3
C[C@H]c1nn2c(=O)ccnc2s1	3	0.3
C[C]1C(=CC=N1)C=O	3	0.3
Cc1cc(c2c(c1)nco2)C	3	0.3
Cc1c(sc2n1cc[nH+]2)C(=O)N	3	0.3
CCOc1cccc(c1O)OC	3	0.3
CCOc1cccc(c1O)O	3	0.3
Cc1c(cno1)C=O	3	0.3
Cc1c(cno1)S(=O)=O	3	0.3
Cc1c(con1)S(=O)=O	3	0.3
Cc1c(ocn1)C	3	0.3
CCOc1ccc(cc1OCC)C	3	0.3
Cc1c(sc2n1cc[nH+]2)C=O	3	0.3
CCOc1cccc(c1OC)O	3	0.3
Cc1c(sc2n1ccn2)C=O	3	0.3
c1ccc(cc1)c2ncc(o2)N	3	0.3
CCOc1ccc(cc1)O	3	0.3
c1ccc(cc1)c2ncc(s2)CCN	3	0.3
Cc1c(scn1)C(=O)O	3	0.3
Cc1c(scn1)C(=O)OC	3	0.3
CCOc1ccc(cc1)CCNC=O	3	0.3
CCOc1cccc(c1O)OCC	3	0.3
CCOc1cccc(c1OC)OC	3	0.3
CNC(=O)N	3	0.3
CCOc1ccccc1[N+](=O)[O-]	3	0.3
Cc1c(c(on1)C)S(=O)=O	3	0.3
c1ccc(cc1)c2ccc(o2)C=O	3	0.3
c1ccc(cc1)c2ccc(s2)C=O	3	0.3
Cc1c(c[nH]n1)C=N	3	0.3
CCSc1nc2ccc(cc2s1)N	3	0.3
c1ccc(cc1)c2cccs2	3	0.3
c1ccc(cc1)c2ccn[nH]2	3	0.3
c1ccc(cc1)c2cn3ccsc3[nH+]2	3	0.3
CCOc1cccc(c1OC)OCC	3	0.3
CCOc1ccccc1NC=O	3	0.3
CCOc1ccccc1N	3	0.3
CCOc1ccccc1C	3	0.3
c1ccc(cc1)c2n[nH]nn2	3	0.3
CCOc1cccc(c1OCC)OCC	3	0.3
CCOc1cccc(c1OCC)OC	3	0.3
CCOc1cccc(c1OCC)O	3	0.3
CCOc1ccc(cc1)CCN	3	0.3
c1ccc(cc1)c2nnc(o2)SCC=O	3	0.3
Cc1c(scn1)C(=O)[O-]	3	0.3
CCNC(=O)CS	3	0.3
c1ccc2c(c1)C(=O)[C@@H]CO2	3	0.3
c1ccc2c(c1)C(=O)[C@@H][C@@H]O2	3	0.3
CCNC1=C2C=NN=C2N=C[N]1	3	0.3
CCNC(=O)c1ccnc2c1cccc2	3	0.3
CCNC(=O)c1cccnc1	3	0.3
c1ccc2c(c1)C(=O)[C@H]CO2	3	0.3
CCNC(=O)Cc1ccccc1	3	0.3
Cc1cc(=O)n2ccccc2n1	3	0.3
CCOc1c(cccc1OC)OC	3	0.3
c1cc(ccc1C(=O)[O-])O	3	0.3
CCNC(=O)C1CCNCC1	3	0.3
c1ccc2c(c1)C=C[N]C2=O	3	0.3
c1ccc2c(c1)CC=CN2	3	0.3
Cc1cc(=O)oc2c1ccc(c2)OCc3ccc(cc3)C=O	3	0.3
c1cc(ccc1C(=O)O)O	3	0.3
Cc1cc(c([nH]1)C)C=O	3	0.3
c1cc(ccc1C2=NN=C[N]2)O	3	0.3
c1ccc2c(c1)C(=O)C[C@H]O2	3	0.3
CCN[SH5]	3	0.3
CCNc1c2=C[N]N=c2ncn1	3	0.3
CCOc1c(cccc1OC)O	3	0.3
CCOc1c(cccc1O)O	3	0.3
CCOCCO	3	0.3
Cc1c(scn1)CCNC=O	3	0.3
c1cc(ccc1C=N)NC=O	3	0.3
Cc1c[nH]nc1	3	0.3
c1ccc(cc1)n2cccc2	3	0.3
c1cc(ccc1C=N)N	3	0.3
c1ccc(cc1)n2cnnn2	3	0.3
CCOC(=O)CN	3	0.3
c1cc(oc1)CNC=O	3	0.3
c1ccc2c(c1)C(=O)CCO2	3	0.3
c1ccc2c(c1)C(=O)C[C@@H]O2	3	0.3
c1cc(ccc1C2=N[C](N=N2)S)O	3	0.3
CCNc1c2cn[nH]c2ncn1	3	0.3
Cc1c(c(no1)c2ccccc2Cl)C=O	3	0.3
CC[C@H]C(=O)[O-]	3	0.3
Cc1c(c(no1)c2ccccc2)C=O	3	0.3
c1ccc(cc1)NCC(=O)N	3	0.3
c1ccc(cc1)NC(=O)C=O	3	0.3
c1ccc(cc1)NC(=O)CN	3	0.3
c1cc(ccc1N)N2CCN(CC2)C=O	3	0.3
c1cc(ccc1CS)C=O	3	0.3
C[N@H+]CCCNC=O	3	0.3
c1cc(ccc1CS)C(=O)N	3	0.3
c1ccc(cc1)NC(=S)N	3	0.3
c1ccc(cc1)NCC2CCN(CC2)c3nc4ccccc4s3	3	0.3
c1ccc(cc1)[C@@H]2C34CC(C3)C[C@H]4C[N@@H+]2	3	0.3
C[NH+](C)CCCN	3	0.3
CCc1nc2ccc(cc2o1)C(=O)NC	3	0.3
C[NH+]1CCCC1	3	0.3
c1ccc(cc1)OCC(=O)O	3	0.3
CCc1cnc(s1)c2ccccc2	3	0.3
CCc1ccsc1C	3	0.3
CCc1ccsc1	3	0.3
C[N@@H+]CCCNC=O	3	0.3
CN(Cc1ccccc1)C=O	3	0.3
CN1C(=O)C(=C)C(=O)NC1=O	3	0.3
CN1C(=O)CNC1=O	3	0.3
c1ccc(cc1)C[C@H]NS(=O)=O	3	0.3
c1ccc(cc1)C[NH+]2CCN(CC2)C=O	3	0.3
CNC(=O)COC=O	3	0.3
c1cc(ccc1N2CCNCC2)Cl	3	0.3
c1ccc(cc1)N(C=O)S(=O)=O	3	0.3
c1ccc(cc1)N2CCCC2	3	0.3
CNC(=O)C1CCCCC1	3	0.3
CNC(=O)C1=C[C@H]CCO1	3	0.3
CNC(=O)C1=C[C@@H]CCO1	3	0.3
CNC(=O)C1=CCC[C@H]O1	3	0.3
CNC(=O)C1=CCC[C@@H]O1	3	0.3
CNC(=O)C1=CCCCO1	3	0.3
c1ccc(cc1)N2CCN(CC2)S(=O)=O	3	0.3
CN1C(=O)[C@H]NC1=O	3	0.3
CN1C(=O)[C@@H]NC1=O	3	0.3
c1cc(ccc1CO)C(=O)O	3	0.3
c1ccc(cc1)[C@@H]2C34CC(C3)C[C@H]4C[N@H+]2	3	0.3
c1ccc(cc1)c2ccc(o2)C=N	3	0.3
c1ccc(cc1)[N@](CC=O)S(=O)=O	3	0.3
c1ccc(cc1)[C@H]CC(=O)N	3	0.3
c1cc(ccc1CCN)S	3	0.3
c1cc(ccc1CCN)Cl	3	0.3
C[N]Cc1ccco1	3	0.3
c1cc(ccc1CC=O)O	3	0.3
CC[NH+]1CCOCC1	3	0.3
c1ccc(cc1)[N@@](CC=O)S(=O)=O	3	0.3
c1ccc(cc1)[N]CC=O	3	0.3
CCc1ccc(cc1)SC	3	0.3
CC[N@](C)c1ccccc1	3	0.3
CC[N@@](C)c1ccccc1	3	0.3
Cc1[nH]c(nn1)SCC=O	3	0.3
c1cc(ccc1C=O)[N+](=O)[O-]	3	0.3
c1ccc(cc1)c2cc(on2)N	3	0.3
c1ccc(cc1)c2cc(on2)NC=O	3	0.3
c1ccc(cc1)c2ccc(o2)C(=O)N	3	0.3
c1cc(ccc1CCNC=O)Cl	3	0.3
C[NH2+]CCCNC=O	3	0.3
c1ccc(cc1)[C@H]C=O	3	0.3
c1cc(ccc1CCNC=O)S	3	0.3
CCc1ccc(cc1)S	3	0.3
c1ccc(cc1)[C@@H]2C34CC(C3)C[C@H]4C[NH2+]2	3	0.3
c1ccc(cc1)[C@@H]2C34CC(C3)[C@@H][C@H]4C[N@@H+]2	3	0.3
CCc1ccc(cc1)OCC	3	0.3
c1ccc(cc1)[C@@H]2C34CC(C3)[C@@H][C@H]4C[N@H+]2	3	0.3
c1ccc(cc1)[C@@H]2C34CC(C3)[C@@H][C@H]4C[NH2+]2	3	0.3
c1ccc(cc1)[C@@H]2C34CC(C3)[C@H][C@H]4C[N@@H+]2	3	0.3
CCc1ccc(cc1)Cl	3	0.3
c1ccc(cc1)[C@@H]2C34CC(C3)[C@H][C@H]4C[N@H+]2	3	0.3
c1ccc(cc1)[C@@H]2C34CC(C3)[C@H][C@H]4C[NH2+]2	3	0.3
c1ccc(cc1)[C@@H]2CCOC=C2	3	0.3
c1ccc(cc1)[C@@H]2C[C@@H](OC=C2)O	3	0.3
c1ccc(cc1)[C@@H]2C[C@H]OC=C2	3	0.3
c1ccc(cc1)[C@@H]C=O	3	0.3
c1ccc(cc1)[C@@H]CC(=O)N	3	0.3
COc1cc(ccc1NC=O)O	3	0.3
C[C@H]1[C@@H]C=CCO1	3	0.3
C(CO)NC=O	3	0.3
C=Cc1nc(on1)c2ccccc2O	3	0.3
CC(=O)NCC(=O)O	3	0.3
C=Cc1ncon1	3	0.3
CC(=O)NCC(=O)N	3	0.3
CC(=O)NC=O	3	0.3
C1CCOCC1	3	0.3
C1C[C@@H](OC(=C1)C(=O)N)O	3	0.3
C1C[C@@H](C[N]C1)C=O	3	0.3
C1CC(CNC1)C=O	3	0.3
C1=C[CH]C2=NN=NC2=C1	3	0.3
C1CCC(CC1)[C@@H]2CCOC=C2	3	0.3
C1CCC(CC1)[C@@H]2C[C@@H](OC(=C2)C=O)O	3	0.3
C1CC[NH+]C1	3	0.3
C1CCC(CC1)[C@@H]2C[C@@H](OC=C2)O	3	0.3
C/C(=N\N)/c1ccc(cc1)N	3	0.3
C1=C([CH]C2=NN=NC2=C1)NC=O	3	0.3
C1=C([CH]C2=NN=NC2=C1)N	3	0.3
CC(=O)NC(=O)N	3	0.3
CC(=N)c1ccc(cc1)N	3	0.3
C1C[C@H](C[N]C1)C=O	3	0.3
CC(=N)c1ccc(cc1)NC=O	3	0.3
C1C[C@@H](CNC1)C=O	3	0.3
C1C[C@H](OC1)CN	3	0.3
CC(=O)N1CCc2c1c(ccc2)S(=O)=O	3	0.3
C(C(=O)N)[N]S(=O)=O	3	0.3
C=CCO	3	0.3
CC(=N)c1ccc(cc1)O	3	0.3
C1=NC=N[N]1	3	0.3
CC(=O)NCC(=O)OC	3	0.3
C=Cc1nc(on1)c2ccccc2	3	0.3
C1C=CCO[C@H]1COC=O	3	0.3
C1CC1C(=O)N2CCNCC2	3	0.3
C1C(=O)C=C2C=COC=C2C1=O	3	0.3
C1C(=O)N(C(=O)N1)CC(=O)N	3	0.3
C1C(=O)N(C(=O)N1)CC=O	3	0.3
C(CS(=O)=O)C=O	3	0.3
C(=O)NC(=O)N	3	0.3
C1CN(CCN1)C(=O)CO	3	0.3
C1=CC2=C(=NN=N2)C=C1N	3	0.3
C1=CC2=C(=NN=N2)C=C1NC=O	3	0.3
C(CNC=O)CO	3	0.3
C(CN)C[NH2+]	3	0.3
C(=O)NC=O	3	0.3
C1=CC=2=C(C=C1)N=NN2	3	0.3
C=CO	3	0.3
C(CN)C[NH+]	3	0.3
C(C[NH3+])CN	3	0.3
C1=CC=C(=C2N=NN=N2)C=C1	3	0.3
C(CN)CNC=O	3	0.3
C(CN)CN	3	0.3
C=CN	3	0.3
C1C(=O)NC(=O)S1	3	0.3
C(F)F	3	0.3
C1C[C@@H](OC1)CN	3	0.3
C1C[C@H](CNC1)C=O	3	0.3
C1CON=C1	3	0.3
C1CCC(CC1)C(=O)N	3	0.3
C1CCC(CC1)C=O	3	0.3
C=Cc1ccco1	3	0.3
C1C=CCO[C@H]1CO	3	0.3
C1CCC(CC1)[C@@H]2CCOC(=C2)C=O	3	0.3
CC(=O)N1CCCC1	3	0.3
C=CC(=O)OCC=O	3	0.3
CC(=O)N(C)C	3	0.3
C1CNN=C1	3	0.3
C1C=C[C@@H]([C@@H](O1)CO)O	3	0.3
C(C(=O)O)S	3	0.3
C1COCC=C1	3	0.3
C1C=C[C@@H](CO1)O	3	0.3
