# Supplementary material for: Chemoinformatics Analyses of Tau Ligands Reveal Key Molecular Requirements for the Identification of Potential Drug Candidates against Tauopathies
Source: Molecules. 2021 Aug 20;26(16):5039. doi: 10.3390/molecules26165039 (PMC8400687; doi:10.3390/molecules26165039)
Supplement: Supplementary file 1 [file molecules-26-05039-s001.zip › fragments/1_frag/1_fragment_Tau_inactives-10_microm.txt]

SMILES	n_inactives	perc_inactives
c1ccccc1	25563	71.8
C=O	9371	26.3
CO	9298	26.1
CC	7424	20.9
CC=O	6884	19.3
CN	4281	12.0
Cc1ccccc1	3945	11.1
c1ccoc1	3564	10.0
[NH+](=O)[O-]	3323	9.3
CCO	3271	9.2
C1CNCCN1	2959	8.3
c1ccc(cc1)Cl	2562	7.2
c1ccncc1	2329	6.5
CCC	2187	6.1
c1ccsc1	2118	6.0
C#N	1820	5.1
COc1ccccc1	1794	5.0
c1ccc(cc1)F	1705	4.8
C1CCNCC1	1654	4.6
c1ccc(cc1)[N+](=O)[O-]	1528	4.3
CNC	1468	4.1
Cc1ccco1	1335	3.8
CCN	1326	3.7
CCOC=O	1301	3.7
C1COCCN1	1297	3.6
c1ccc2c(c1)cc[nH]2	1252	3.5
c1c[nH]nc1	1183	3.3
c1cscn1	1098	3.1
CS	1081	3.0
c1ccc2c(c1)cccn2	1051	3.0
CCC=O	986	2.8
c1ccc(cc1)N	977	2.7
c1ccc(cc1)C=O	964	2.7
c1cc[nH]c1	957	2.7
c1ccc(cc1)O	952	2.7
CC=C	937	2.6
COC=O	923	2.6
C(CS)N	878	2.5
C(=O)O	872	2.4
c1ccc2c(c1)[nH]cn2	840	2.4
C(F)(F)F	824	2.3
C1CCNC1	751	2.1
c1cncnc1	749	2.1
c1ccc(cc1)Br	742	2.1
CC(C)C	731	2.1
CCS	719	2.0
c1ccc2c(c1)OCO2	711	2.0
C1CCCCC1	700	2.0
c1[nH]cnn1	677	1.9
c1ccc(cc1)S(=O)=O	667	1.9
C=N	661	1.9
CCNC	637	1.8
c1ccc2c(c1)ncs2	621	1.7
N[SH5]	594	1.7
CNN=C	591	1.7
CCCC	579	1.6
c1ccc2ccccc2c1	544	1.5
C=NN	541	1.5
C1CSCN1	530	1.5
c1cc(oc1)C=O	522	1.5
c1ccc2c(c1)CCN2	492	1.4
Cc1cccc(c1)C	483	1.4
Cc1ccccc1C	482	1.4
CC(=O)N	478	1.3
CCCN	449	1.3
c1nncs1	432	1.2
C1CNCNC1	422	1.2
CC(=O)O	417	1.2
CCNCC	405	1.1
c1ccc(cc1)N2CCNCC2	402	1.1
Cc1ccc(cc1)C	399	1.1
c1ccc2c(c1)OCCO2	399	1.1
c1cocn1	388	1.1
CCOc1ccccc1	386	1.1
c1cnoc1	380	1.1
C=C	377	1.1
C(C=O)O	372	1.0
NN	361	1.0
CC1=N[C](C=C1)C	354	1.0
CCOC	349	1.0
c1nnco1	349	1.0
C(=O)N	341	1.0
c1cnc[nH]1	339	1.0
CCCC=O	338	0.9
c1cc(oc1)CN	336	0.9
CCCO	335	0.9
CCc1ccccc1	331	0.9
C1=N[CH]N=N1	326	0.9
C(CO)N	322	0.9
c1cc(cc(c1)Cl)Cl	321	0.9
c1ccc2c(c1)cncn2	315	0.9
c1ccc2c(c1)C=CCO2	311	0.9
C1CC1	309	0.9
CC(C)O	301	0.8
c1[nH]nnn1	298	0.8
C(N)N	293	0.8
Cc1cccs1	290	0.8
C1CNCCC1C=O	286	0.8
C1C(=O)NC(=S)S1	284	0.8
c1cc(sc1)C=O	281	0.8
Cc1ccccc1Cl	277	0.8
COc1ccccc1OC	275	0.8
c1ccc2c(c1)cco2	268	0.8
C(=S)(N)N	268	0.8
Cc1ccc(cc1)Cl	265	0.7
CC(=O)Nc1ccccc1	264	0.7
c1cnc2ccnn2c1	261	0.7
c1ccc2c(c1)CCNC2	261	0.7
c1ccc2c(c1)nccn2	259	0.7
c1ccc2c(c1)CC=CO2	255	0.7
Cc1ccc(cc1)C=O	255	0.7
c1csc2c1CCCC2	255	0.7
c1ncon1	255	0.7
C1C(=O)NC(=O)NC1=O	252	0.7
Cc1ccc(cc1)OC	249	0.7
C1=CC=C2C(=C1)=NC=N2	248	0.7
C(C=O)C#N	248	0.7
[CH]1N=NN=N1	244	0.7
COc1ccc(cc1)N	237	0.7
C=CCN	230	0.6
C1CCOC1	229	0.6
C1=C[CH]N=C1	226	0.6
C1CNN=C1	223	0.6
C1CCCC1	223	0.6
CC#N	220	0.6
CN1CCNCC1	216	0.6
C(C=O)N	207	0.6
c1cc(ccc1C=O)N	207	0.6
COCCN	206	0.6
c1csc(n1)N	205	0.6
CC(=O)c1ccccc1	204	0.6
C1C=CNN1	203	0.6
Cc1cccc(c1)OC	202	0.6
COc1ccc(cc1)N2CCNCC2	199	0.6
C1C=CCN1	194	0.5
CNN	191	0.5
c1cc(cc(c1)[N+](=O)[O-])C=O	191	0.5
c1ccc(cc1)C(=O)O	190	0.5
C1CSC=N1	190	0.5
CNCN	189	0.5
COC	188	0.5
CCC(=O)O	188	0.5
Cc1ccc(cc1)S(=O)=O	188	0.5
COc1ccccc1N	188	0.5
N=N	188	0.5
C1CCCNCC1	186	0.5
CN(C)C	185	0.5
c1[nH]ncn1	183	0.5
CCCNC	180	0.5
CC(=O)N1CCNCC1	180	0.5
Cc1ccc(cc1)F	178	0.5
C1CC(=O)NC1=O	176	0.5
c1cc2c(cc1N)OCO2	175	0.5
Cc1cnco1	174	0.5
C1CNCN1	173	0.5
C1CCC=CC1	172	0.5
c1ccc2c(c1)ccc(=O)o2	171	0.5
c1ccn2ccnc2c1	171	0.5
C1=CC=C2C(=C1)=CC=N2	170	0.5
CCN1CCNCC1	169	0.5
c1ccc2c(c1)CCCN2	168	0.5
CNCCS	167	0.5
Cc1cccnc1	166	0.5
c1ccc2c(c1)nco2	165	0.5
c1ccc(cc1)CNc2ccccc2	165	0.5
Cc1ccc(o1)C	165	0.5
CCCCO	164	0.5
c1ccc2c(c1)CNC=N2	162	0.5
CC1CCNCC1	160	0.4
Cc1cscn1	157	0.4
c1ccc2c(c1)c(ccn2)C=O	156	0.4
c1ccc(cc1)CN	153	0.4
c1ncncn1	152	0.4
C1=C[N]N=C1	152	0.4
CCOC(=O)C	151	0.4
COc1cccc(c1)OC	151	0.4
c1csc2c1cncn2	150	0.4
c1ccc(c(c1)O)O	150	0.4
CCOc1ccc(cc1)N	150	0.4
Cc1ccccc1OC	150	0.4
Cc1ccc(cc1)N	149	0.4
CC(=O)OC	148	0.4
c1ccc(cc1)C(F)(F)F	148	0.4
C1C=CNCN1	147	0.4
c1ccc(cc1)C(=O)Nc2ccccc2	146	0.4
c1ccc2c(c1)CNC2	146	0.4
Cn1cnnc1	146	0.4
c1cc[nH+]cc1	145	0.4
CC1=C[C](N=N1)C	144	0.4
c1ccc(c(c1)Cl)Cl	144	0.4
Cc1ccccn1	143	0.4
Cc1ccccc1N	143	0.4
C1CC(CNC1)C=O	143	0.4
c1cc(ccc1N2CCNCC2)F	143	0.4
c1cc(cc(c1)Cl)N	143	0.4
c1ccc(c(c1)C=O)N	142	0.4
c1ccnnc1	141	0.4
CCCCN	138	0.4
Cc1cccc(c1)[N+](=O)[O-]	136	0.4
COc1ccc(cc1)C=O	134	0.4
Cc1ccc2c(c1)OCO2	134	0.4
c1ccc(c(c1)C=O)Cl	133	0.4
CS(=O)=O	132	0.4
Cc1ccc(cc1)O	127	0.4
Cc1ccnc2c1cccc2	126	0.4
CCCCC	124	0.3
NS(=O)=O	123	0.3
c1ccc2c(c1)CCC2	121	0.3
C1CCC(CC1)N	121	0.3
C=CC=N	121	0.3
Cc1cc2ccccc2[nH]1	120	0.3
Cc1ccsc1	120	0.3
CCC(=O)N	119	0.3
c1ccc2c(c1)nc3cc[nH]c3n2	119	0.3
c1ccc2c(c1)C(=O)[N]C=N2	118	0.3
Cc1cccc(c1)N	118	0.3
COc1ccccc1N2CCNCC2	118	0.3
CCC(C)C	118	0.3
C(CC=O)C=O	118	0.3
Cc1ccno1	117	0.3
C(=N)N	117	0.3
Cc1cccc(c1)Cl	117	0.3
c1cc(cnc1)C=O	116	0.3
c1ccc(cc1)S(=O)(=O)N	115	0.3
C1=CN=N[CH]1	115	0.3
CC1CCCO1	115	0.3
CN[SH5]	114	0.3
c1cnccc1C=O	114	0.3
Cc1ccc(c(c1)OC)OC	114	0.3
C1C=CC=CN1	113	0.3
c1cc(ccc1N)S(=O)=O	113	0.3
C(=O)C=O	113	0.3
CC1=CC(=N[C]1C)C	112	0.3
c1ccc(cc1)CN2CCNCC2	111	0.3
c1cc(ccc1N)Cl	111	0.3
CC(C)(C)O	111	0.3
Cc1ccccc1[N+](=O)[O-]	109	0.3
C1C(=O)NC(=O)S1	109	0.3
c1ccc(cc1)CO	109	0.3
c1cc(oc1)C(=O)N2CCNCC2	108	0.3
Cc1ccsc1C	108	0.3
c1ccc(cc1)CCN	108	0.3
c1cc(cc(c1)Cl)N2CCNCC2	108	0.3
C1NC=CS1	108	0.3
CNc1ccccc1	108	0.3
c1c(nco1)C#N	107	0.3
C/C=N/N	107	0.3
Cc1cccc(c1)O	106	0.3
c1ccc2c(c1)c(=O)cco2	105	0.3
C1=N[CH]N=C1	104	0.3
C1C=CC=NN1	104	0.3
c1cc(oc1)Br	104	0.3
c1cc(ccc1N)N2CCOCC2	104	0.3
Cc1ccccc1F	104	0.3
COC(=O)c1ccccc1	103	0.3
COc1cccc(c1)N	103	0.3
CCCOC	103	0.3
C1CNC=C1	102	0.3
c1ccc(cc1)CC=O	102	0.3
Cc1cccc(c1)C=O	102	0.3
C1=NN=C([N]1)S	102	0.3
c1ccc2c(c1)C=CCN2	102	0.3
c1ccc(cc1)/C=N/NC=O	102	0.3
c1ccc(c(c1)C=O)O	101	0.3
c1ccnc(c1)N2CCNCC2	100	0.3
c1ccc(cc1)c2cscn2	100	0.3
c1ccc2c(c1)NCCO2	99	0.3
CC(C)(C)OC=O	98	0.3
c1ccc(cc1)OCC=O	97	0.3
c1[nH]c2c(n1)NCNC2	97	0.3
C1CN=CN1	97	0.3
C1C=COC=C1	97	0.3
Cc1ccc(o1)C=O	96	0.3
COc1ccccc1O	96	0.3
C1CN(CCN1)CC=O	96	0.3
c1ccc(cc1)C=N	96	0.3
Cc1ccncn1	95	0.3
c1ccc(cc1)COc2ccccc2	95	0.3
C1CC(=O)NC1	94	0.3
c1cc(ccc1N2CCNCC2)[N+](=O)[O-]	94	0.3
Cc1ccccc1O	94	0.3
c1ccc2c(c1)ccc(n2)O	94	0.3
CN(C)c1ccccc1	94	0.3
Cc1ccc(c(c1)OC)O	94	0.3
COc1ccc(c(c1)OC)N	92	0.3
c1csc2c1CCC2	92	0.3
Cn1cccc1	91	0.3
c1cnncn1	91	0.3
COc1cccc(c1)C=O	91	0.3
COc1ccccc1C=O	90	0.3
c1ccc2c(c1)CCCO2	89	0.3
CC(C)c1ccccc1	89	0.3
c1c2c([nH]n1)OC=CC2	89	0.3
c1cc(cc(c1)N)C=O	89	0.3
c1cc2c(cc1N)OCCO2	89	0.3
Cc1csc(n1)N	88	0.2
c1cc(ccc1C=O)Cl	88	0.2
COc1ccc(cc1OC)N	88	0.2
CC1=CC=C[N]1	87	0.2
C1=CC=C2C(=C1)=NC3=CC(=NC3=N2)N	87	0.2
COc1ccc(c(c1)N)OC	87	0.2
C1=CC=C2C(=C1)=NC3=NC(=C(C3=N2)C=O)N	87	0.2
c1ccc2c(c1)CC=CC2	87	0.2
CNCCN	87	0.2
c1ccc(cc1)Cc2ccccc2	86	0.2
CC(=O)c1ccc(cc1)N	86	0.2
c1ccc2c(c1)CNCN2	85	0.2
CC1=CC(=O)[N]N1C	85	0.2
Cc1ccccc1C=O	85	0.2
Cc1ccncc1	85	0.2
c1csc(c1C=O)N	84	0.2
Cc1ccc(c(c1)N2CCNCC2)C	84	0.2
C1CC=C2C=CNC=C2C1	84	0.2
c1ccc(cc1)CCC=O	84	0.2
C(F)F	84	0.2
c1cc(ccc1N)F	84	0.2
Cc1ccc(cc1)[N+](=O)[O-]	84	0.2
C=Cc1ccccc1	83	0.2
COc1ccc(cc1)OC	83	0.2
CCOc1ccc(cc1)C	83	0.2
c1ccc(cc1)N2CCOCC2	83	0.2
c1cc(sc1)S(=O)=O	82	0.2
c1cc(ccc1C=O)[N+](=O)[O-]	82	0.2
C1C=CN=CN1	82	0.2
c1cc(cc(c1)[N+](=O)[O-])[N+](=O)[O-]	82	0.2
c1cc(oc1)/C=C/C=O	82	0.2
Cc1cccc(c1C)N2CCNCC2	81	0.2
C1C=CN=C2N1C=CC=C2	81	0.2
CCC(=O)Nc1ccccc1	81	0.2
c1ccc2c(c1)C(=O)NC2=O	81	0.2
C1C(=C(C(=O)N1)O)C=O	81	0.2
C(CS)O	81	0.2
CCNN=C	81	0.2
C1C(=O)NC(=O)N1	81	0.2
C1C=NN=CS1	80	0.2
c1ccc2c(c1)nc(s2)N	80	0.2
c1ccc2c(c1)ccs2	80	0.2
Cn1cnc2c1cccc2	80	0.2
CCOc1cccc(c1)C	80	0.2
C1CN(CCN1)C=O	80	0.2
C=CCO	79	0.2
Cc1cc(ncn1)C	79	0.2
CCCOc1ccccc1	79	0.2
c1ccc(cc1)C#N	79	0.2
c1ccc(c(c1)N2CCNCC2)F	79	0.2
c1cc(oc1)C=N	78	0.2
CC(C)C=O	78	0.2
CCOC(=O)c1ccccc1	78	0.2
c1ccc(cc1)NC=O	78	0.2
c1cc(oc1C=O)Br	78	0.2
c1cc(cc(c1)Cl)[N+](=O)[O-]	78	0.2
c1ccc(cc1)C(=O)N	77	0.2
C(C=O)Cl	77	0.2
c1ccc(cc1)Nc2ccccc2	77	0.2
c1csc2c1CCNC2	77	0.2
C1C(=O)NC(=S)NC1=O	76	0.2
c1ccc2c(c1)NCCN2	76	0.2
CC(C)N	76	0.2
C(C#N)C#N	76	0.2
c1ccc2c(c1)NCCS2	76	0.2
c1ccc2c(c1)Nc3ccccc3S2	75	0.2
c1cc(ccc1S(=O)=O)Cl	75	0.2
c1ccc2c(c1)CCCC2	75	0.2
CN(C)c1ccc(cc1)N	75	0.2
CC(C)(C)c1ccccc1	74	0.2
c1csc2c1CCCCC2	74	0.2
C=C1C(=O)NC(=O)NC1=O	74	0.2
Cc1ccc(cc1)N(C)C	74	0.2
CCc1ccc(c(c1)OC)OC	74	0.2
CC=N	73	0.2
Cc1ccc2ccccc2n1	73	0.2
c1cc(cnc1)Cl	73	0.2
COc1cccc(c1)C=N	73	0.2
c1cc(ccc1C=O)O	73	0.2
c1ccc2c(c1)NCN2	73	0.2
c1cc(cc(c1)O)O	73	0.2
c1cc(cc(c1)N)C(F)(F)F	73	0.2
c1ccc(cc1)n2cccn2	73	0.2
c1cc(ccc1C=O)F	72	0.2
C[SH5]	72	0.2
Cc1c[nH]c2c1cccc2	72	0.2
Cc1c(ocn1)C	71	0.2
c1cc2ccsc2nc1	71	0.2
c1cc(sc1)N	70	0.2
Cn1ccc2c1cccc2	70	0.2
c1conc1C=O	70	0.2
c1ccc2cc(ccc2c1)O	70	0.2
c1ccc(c(c1)C=O)F	70	0.2
c1cc(cc(c1)S(=O)=O)[N+](=O)[O-]	70	0.2
CCSC	70	0.2
c1ccc(cc1)/C=C/C=O	70	0.2
c1cc(cc(c1)F)F	70	0.2
COc1ccc(cc1OC)C=O	69	0.2
c1ccc(cc1)C(=O)N2CCNCC2	69	0.2
c1ccc2c(c1)c3ccccc3[nH]2	69	0.2
c1cc(ccc1N)N	69	0.2
CCCCCC	69	0.2
C=NNCCN	69	0.2
c1cc(ccc1N)O	69	0.2
CCN1CCOCC1	69	0.2
c1cc(ccc1C=O)S(=O)=O	68	0.2
CCOC(=O)N1CCNCC1	68	0.2
c1c2cn[nH]c2ncn1	68	0.2
CCc1ccc(cc1)N	68	0.2
c1ccc2c(c1)nsn2	68	0.2
c1ccc2cnncc2c1	68	0.2
CC(=O)NCc1ccco1	67	0.2
C1C2CC3CC1CC(C2)C3	67	0.2
CCN(C)C	67	0.2
COc1ccc(cc1OC)CCN	67	0.2
c1ccc(c(c1)N)F	67	0.2
CC(=O)N1CCN(CC1)c2ccccc2	67	0.2
C(=S)(N)NN	66	0.2
C1CCOCC1	66	0.2
CNCCO	66	0.2
c1cnc2ncnn2c1	66	0.2
C1CNCC=C1	66	0.2
CNC(=O)c1ccccc1	66	0.2
c1ccc(c(c1)N)Cl	66	0.2
C/C=C/c1ccccc1	66	0.2
Cc1ccc(cc1C)N	66	0.2
CCCNCC	65	0.2
C1CC1C=O	65	0.2
c1cc(cc(c1)Cl)F	65	0.2
CC(=O)C	65	0.2
c1cc2cccnc2c(c1)O	65	0.2
C1=NN=C([N]1)SCC=O	65	0.2
CCCCC=O	65	0.2
Cc1ccccc1NC(=O)C	64	0.2
CCN[SH5]	64	0.2
COc1ccccc1CN	64	0.2
C/C=C/N	64	0.2
CCc1ccc(cc1)OC	64	0.2
Cc1ccc(c(c1)C)N	64	0.2
CC(=O)OCC=O	64	0.2
c1ccnc(c1)N	63	0.2
C1CC[SH4]C1	63	0.2
Cc1ccc(c(c1)O)O	63	0.2
COc1ccc(cc1)S(=O)=O	63	0.2
c1cnccn1	63	0.2
CC(=O)Nc1ccc(cc1)OC	63	0.2
COc1cccc(c1OC)OC	63	0.2
c1ccc(cc1)c2ccccc2	63	0.2
c1ccc(cc1)n2cccc2	63	0.2
C1=N[C](N=N1)S	63	0.2
C(CN)N	63	0.2
CCOC(=O)c1ccc(cc1)N	62	0.2
Cc1ccc(cc1)NC(=O)C	62	0.2
CCNC(=O)c1ccccc1	62	0.2
CCCc1ccccc1	62	0.2
Cn1ccnc1	62	0.2
CN(C)S(=O)=O	62	0.2
Cc1ncno1	62	0.2
C1CCS(=O)(=O)C1	62	0.2
COc1cc(ccc1O)C=N	62	0.2
C1CN(CCN1)CCCN	61	0.2
CC1=C(CC(=O)N1)C=O	61	0.2
CCOc1ccccc1N	61	0.2
C[N+](=O)[O-]	61	0.2
c1cc(cc(c1)S(=O)=O)C=O	61	0.2
Cc1nncs1	61	0.2
C=CC(=O)c1ccccc1	61	0.2
COc1cccc(c1)CN	60	0.2
c1ccc(cc1)NCNc2ccccc2	60	0.2
Cc1ccc(cc1N2CCNCC2)Cl	60	0.2
CC(=O)Nc1ccc(cc1)N	60	0.2
CCOCC	60	0.2
CC1=CN=N[CH]1	60	0.2
C=NNCCO	60	0.2
c1cc(ccc1C=N)O	60	0.2
c1cc(ccc1N)[N+](=O)[O-]	59	0.2
CC(=O)c1ccc(cc1)OC	59	0.2
Cc1cccc(c1)NC(=O)C	59	0.2
Cc1cc([nH]c1)C	59	0.2
c1cc(cc(c1)[N+](=O)[O-])N	59	0.2
c1ccc(cc1)C/C=C/c2ccccc2	59	0.2
CCOc1ccccc1OC	59	0.2
C1CCc2c(c(c(s2)N)C=O)C1	59	0.2
CC1CCCNC1	58	0.2
c1ccc2c(c1)CC(=O)N2	58	0.2
CCCN(C)C	58	0.2
C(=O)NNC(=S)N	58	0.2
COc1cccc(c1)O	58	0.2
C1=NC=N[N]1	58	0.2
CC1CNCCN1	58	0.2
C1C=CN=C2N1N=CS2	58	0.2
c1cc(ccc1N)N2CCNCC2	58	0.2
Cc1ccnc2c1cc(cc2)N	58	0.2
C1=CC(=O)[N]N=C1	58	0.2
c1cc2c(=O)ccoc2cc1O	58	0.2
C(CO)O	58	0.2
C(O)(F)F	58	0.2
C(=O)NN	57	0.2
Cc1cc(c(c(c1)OC)OC)OC	57	0.2
COc1ccc(cc1)NC=O	57	0.2
CC(C)(C)C=O	57	0.2
c1ccc(cc1)C2=CCc3ccccc3O2	57	0.2
c1cc(ccc1O)Cl	57	0.2
c1ccc(c(c1)C=N)O	57	0.2
Cc1cc(n2c(n1)ccn2)C	57	0.2
c1ccc2cnccc2c1	57	0.2
C1C=CC=CO1	57	0.2
CC1=C[CH]N=N1	57	0.2
Cc1ccc(c(c1)C)C	57	0.2
Cc1ccc(cc1)CN	57	0.2
Cc1ccc(n1C)C	57	0.2
CCOc1ccccc1C	57	0.2
c1nnc(s1)N	57	0.2
C1=C2=CN=NC2=NC=N1	57	0.2
CNCCOC	56	0.2
COc1ccc(cc1)CN	56	0.2
C1CC=COC1	56	0.2
Cc1c([nH]c2c1cccc2)C	56	0.2
c1cc2c(cc1CN)OCO2	56	0.2
Cc1c(sc(n1)N)c2cscn2	56	0.2
COc1ccc(cc1)C=N	56	0.2
c1n[nH]nn1	56	0.2
C1CC=C2N(C1)CNCS2	55	0.2
CC(=O)NCc1ccccc1	55	0.2
c1ccc2c(c1)c(ncn2)O	55	0.2
CC(C)CC=O	55	0.2
Cc1cccc(c1)F	55	0.2
c1ccc2c(c1)cc3c(n2)CCCC3	55	0.2
C=NNCN	55	0.2
CNCC=C	55	0.2
C(=O)NN=C(N)S	55	0.2
c1nnc2n1ncs2	55	0.2
CC(CN1CCNCC1)O	55	0.2
c1ccc(cc1)C(=O)NCC=O	55	0.2
c1ccc(cc1)NC(=O)CO	55	0.2
CCC#N	54	0.2
CCOC(=O)C1CCNCC1	54	0.2
c1cc(cc(c1)F)C=O	54	0.2
c1ccc(cc1)Oc2ccccc2	54	0.2
c1(nnc(s1)S(=O)=O)N	54	0.2
CC1=NNC(=O)C1	54	0.2
CC(=O)Nc1ccccc1OC	54	0.2
c1ccc2c(c1)non2	54	0.2
c1ccc2c(c1)C3=NCC(=O)N3C(=N2)S	54	0.2
CCCCCC=O	54	0.2
c1nnc(s1)S(=O)=O	54	0.2
c1ccc2c(c1)C3=NCCN3C=N2	54	0.2
CC(=O)c1ccc(cc1)O	54	0.2
c1cc(cc(c1)O)N	54	0.2
CCN(CC)S(=O)=O	54	0.2
c1cnc2nccn2c1	54	0.2
C=CCS	54	0.2
C1=NN=N[N]1	53	0.1
c1ccc2c(c1)NCC(=O)N2	53	0.1
c1ccc2c(c1)c(c[nH]2)CCN	53	0.1
c1ccc2c(c1)NCS2	53	0.1
c1ccc(cc1)c2ccco2	53	0.1
c1cc2c(cc1C=O)OCO2	53	0.1
c1cc(cnc1)[N+](=O)[O-]	53	0.1
CC1=N[C](C(=C1)C(=O)C)C	53	0.1
CCCN1CCOCC1	53	0.1
C=CN	53	0.1
CC(=O)Nc1ccc(cc1)S(=O)=O	53	0.1
c1cc(cc(c1)S(=O)=O)N	53	0.1
CNN=CN	53	0.1
c1cc(cc2c1ccc(=O)o2)O	52	0.1
c1ccc(cc1)CN2CCN(CC2)c3ccccc3	52	0.1
Cc1cc(=O)n(n1C)c2ccccc2	52	0.1
c1cncnc1O	52	0.1
C1CC(=O)N2CNCSC2=C1C#N	52	0.1
CSc1ccccc1	52	0.1
c1cc(cc(c1)Cl)C=O	52	0.1
c1cc(cnc1)N	52	0.1
c1ccc2c(c1)CC=CN2	52	0.1
c1ccc2c(c1)Cc3ccccc3C2	52	0.1
C1CON=C1	52	0.1
C=NNCCS	52	0.1
c1ccc(c(c1)[N+](=O)[O-])O	52	0.1
COC(=O)c1ccccc1N	52	0.1
c1nncn1N	52	0.1
COc1ccccc1Cl	52	0.1
Cc1cc(cc(c1)N)C	52	0.1
Cc1nccs1	52	0.1
C1CCC(C1)N	52	0.1
COC(=O)c1ccsc1N	52	0.1
c1ccc(cc1)NC(=O)c2ccco2	52	0.1
CCC(=O)N1CCNCC1	52	0.1
c1ccc(cc1)NC(=O)N	52	0.1
C[NH+]1CCN(CC1)c2ccccc2	51	0.1
COc1ccccc1NC=O	51	0.1
Cc1ccccc1NC=O	51	0.1
c1c(c(ncn1)N)[N+](=O)[O-]	51	0.1
c1ccc2c(c1)OCC(O2)C=O	51	0.1
CC(=O)c1cccs1	51	0.1
COc1ccc(cc1)C=C	51	0.1
CCc1ccccc1N	51	0.1
Cc1ccc(cc1)OCC=O	51	0.1
c1ccc(cc1)/C=N/Nc2ccccc2	51	0.1
COCCCN	51	0.1
c1ccc(cc1)/C=N/N	51	0.1
CCCS	51	0.1
c1ccc2c(c1)[nH]nn2	51	0.1
c1cc(ccc1N2CCNCC2)Cl	51	0.1
CCc1c[nH]c2c1cccc2	51	0.1
c1cc(sc1)CC=O	50	0.1
C(C(=O)O)O	50	0.1
CC(=O)Nc1ccc2c(c1)OCO2	50	0.1
CCC1=CCCCC1	50	0.1
Cc1cncs1	50	0.1
c1cc(cc(c1)[N+](=O)[O-])C=N	50	0.1
c1cc2cccc3c2c(c1)CNC3	50	0.1
c1cc(sc1)[N+](=O)[O-]	50	0.1
CC(=N)c1ccccc1	50	0.1
c1ccc2c(c1)CNN=C2	50	0.1
Cc1cc(ncn1)O	50	0.1
CON=C	50	0.1
c1nc2c(s1)CCCC2	50	0.1
CC(C)(C)N	50	0.1
c1ccc(c(c1)C=O)Br	50	0.1
CC1=CC(=CC(=O)[N]1)O	50	0.1
Cc1cccn1C	50	0.1
C1C(=O)N=C(S1)N	50	0.1
COc1ccc(cc1OC)C=N	49	0.1
CC1=CN=C2=CC=CC=C12	49	0.1
CCOC(=O)CS	49	0.1
c1c[nH]c2c1scc2	49	0.1
Cn1cccn1	49	0.1
Cc1ccn2c(n1)ccn2	49	0.1
c1cnc2n(c1=O)ncs2	49	0.1
CNNC	49	0.1
c1cc(cnc1)C#N	49	0.1
CC(=O)NC	49	0.1
C1=C(C(=O)NC1=O)Cl	49	0.1
Cc1ccccc1OCC=O	49	0.1
c1c2c(ncn1)[N]N=C2	49	0.1
Cc1ccc(cc1)C(C)C	49	0.1
CC(=O)c1ccc(cc1)N2CCNCC2	48	0.1
CCNc1ccccc1	48	0.1
CCS(=O)=O	48	0.1
Cc1cccc(c1C)N	48	0.1
C1CC(OC1)CN	48	0.1
Cc1c(sc(c1C=O)N)C	48	0.1
c1csc2c1CNC=N2	48	0.1
C1CCC(CC1)C=O	48	0.1
CCN(CC)C=O	48	0.1
CC[NH+]1CCN(CC1)c2ccccc2	48	0.1
c1ccc(cc1)c2csc(n2)N	48	0.1
COc1ccc(cc1N)Cl	48	0.1
c1cc(ccc1N2CCNCC2)O	48	0.1
Cc1nnco1	48	0.1
CC1=Nc2ccccc2C(=O)[N]1	48	0.1
c1cc(sc1)Cl	48	0.1
c1ccc2c(c1)c3c(o2)cncn3	48	0.1
C(=C/N)\C=O	48	0.1
c1c2c3c(sc2ncn1)CCCC3	48	0.1
c1ccc2c(c1)cccc2N	48	0.1
CC(=O)N1CCCCC1	47	0.1
C1=CN=NC(=O)[CH]1	47	0.1
c1ccc(c(c1)C(=O)O)Cl	47	0.1
CC1=C(CC(=O)N1)C(=O)OC	47	0.1
C(=C/C=O)\C=O	47	0.1
Cc1ccc(n1c2ccccc2)C	47	0.1
c1ccc2c(c1)ncc(n2)N	47	0.1
c1ccc(cc1)Nc2nccs2	47	0.1
C1CNCCNC1	47	0.1
CC(=O)Nc1cccc(c1)OC	47	0.1
Cc1cc2ccccc2nc1O	47	0.1
c1ccc2=NC3=CC=CC=C3=c2c1	47	0.1
Cc1ccc(cc1)S(=O)(=O)N	47	0.1
c1cc(sc1)CN	47	0.1
Cc1cc(cc(c1)C)C	47	0.1
c1c(c2c(s1)CCCC2)C=O	47	0.1
c1ccc2c(c1)C(=O)CC2=O	47	0.1
Cc1cc(=O)oc2c1cccc2	47	0.1
CC(=O)N/N=C/c1ccccc1	46	0.1
C1=C[N]C(=C1)CCC(=O)O	46	0.1
c1cc(ccc1C=O)Br	46	0.1
c1nnc(o1)SCC=O	46	0.1
CC1(CN(c2c1cccc2)C)C	46	0.1
Cc1ccc(cc1)C(=O)C	46	0.1
CCc1nnc(s1)N	46	0.1
CCCC(=O)N	46	0.1
C1=C[N]C(=C1)CCC=O	46	0.1
C1C(=O)N(C(=S)S1)N	46	0.1
C1CNCCC1C(=O)N2CCNCC2	46	0.1
CC1=NC2=C(=N1)C=CC=C2	46	0.1
Cc1ccc(c(c1)N)C	46	0.1
CC(=O)c1ccccc1O	46	0.1
c1cc(oc1)/C=N/N	46	0.1
c1ncnc(n1)N	46	0.1
Cn1cnnc1SCC=O	46	0.1
c1ccc(cc1)OC=O	46	0.1
CCCNC(=O)C	46	0.1
COc1cccc(c1)C=C	45	0.1
c1ccc2c(c1)CNC=C2	45	0.1
c1ccc(cc1)COC=O	45	0.1
C1C=CCC=C1	45	0.1
COc1cc(cc(c1OC)OC)C=O	45	0.1
CSC	45	0.1
C1C=CNC=C1	45	0.1
C(=S)N	45	0.1
c1ccc(c(c1)N)[N+](=O)[O-]	45	0.1
c1cc(cc(c1)N2CCNCC2)C(F)(F)F	45	0.1
C1=CC=C2C(=C1)=NN=N2	45	0.1
Cc1cc2ccccc2n1C	45	0.1
c1c(ncnc1O)O	45	0.1
Cc1ccc(cc1Cl)Cl	44	0.1
C(=C/1\C(=O)NC(=O)NC1=O)\N	44	0.1
CC1=NN=N[N]1	44	0.1
CN(C)C=O	44	0.1
CN1C(=O)CC(=O)N(C1=O)C	44	0.1
C1CNNC1	44	0.1
c1ccn2cccc2c1	44	0.1
c1ccc2c(c1)[nH]c(n2)CC#N	44	0.1
c1ccc(cc1)c2nnco2	44	0.1
CCNC(=O)C	44	0.1
C=C[N+](=O)[O-]	44	0.1
c1cc(sc1)C=N	44	0.1
c1ccc2c(c1)c3c([nH]2)CNCC3	44	0.1
COC(=O)c1ccc(cc1)N	44	0.1
CS(=O)(=O)c1ccccc1	43	0.1
COc1ccc(cc1)/C=C/C=O	43	0.1
C=CC(=O)Nc1ccccc1	43	0.1
c1nc2n(n1)CC=CN2	43	0.1
CC#C	43	0.1
Cc1cccc(c1)N2CCNCC2C	43	0.1
c1ccc(cc1)/C=C/C(=O)N	43	0.1
Cc1cccc(c1)OCC=O	43	0.1
C=Nc1ccccc1	43	0.1
Cc1ccc(cc1)C(=O)O	43	0.1
c1cc(ccc1OCC=O)Cl	43	0.1
c1cc(ccc1CN)Cl	43	0.1
c1cnn[nH]1	43	0.1
CN=C	43	0.1
c1ccc(cc1)Nc2nc(cs2)c3cncs3	43	0.1
Cc1ccc(cc1)CO	43	0.1
COc1cccc(c1)[N+](=O)[O-]	43	0.1
c1ccc-2c(c1)Cc3c2cccc3	43	0.1
C=Cc1ccc(cc1)O	43	0.1
c1ccc2c(c1)c3c([nH]2)CCCC3	43	0.1
CC(=O)Nc1cccc(c1)Cl	43	0.1
CC(C)C(=O)N	42	0.1
Cc1conc1C	42	0.1
c1ccc(cc1)NC(=O)CS	42	0.1
CC(=O)CC=O	42	0.1
Cc1ccc2c(c1)ccc(n2)O	42	0.1
c1ccc2c(c1)cc(o2)C=O	42	0.1
c1cc(cc(c1)[N+](=O)[O-])C(CC(=O)N)N	42	0.1
CN=N	42	0.1
c1cc(nnc1)SCC=O	42	0.1
CCCCNC	42	0.1
Cc1nc(co1)C#N	42	0.1
CCC=C	42	0.1
c1ccc(cc1)/C=C/C=N	42	0.1
CCc1ccc(cc1)C	42	0.1
c1ccc(cc1)CC2CCNCC2	42	0.1
Cc1cccc(c1)NC=O	42	0.1
CC(=O)NCCc1ccccc1	42	0.1
C(C=O)C=O	42	0.1
COc1cc(ccc1O)C=C	42	0.1
CCOC(=O)c1ccsc1N	42	0.1
c1ccnc(c1)C=O	42	0.1
Cc1cc(c(o1)C)C=O	42	0.1
c1ccc(cc1)c2cnn3c2nccc3	42	0.1
CC(=O)NCC=O	42	0.1
c1ccc(cc1)OCC(=O)N	42	0.1
c1ccc(c(c1)N)O	42	0.1
c1ccc(cc1)NCC=O	42	0.1
c1ccc(cc1)c2ccn[nH]2	42	0.1
c1ccc2c(c1)NC(=O)CO2	42	0.1
c1ccc(cc1)CNC=O	42	0.1
Cc1cc(on1)C	41	0.1
CNC=O	41	0.1
Cc1ccc(o1)CN	41	0.1
c1c[nH]c2c1CCCC2	41	0.1
Cc1cccc(c1)Br	41	0.1
CCOc1cc(ccc1O)C	41	0.1
c1cc(ccc1[N+](=O)[O-])O	41	0.1
Cc1cc2ccccc2o1	41	0.1
CCCC(=O)Nc1ccccc1	41	0.1
c1cc(cc(c1)N)N	41	0.1
CC(C)c1ccc(cc1)N	41	0.1
c1cscc1N	41	0.1
C1[C@H]2CNC[C@H]2C3=C1[N]C=C3	41	0.1
Cc1cc(no1)N	41	0.1
CC(C)OC=O	41	0.1
Cc1ccc(c(c1)C)OC	40	0.1
c1cc(cc(c1)F)N	40	0.1
Cc1coc2c1cccc2	40	0.1
c1cc(ccc1F)S(=O)=O	40	0.1
C1=CC=2=C(C=C1)N=CN2	40	0.1
c1ccc2c(c1)[nH]c(n2)O	40	0.1
c1ccc(c(c1)[N+](=O)[O-])Cl	40	0.1
Cc1cccc2c1cccc2	40	0.1
c1ccc(c(c1)CN)Cl	40	0.1
c1ccc(cc1)N2CCCCC2	40	0.1
C1CN(CCN1)C(=S)N	40	0.1
Cc1cnn(c1)c2ccccc2	40	0.1
c1ccnc(c1)Cl	40	0.1
c1cc(ccc1N)S(=O)(=O)N	40	0.1
Cc1cccc(c1N)C	40	0.1
c1ccc(c(c1)C(=O)N)O	39	0.1
C1=C[N]N=C1N	39	0.1
COc1ccccc1C=C	39	0.1
Cc1ccc(cc1OC)OC	39	0.1
CCOc1ccc(cc1)NC(=O)C	39	0.1
COc1ccc(cc1)Cl	39	0.1
c1ccc2c(c1)C(=O)C=CC2=O	39	0.1
Cc1ccc2c(c1)cc(c(n2)O)C	39	0.1
Cc1c(nco1)C[S+](CC=O)[O-]	39	0.1
c1c(nc[nH]1)SCC=O	39	0.1
C=CCNCN	39	0.1
COCCO	39	0.1
C1Cc2c(sc(c2C=O)N)C1	39	0.1
CC1CCCCC1	39	0.1
CCN=C(N)S	39	0.1
C1CN(CCC1C=O)C=O	39	0.1
COc1ccc(cc1OC)CN	39	0.1
Cc1ccccc1S(=O)=O	39	0.1
c1c[nH]c2c1[C@@H]3CNC[C@@H]3C2	39	0.1
C[S+](CC=O)[O-]	39	0.1
C1CNCCC1C(=O)N	39	0.1
Cc1cccn1c2ccccc2	39	0.1
c1cc(c(c(c1)O)O)O	39	0.1
C/C(=N\N)/CC=O	39	0.1
CNc1ccc(cc1)OC	38	0.1
c1cc2c(cc1CN3CCNCC3)OCO2	38	0.1
C=NN[SH5]	38	0.1
c1csnn1	38	0.1
C1CNC(=O)CN1	38	0.1
c1ccn2c(c1)nccc2=O	38	0.1
CN(C)c1ccc(cc1)CCN	38	0.1
CCOC(=O)CC#N	38	0.1
CCCC(=O)O	38	0.1
Cc1ccc2c(c1)nc[nH]2	38	0.1
Cc1c(nco1)CSCC=O	38	0.1
c1cc(cc(c1)[N+](=O)[O-])C(=O)N	38	0.1
c1ccc(cc1)C(=O)Oc2ccccc2	38	0.1
COc1cccc(c1)NC=O	38	0.1
Cc1ccc(c(c1)O)OC	38	0.1
C(C(=O)N)O	38	0.1
Cc1cc([nH]n1)O	38	0.1
c1cc(oc1)[N+](=O)[O-]	38	0.1
CCC=N	38	0.1
c1cn2ccsc2n1	38	0.1
CCc1ccc(cc1)O	38	0.1
C1CNCCC1[C]2C(=CN=N2)C=O	38	0.1
c1cc(cnc1)CN	38	0.1
Cc1c(c(on1)C)S(=O)=O	38	0.1
c1ccc2c(c1)C=C[N]C2=O	38	0.1
CNCc1ccccc1	38	0.1
c1c(cncc1Cl)C(F)(F)F	38	0.1
C(CC(=O)O)C=O	38	0.1
CC1=CC(=O)[N]N1	37	0.1
c1ccc2c(c1)CNC2=O	37	0.1
c1ccc(cc1)c2ccncn2	37	0.1
CCCC(=O)N1CCNCC1	37	0.1
CC1CCc2ccsc2C1	37	0.1
COc1cc(cc(c1)OC)C=O	37	0.1
CC1Cc2ccccc2N1	37	0.1
Cc1nc2ccccc2s1	37	0.1
c1ccc2c(c1)cccc2O	37	0.1
c1ccc2c(c1)[nH+]cs2	37	0.1
c1cnc(nc1)N	37	0.1
c1ccc(cc1)n2c3c(cncn3)cn2	37	0.1
Cc1cn(c2c1cccc2)C	37	0.1
C=Cc1cccc(c1)O	37	0.1
C1C(=O)NC(=S)N1	37	0.1
C[N]c1ccccc1	37	0.1
CCn1cnc2c1cccc2	37	0.1
C(Cl)Cl	37	0.1
C[C@@H]c1ccccc1	37	0.1
Cc1ccc2c(c1)cccn2	37	0.1
c1cc(c(cc1C=N)O)O	37	0.1
C1CCc2c(sc(c2C=O)N)CC1	36	0.1
c1ccc(cc1)NC(=O)COC=O	36	0.1
Cn1cnnn1	36	0.1
CCN=C	36	0.1
Cc1ccc2c(c1)scn2	36	0.1
c1cc(cc(c1)O)C=N	36	0.1
Cc1cc2ccccc2nc1	36	0.1
CC1=C(C(=O)[N]N1C)N	36	0.1
c1c[nH]nc1C=O	36	0.1
c1ccc(cc1)n2cc(cn2)C=O	36	0.1
C(C(=O)O)S	36	0.1
c1ccc(cc1)NC(=O)c2cccs2	36	0.1
CCCCOc1ccccc1	36	0.1
Cc1c(c(=O)n(n1C)c2ccccc2)N	36	0.1
Cc1cc(c(c(c1)OC)O)OC	36	0.1
CC(=O)N1CCc2c1cccc2	36	0.1
Cc1c(cco1)C=O	36	0.1
c1cc(cc(c1)Cl)NC=O	36	0.1
C(C(=O)N)S	36	0.1
CCCNC=O	36	0.1
Cc1c(noc1N)C	36	0.1
Cc1nc2ccccc2n1C	36	0.1
c1ccc2c(c1)ncc(n2)C(C=O)C#N	36	0.1
c1ccc(cc1)Cn2cccn2	36	0.1
C1C=CC2=C(N1)N=C3C=CC=CN3C2	36	0.1
CC(C)(C)c1ccc(cc1)C=O	35	0.1
c1ncn(n1)C=O	35	0.1
CCn1c(nc2c1cccc2)C	35	0.1
C/C=N/NC(=O)C	35	0.1
CC(=O)c1ccc(cc1)Cl	35	0.1
c1ccc2c(c1)c[nH]n2	35	0.1
CC1CC1	35	0.1
COc1ccc(cc1)CC=O	35	0.1
C1CN(CCC1[C]2C(=CN=N2)C=O)C=O	35	0.1
c1ccc(cc1)NCCOc2ccccc2	35	0.1
Cc1cccc2c1nccc2	35	0.1
COc1ccc(cc1Cl)N	35	0.1
c1cc(cc(c1)N)C(=O)O	35	0.1
C[C@H]c1ccccc1	35	0.1
C1CNC(=O)C(N1)CC=O	35	0.1
Cc1ccc(cc1)NC=O	35	0.1
Cc1c(cccc1Cl)N	35	0.1
c1ccc(cc1)c2cn3ccccc3n2	35	0.1
C1CCC(C1)C=O	35	0.1
COc1ccc(cc1)OCC=O	35	0.1
c1ccc2c(c1)C(=O)[N]C(=N2)SCC=O	35	0.1
C1COC=N1	35	0.1
COc1ccc(cc1)c2cscn2	35	0.1
c1cc(ccc1CCN)Cl	35	0.1
CCOc1ccc(cc1OC)C	35	0.1
c1ccc(cc1)N2C(=O)CCC2=O	34	0.1
COc1ccc(cc1)CCN	34	0.1
c1ccc(cc1)NC(=S)N	34	0.1
CCCOCC	34	0.1
CCOc1ccccc1O	34	0.1
COC(=O)c1cccc(c1)N	34	0.1
CC(C)(C)OC(=O)N1CCC(CC1)[C]2C(=CN=N2)C=O	34	0.1
c1ccc(cc1)/C=N/c2ccccc2	34	0.1
COc1ccc(cc1)C(=O)N	34	0.1
C1=CN=C2C(=C1)=NC=N2	34	0.1
C1C(CNC1=O)C=O	34	0.1
CCN(CC)c1ccccc1	34	0.1
c1cc(cnc1)Br	34	0.1
C=C1c2ccccc2C(=O)NC1=O	34	0.1
C=CCc1ccccc1	34	0.1
[H]/N=C/c1ccc(cc1)OC	34	0.1
C(CN[SH5])N	34	0.1
CC(C)CO	34	0.1
c1cc2c([nH]cn2)nc1	34	0.1
C(CN)CO	34	0.1
C1CN=C(N1)S	34	0.1
c1ccc(cc1)S(=O)(=O)N2CCOCC2	34	0.1
c1cc(c(cc1Cl)Cl)C=O	34	0.1
C(CN)C=O	34	0.1
C[C@H]C=O	34	0.1
c1ccc(c(c1)CN)O	34	0.1
[H]/N=C/c1cccc(c1)OC	34	0.1
C(=N)(N)S	34	0.1
c1cc(cc(c1)[N+](=O)[O-])C(F)(F)F	34	0.1
Cc1cnc(s1)N	34	0.1
CCC(=O)OC	34	0.1
C1=C(N=N[N+]1[O-])[N+](=O)[O-]	34	0.1
c1ccc(cc1)c2[nH]c3ccccc3n2	34	0.1
O[SH5]	34	0.1
c1cnc(nc1)N2CCNCC2	34	0.1
C(CCO)CN	34	0.1
c1cc2c(cc1N)nc[nH]2	34	0.1
C=CNc1ccccc1	34	0.1
COc1ccccc1C(=O)N	34	0.1
[H]/N=C\c1ccccc1	33	0.1
COc1cccc(c1)N2CCNCC2	33	0.1
c1cn[nH][nH+]1	33	0.1
c1ccc2c(c1)ccc[nH+]2	33	0.1
c1ccc2c(c1)COC2	33	0.1
c1ccc2c(c1)NC(=O)CS2	33	0.1
CCOc1ccc(cc1)C=O	33	0.1
C1=CN=N[C]1N	33	0.1
C=NO	33	0.1
COc1ccc(cc1)O	33	0.1
c1cc(ccc1CN)F	33	0.1
Cc1ccc2ccc(nc2c1)O	33	0.1
c1csc2c1c(ncn2)O	33	0.1
CCNCCO	33	0.1
c1ccc(c(c1)O)Cl	33	0.1
c1ccc2c(c1)-c3c(ccs3)CO2	33	0.1
COc1ccccc1/C=C/C=O	33	0.1
Cc1cc(no1)C=O	33	0.1
CCC(=O)NC	33	0.1
Cc1cc(=O)n2c(n1)scn2	33	0.1
CNC(=O)Nc1ccccc1	33	0.1
c1cnon1	33	0.1
Cc1[nH]c2ccccc2n1	33	0.1
C=CC(=O)N	33	0.1
C[C@H]C(=O)Nc1ccccc1	33	0.1
C1CN(CCN1)CCO	33	0.1
C1CN2C1SCC=C2	33	0.1
C1CCN(CC1)C=O	33	0.1
CCC(=O)c1ccccc1	33	0.1
CC(=O)c1ccco1	33	0.1
c1cncnc1N	33	0.1
CN1C2=NC=N[C]2C(=O)N(C1=O)C	33	0.1
CNc1ccc(cc1)S(=O)=O	33	0.1
CC1CCCCN1	32	0.1
C1CC=NNC1	32	0.1
c1ccc2c(c1)c(c[nH]2)C=N	32	0.1
C(C=O)SC1=NN=N[N]1	32	0.1
c1cc(ccc1C=N)Cl	32	0.1
c1cc2c(c(c1)[N+](=O)[O-])non2	32	0.1
COc1ccc(cc1O)C=N	32	0.1
c1ccc(cc1)CC(=O)N	32	0.1
c1c(c2c(s1)CCCC2)C#N	32	0.1
CCCCC(=O)N	32	0.1
Cc1cccc(c1OC)OC	32	0.1
C1C(=O)NNC1=O	32	0.1
c1ccc2c(c1)CC(=O)NC2=O	32	0.1
CC1=C(CNC(=O)N1)C=O	32	0.1
Cc1cccc2c1ncs2	32	0.1
c1cc(ccc1Cl)Cl	32	0.1
CN=C(N)S	32	0.1
c1ccc(c(c1)F)Cl	32	0.1
C(CO)CO	32	0.1
CC1=N[C](C(=C1)C(=O)CO)C	32	0.1
CC(=O)Oc1ccccc1	32	0.1
CCCC(=O)OC	32	0.1
c1ccc(c(c1)C(=O)O)N	32	0.1
c1ccc(c(c1)C(=O)[O-])O	32	0.1
C1CCCCCC1	32	0.1
CC(=O)Nc1ccc(cc1)C=O	32	0.1
C[C@@H]C(=O)Nc1ccccc1	32	0.1
c1cnc2cc(nn2c1C(F)(F)F)C=O	32	0.1
CN(C)C=C	32	0.1
c1cnc(cn1)C=O	32	0.1
c1ccc(c(c1)N2CCOCC2)[N+](=O)[O-]	32	0.1
Cc1cccn2c1nccc2=O	32	0.1
Cc1ccc2cccnc2c1	32	0.1
c1ccc2c(c1)C=N[N]C2=O	31	0.1
c1ccc(cc1)c2ncon2	31	0.1
c1ccc(cc1)c2nccs2	31	0.1
C1CC=C2C=COC=C2C1	31	0.1
Cc1ccc(cc1)NC	31	0.1
CSCCN	31	0.1
c1ccc(cc1)N=C(N)S	31	0.1
CC[N]c1ccccc1	31	0.1
CCc1cccs1	31	0.1
c1ccc(cc1)Nc2ccncn2	31	0.1
CNC=C	31	0.1
c1cc(cnc1)O	31	0.1
CNS(=O)(=O)c1ccccc1	31	0.1
Cc1cc(ccc1OC)OC	31	0.1
Cc1ccccc1NC	31	0.1
c1ccc(cc1)c2nc3ccccc3o2	31	0.1
c1nnc(s1)N2CCC(CC2)C=O	31	0.1
COC(=O)CS	31	0.1
Cc1ccc(cc1)NCC=O	31	0.1
COc1ccc(cc1OC)/C=C/C=O	31	0.1
CCn1cnnc1SCC=O	31	0.1
Cc1nnc(s1)N	31	0.1
c1ccc(c(c1)C=O)[N+](=O)[O-]	31	0.1
CCc1ccccc1O	31	0.1
Cc1c(sc2c1cncn2)C	31	0.1
CON	31	0.1
C1CN=C2N(C1)N=CS2	31	0.1
CC1=C(CC(=C(O1)N)C#N)C=O	31	0.1
CC(C)CCN	31	0.1
c1cc(cc(c1)O)[N+](=O)[O-]	31	0.1
c1ccc(cc1)c2cc[nH]n2	31	0.1
COc1cc(c(cc1N)Cl)OC	31	0.1
c1ccc(cc1)/N=C/c2ccccc2O	31	0.1
c1cc2cccc3c2c(c1)C(=O)NC3=O	31	0.1
c1ccc(cc1)C2=CCNCC2	31	0.1
CCNc1ccccc1[N+](=O)[O-]	31	0.1
Cc1ccon1	31	0.1
CCCNCCC	31	0.1
CC(=O)Nc1ccc(cc1)F	31	0.1
Cc1cc[nH]n1	31	0.1
Cc1c(c(n2c(n1)ccn2)C)CCC=O	31	0.1
Cc1cc(c(n1c2ccccc2)C)C=N	31	0.1
Cc1csc(n1)C	31	0.1
C[NH2+]Cc1ccccc1	30	0.1
CC(=O)c1c[nH]c2c1cccc2	30	0.1
c1nc(on1)CCC=O	30	0.1
C(=O)C(F)(F)F	30	0.1
[H]/N=C/c1ccccc1O	30	0.1
C=Cc1ccccc1O	30	0.1
CN/N=C/C=C	30	0.1
c1ccc(cc1)C(=O)[O-]	30	0.1
c1coc2cc(cc(c2c1=O)O)O	30	0.1
c1cc(c(cc1O)O)C=N	30	0.1
c1cc(sc1)C(=O)N	30	0.1
c1cc(ccc1/C=N/NC=O)O	30	0.1
c1ccc(cc1)S(=O)(=O)N2CCCCC2	30	0.1
c1ccc(cc1)CN/N=C/c2ccccc2	30	0.1
c1ccc(cc1)S	30	0.1
c1ccc2c(c1)c3c([nH]2)ncnn3	30	0.1
CCC(=O)OCC	30	0.1
CC[N@](C)c1ccccc1	30	0.1
C1=C[N]C(=N1)SCC=O	30	0.1
CCn1ccc2c1cccc2	30	0.1
NO	30	0.1
COc1ccccc1C=N	30	0.1
CC(=O)Nc1ccc(cc1)O	30	0.1
c1ccc(cc1)NC(=O)c2cccnc2	30	0.1
C=C(C#N)C#N	30	0.1
Cc1ccn2c(n1)cc(n2)C	30	0.1
c1cc(cnc1)C(=O)N	30	0.1
c1ccc2c(c1)C(=O)[N]C(=O)N2	30	0.1
CC[N@@](C)c1ccccc1	30	0.1
c1cc(ccc1[N+](=O)[O-])Cl	30	0.1
CCOC(=O)c1c(c(sc1N)C)C	30	0.1
CC1=N[C](C(=C1)C=O)C	30	0.1
CCc1ccc(cc1)Cl	30	0.1
CC(=O)Nc1cccc(c1)C(F)(F)F	30	0.1
COc1cc(ccc1O)/C=N/N	29	0.1
CNCNNC	29	0.1
c1ccc(cc1)CS(=O)=O	29	0.1
c1cc(ccc1/C=C/C=O)O	29	0.1
c1cc(ccc1S(=O)=O)Br	29	0.1
CCCOc1ccccc1OC	29	0.1
C1CCc2c(nc(s2)N)C1	29	0.1
c1ccc(cc1)NC(=O)CN	29	0.1
CCl	29	0.1
c1ccc(cc1)n2cnnn2	29	0.1
C1CCC(=CC1)CCN	29	0.1
Cc1c(c2ccccc2o1)C=O	29	0.1
CCNc1cccc(c1)C	29	0.1
c1cc(cc(c1)O)C=O	29	0.1
CC(=O)c1cccc(c1)N	29	0.1
Cc1cc(=O)oc2c1ccc(c2)O	29	0.1
C/C=C/c1ccco1	29	0.1
c1ccc(cc1)CSc2ncccn2	29	0.1
COc1ccccc1OCC=O	29	0.1
Cc1ccccc1Br	29	0.1
Cc1ncnc(n1)N	29	0.1
C1C(=O)N(C(=S)S1)CC=O	29	0.1
Cc1cccc(c1O)OC	29	0.1
CN1C2=NC=N[C]2C(=O)NC1=O	29	0.1
CC[N+](=O)[O-]	29	0.1
Cc1nnc(o1)SCC=O	29	0.1
CCNCCS	29	0.1
CC(=C)C	29	0.1
CC(=N)C	29	0.1
c1cc(oc1)/C=C/C=N	29	0.1
[H]/N=C/c1ccc(c(c1)OC)O	29	0.1
CC(=O)Nc1cccc(c1)O	29	0.1
c1cc(oc1)CNC(=O)CO	29	0.1
c1csc(n1)CC#N	29	0.1
c1c2c(ncn1)CCCC2	29	0.1
Cc1c(c(sc1C=O)N)C=O	29	0.1
c1ccc2c(c1)C(=O)c3ccccc3C2=O	29	0.1
c1cc(c(cc1Cl)Cl)N	29	0.1
CN(C)c1ccc(cc1)C=N	29	0.1
CCNC(=O)c1ccc(cc1)OC	29	0.1
Cc1ccn2c(n1)ncn2	29	0.1
Cc1ccc(cc1Cl)N	29	0.1
Cn1c2ccccc2ccc1=O	29	0.1
c1ccc(cc1)NS(=O)=O	29	0.1
Cc1ccc(o1)/C=C/C=O	29	0.1
c1ccc(cc1)CCNC=O	29	0.1
CCOC(=O)N	29	0.1
Cc1ccc[nH]1	29	0.1
CN(C=O)c1ccccc1	29	0.1
c1cc(cc(c1)Br)C=O	29	0.1
C/C(=N\NC=O)/c1ccccc1	29	0.1
COc1ccc(cc1OC)C=C	29	0.1
CNc1ccccc1[N+](=O)[O-]	29	0.1
c1ccc2c(c1)NC=NC=N2	29	0.1
C1C=CN=C2N1C=CS2	29	0.1
[H]/N=C/c1ccccc1	29	0.1
C(C(=O)N)Cl	28	0.1
Cn1c2ccccc2n(c1=O)C	28	0.1
c1csc(n1)N2CCNCC2	28	0.1
CCN(CC)c1ccc(cc1)N	28	0.1
c1ccc2c(c1)NCO2	28	0.1
Cc1ccnc2n1ncc2	28	0.1
c1cnccc1C(=O)N	28	0.1
COc1cc(cc(c1)OC)N	28	0.1
CC1=N[C](C(=C1)/C=N/N)C	28	0.1
Cc1cccn1c2nncs2	28	0.1
Cc1ccc(c(c1)N)OC	28	0.1
C=C1C(=O)NC(=S)NC1=O	28	0.1
c1ccc2c(c1)c(c[nH]2)/C=N/N	28	0.1
Cc1cccc2c1nc(c(c2)C)O	28	0.1
C(CCO)CO	28	0.1
C1(=C(C(=O)NC1=O)Cl)N	28	0.1
C=C(C#N)C(=O)N	28	0.1
Cn1ccc2c1ccs2	28	0.1
COc1ccc2ccc(=O)oc2c1	28	0.1
c1ccc2c(c1)C3C=CCC3CN2	28	0.1
COc1ccc(cc1)NCC=O	28	0.1
Cc1ccc(cc1)N2CCNCC2	28	0.1
CCn1cccn1	28	0.1
Cc1ccn2ccnc2c1	28	0.1
CCC[SH5]	28	0.1
c1ccc(cc1)N2CCN(CC2)CCCOc3ccccc3	28	0.1
c1ccoc(=O)c1	28	0.1
c1ccc(cc1)/C=N/n2cnnc2	28	0.1
c1ccc(cc1)N2CCCC2	28	0.1
c1ccc(cc1)N2C(=O)[C@H]CC2=O	28	0.1
[H]/N=C/c1cccc(c1)[N+](=O)[O-]	28	0.1
c1ccc(cc1)N2C(=O)[C@@H]CC2=O	28	0.1
C1COCN1	28	0.1
c1cc(cc(c1)S(=O)(=O)N)N	28	0.1
C1C(=O)N=CS1	28	0.1
CNC(=O)c1ccc(cc1)OC	28	0.1
CC(=O)Nc1ccccc1Cl	28	0.1
c1ccc(cc1)CNCNc2ccccc2	28	0.1
C=Cc1ccc(c(c1)O)O	28	0.1
C(=C/C(=O)O)\C=O	28	0.1
c1ccc(cc1)OCc2ccco2	28	0.1
c1ccc(cc1)CS	28	0.1
Cn1c(nnc1S)c2ccccc2	28	0.1
c1ccc(cc1)n2c(ccn2)N	28	0.1
Cc1ccc(cc1)C(=O)OC	28	0.1
c1ccc2c(c1)c(c([nH]2)C=O)N	28	0.1
Cc1c(cno1)C=O	28	0.1
[H]/N=C/c1ccc(cc1)O	28	0.1
c1ccnc(c1)CN	28	0.1
CN(C)S(=O)(=O)c1ccccc1	28	0.1
CCCOc1ccccc1C	28	0.1
Cc1ccoc1	28	0.1
CC(=N)c1ccc(cc1)O	28	0.1
Cn1c(nnc1SC)c2ccccc2	28	0.1
CC1=NC2=CC=CC=C2=C1	28	0.1
Cc1ccc2cc(c(nc2c1)O)C	28	0.1
Cc1ccccc1N2CCNCC2	28	0.1
c1c2cnncc2n[nH]1	27	0.1
c1cc(cc(c1)F)[N+](=O)[O-]	27	0.1
C1CC1N	27	0.1
c1ccc2c(c1)C(=O)[N]C(=O)[N]2	27	0.1
Cc1nc(no1)c2ccccc2	27	0.1
COc1cccc(c1)/C=C/C=O	27	0.1
c1ccc(cc1)C(=O)Nc2nccs2	27	0.1
CNC(=O)C=C	27	0.1
COc1cc(cc(c1OC)OC)N	27	0.1
c1cncnc1C(F)(F)F	27	0.1
CCNC=O	27	0.1
C1CNCCC12OCCO2	27	0.1
c1cc(sc1)Br	27	0.1
c1ccc(cc1)Nc2ncncn2	27	0.1
CC1=NC2=CC=CC=C2=N1	27	0.1
COc1ccc2c(c1)cccn2	27	0.1
c1ccc(cc1)CC(=O)O	27	0.1
c1ccc2c(c1)cc(c(=O)o2)C=O	27	0.1
CCC(=O)NCC	27	0.1
CC(C)NC=O	27	0.1
COc1cc(ccc1O)CN	27	0.1
Cc1c2ccccc2oc1C=O	27	0.1
c1ccc(cc1)CNc2ccc3c(c2)nc[nH]3	27	0.1
CCc1ccccc1OC	27	0.1
c1cc(ccc1C(=O)N)N	27	0.1
CCCn1ccnc1	27	0.1
c1cc(ccc1N)Br	27	0.1
CC(=O)n1ccc2c1cccc2	27	0.1
COC(=O)CCC=O	27	0.1
CCCn1cnc2c1cccc2	27	0.1
Cc1cccc(c1)OCC(=O)N	27	0.1
c1ccc(cc1)CCNc2ccccc2	27	0.1
CC1=C[C](N=N1)Cl	27	0.1
Cc1ccccc1OCC(=O)N	27	0.1
CC(=O)N1CCOCC1	27	0.1
CCC(=O)Nc1ccccc1C	27	0.1
c1ccc(cc1)C(=O)c2ccccc2	27	0.1
CCC(=O)Nc1ccc(cc1)OC	27	0.1
CCNCCN	27	0.1
CN(C)C=N	27	0.1
C=CC(=O)c1ccccc1O	27	0.1
CNCCNN=C	27	0.1
C1=N[N]N=N1	27	0.1
CC(=O)Nc1ccc(c(c1)OC)OC	27	0.1
Cc1cc2cc(ccc2nc1O)OC	27	0.1
CN(C)/C=C/C=O	27	0.1
c1csc(c1C(=O)O)N	27	0.1
CNCC=O	27	0.1
c1ccc(cc1)CNc2ccccn2	27	0.1
c1ccc(cc1)C(=O)OCC=O	27	0.1
c1cc2c(cc1C=O)nccn2	26	0.1
c1ccnc(c1)O	26	0.1
C=C1c2ccccc2NC1=O	26	0.1
CCNC(=O)Nc1ccccc1	26	0.1
CCOCCCN	26	0.1
COc1cccc(c1)C(=O)N	26	0.1
Cc1cccc(c1)NC	26	0.1
Cc1ccc2c(c1)cc([nH]2)C	26	0.1
c1ccc(cc1)C(=O)CO	26	0.1
C1=CC=C2=NC=C(C2=C1)SCC=O	26	0.1
C1CNCCC1N	26	0.1
Cc1ccc(cc1)c2cscn2	26	0.1
CCOc1ccc(cc1)Cl	26	0.1
c1ccc(cc1)c2csc(c2C=O)N	26	0.1
C1=C([N]N=C1)C=O	26	0.1
C1C(=O)N(C(=O)S1)CC=O	26	0.1
C1=C2C(=C[CH]S2)N=C1	26	0.1
Cc1ccnn1C	26	0.1
CC/C=N/N	26	0.1
CCOc1cccc(c1)C=O	26	0.1
c1cc2cccnc2c(c1)N	26	0.1
C1C=CC=CC=C1	26	0.1
c1ccc(cc1)c2ccsc2	26	0.1
c1ccc(c(c1)C=N)Cl	26	0.1
Cn1cnccc1=O	26	0.1
CCN(CC)CC	26	0.1
Cc1ccc(c(c1)O)C	26	0.1
c1ccc(cc1)c2cc3ncccn3n2	26	0.1
COC(=O)c1ccc(cc1)O	26	0.1
Cc1cccc2c1nc(cc2)O	26	0.1
c1ccc2c(c1)CCO2	26	0.1
c1ccc2c(c1)CC=CS2	26	0.1
CCN(C=O)c1ccccc1	26	0.1
Cn1c2ccsc2cc1C=O	26	0.1
CC/C=C/C	26	0.1
CC(C)CN	26	0.1
COc1ccc(cc1)S(=O)(=O)N	26	0.1
Cc1nnc(o1)c2ccccc2	26	0.1
C[N@H+]Cc1ccccc1	26	0.1
COc1ccccc1CNC=O	26	0.1
COc1ccc2c(c1)sc(n2)N	26	0.1
c1ccc2c(c1)c(cs2)Cl	26	0.1
c1cc2c(nc1)CCNC2	26	0.1
c1cc2nncn2nc1	26	0.1
Cc1csc(n1)c2ccccc2	26	0.1
CCOC(=O)CO	26	0.1
COc1ccc(cc1O)C=C	26	0.1
Cc1ccc2c(c1)cc[nH]2	26	0.1
c1cc2cn[nH]c2nc1	26	0.1
C#C	26	0.1
CCc1nncs1	26	0.1
CC(=O)Nc1nccs1	26	0.1
c1csc(c1C(=O)N)N	26	0.1
CNc1ccccc1OC	26	0.1
c1cc(ccc1NC=O)O	26	0.1
c1cnsc1	26	0.1
c1cc(ccc1NC=O)Cl	26	0.1
c1cc(ccc1N)N2CCCCC2	26	0.1
CCCN1CCNCC1	26	0.1
c1c(ncnn1)O	26	0.1
CC(=O)C=C	26	0.1
C[N@@H+]Cc1ccccc1	26	0.1
CC(=O)NN	26	0.1
c1c2c(co1)C=CC=CC2	26	0.1
CC(=O)Nc1ccccc1C=O	26	0.1
CCNS(=O)(=O)c1ccccc1	26	0.1
CCCCNC=O	26	0.1
COC(=O)/C=C/c1ccccc1	26	0.1
CC(=O)Nc1ccc(cc1OC)OC	26	0.1
CNc1ccccn1	26	0.1
Cc1c2ccccc(=O)c2c(o1)C	26	0.1
CC(=O)Nc1ccc(cc1)N(C)C	26	0.1
C(C(=O)O)N	26	0.1
Cc1c(oc(n1)c2ccccc2)C	25	0.1
CN1C(=O)C(=C)C(=O)NC1=O	25	0.1
c1cc2cccc3c2c(c1)CN3	25	0.1
Cc1cc(sc1)N	25	0.1
c1ccc2c(c1)cccc2CC=O	25	0.1
c1ccc(c(c1)C(=O)N)Cl	25	0.1
CC1(CC(=O)CC(=O)C1)C	25	0.1
c1ccc2c(c1)cn[nH]2	25	0.1
c1cc2c(cccn2)c(c1)[N+](=O)[O-]	25	0.1
CCOc1ccc(cc1)NC=O	25	0.1
CC(=O)NC1CCCCC1	25	0.1
Cc1cc(n2c(n1)ccn2)O	25	0.1
Cc1c2ccccc2ccc1O	25	0.1
c1ccc2c(c1)C=CN[SH4]2	25	0.1
c1cc(ccc1c2cscn2)O	25	0.1
COCCNC=O	25	0.1
CCOc1ccccc1C=O	25	0.1
C[n+]1ccccc1	25	0.1
Cc1ccc(s1)C	25	0.1
CCOCCN	25	0.1
Cc1cccc(n1)N	25	0.1
C1C(=O)N(C(=O)S1)CCN	25	0.1
O=S=O	25	0.1
Cc1cccc(c1)C=N	25	0.1
CC(=O)Nc1ccccc1O	25	0.1
COc1cccc(c1O)C=N	25	0.1
Cc1ccc(cc1)SC	25	0.1
c1ccc2c(c1)c3c([nH]2)cncn3	25	0.1
c1c2c(ncn1)CCNC2	25	0.1
c1cc(oc1)/C=N/NC=O	25	0.1
CC(=O)c1ccc(cc1)NC(=O)C	25	0.1
Cc1cc(c(s1)N)C=O	25	0.1
Cc1ccc(c(c1)C)O	25	0.1
c1ccc2c(c1)CC=C2	25	0.1
c1ccc2c(c1)ncc3n2cnn3	25	0.1
c1ccc2c(c1)c3ccccc3o2	25	0.1
[H]/N=C/c1ccc(c(c1)OC)OC	25	0.1
c1c(c2c(s1)CCCCC2)C=O	25	0.1
c1cc2c(cc1N)nco2	25	0.1
CC(=O)N1CCCC1	25	0.1
C1CC=CC1	25	0.1
COc1cc2c(cc1OC)CNCC2	25	0.1
c1ccc2c(c1)nc(s2)CC#N	25	0.1
COc1ccc(cc1)c2csc(n2)N	25	0.1
C1CSC2=NC=CCN21	25	0.1
CCNCC=C	25	0.1
C(C#N)C(=O)N	25	0.1
CSCc1ccccc1	25	0.1
CC1=C2=C(C=NN=C2C)N=N1	25	0.1
Cc1cc2ncccn2n1	25	0.1
CCOc1ccc(cc1)C(=O)C	25	0.1
c1ccc2c(c1)C=CC(=O)[N]2	25	0.1
[H]/N=C/c1ccccc1OC	25	0.1
c1cc(cc(c1)[N+](=O)[O-])/C=C/C=O	25	0.1
C1CNCCNC1=O	25	0.1
c1c[nH+]c[nH]1	25	0.1
CC(=O)c1ccc(cc1O)O	25	0.1
c1ccc(cc1)c2ccn3c(n2)ccn3	25	0.1
c1ccc(cc1)Oc2ccc(cc2)N	25	0.1
CC1CC(CNC1)C	25	0.1
C1=C([CH]N=N1)C=O	24	0.1
c1ccc2c(c1)c3ncnn3cn2	24	0.1
c1cc(ccc1C(=O)O)N	24	0.1
c1c2c(c[nH]1)NCNC2	24	0.1
C(N)NN	24	0.1
c1ccnc(c1)SCC=O	24	0.1
c1cc(ccc1O)O	24	0.1
Cc1ccc(cc1C)C=O	24	0.1
C(O)(F)(F)F	24	0.1
C[N]S(=O)(=O)c1ccccc1	24	0.1
CCN(CC)S(=O)(=O)c1ccccc1	24	0.1
Cc1ccc(o1)c2ccccc2	24	0.1
Cc1cccc(=O)o1	24	0.1
c1c(cncc1Cl)Cl	24	0.1
Cc1ncc2c(n1)c3ccccc3o2	24	0.1
Cc1cccn2c1ncc(c2=O)C	24	0.1
Cc1ccc(cc1)C=C	24	0.1
CCCNN=C	24	0.1
c1ccc2c(c1)cc3ccccc3n2	24	0.1
c1c(cncc1Br)C=O	24	0.1
c1cc(ccc1O)F	24	0.1
Cn1c2ccc(cc2n(c1=O)C)N	24	0.1
Cc1ccn(n1)c2ccccc2	24	0.1
Cc1ccc(cc1)C=N	24	0.1
c1cc(c(cc1N)Cl)Cl	24	0.1
c1ccc(cc1)/C=C(/C=O)\C#N	24	0.1
COc1ccc(cc1)CNC=O	24	0.1
Cc1cscc1C#N	24	0.1
c1cc(oc1)C=S	24	0.1
CCc1cccc(c1)C	24	0.1
C1CCC1	24	0.1
C1CC2CNCC=C2C=C1	24	0.1
c1cc(oc1)CN2C(=O)CC(=O)NC2=O	24	0.1
c1ccc(cc1)N2C(=O)C[C@H](C2=O)S	24	0.1
Cn1cnc2ccccc2c1=O	24	0.1
COC(=O)C=C	24	0.1
CNC(=O)/C=C/c1ccccc1	24	0.1
CNCCCN	24	0.1
c1ccc(cc1)N2C(=O)C[C@@H](C2=O)S	24	0.1
CC(=O)Nc1cccc(c1)[N+](=O)[O-]	24	0.1
c1ccc(cc1)N2C(=O)C=CC2=O	24	0.1
CCCOc1ccc(cc1)C=O	24	0.1
CC1=C(N2C(CC2=O)SC1)C(=O)O	24	0.1
C=NNC(=S)N	24	0.1
c1csc[nH+]1	24	0.1
c1ccc(cc1)S(=O)(=O)O	24	0.1
C=CC(=O)c1ccc(cc1)O	24	0.1
CC(=O)c1cccc(c1)OC	24	0.1
c1ccc(cc1)n2cnc3c2cccc3	24	0.1
Cc1ccc2cc(cnc2c1)C	24	0.1
c1cc(cc(c1)O)CN	24	0.1
c1cnn2c1NCCC2	24	0.1
c1cc2c(cc1C=N)OCO2	24	0.1
C(=O)C(C(F)(F)F)N	24	0.1
c1csc2c1C(=O)[N]C=N2	24	0.1
c1cc(=O)n(nc1)CC=O	24	0.1
c1cc2c(cc1C=O)OCCO2	24	0.1
CCOc1ccc2c(c1)scn2	24	0.1
Cc1ccccc1NC(=O)CS	24	0.1
Cn1c2c(c(=O)n(c1=O)C)[N]C=N2	24	0.1
c1ccc(cc1)N2CC[NH+]CC2	24	0.1
CCOc1ccc(cc1)OC	24	0.1
Cn1c(=O)c2ccccc2cn1	24	0.1
CCCNC(=O)c1ccccc1	24	0.1
c1cc(oc1/C=N/N)[N+](=O)[O-]	24	0.1
COc1ccc(cc1)[N+](=O)[O-]	24	0.1
Cc1ccc2cccnc2c1O	24	0.1
Cc1cnc2ccccc2n1	24	0.1
c1ccc(c(c1)N)N	24	0.1
c1ccc(cc1)C2CCN3CN(CSC3=C2)c4ccccc4	24	0.1
c1csc2c1NCNC2	24	0.1
c1ccc(cc1)NC(=O)C2CCNCC2	24	0.1
c1ccc2c(c1)C(=O)C=C(C2=O)N	24	0.1
COc1ccc(cc1)c2cc[nH]n2	24	0.1
c1ccc(cc1)OCCO	24	0.1
CNc1ccc(cc1)O	24	0.1
CCC(=O)Nc1ccccc1OC	24	0.1
c1cc(c2c(=O)ccoc2c1)[O-]	24	0.1
CCc1c[nH]c2c1cc(cc2)OC	24	0.1
c1ccc(c(c1)NC=O)F	24	0.1
c1coc2c1cncn2	24	0.1
C1=CC=C2=NC(=C(C2=C1)N=N)O	24	0.1
c1ccc(c(c1)NC=O)Cl	24	0.1
c1ccc(cc1)C(=O)CS	24	0.1
Cn1c(=O)cccn1	24	0.1
c1ccc(cc1)C(=O)NCc2ccco2	24	0.1
c1ccc2cc(ccc2c1)C=O	23	0.1
c1cc(c(cc1Cl)N)O	23	0.1
C1=C[CH]C2=NC=NC2=C1	23	0.1
CC(=O)NCc1ccc(cc1)OC	23	0.1
C/C(=N\N)/C	23	0.1
CC(=O)NC(C)(C)C	23	0.1
[C@H]1C[C@@H]OC(=C1)C=O	23	0.1
Cc1cn2ccccc2n1	23	0.1
CC(=O)N(C)c1ccccc1	23	0.1
COc1cccc(c1)Cl	23	0.1
Cc1ccc2c(csc2n1)N	23	0.1
CC1=C2C(=NN=C[C]2N=N1)C	23	0.1
c1cc(c(cc1Cl)Cl)O	23	0.1
c1cc(cc(c1)Cl)O	23	0.1
Cc1ccccc1NCC=O	23	0.1
C(C=O)C(F)(F)F	23	0.1
c1ccc2c(c1)c(cc(n2)c3ccco3)C=O	23	0.1
CNc1nccs1	23	0.1
c1ccc(cc1)C[NH+]2CCNCC2	23	0.1
Cc1cccc(c1NC(=O)C)C	23	0.1
CCc1cccc(c1)OC	23	0.1
c1ccc(cc1)N2C(=O)CC(=O)NC2=O	23	0.1
C[C@H]COc1ccccc1	23	0.1
CN(C)CCO	23	0.1
CCOC(=O)C1CCCNC1	23	0.1
c1cc(ccc1c2cscn2)Cl	23	0.1
c1ccc(cc1)NCCNc2ccccc2	23	0.1
c1c(ncs1)CCN	23	0.1
CCOc1ccc(cc1)CN	23	0.1
COc1cccc(c1)C(=O)[O-]	23	0.1
CCC[NH+]1CCN(CC1)c2ccccc2	23	0.1
Cc1ccc2c(n1)N=C[CH]C2=O	23	0.1
c1ccc(cc1)/C=C/C(=O)O	23	0.1
c1cc(cc(c1)N)C(=O)[O-]	23	0.1
COC(=O)c1c(c2ccccc2[nH]1)N	23	0.1
Cc1ccc(cn1)C#N	23	0.1
COC(=O)CN	23	0.1
Cc1cccc2c1ncc(c2)C	23	0.1
c1cc(cc(c1)N)C(=O)N	23	0.1
CC(=O)Nc1ccccc1F	23	0.1
C1C(=C(SC(=C1C#N)N)N)C#N	23	0.1
c1coccc1=O	23	0.1
CNC(=O)c1ccco1	23	0.1
Cc1ccc(cc1)[N]C	23	0.1
C(C=O)OC(=O)CN	23	0.1
CNC(=O)COc1ccccc1	23	0.1
c1ccc(cc1)NC(=O)CCC=O	23	0.1
CS(=O)(=O)N	23	0.1
c1cnc2n(c1=O)ccs2	23	0.1
c1ccc2c(c1)cc(cn2)C=O	23	0.1
CS(=O)(=O)CC=O	23	0.1
c1cc(sc1)/C=C/C=O	23	0.1
c1nnc2n1NC=CS2	23	0.1
c1cc(cc(c1)[N+](=O)[O-])/C=N/N	23	0.1
c1csc2c1cn[nH]2	23	0.1
c1cc(ccc1C(=O)N)O	23	0.1
CCCCOC=O	23	0.1
Cc1ccc(cc1)Br	23	0.1
c1ccc(c(c1)NC=O)O	23	0.1
CN1c2ccccc2SCC1=O	23	0.1
CCCC=C	23	0.1
CC1=C([C](N=N1)C)CCC=O	23	0.1
C1CNCc2c1c3c(s2)NCNC3	23	0.1
Cc1ccc(o1)N2CCOCC2	23	0.1
c1cc(ccc1O)Br	23	0.1
CN1c2ccccc2CC1=O	23	0.1
c1ccc(cc1)c2ncccn2	23	0.1
C/C=N/NC=O	23	0.1
CCOC(=O)N1CCCCC1	23	0.1
CCOC(=O)c1cccc(c1)N	23	0.1
c1ccc(cc1)c2nnc(o2)SCC=O	23	0.1
c1ccc(cc1)N2CC[NH2+]CC2	23	0.1
Cc1ccc2c(c1)sc(n2)N	23	0.1
CC(C)CC(=O)N	23	0.1
CC(C)c1ccccc1O	23	0.1
C1C=CSC=C1	23	0.1
c1ccc(cc1)c2ccc(o2)C=N	23	0.1
c1ccc(cc1)Nc2ncnc(n2)N	23	0.1
c1coc2c1n3cnncc3c2	23	0.1
C1CSC(=N1)S	23	0.1
Cc1ccccc1S(=O)(=O)N	23	0.1
Cc1ccc(cc1)C(=O)N	23	0.1
c1ccc(cc1)NC(=O)C=O	23	0.1
C1CSC=C1	23	0.1
c1ccc2c(c1)c(c[nH]2)C=O	23	0.1
COc1ccccc1Nc2nccs2	23	0.1
c1ccc(cc1)NCc2ccco2	23	0.1
CSc1ccc2ccccc2n1	23	0.1
c1ccc(cc1)NCc2cccs2	23	0.1
[H]/N=C/C=C/c1ccccc1	23	0.1
[H]/N=C/C=C	23	0.1
CC(=O)c1ccc(cc1)[N+](=O)[O-]	23	0.1
CC1=NN=C([N]1)SCC=O	23	0.1
C[C@@H]COc1ccccc1	23	0.1
CCCOC=O	23	0.1
COc1ccc(cc1OC)CC=O	23	0.1
c1ccc(cc1)NN=C2CCCCC2	23	0.1
c1ccc2c(c1)ccc(n2)S	23	0.1
C[C@H]CC	23	0.1
c1ccc2c(c1)cc3cn[nH]c3n2	23	0.1
CCOC(=O)c1c2c(sc1N)CCCC2	22	0.1
C[C]1C=CN=N1	22	0.1
c1ccc2c(c1)c(c[nH]2)N	22	0.1
C1CC=CNC1	22	0.1
c1cc(c(cc1/C=C/C=O)O)O	22	0.1
c1ccc(cc1)N=Nc2ccccc2	22	0.1
c1ccc(cc1)N2CCN(CC2)C=O	22	0.1
c1ccc(cc1)NC(=O)[C@H]2CCCNC2	22	0.1
c1ccc2c(c1)CCC=C2	22	0.1
c1ccc(cc1)NC(=O)[C@@H]2CCC[N]C2	22	0.1
c1ccc(cc1)NC(=O)[C@@H]2CCCNC2	22	0.1
CC(=O)N/N=C/c1ccco1	22	0.1
CC=C1C(=O)NC(=O)NC1=O	22	0.1
CC(=O)Nc1ccc(cc1)Cl	22	0.1
Cc1ccn(n1)C	22	0.1
c1ccc(cc1)N/C=C/C=O	22	0.1
CCN(CC)C(=O)CS	22	0.1
Cn1c(cc(=O)n(c1=O)C)N	22	0.1
c1ccc(c(c1)C(=O)O)O	22	0.1
CCNC(=O)c1ccco1	22	0.1
c1ccc(c(c1)C(F)(F)F)N	22	0.1
c1ccn2cc[nH+]c2c1	22	0.1
CCC(=O)Nc1ccc(cc1)O	22	0.1
c1ccc(cc1)C2=CC=N[N]2	22	0.1
c1ccc2c(c1)cncc2C=O	22	0.1
c1ccc(cc1)C(c2ccccc2)N3CCNCC3	22	0.1
c1ccc2c(c1)n[nH]n2	22	0.1
CCC(=O)Nc1cccc(c1)C	22	0.1
c1ccc(cc1)C(=O)OCC(=O)N	22	0.1
CCNC(=O)c1ccc(cc1)C	22	0.1
c1ccc(cc1)c2csc3c2cncn3	22	0.1
Cc1ccc(n1c2nncs2)C	22	0.1
Cc1ccc(c(c1)OC)C	22	0.1
CN1CCCCC1	22	0.1
C1=CNC(=O)[N]C1=O	22	0.1
c1cc(cc(c1)O)/C=C/C=O	22	0.1
CCc1ccc(cc1)NC(=O)C	22	0.1
c1ccc2cc(c(cc2c1)C=O)O	22	0.1
c1ccc(cc1)/N=C\2/[N]C=CS2	22	0.1
Cc1csc2c1cncn2	22	0.1
c1ccc(cc1)/C=C/C(=O)[O-]	22	0.1
[H]/N=C(\C)/c1ccccc1	22	0.1
C[N]Cc1ccccc1	22	0.1
CCOC(=O)CN	22	0.1
c1ccc(c(c1)/C=C/C=O)O	22	0.1
c1cc[n+](cc1)CC=O	22	0.1
CCNC(=O)C=C	22	0.1
C/C=C/1\C(=O)NC(=O)NC1=O	22	0.1
C1CCC(CC1)O	22	0.1
C1=C([N]N=C1N)O	22	0.1
C=Cc1ccco1	22	0.1
c1cc(ccc1CN)O	22	0.1
C[NH+](C)Cc1ccccc1	22	0.1
C[C@@H](COc1ccccc1)O	22	0.1
C[C@@H]Nc1ccccc1	22	0.1
Cc1ccc(c(c1)Cl)Cl	22	0.1
c1csc2n1ncn2	22	0.1
CC(C)S	22	0.1
c1ccc(cc1)CNc2ccc(cc2)O	22	0.1
CC(=O)Nc1nc2ccccc2s1	22	0.1
c1ccc2c(c1)cc([nH]2)C=O	22	0.1
c1ccnc(c1)NC=O	22	0.1
C[NH+]1CCCCC1	22	0.1
Cc1ccccc1[N]C	22	0.1
c1ccc(cc1)CNC(=O)N	22	0.1
c1ccc2c(c1)cc(cn2)C#N	22	0.1
C[C@H](COc1ccccc1)O	22	0.1
C[N@@H+](Cc1ccccc1)C	22	0.1
CC(=O)OCC(=O)Nc1ccccc1	22	0.1
c1cc2c(csc2nc1)N	22	0.1
c1cc2c(nc1)NC=CC2	22	0.1
Cc1cc(n(c1C)C)C	22	0.1
Cc1ccc(cc1C)NC(=O)C	22	0.1
CNc1ccccc1O	22	0.1
c1ccc(cc1)NC(=O)[C@H]2CCC[N]C2	22	0.1
c1ccc(cc1)/C=C\C=O	22	0.1
CC1=CC(Nc2c1cccc2)(C)C	22	0.1
Cc1c(c(n(n1)c2cccnn2)C)CCC=O	22	0.1
COc1cc(ccc1O)/C=C/C=O	22	0.1
COCCCNC=O	22	0.1
CCOc1ccccc1NC(=O)C	22	0.1
c1c2c3c(sc2ncn1)CCC3	22	0.1
c1ccc(cc1)OC[C@H]O	22	0.1
CC(=O)Nc1ccc(cc1)N2CCOCC2	22	0.1
c1cnn2c1nccc2O	22	0.1
CCNCN	22	0.1
CCCNC(=O)Nc1ccccc1	22	0.1
CNC(=O)/C=C/c1ccco1	22	0.1
c1ccc(cc1)OC[C@@H]O	22	0.1
CC(=O)c1ccc(cc1)Br	22	0.1
c1ccc(cc1)Sc2ccccc2	22	0.1
[C@@H]1[C@H]C1	22	0.1
CNc1ccc(cc1)F	22	0.1
CC(c1ccccc1)N	22	0.1
c1ccc(cc1)Nc2nncs2	22	0.1
c1ccc2c(c1)C(=O)CCO2	22	0.1
COc1cc(c(cc1N)OC)N	21	0.1
c1ccc(c(c1)F)F	21	0.1
c1ccc2c(c1)C3=C(CN2)SSC3	21	0.1
c1ccc2c(c1)c(c(s2)C=O)Cl	21	0.1
c1c2c([nH]n1)CNC2	21	0.1
c1cc(c(cc1F)F)N	21	0.1
CCn1c2ccccc2c3c1ccc(c3)N	21	0.1
c1ccc(cc1)COc2ccccc2O	21	0.1
c1cn[nH]c1C=O	21	0.1
COc1ccc(c(c1)OC)C=O	21	0.1
COc1ccc(cc1O)C=O	21	0.1
CC(=O)Nc1c(ccs1)C=O	21	0.1
c1c2c([nH]cn2)ncn1	21	0.1
c1ccc(c(c1)N2CCNCC2)[N+](=O)[O-]	21	0.1
c1ccc(c(c1)N)N2CCOCC2	21	0.1
C/C=C/C	21	0.1
CCNC(=O)CO	21	0.1
CCCC(C)C	21	0.1
CNC(=O)c1ccccc1Cl	21	0.1
Cc1cccc(c1)NC(=O)CS	21	0.1
c1ccc(cc1)OCCS	21	0.1
C[C@@H]CC	21	0.1
Cc1nnc(n1C)SCC=O	21	0.1
c1ccc2c(c1)nc(s2)SCC=O	21	0.1
c1ccc2c(c1)nc(s2)NC=O	21	0.1
c1ccc(cc1)NCCN2CCN(CC2)c3ccccc3	21	0.1
c1ccc(c(c1)S(=O)=O)Cl	21	0.1
c1cnc(nc1)O	21	0.1
CSc1ccccc1N	21	0.1
Cc1c(noc1NS(=O)(=O)c2ccc(cc2)N)C	21	0.1
c1cc(cc(c1)NC=O)C=O	21	0.1
c1c2c([nH]nn2)ncn1	21	0.1
C=Cc1cccs1	21	0.1
c1cc(ccc1c2csc(n2)N)O	21	0.1
Cc1c[nH]nc1	21	0.1
c1ccc(cc1)C[NH3+]	21	0.1
CCOC(=O)c1ccccc1N	21	0.1
COc1ccc(cc1O)CN	21	0.1
Cn1cnnc1c2ccccc2	21	0.1
c1cc2c(c(c1)S(=O)=O)nsn2	21	0.1
C1=N[N]C(=O)C(=C1Cl)Cl	21	0.1
Cc1c(sc(c1C=O)NC(=O)C)C	21	0.1
c1ccn2c(c1)ncc2N	21	0.1
CN(Cc1ccccc1)C=O	21	0.1
c1nc(nc(n1)N)CN2CCNCC2	21	0.1
COC(=O)c1c2c(sc1N)CCCC2	21	0.1
c1cc(c(cc1O)O)C=O	21	0.1
c1ccc(cc1)c2ncco2	21	0.1
CC(=O)Nc1ccc(cc1)[N+](=O)[O-]	21	0.1
CSc1nncn1c2ccccc2	21	0.1
c1ccc(cc1)c2ncno2	21	0.1
Cc1c(c(on1)/C=C/N(C)C)S(=O)=O	21	0.1
CC1CC[NH+](CC1)C	21	0.1
CSc1ncccn1	21	0.1
C(=O)NNC=O	21	0.1
CCC(=O)NCc1ccccc1	21	0.1
C=CCOC=O	21	0.1
C(=O)S	21	0.1
Cc1ccnc(n1)SC	21	0.1
C[n+]1csc2c1cccc2	21	0.1
c1cc(ncc1Cl)N	21	0.1
c1ccc2c(c1)ccc(n2)Cl	21	0.1
CC1=N[C](C(=C1)C=N)C	21	0.1
COC(=O)c1cccs1	21	0.1
Cc1cc(cs1)C(=O)N	21	0.1
c1ccc(cc1)Nc2ccc(cc2)N	21	0.1
c1c[nH]c2c1cncn2	21	0.1
CCN(CC)c1ccc(c(c1)C)N	21	0.1
c1nnc2n1N=CCS2	21	0.1
Cc1cnc(o1)c2ccccc2	21	0.1
c1cc(cnc1)CCN	21	0.1
C/C=C\c1ccccc1	21	0.1
Cc1cc(c2ccccc2n1)C=O	21	0.1
c1ccc(cc1)OC(F)F	21	0.1
c1cc(ccc1/C=C/C=O)Cl	21	0.1
C[C@H]Oc1ccccc1	21	0.1
COc1cc(ccc1O)C=O	21	0.1
c1ccc(c(c1)C=O)NC=O	21	0.1
c1c(non1)N	21	0.1
CCCCNC(=O)C	21	0.1
Cc1cc(c(n1c2ccccc2)C)C=O	21	0.1
CNCc1ccco1	21	0.1
c1ccc(cc1)c2c[nH]cn2	21	0.1
C(=O)[O-]	21	0.1
c1cc2c(cc1N)nc([nH]2)O	21	0.1
c1ccc(cc1)NCc2ccccc2O	21	0.1
CCc1ccc(cc1)OCC=O	21	0.1
Cc1cccc(c1)C(=O)C	21	0.1
c1cc(cnc1)C=N	21	0.1
CC(=O)C1=C(C(=O)NC1)O	21	0.1
C=CNC(=O)c1ccccc1	21	0.1
Cn1cc(cn1)Cl	21	0.1
c1ccc(cc1)n2cc(cn2)C(=O)N	21	0.1
Cn1c(ccn1)C=O	21	0.1
Cc1c(n(c2c1cccc2)C)C	21	0.1
CC(C)OC(=O)C	21	0.1
[C@@H]1C[C@H]OC(=C1)C=O	21	0.1
c1c(ncnc1O)N	21	0.1
c1ccc(cc1)/C=C\C#N	21	0.1
Cc1nc2ccccc2o1	21	0.1
C=Cc1[nH]c2ccccc2n1	21	0.1
CC(=O)Nc1cc(ccc1OC)OC	21	0.1
CCn1cccc1C	21	0.1
CC(Cl)(Cl)Cl	21	0.1
C[N@@](c1ccccc1)S(=O)(=O)C	21	0.1
Cc1ccc2c(c1)cc(cn2)C	21	0.1
c1cc(c(cc1/C=C(/C=O)\C#N)O)O	21	0.1
CC(=O)Nc1cccc(c1)C=O	21	0.1
C1COC=C1	21	0.1
C[C@H]O	21	0.1
CCOCCO	21	0.1
Cc1ccc([nH]1)C	21	0.1
COc1ccc(cc1)C(=O)OC	21	0.1
c1ccc2c(c1)nc3n2cccc3	21	0.1
Cc1c2c(cccc(=O)c2c(o1)C)O	21	0.1
C1C2CC3CC1CC(C2)(C3)N	21	0.1
c1ccc2c(c1)CCCC2=O	21	0.1
COc1ccc(cc1)C(=O)O	21	0.1
c1cc(ccc1N)NC=O	21	0.1
CNc1cccc(c1)Cl	21	0.1
CCc1ccc(cc1)N(C)C	21	0.1
C[C@H]Nc1ccccc1	21	0.1
c1ccc2c(c1)nc3c4c([nH]c3n2)N=CNC4	21	0.1
COc1ccc(cc1)C(=O)C=C	21	0.1
Cc1nc2ccccc2c(n1)O	21	0.1
CCC(=N)C	21	0.1
C[N@](c1ccccc1)S(=O)(=O)C	21	0.1
C=Cc1ccc(cc1)Cl	21	0.1
c1ccc(cc1)OCc2ccc(o2)C=O	21	0.1
C/C=N/n1cnnc1S	20	0.1
C=C(C=O)NC(=O)c1ccccc1	20	0.1
c1ccc2c(c1)C(=N)C(=O)N2	20	0.1
C=NNS(=O)(=O)c1ccccc1	20	0.1
Cc1c(scc1C=O)C	20	0.1
c1ccc(cc1)[C@@H]N	20	0.1
C1CC(=O)C(=CN)C(=O)C1	20	0.1
CC1=N[N]C=C1	20	0.1
C[NH2+]CC(=O)Nc1ccccc1	20	0.1
Cc1cc(c(c(c1)C)N)C	20	0.1
COC(=O)C1CCNCC1	20	0.1
Cc1ccccc1CN	20	0.1
c1csc(c1N)C=O	20	0.1
Cc1ccc(o1)C=N	20	0.1
c1ccc2c(c1)C=NNC=N2	20	0.1
COc1cccc(c1OC)O	20	0.1
c1c(scn1)CC=O	20	0.1
c1ccc(cc1)NC=Nc2ccccc2	20	0.1
CCOc1cccc(c1)O	20	0.1
CC(=O)Nc1cccc(c1)F	20	0.1
C[C]1C=CC=N1	20	0.1
Cc1c(cccc1Cl)Cl	20	0.1
c1ccc(cc1)c2cc(sc2)N	20	0.1
CC(C)Oc1ccccc1	20	0.1
c1ccc(cc1)[C@H]N	20	0.1
COC(=O)N	20	0.1
Cc1cnn(c1)C	20	0.1
C1CN=C2N(C1)C=NS2	20	0.1
Cc1ccc(cc1)c2csc(n2)N	20	0.1
Cn1c2c(c(=O)n(c1=O)C)[CH]N=C2	20	0.1
Cc1cccc(c1)C(=O)N	20	0.1
c1c[nH]c2c1occ2	20	0.1
COc1cc(ccc1N)O	20	0.1
CC(=O)Nc1ccc2c(c1)OCCO2	20	0.1
CN(C)c1ccc(cc1)C=O	20	0.1
c1cc(oc1)/C=C(/C=O)\N	20	0.1
C=Nc1ccccc1O	20	0.1
Cc1ccc2c(c1)cncn2	20	0.1
c1ccc2c(c1)nc3n2CCNC3	20	0.1
c1cc2c(cc1C=O)NCCS2	20	0.1
CC(=O)Nc1ccc(cc1)S(=O)(=O)N	20	0.1
c1cc(cc(c1)Cl)NC(=O)N	20	0.1
CCNC(=O)N	20	0.1
c1ccc(cc1)OCC(=O)O	20	0.1
CNc1ccc(cc1)[N+](=O)[O-]	20	0.1
Cc1ccc(cc1)OCC(=O)N	20	0.1
Cn1cnc2c1c(=O)n(c(=O)n2C)C	20	0.1
c1ccc2c(c1)c(c([nH]2)C(=O)O)N	20	0.1
CCc1ccc(cc1)OCC	20	0.1
CCn1c(nnc1SCC=O)C	20	0.1
C(=N)(N)N	20	0.1
c1cc(ccc1/C=C/C(=O)N)O	20	0.1
Cc1cc(n2c(n1)ncn2)C	20	0.1
COc1ccc(cc1)NC(=O)N	20	0.1
C[C@H](CO)O	20	0.1
c1cc(cc(c1)S(=O)(=O)N)[N+](=O)[O-]	20	0.1
c1cc2c(ccc(c2nc1)O)Cl	20	0.1
C(CC(=O)O)C(=O)N	20	0.1
Cn1c2=C[N]C=c2c(=O)n(c1=O)C	20	0.1
COc1ccc(c(c1)O)N	20	0.1
c1ccc2c(c1)nc(s2)N3CCNCC3	20	0.1
CC(=O)N1CCCc2c1cccc2	20	0.1
C=CC(=O)c1ccco1	20	0.1
C1C(=O)N(C(=S)S1)NC=O	20	0.1
c1ccc(c(c1)CNC=O)O	20	0.1
CCOCc1ccccc1	20	0.1
Cc1cc(cc(c1)O)C	20	0.1
CCC(=O)Nc1nccs1	20	0.1
c1nnc(o1)N	20	0.1
c1ccc2c(c1)ccc(n2)SCC(=O)N	20	0.1
C(=C\N)\C=O	20	0.1
CCc1ccc(cc1)CN	20	0.1
CCCOc1cccc(c1)C	20	0.1
c1c2c(sc1N)CCCC2	20	0.1
Cc1ccnc(c1)N	20	0.1
c1ccc2c(c1)cccc2C=O	20	0.1
c1ccc2c(c1)c(ccn2)N	20	0.1
c1cc(c(nc1)N)C#N	20	0.1
CCC(=O)C	20	0.1
COc1ccc2c(c1)scn2	20	0.1
C1CCc2c(c(c(s2)N)C(=O)N)C1	20	0.1
CS(=O)(=O)Nc1ccccc1	20	0.1
C1CC(=O)CC(=O)C1	20	0.1
Cc1ccc(c2c1cccn2)O	20	0.1
c1cc(sc1)NC=O	20	0.1
COc1ccccc1C(=O)[O-]	20	0.1
c1cc(cc(c1)[N+](=O)[O-])/C=N/NC=O	20	0.1
[NH-][SH5]	20	0.1
c1ccc2c(c1)[C@H]3C=CC[C@H]3CN2	20	0.1
C=CCN1C(=O)CC(=O)NC1=O	20	0.1
c1ccc(c(c1)OCC=O)Cl	20	0.1
C1CC(OC1)C=O	20	0.1
c1ccc2c(c1)[C@@H]3C=CC[C@@H]3[C@H]N2	20	0.1
Cc1cccc(c1)C(=O)O	20	0.1
c1c(c2c(s1)CNCC2)C=O	20	0.1
c1nnc(s1)SCC=O	20	0.1
CCc1ccc(cc1)NC=O	20	0.1
Cc1ccc2ccc(=O)oc2c1	20	0.1
c1ccc2c(c1)ccc(n2)C=O	20	0.1
CCCS(=O)=O	20	0.1
C[C@@H]Oc1ccccc1	20	0.1
COc1cccc(c1)C(=O)O	20	0.1
c1c(c2c(s1)CN(CC2)C=O)C=O	20	0.1
c1ccc(cc1)S(=O)(=O)c2cocn2	20	0.1
Cc1ccnc(n1)N	20	0.1
COc1ccc(cc1)CCNC=O	20	0.1
Cc1ccc(cc1)CCN	20	0.1
CSc1nnc(o1)c2ccccc2	20	0.1
c1cc(cc(c1)C(F)(F)F)C=O	20	0.1
COc1ccccc1NC(=O)N	20	0.1
c1ccc2c(c1)[C@@H]3C=CC[C@@H]3CN2	20	0.1
c1ccc(cc1)Cn2ccc3c2cccc3	20	0.1
Cc1c(nco1)CS(=O)(=O)CC=O	20	0.1
c1cc(ccc1/C=C/C=O)[N+](=O)[O-]	20	0.1
Cc1ccnc2n1nc(c2)C	20	0.1
CCCCS	20	0.1
CSc1nnnn1c2ccccc2	20	0.1
Cc1ccc(cc1)NC(=O)CO	20	0.1
COc1ccc(cc1)NC(=O)CO	20	0.1
c1ccc(cc1)c2csc(c2C(=O)O)N	20	0.1
COCC=C	20	0.1
COc1ccc(cc1)N=C	20	0.1
CC(C)NC(=O)C	19	0.1
Cc1ccc(cc1)C(=O)N2CCNCC2	19	0.1
COC(=O)CO	19	0.1
C[C@H]c1ccc(cc1)O	19	0.1
COc1ccccc1OCC(=O)N	19	0.1
c1ccc2c(c1)c(c(o2)C=O)N	19	0.1
c1cc(oc1)/C=C/C=N/N	19	0.1
Cc1c(sc(c1C(=O)OC)N)C=O	19	0.1
CC(C)C(=O)Nc1ccccc1	19	0.1
c1cc(oc1)/C=C/N	19	0.1
c1nc2n(n1)CCS2	19	0.1
c1ccc(cc1)n2cnnc2	19	0.1
Cc1c[nH]nc1c2ccccc2	19	0.1
CC1=C[C@H](NC(=O)N1)c2ccccc2	19	0.1
c1ccc(cc1)n2c(nnn2)S	19	0.1
CC1=N[C](C(=C1)C2=NN=C(SC2)N)C	19	0.1
Cc1ccc(cc1)OCc2ccccc2	19	0.1
c1ccc(cc1)CNCCNc2ccccc2	19	0.1
CC(C)Oc1ccc(cc1)C=O	19	0.1
C[N]c1ccccc1OC	19	0.1
Cn1c2ccccc2cc1O	19	0.1
[H]/N=C/c1ccc(c(c1)O)OC	19	0.1
C1NC(=C(C(=O)N1)C#N)S	19	0.1
C[NH+]1CCN(CC1)Cc2ccccc2	19	0.1
c1ccc(cc1)/C=C/CNc2ccccc2	19	0.1
c1cc2n(c1)CCNC2	19	0.1
Cc1ccc2ccoc2c1	19	0.1
C/C=C(\C)/C	19	0.1
c1cc2cccnc2c(c1)OCC=O	19	0.1
C(=C/C(=O)O)\C(=O)N	19	0.1
c1ccc2c(c1)c(c([nH]2)O)N=N	19	0.1
c1cc2cccc3c2c(c1)NCN3	19	0.1
C[C@@H](CO)O	19	0.1
c1cc2cccc3c2c(c1)CC3	19	0.1
CC=C(C)C	19	0.1
C[NH+]1CCN(CC1)C	19	0.1
c1conc1C(=O)N2CCNCC2	19	0.1
c1cc(ccc1N)N2CCCC2	19	0.1
C1C=CC=N1	19	0.1
Cc1c2ccccc2ncn1	19	0.1
c1ccc(cc1)c2c[nH]nc2	19	0.1
Cc1c(c(no1)c2ccccc2)C=O	19	0.1
c1ccc(cc1)c2ccccc2N	19	0.1
CCNC(=O)COc1ccccc1	19	0.1
c1ccc(cc1)c2cccn2c3ccccc3	19	0.1
c1cc(cc(c1)Cl)C=N	19	0.1
Cn1c2c(c(=O)[nH]c1=O)[N]C=N2	19	0.1
C1=CC=[N+]C=C1	19	0.1
Cc1c(c2ccccc2[nH]1)C(=O)C	19	0.1
c1ncsn1	19	0.1
COc1cccc(c1OC)CN	19	0.1
c1ccc(cc1)c2cccs2	19	0.1
CCOc1ccc(cc1)C(=O)N	19	0.1
c1ccc(cc1)SCC=O	19	0.1
c1ccc(cc1)/C=C/c2[nH]c3ccccc3n2	19	0.1
Cn1c(nnc1S)COc2ccccc2	19	0.1
C=CCOc1ccccc1	19	0.1
c1csc(c1C(=O)[O-])N	19	0.1
c1ccc(cc1)NC(=O)Nc2cccs2	19	0.1
COc1ccc(c(c1)OC)NC=O	19	0.1
C[N]c1ccc(cc1)C=N	19	0.1
CC1=N[N]C(=O)c2c1sc3c2cccc3	19	0.1
C[C@@H](c1ccccc1)N	19	0.1
c1ccc(cc1)c2ccc(cc2)C=O	19	0.1
c1cc(oc1)CNC(=O)N	19	0.1
CC(=O)c1ccc(cc1O)OC	19	0.1
C[C@@H]c1ccc(cc1)O	19	0.1
CCCC1=NN=N[N]1	19	0.1
c1ccc(cc1)c2csc(n2)NC=O	19	0.1
[truncated: 67,461 more rows]
