# Supplementary material for: Chemoinformatics Analyses of Tau Ligands Reveal Key Molecular Requirements for the Identification of Potential Drug Candidates against Tauopathies
Source: Molecules. 2021 Aug 20;26(16):5039. doi: 10.3390/molecules26165039 (PMC8400687; doi:10.3390/molecules26165039)
Supplement: Supplementary file 1 [file molecules-26-05039-s001.zip › fragments/1_frag/1_fragment_Tau_inactives-1_microm.txt]

SMILES n_inactives perc_inactives
c1ccccc1	33618	71.2
C=O	12625	26.7
CO	12287	26.0
CC	9580	20.3
CC=O	8902	18.8
CN	6001	12.7
Cc1ccccc1	5208	11.0
[NH+](=O)[O-]	4580	9.7
c1ccoc1	4457	9.4
CCO	4261	9.0
C1CNCCN1	3778	8.0
c1ccc(cc1)Cl	3380	7.2
c1ccncc1	2991	6.3
c1ccsc1	2684	5.7
CCC	2638	5.6
COc1ccccc1	2383	5.0
C#N	2282	4.8
c1ccc(cc1)F	2194	4.6
c1ccc(cc1)[N+](=O)[O-]	2192	4.6
C1CCNCC1	2047	4.3
CNC	1843	3.9
CCOC=O	1647	3.5
c1cscn1	1644	3.5
CCN	1627	3.4
C1COCCN1	1626	3.4
c1ccc2c(c1)cc[nH]2	1623	3.4
Cc1ccco1	1606	3.4
c1c[nH]nc1	1503	3.2
c1ccc(cc1)N	1427	3.0
c1ccc2c(c1)cccn2	1399	3.0
CS	1349	2.9
c1ccc(cc1)C=O	1287	2.7
c1ccc(cc1)O	1253	2.7
CCC=O	1243	2.6
CC=C	1219	2.6
COC=O	1162	2.5
c1cc[nH]c1	1140	2.4
C(CS)N	1130	2.4
c1ccc2c(c1)[nH]cn2	1120	2.4
C(=O)O	1069	2.3
C(F)(F)F	1032	2.2
c1ccc2c(c1)OCO2	1010	2.1
c1ccc(cc1)Br	1002	2.1
CNN=C	994	2.1
c1ccc2c(c1)ncs2	994	2.1
c1cncnc1	967	2.0
C1CCNC1	929	2.0
CC(C)C	899	1.9
CCS	891	1.9
C=NN	889	1.9
C=N	885	1.9
CCNC	864	1.8
C1CCCCC1	814	1.7
c1[nH]cnn1	810	1.7
c1ccc(cc1)S(=O)=O	808	1.7
c1cc(oc1)C=O	755	1.6
C1CSCN1	750	1.6
c1ccc2ccccc2c1	748	1.6
N[SH5]	736	1.6
CCCC	722	1.5
c1nncs1	655	1.4
Cc1ccccc1C	652	1.4
c1ccc2c(c1)CCN2	638	1.4
CC(=O)N	625	1.3
Cc1cccc(c1)C	611	1.3
C=C	592	1.3
C1CNCNC1	563	1.2
c1ccc2c(c1)OCCO2	563	1.2
CCCN	554	1.2
C(CO)N	552	1.2
c1ccc(cc1)N2CCNCC2	543	1.1
CCNCC	536	1.1
c1nnco1	527	1.1
CCOc1ccccc1	523	1.1
CC(=O)O	518	1.1
c1cnoc1	492	1.0
c1cocn1	490	1.0
Cc1ccc(cc1)C	481	1.0
c1ccc2c(c1)C=CCO2	481	1.0
CCCC=O	481	1.0
C(C=O)O	465	1.0
NN	460	1.0
CCCO	430	0.9
CCOC	429	0.9
C1C(=O)NC(=S)S1	422	0.9
CCc1ccccc1	422	0.9
C(=O)N	422	0.9
C(=S)(N)N	412	0.9
c1cnc[nH]1	407	0.9
CC1=N[C](C=C1)C	404	0.9
c1ccc2c(c1)cncn2	403	0.9
C(N)N	402	0.9
c1ncon1	397	0.8
c1cc(cc(c1)Cl)Cl	396	0.8
c1cc(sc1)C=O	394	0.8
C1CC1	389	0.8
C=CCN	386	0.8
COc1ccccc1OC	386	0.8
c1ccc2c(c1)cco2	379	0.8
CC(C)O	375	0.8
Cc1ccccc1Cl	374	0.8
CC(=O)Nc1ccccc1	373	0.8
Cc1ccc(cc1)C=O	372	0.8
C1CNCCC1C=O	372	0.8
C1=N[CH]N=N1	370	0.8
Cc1cccs1	370	0.8
c1ccc2c(c1)CC=CO2	367	0.8
c1cc(oc1)CN	363	0.8
N=N	358	0.8
C1C(=O)NC(=O)NC1=O	358	0.8
c1cc(ccc1C=O)N	357	0.8
C(C=O)C#N	345	0.7
CC#N	343	0.7
c1ccc2c(c1)nccn2	337	0.7
c1[nH]nnn1	335	0.7
c1cnc2ccnn2c1	330	0.7
Cc1ccc(cc1)OC	329	0.7
c1csc2c1CCCC2	323	0.7
c1ccc2c(c1)CCNC2	323	0.7
Cc1ccc(cc1)Cl	321	0.7
COc1ccc(cc1)N	308	0.7
c1csc(n1)N	296	0.6
CNCN	290	0.6
C1CNN=C1	290	0.6
C1=CC=C2C(=C1)=NC=N2	289	0.6
c1ccc2c(c1)nco2	283	0.6
CC(=O)c1ccccc1	283	0.6
Cc1cscn1	282	0.6
c1ccc2c(c1)ccc(=O)o2	274	0.6
C1CCCC1	269	0.6
C1CCOC1	269	0.6
[CH]1N=NN=N1	269	0.6
C1CSC=N1	268	0.6
C1=C[CH]N=C1	266	0.6
COC	264	0.6
C1C=CNN1	263	0.6
COc1ccc(cc1)N2CCNCC2	263	0.6
c1cc(cc(c1)[N+](=O)[O-])C=O	261	0.6
COCCN	257	0.5
Cc1cccc(c1)OC	253	0.5
C(C=O)N	242	0.5
c1ccc(cc1)C(=O)O	242	0.5
CN1CCNCC1	239	0.5
CNN	237	0.5
COc1ccccc1N	236	0.5
CC(=O)N1CCNCC1	235	0.5
c1[nH]ncn1	231	0.5
c1ccn2ccnc2c1	221	0.5
C1CCCNCC1	221	0.5
Cc1ccc(cc1)F	220	0.5
c1cc2c(cc1N)OCO2	219	0.5
Cc1ccc(cc1)S(=O)=O	218	0.5
c1ccc(cc1)CNc2ccccc2	217	0.5
CCOc1ccc(cc1)N	216	0.5
CCC(=O)O	216	0.5
C1C=CCN1	215	0.5
Cc1cccnc1	215	0.5
C1=CC=C2C(=C1)=CC=N2	213	0.5
C1CNCN1	211	0.4
CCCCO	211	0.4
CC1CCNCC1	210	0.4
c1ccnnc1	210	0.4
COc1ccc(cc1)C=O	210	0.4
C1CCC=CC1	210	0.4
Cc1ccccc1N	208	0.4
Cc1ccc(cc1)N	206	0.4
c1ccc(cc1)C(=O)Nc2ccccc2	204	0.4
Cc1cnco1	202	0.4
c1ncncn1	200	0.4
C1CC(=O)NC1=O	199	0.4
c1ccc(c(c1)Cl)Cl	199	0.4
Cc1ccnc2c1cccc2	199	0.4
CN(C)C	199	0.4
c1ccc2c(c1)CCCN2	197	0.4
CCCNC	194	0.4
Cn1cnnc1	193	0.4
c1ccc2c(c1)CNC=N2	193	0.4
CCN1CCNCC1	191	0.4
c1ccc2c(c1)CNC2	190	0.4
Cc1cccc(c1)[N+](=O)[O-]	188	0.4
c1ccc(c(c1)O)O	188	0.4
CNCCS	188	0.4
c1cc(ccc1N2CCNCC2)F	187	0.4
CC1=C[C](N=N1)C	186	0.4
CS(=O)=O	186	0.4
COc1cccc(c1)OC	184	0.4
Cc1ccc2c(c1)OCO2	184	0.4
c1ccc(cc1)C(F)(F)F	183	0.4
c1ccc(cc1)CN	183	0.4
Cc1ccc(o1)C	182	0.4
c1cc(cc(c1)Cl)N	182	0.4
c1ccc(c(c1)C=O)Cl	182	0.4
c1ccc(cc1)/C=N/NC=O	182	0.4
CCOC(=O)C	181	0.4
C1=C[N]N=C1	181	0.4
C1CC(CNC1)C=O	180	0.4
CCCCN	180	0.4
CC(=O)OC	179	0.4
Cc1ccccn1	177	0.4
Cc1ccccc1OC	177	0.4
c1ccc2c(c1)c(ccn2)C=O	173	0.4
c1csc2c1cncn2	173	0.4
Cc1ccc(cc1)O	171	0.4
C(=O)C=O	171	0.4
c1cc[nH+]cc1	170	0.4
C1C=CNCN1	170	0.4
NS(=O)=O	169	0.4
c1ccc2c(c1)CCC2	167	0.4
c1ccc2c(c1)c(=O)cco2	165	0.3
c1ccc(c(c1)C=O)N	161	0.3
C=CC=N	158	0.3
Cc1ccc(c(c1)OC)OC	157	0.3
CCC(=O)N	157	0.3
Cc1ccccc1[N+](=O)[O-]	155	0.3
Cc1cccc(c1)N	155	0.3
Cc1cccc(c1)Cl	155	0.3
c1cc(ccc1N)N2CCOCC2	154	0.3
CCCCC	153	0.3
c1cc(oc1)C(=O)N2CCNCC2	152	0.3
c1cc(ccc1N)Cl	152	0.3
Cc1ccno1	151	0.3
C(CC=O)C=O	149	0.3
c1c(nco1)C#N	149	0.3
c1ccc2c(c1)ccs2	148	0.3
c1ccc(cc1)S(=O)(=O)N	147	0.3
c1ccc(cc1)C=N	147	0.3
C1C(=O)NC(=O)S1	146	0.3
Cc1cccc(c1)C=O	144	0.3
c1ccc(cc1)OCC=O	144	0.3
Cc1cc2ccccc2[nH]1	143	0.3
Cc1ccsc1	143	0.3
CC1=CC(=N[C]1C)C	143	0.3
c1cc(cnc1)C=O	143	0.3
c1cc(ccc1N)S(=O)=O	142	0.3
Cc1csc(n1)N	141	0.3
Cc1ccccc1F	141	0.3
c1(nnc(s1)S(=O)=O)N	140	0.3
c1nnc(s1)S(=O)=O	140	0.3
CC(=O)c1ccc(cc1)N	139	0.3
CN[SH5]	139	0.3
CCC(C)C	139	0.3
c1ccc(c(c1)C=O)O	139	0.3
COC(=O)c1ccccc1	139	0.3
COc1ccccc1C=O	138	0.3
COc1ccccc1N2CCNCC2	138	0.3
c1ccc(cc1)CCN	138	0.3
c1ccc2c(c1)C(=O)[N]C=N2	138	0.3
c1cc(cc(c1)Cl)N2CCNCC2	138	0.3
c1cc(oc1)Br	137	0.3
c1cc(cc(c1)N)C=O	137	0.3
c1cc(ccc1N2CCNCC2)[N+](=O)[O-]	137	0.3
CN(C)c1ccccc1	136	0.3
c1ccnc(c1)N2CCNCC2	136	0.3
Cc1ccc(cc1)[N+](=O)[O-]	135	0.3
C1=CN=N[CH]1	135	0.3
C1C=CC=CN1	135	0.3
CC(C)(C)O	134	0.3
C1CCC(CC1)N	133	0.3
C/C=N/N	133	0.3
C(=N)N	133	0.3
C1NC=CS1	133	0.3
Cc1cccc(c1)O	132	0.3
CNc1ccccc1	132	0.3
c1ccc2c(c1)C=CCN2	131	0.3
c1cnccc1C=O	131	0.3
COc1cccc(c1)N	130	0.3
c1cnncn1	130	0.3
c1cc2ccsc2nc1	129	0.3
c1ccc(cc1)CO	128	0.3
c1ccc2c(c1)CC=CC2	127	0.3
CC1CCCO1	127	0.3
Cc1ccsc1C	126	0.3
Cc1ccc(o1)C=O	126	0.3
Cc1ccc(c(c1)OC)O	125	0.3
c1ccc2c(c1)nc3cc[nH]c3n2	125	0.3
c1cc2c(cc1N)OCCO2	124	0.3
c1ccc(cc1)COc2ccccc2	124	0.3
C1CN(CCN1)C=O	124	0.3
c1ccc2c(c1)CNCN2	124	0.3
c1ccc(cc1)c2cscn2	124	0.3
c1cc(ccc1C=O)[N+](=O)[O-]	123	0.3
c1cc(ccc1N)N2CCNCC2	123	0.3
C1=NN=C([N]1)S	122	0.3
COc1cccc(c1)C=O	122	0.3
C1=N[CH]N=C1	122	0.3
CCOc1ccc(cc1)C	122	0.3
Cn1cccc1	122	0.3
c1cc(ccc1C=O)Cl	122	0.3
COc1ccccc1O	121	0.3
c1csc2c1CCC2	121	0.3
C1C=CN=C2N1N=CS2	120	0.3
CC(C)(C)OC=O	120	0.3
c1ccc(cc1)CN2CCNCC2	120	0.3
Cc1ccccc1C=O	119	0.3
Cc1ccncn1	119	0.3
c1c2cn[nH]c2ncn1	119	0.3
c1ccc(cc1)CC=O	119	0.3
C1CC=C2C=CNC=C2C1	117	0.2
C1CC(=O)NC1	116	0.2
c1ccc(cc1)N2CCOCC2	116	0.2
COc1ccc(c(c1)OC)N	115	0.2
Cc1ccc(cc1)N(C)C	115	0.2
c1ccc2c(c1)NCCO2	115	0.2
C1C=CC=NN1	115	0.2
CCOC(=O)c1ccccc1	115	0.2
c1cc(ccc1N)F	114	0.2
COc1ccc(cc1OC)N	114	0.2
C1CNC=C1	114	0.2
CCCOC	113	0.2
c1cc(oc1)C=N	113	0.2
c1[nH]c2c(n1)NCNC2	112	0.2
C(CS)O	111	0.2
C1C=CN=C2N1C=CC=C2	111	0.2
CCOC(=O)c1ccc(cc1)N	110	0.2
Cc1ncno1	109	0.2
COc1ccc(cc1OC)CCN	109	0.2
Cc1ccccc1O	109	0.2
c1ccc(c(c1)N2CCNCC2)F	109	0.2
CCOC(=O)N1CCNCC1	109	0.2
C=Cc1ccccc1	109	0.2
C1CN=CN1	108	0.2
c1ccc2c(c1)CCCC2	108	0.2
c1cc(sc1)S(=O)=O	107	0.2
c1ccc(cc1)C#N	107	0.2
Cc1ccncc1	107	0.2
c1ccc2c(c1)ccc(n2)O	107	0.2
c1conc1C=O	107	0.2
CC(C)c1ccccc1	107	0.2
c1ccc2c(c1)C(=O)NC2=O	107	0.2
c1cc(cc(c1)Cl)[N+](=O)[O-]	106	0.2
C1C=COC=C1	105	0.2
c1ccc2c(c1)c3ccccc3[nH]2	105	0.2
c1ccc2c(c1)CCCO2	104	0.2
CC1=CC=C[N]1	104	0.2
C=CCO	104	0.2
C/C=C/N	104	0.2
CC(C)C=O	104	0.2
COc1cccc(c1)C=N	103	0.2
c1cc(ccc1C=O)F	103	0.2
c1cc(cc(c1)[N+](=O)[O-])[N+](=O)[O-]	103	0.2
C1CN(CCN1)CC=O	103	0.2
c1ccc(cc1)/C=C/C=O	103	0.2
Cc1ccnc2c1cc(cc2)N	103	0.2
c1ccc(cc1)CCC=O	102	0.2
c1cc(cc(c1)O)O	102	0.2
c1cc(oc1C=O)Br	102	0.2
CCc1ccc(c(c1)OC)OC	101	0.2
C1=C2=CN=NC2=NC=N1	101	0.2
COc1ccc(c(c1)N)OC	101	0.2
Cn1cnc2c1cccc2	101	0.2
CCCOc1ccccc1	100	0.2
CNCCN	100	0.2
C[SH5]	100	0.2
c1cc(ccc1C=O)O	100	0.2
c1ccc2c(c1)nc(s2)N	100	0.2
c1cc2c(cc1C=O)OCO2	99	0.2
Cc1ccc2ccccc2n1	99	0.2
COc1ccc(cc1)OC	99	0.2
CC=N	99	0.2
c1ccc2c(c1)NCN2	98	0.2
C(F)F	98	0.2
Cc1cccc(c1C)N2CCNCC2	98	0.2
c1ccc(cc1)Cc2ccccc2	98	0.2
COc1ccc(cc1OC)C=O	98	0.2
c1cc(cc(c1)F)F	97	0.2
CCNN=C	97	0.2
CCC(=O)Nc1ccccc1	97	0.2
c1ccc(cc1)c2ccccc2	97	0.2
CC(C)(C)c1ccccc1	97	0.2
c1ccc(cc1)C(=O)N	97	0.2
c1cc(oc1)/C=C/C=O	97	0.2
c1cnc2n(c1=O)ncs2	96	0.2
CCc1ccc(cc1)N	96	0.2
c1c2c([nH]n1)OC=CC2	96	0.2
CCOc1cccc(c1)C	95	0.2
CC1=CC(=O)[N]N1C	95	0.2
C(C#N)C#N	95	0.2
c1cc(cnc1)Cl	95	0.2
C(C=O)Cl	94	0.2
Cc1c(sc(n1)N)c2cscn2	94	0.2
c1ccc2cc(ccc2c1)O	93	0.2
c1cc(ccc1N)N	93	0.2
Cc1ccc(cc1C)N	93	0.2
c1ccc(c(c1)C=O)F	93	0.2
Cc1ccc(c(c1)N2CCNCC2)C	93	0.2
C=NNCCO	92	0.2
Cc1cc(ncn1)C	92	0.2
C1C=NN=CS1	92	0.2
c1cc(cc(c1)N)C(F)(F)F	92	0.2
CN(C)c1ccc(cc1)N	91	0.2
C1=CC=C2C(=C1)=NC3=CC(=NC3=N2)N	91	0.2
c1ccc2cnncc2c1	91	0.2
CC(C)N	91	0.2
c1ccc2c(c1)NCS2	91	0.2
C1C(=O)NC(=O)N1	91	0.2
C/C=C/c1ccccc1	90	0.2
c1cc(ccc1S(=O)=O)Cl	90	0.2
c1cc(ccc1N)O	90	0.2
COc1ccc(cc1)C=N	90	0.2
Cc1ccc(c(c1)C)N	90	0.2
CCCCCC	89	0.2
c1ccc(cc1)/C=N/N	89	0.2
C1=CC=C2C(=C1)=NC3=NC(=C(C3=N2)C=O)N	89	0.2
c1cnccn1	89	0.2
c1c2c(ncn1)[N]N=C2	89	0.2
c1ccc(cc1)C2=CCc3ccccc3O2	89	0.2
Cc1c[nH]c2c1cccc2	89	0.2
c1ccc(c(c1)N)Cl	89	0.2
C=C1C(=O)NC(=O)NC1=O	89	0.2
c1csc(c1C=O)N	89	0.2
c1cc(cc(c1)S(=O)=O)[N+](=O)[O-]	88	0.2
c1csc2c1CCCCC2	88	0.2
C=NNCN	88	0.2
c1ccc2c(c1)cc3c(n2)CCCC3	88	0.2
COc1cc(ccc1O)C=N	88	0.2
C1C(=C(C(=O)N1)O)C=O	88	0.2
c1ccc(c(c1)N)F	88	0.2
C=NNCCN	88	0.2
c1cc(ccc1C=N)O	87	0.2
C1C=CN=CN1	87	0.2
C1CCOCC1	87	0.2
c1ccc2c(c1)NCCS2	87	0.2
Cc1ccccc1NC(=O)C	87	0.2
c1ccc(cc1)NC=O	86	0.2
CC(=O)N1CCN(CC1)c2ccccc2	86	0.2
C1C(=O)NC(=S)NC1=O	86	0.2
C1CC1C=O	86	0.2
CCc1ccc(cc1)OC	86	0.2
CON=C	86	0.2
c1ccc2c(c1)NCCN2	86	0.2
c1ccc(cc1)n2cccn2	85	0.2
c1ccc(cc1)c2ccco2	85	0.2
c1cc(cc(c1)Cl)F	85	0.2
C(=C/N)\C=O	85	0.2
c1cc(cnc1)[N+](=O)[O-]	85	0.2
C1=NN=C([N]1)SCC=O	84	0.2
c1ccc2c(c1)nsn2	84	0.2
c1cc(oc1)/C=N/N	84	0.2
Cc1cc(=O)oc2c1cccc2	83	0.2
c1csc2c1CCNC2	83	0.2
c1cc(cc(c1)Cl)C=O	83	0.2
c1ccc2c(c1)Nc3ccccc3S2	83	0.2
Cc1cc([nH]c1)C	82	0.2
CC(=O)Nc1ccc(cc1)N	82	0.2
c1ccnc(c1)N	82	0.2
c1ccc(cc1)Nc2ccccc2	82	0.2
CC(=O)c1ccc(cc1)OC	82	0.2
C(=S)(N)NN	82	0.2
c1cc2cccnc2c(c1)O	82	0.2
c1cc(ccc1N2CCNCC2)Cl	81	0.2
c1ccc(cc1)C(=O)N2CCNCC2	81	0.2
C1C(=O)N=C(S1)N	81	0.2
Cn1ccc2c1cccc2	81	0.2
c1cc(ccc1C=O)S(=O)=O	81	0.2
CN(C)S(=O)=O	81	0.2
CCSC	80	0.2
c1ccc(cc1)NCNc2ccccc2	80	0.2
CC(=O)OCC=O	80	0.2
CCCCC=O	80	0.2
CC1=NNC(=O)C1	80	0.2
c1ccc(c(c1)[N+](=O)[O-])O	80	0.2
C1CNCC=C1	80	0.2
c1ccc2c(c1)[nH]c(n2)CC#N	79	0.2
CCN(C)C	79	0.2
c1ccc(cc1)C/C=C/c2ccccc2	79	0.2
Cc1ccc(c(c1)O)O	79	0.2
C1CCc2c(c(c(s2)N)C=O)C1	79	0.2
Cc1c(ocn1)C	79	0.2
CC(=O)C	79	0.2
Cc1ccc(cc1)OCC=O	78	0.2
c1cc(sc1)N	78	0.2
C=CC(=O)c1ccccc1	78	0.2
c1ccc2c(c1)non2	78	0.2
c1cc2c(=O)ccoc2cc1O	78	0.2
CCN1CCOCC1	77	0.2
c1cc(cc(c1)[N+](=O)[O-])N	77	0.2
c1cnc2ncnn2c1	77	0.2
Cc1ccc2c(c1)scn2	77	0.2
C1=N[C](N=N1)S	77	0.2
c1ccc(c(c1)C=N)O	77	0.2
c1ccc(cc1)NC(=O)c2ccco2	77	0.2
C(CN)N	77	0.2
Cc1ccc(cc1)NC(=O)C	76	0.2
C1=NN=N[N]1	76	0.2
CCCCCC=O	76	0.2
Cc1nncs1	76	0.2
COc1ccccc1CN	76	0.2
CNC(=O)c1ccccc1	76	0.2
COC(=O)c1ccc(cc1)N	75	0.2
C1C2CC3CC1CC(C2)C3	75	0.2
c1n[nH]nn1	75	0.2
C1=NC=N[N]1	75	0.2
CCCNCC	75	0.2
c1nnc(s1)N	74	0.2
CCNC(=O)c1ccccc1	74	0.2
c1cc(cnc1)N	74	0.2
CC(=O)Nc1ccc(cc1)OC	74	0.2
c1ccc(cc1)NC(=O)CO	74	0.2
C(=O)NNC(=S)N	74	0.2
CCC1=CCCCC1	73	0.2
COc1ccc(cc1)CN	73	0.2
CCOc1ccccc1OC	73	0.2
CCCc1ccccc1	73	0.2
CC(=N)c1ccccc1	73	0.2
c1ccc(cc1)/C=N/Nc2ccccc2	73	0.2
c1ccc2c(c1)c(ncn2)O	73	0.2
CC(=O)c1ccc(cc1)N2CCNCC2	73	0.2
Cc1ccccc1OCC=O	73	0.2
c1ccc2c(c1)CC(=O)N2	73	0.2
Cn1ccnc1	73	0.2
C(O)(F)F	72	0.2
C=CC(=O)Nc1ccccc1	72	0.2
COc1cccc(c1)CN	72	0.2
COc1cccc(c1OC)OC	72	0.2
CC(CN1CCNCC1)O	72	0.2
c1ccc2c(c1)CC=CN2	72	0.2
c1cc(cc(c1)S(=O)=O)C=O	72	0.2
c1cc(ccc1N)[N+](=O)[O-]	72	0.2
c1ccc2c(c1)Cc3ccccc3C2	71	0.2
CCN[SH5]	71	0.2
CCN(CC)S(=O)=O	71	0.2
c1cncnc1O	71	0.2
Cc1cc(c(c(c1)OC)OC)OC	71	0.2
COc1ccc(cc1)S(=O)=O	71	0.2
c1nncn1N	71	0.2
c1ccc2=NC3=CC=CC=C3=c2c1	70	0.1
CCc1nnc(s1)N	70	0.1
CCOc1ccccc1N	70	0.1
CC1=CN=N[CH]1	70	0.1
CN=N	70	0.1
C(CO)O	70	0.1
CCC(=O)N1CCNCC1	70	0.1
CC1CNCCN1	70	0.1
Cc1ccc(cc1)CN	70	0.1
c1ccc(cc1)n2cccc2	70	0.1
c1c[nH]nc1C=O	69	0.1
COc1ccc(cc1)C=C	69	0.1
C=CN	69	0.1
C1CN(CCN1)CCCN	69	0.1
CCCC(=O)N1CCNCC1	69	0.1
CC(=O)NCc1ccccc1	69	0.1
C1CC=COC1	69	0.1
c1cnc2nccn2c1	69	0.1
CC(=O)Nc1ccccc1OC	69	0.1
c1cc2c(cc1CN)OCO2	69	0.1
Cc1ccc(cc1)C(=O)C	69	0.1
CC(=O)NCc1ccco1	69	0.1
Cc1cccc(c1)NC(=O)C	69	0.1
c1ccc(cc1)c2csc(n2)N	69	0.1
c1cc(ccc1C=O)Br	69	0.1
c1nnc2n1ncs2	69	0.1
c1ccn2cccc2c1	69	0.1
CC(C)(C)C=O	69	0.1
CCNc1ccccc1	69	0.1
COc1cccc(c1)O	68	0.1
c1ccc2c(c1)OCC(O2)C=O	68	0.1
c1ccc2c(c1)c(c[nH]2)CCN	68	0.1
CC1CCCNC1	68	0.1
C1CC[SH4]C1	68	0.1
Cc1ccc(cc1N2CCNCC2)Cl	68	0.1
c1cc(cc2c1ccc(=O)o2)O	68	0.1
Cc1c([nH]c2c1cccc2)C	68	0.1
CNCCO	68	0.1
C(=O)NN	68	0.1
c1cc(cc(c1)O)N	68	0.1
Cc1ccc(c(c1)C)C	67	0.1
Cc1cc(=O)n2c(n1)scn2	67	0.1
C1CC(OC1)CN	67	0.1
COc1ccccc1Cl	67	0.1
Cc1nc(co1)C#N	67	0.1
c1ccc2c(c1)cccc2N	67	0.1
c1nc2c(s1)CCCC2	67	0.1
C1CON=C1	67	0.1
c1cc(cc(c1)F)C=O	67	0.1
Cc1nnco1	67	0.1
Cc1nccs1	67	0.1
c1nnc(o1)SCC=O	67	0.1
CC(C)CC=O	67	0.1
C1CCS(=O)(=O)C1	67	0.1
c1ccc(cc1)/C=C/C=N	67	0.1
Cc1cc(n2c(n1)ccn2)C	67	0.1
COc1ccc(cc1)/C=C/C=O	67	0.1
COc1ccc(cc1)NC=O	67	0.1
c1cc(ccc1O)Cl	67	0.1
C1C(=O)N(C(=S)S1)N	67	0.1
Cc1cccn1C	67	0.1
c1ccc2c(c1)cc(o2)C=O	66	0.1
c1cc(cnc1)C#N	66	0.1
CNNC	66	0.1
c1cnn[nH]1	66	0.1
COc1ccc(cc1OC)C=N	66	0.1
c1ccc2c(c1)C(=O)CC2=O	66	0.1
Cn1cnnc1SCC=O	66	0.1
CSc1ccccc1	66	0.1
CC(=O)c1ccc(cc1)O	66	0.1
CC(=O)N/N=C/c1ccccc1	66	0.1
c1cc(cc(c1)[N+](=O)[O-])C=N	65	0.1
C1C=CC=CO1	65	0.1
c1ccc(c(c1)C(=O)O)Cl	65	0.1
c1ccc(cc1)Oc2ccccc2	65	0.1
CCOc1ccccc1C	65	0.1
CC1=CN=C2=CC=CC=C12	65	0.1
Cc1ccc(n1C)C	65	0.1
C[N+](=O)[O-]	65	0.1
C(=S)N	64	0.1
c1ccc(cc1)C(=O)NCC=O	64	0.1
c1ccc2cnccc2c1	64	0.1
c1ccc(cc1)c2nnco2	64	0.1
CNCC=C	64	0.1
COc1ccc(cc1)OCC=O	64	0.1
Cc1cccc(c1)OCC=O	64	0.1
CC1=C[CH]N=N1	64	0.1
c1ccc(c(c1)C=O)Br	64	0.1
Cc1cncs1	64	0.1
CC(=O)Nc1ccc(cc1)S(=O)=O	64	0.1
CCOCC	64	0.1
c1ccc(cc1)NC(=S)N	64	0.1
CNCCOC	63	0.1
CCS(=O)=O	63	0.1
CC1(CN(c2c1cccc2)C)C	63	0.1
c1cc(sc1)Cl	63	0.1
Cc1ccc(cc1)C(C)C	63	0.1
CCOC(=O)CS	63	0.1
Cc1cccc(c1C)N	63	0.1
COc1cccc(c1)[N+](=O)[O-]	63	0.1
c1ccc2c(c1)[nH]nn2	63	0.1
CC1=CC(=CC(=O)[N]1)O	63	0.1
CC(=O)c1cccs1	63	0.1
CCOc1ccc(cc1)C=O	63	0.1
Cc1cc(cc(c1)N)C	62	0.1
Cc1ccc(cc1)C(=O)O	62	0.1
c1cc2cccc3c2c(c1)CNC3	62	0.1
CCCC(=O)N	62	0.1
c1ccc(cc1)NC(=O)N	62	0.1
CCCN(C)C	62	0.1
CC1=C(CC(=O)N1)C=O	62	0.1
c1cc(nnc1)SCC=O	62	0.1
CCOC(=O)C1CCNCC1	62	0.1
CCCS	62	0.1
c1cc(ccc1OCC=O)Cl	62	0.1
C1CN(CCN1)C(=S)N	61	0.1
C1CNNC1	61	0.1
CC1=Nc2ccccc2C(=O)[N]1	61	0.1
Cc1cccc(c1)F	61	0.1
c1ncnc(n1)N	61	0.1
c1cc(cc(c1)S(=O)=O)N	61	0.1
c1c(c(ncn1)N)[N+](=O)[O-]	61	0.1
CC(C)(C)N	61	0.1
COc1cccc(c1)C=C	61	0.1
C1=CC(=O)[N]N=C1	61	0.1
c1ccc2c(c1)c3c(o2)cncn3	61	0.1
c1cc(sc1)C=N	61	0.1
c1cc(sc1)[N+](=O)[O-]	61	0.1
CC[NH+]1CCN(CC1)c2ccccc2	60	0.1
CCC#N	60	0.1
c1cc2c(cc1N)nco2	60	0.1
c1ccc-2c(c1)Cc3c2cccc3	60	0.1
c1c[nH]c2c1scc2	60	0.1
c1ccc2c(c1)NCC(=O)N2	60	0.1
C=CCS	60	0.1
C(=O)NN=C(N)S	60	0.1
c1cc2c(csc2nc1)N	60	0.1
C=Nc1ccccc1	60	0.1
c1ccc(cc1)Nc2nccs2	60	0.1
c1ccc2c(c1)-c3c(ccs3)CO2	60	0.1
COCCCN	60	0.1
C(C(=O)O)O	59	0.1
COc1cc(ccc1O)C=C	59	0.1
c1ccc(cc1)CN2CCN(CC2)c3ccccc3	59	0.1
CCc1ccccc1N	59	0.1
CC1=N[C](C(=C1)C(=O)C)C	59	0.1
C/C(=N\NC=O)/c1ccccc1	59	0.1
CCc1c[nH]c2c1cccc2	59	0.1
C1CC=C2N(C1)CNCS2	59	0.1
Cc1cc(=O)n(n1C)c2ccccc2	58	0.1
c1ccc2c(c1)C3=NCC(=O)N3C(=N2)S	58	0.1
c1ccc2c(c1)ncc(n2)N	58	0.1
Cc1ccccc1NC=O	58	0.1
C=Cc1ccc(cc1)O	58	0.1
c1ccc2c(c1)C3=NCCN3C=N2	58	0.1
Cc1ccc(c(c1)N)C	58	0.1
c1csc2c1CNC=N2	58	0.1
CCCN1CCOCC1	58	0.1
c1cc(sc1)CC=O	58	0.1
Cc1cc(cc(c1)C)C	58	0.1
C=NNCCS	58	0.1
C1CCC(C1)N	58	0.1
CCCNC(=O)C	58	0.1
CCNC(=O)C	58	0.1
CC(=O)N1CCc2c1cccc2	57	0.1
c1cc(ccc1N2CCNCC2)O	57	0.1
c1ccc(cc1)n2c3c(cncn3)cn2	57	0.1
CNN=CN	57	0.1
Cc1ccn2c(n1)ccn2	57	0.1
c1cc(cc(c1)O)C=N	57	0.1
Cc1coc2c1cccc2	57	0.1
CN1C(=O)CC(=O)N(C1=O)C	57	0.1
c1ccc2c(c1)c(cs2)Cl	57	0.1
C1C=CCC=C1	57	0.1
Cc1cc(ncn1)O	57	0.1
c1ccc(cc1)/C=C/C(=O)N	57	0.1
c1cc(cc(c1)[N+](=O)[O-])C(CC(=O)N)N	57	0.1
Cc1ccc(cc1)S(=O)(=O)N	57	0.1
c1ccc(cc1)c2ccn[nH]2	57	0.1
C1CC(=O)N2CNCSC2=C1C#N	56	0.1
CCCC(=O)Nc1ccccc1	56	0.1
Cc1ccc(n1c2ccccc2)C	56	0.1
CC(=O)NC	56	0.1
COc1ccc(cc1N)Cl	56	0.1
C1C(=O)NC(=S)N1	56	0.1
COC(=O)c1ccccc1N	56	0.1
c1ccnc(c1)C=O	56	0.1
COc1ccccc1NC=O	56	0.1
Cc1ccc2c(c1)nc[nH]2	56	0.1
Cn1cccn1	55	0.1
CCc1ccc(cc1)C	55	0.1
c1ccc2c(c1)CNN=C2	55	0.1
c1ccc(cc1)C(=O)Oc2ccccc2	55	0.1
Cc1nc2ccccc2s1	55	0.1
c1ccc(cc1)OCC(=O)N	55	0.1
C1CCC(CC1)C=O	55	0.1
c1ccc(c(c1)N)[N+](=O)[O-]	55	0.1
c1ccc(c(c1)[N+](=O)[O-])Cl	55	0.1
C1=C(C(=O)NC1=O)Cl	55	0.1
C=CCNCN	55	0.1
c1cc(sc1)CN	55	0.1
C[NH+]1CCN(CC1)c2ccccc2	55	0.1
c1cc(cc(c1)N)N	55	0.1
C(=C/1\C(=O)NC(=O)NC1=O)\N	55	0.1
c1ccc(cc1)c2cnn3c2nccc3	55	0.1
c1ccc(cc1)Nc2nc(cs2)c3cncs3	55	0.1
c1cscc1N	55	0.1
c1c2c3c(sc2ncn1)CCCC3	55	0.1
CC(=O)Nc1ccc2c(c1)OCO2	55	0.1
c1cc(ccc1CN)Cl	54	0.1
C=CNc1ccccc1	54	0.1
C(=C/C=O)\C=O	54	0.1
COc1cc(cc(c1OC)OC)C=O	54	0.1
c1ccc(cc1)c2nc3ccccc3o2	54	0.1
Cc1c(sc(c1C=O)N)C	54	0.1
c1nc2n(n1)CC=CN2	54	0.1
CSC	54	0.1
c1cc(oc1)[N+](=O)[O-]	54	0.1
CCC=N	54	0.1
c1ccc(cc1)CN/N=C/c2ccccc2	54	0.1
c1csc(n1)CC#N	54	0.1
CCNCCN	54	0.1
c1ccc2c(c1)cc3ccsc3n2	54	0.1
c1cc(oc1)/C=N/NC=O	54	0.1
c1cnon1	54	0.1
Cc1cc(no1)N	54	0.1
Cc1cccc(c1)Br	54	0.1
CC#C	54	0.1
CCN(CC)C=O	54	0.1
c1ccc2c(c1)c3c([nH]2)CCCC3	53	0.1
c1cc(cc(c1)N2CCNCC2)C(F)(F)F	53	0.1
C1=CC=C2C(=C1)=NN=N2	53	0.1
CNC=O	53	0.1
CC1=CC(=O)[N]N1	53	0.1
c1ccc(cc1)NCCOc2ccccc2	53	0.1
CCOc1ccc(cc1)NC(=O)C	53	0.1
C(C=O)C=O	53	0.1
CC(=O)Nc1cccc(c1)Cl	53	0.1
CC(C)(C)c1ccc(cc1)C=O	53	0.1
CC(C)c1ccc(cc1)N	53	0.1
CCC=C	53	0.1
CCCCNC	53	0.1
Cc1cccc(c1)NC=O	53	0.1
c1cn2c(n1)scn2	52	0.1
CC(=O)N1CCCCC1	52	0.1
c1ccc(cc1)OC=O	52	0.1
COc1cc(cc(c1)OC)C=O	52	0.1
c1cc(cc(c1)F)N	52	0.1
c1ccc(cc1)COC=O	52	0.1
c1cc2c(cc1C=O)OCCO2	52	0.1
c1cn2ccsc2n1	52	0.1
CC1=NC2=C(=N1)C=CC=C2	52	0.1
Cc1cccc(c1)N2CCNCC2C	52	0.1
COC(=O)c1ccsc1N	52	0.1
CC(=O)NCCc1ccccc1	52	0.1
c1cc(c(cc1C=N)O)O	52	0.1
c1ccnc(c1)Cl	52	0.1
COc1ccc(cc1)CCN	52	0.1
c1ccc(cc1)CNC=O	52	0.1
CC(=O)Nc1cccc(c1)OC	52	0.1
Cc1ccc(cc1Cl)Cl	52	0.1
C1Cc2c(sc(c2C=O)N)C1	52	0.1
CC(=O)c1ccccc1O	52	0.1
C1C=CNC=C1	51	0.1
CC(C)C(=O)N	51	0.1
Cc1cc2ccccc2nc1O	51	0.1
c1c(c2c(s1)CCCC2)C=O	51	0.1
c1ccc(c(c1)C(=O)N)O	51	0.1
c1ccc2c(c1)CNC=C2	51	0.1
Cc1ccc(cc1)CO	51	0.1
COc1ccc(cc1)Cl	51	0.1
Cc1ccc(cc1)NC=O	51	0.1
CC(=O)Nc1ccc(cc1)C=O	51	0.1
Cc1cc2ccccc2n1C	51	0.1
c1ccc2c(c1)NC(=O)CO2	51	0.1
c1ccc2c(c1)C(=O)C=CC2=O	51	0.1
C1CNCCC1C(=O)N2CCNCC2	51	0.1
C1CNCCNC1	51	0.1
c1cc(c(c(c1)O)O)O	50	0.1
Cc1cc[nH]n1	50	0.1
c1cc(c(cc1O)O)C=N	50	0.1
C1=C[N]N=C1N	50	0.1
Cc1ccccc1S(=O)=O	50	0.1
c1cc(ccc1[N+](=O)[O-])O	50	0.1
COCCO	50	0.1
c1ccc(c(c1)CN)Cl	50	0.1
[H]/N=C/c1ccc(cc1)OC	50	0.1
[H]/N=C/c1cccc(c1)OC	50	0.1
C(CCO)CN	50	0.1
c1ccc2c(c1)[nH]c(n2)O	50	0.1
CN=C	50	0.1
c1ccc(cc1)CC2CCNCC2	50	0.1
c1ccc(cc1)NC(=O)c2cccs2	50	0.1
Cc1ccc(c(c1)O)OC	50	0.1
C=Cc1cccc(c1)O	50	0.1
c1ccc(c(c1)N)O	50	0.1
c1ccc(cc1)c2cn3ccccc3n2	50	0.1
c1ccn2c(c1)nccc2=O	50	0.1
CN(C)C=O	50	0.1
c1cc(cnc1)Br	49	0.1
c1ccc(cc1)N2CCCCC2	49	0.1
C1=CC=2=C(C=C1)N=CN2	49	0.1
c1ccc(cc1)NCC=O	49	0.1
Cc1cc(c(o1)C)C=O	49	0.1
C1=CN=N[C]1N	49	0.1
C1=CN=NC(=O)[CH]1	49	0.1
C(C(=O)O)S	49	0.1
C(CN)CO	49	0.1
c1cc(ccc1F)S(=O)=O	49	0.1
CCCC(=O)O	49	0.1
COC(=O)CS	49	0.1
CC(=O)CC=O	49	0.1
c1cc(cc(c1)N)C(=O)O	49	0.1
CS(=O)(=O)c1ccccc1	49	0.1
CCc1ccc(cc1)O	49	0.1
CCOC(=O)CC#N	49	0.1
c1ccc2c(c1)ccc[nH+]2	49	0.1
C1=C[N]C(=C1)CCC(=O)O	48	0.1
COc1ccc(cc1O)C=N	48	0.1
CCOc1cc(ccc1O)C	48	0.1
COc1ccccc1C=C	48	0.1
COc1ccc(cc1OC)CN	48	0.1
CC1=C(CC(=O)N1)C(=O)OC	48	0.1
C/C(=N\N)/CC=O	48	0.1
c1ccc2c(c1)c3c([nH]2)CNCC3	48	0.1
C1=C[N]C(=C1)CCC=O	48	0.1
c1ccc2c(c1)cccc2O	48	0.1
CCOc1ccc(cc1OC)C	48	0.1
Cc1nnc(o1)SCC=O	48	0.1
CNc1ccc(cc1)OC	48	0.1
c1cc(ccc1CCN)Cl	48	0.1
CNCc1ccccc1	48	0.1
CC(=O)NCC=O	48	0.1
COc1ccc(cc1OC)/C=C/C=O	47	0.1
Cc1nc(no1)c2ccccc2	47	0.1
Cc1ccc(cc1)NC	47	0.1
c1cc2c(c(c1)[N+](=O)[O-])non2	47	0.1
CCN(CC)c1ccccc1	47	0.1
Cc1cn(c2c1cccc2)C	47	0.1
c1cc2c([nH]cn2)nc1	47	0.1
CC1CCCCC1	47	0.1
COc1ccc(cc1Cl)N	47	0.1
Cc1ccc2c(c1)ccc(n2)O	47	0.1
c1c(ncnc1O)O	47	0.1
c1ccc(cc1)c2ccncn2	47	0.1
Cc1cccc2c1cccc2	47	0.1
Cc1cnn(c1)c2ccccc2	47	0.1
C1C=CN=C2N1C=CS2	47	0.1
Cc1cccc(c1N)C	47	0.1
CCC(=O)c1ccccc1	47	0.1
c1cc(cc(c1)O)[N+](=O)[O-]	47	0.1
C/C=C/c1ccco1	47	0.1
c1ccc(cc1)c2cc[nH]n2	47	0.1
c1c(cncc1Cl)C(F)(F)F	46	0.1
Cc1ccc(o1)CN	46	0.1
c1cnc(cn1)C=O	46	0.1
c1cc(cnc1)CN	46	0.1
C(C(=O)N)O	46	0.1
c1cnc(nc1)N	46	0.1
CC1=NN=N[N]1	46	0.1
c1ccc2c(c1)c[nH]n2	46	0.1
C1CNCCC1C(=O)N	46	0.1
C1CNCCC1[C]2C(=CN=N2)C=O	46	0.1
CC(=O)Oc1ccccc1	46	0.1
Cc1c(nco1)CSCC=O	46	0.1
c1csc(n1)N2CCNCC2	46	0.1
C1C(CNC1=O)C=O	46	0.1
Cc1cc2ccccc2o1	46	0.1
c1cc(cc(c1)Br)C=O	46	0.1
c1ccc2c(c1)[nH+]cs2	46	0.1
c1cc2c(cc1N)nc[nH]2	46	0.1
CCn1cnc2c1cccc2	46	0.1
CC1CCc2ccsc2C1	46	0.1
c1cc(ccc1N)S(=O)(=O)N	46	0.1
c1ccc2c(c1)CNC2=O	46	0.1
c1cnc(nc1)N2CCNCC2	46	0.1
CCCOCC	46	0.1
COc1ccc(cc1)c2cscn2	46	0.1
c1ccc(cc1)c2[nH]c3ccccc3n2	46	0.1
c1ccc(cc1)n2cc(cn2)C=O	46	0.1
CC(C)OC=O	46	0.1
Cc1ccc(c(c1)C)OC	46	0.1
Cc1cc(c(c(c1)OC)O)OC	46	0.1
c1cc(ccc1Cl)Cl	45	0.1
Cc1cc(=O)oc2c1ccc(c2)O	45	0.1
[H]/N=C/c1ccccc1O	45	0.1
c1ccc2c(c1)COC2	45	0.1
c1csnn1	45	0.1
CS(=O)(=O)c1ncc(cn1)Cl	45	0.1
c1ccc2c(c1)c(c(s2)C=O)Cl	45	0.1
c1ccc(cc1)NC(=O)CS	45	0.1
Cc1c(cccc1Cl)N	45	0.1
Cc1c(cco1)C=O	45	0.1
[H]/N=C/c1ccccc1	45	0.1
c1ccc2c(c1)c3ccccc3o2	45	0.1
C1CNC(=O)CN1	45	0.1
c1ccc2c(c1)C=C[N]C2=O	45	0.1
CCN=C(N)S	45	0.1
c1ccc2c(c1)n[nH]n2	45	0.1
C[C@H]c1ccccc1	45	0.1
CC(=O)Nc1nccs1	45	0.1
C1CCC(C1)C=O	45	0.1
CCCNC=O	45	0.1
Cc1cc([nH]n1)O	44	0.1
C=C[N+](=O)[O-]	44	0.1
c1c[nH]c2c1CCCC2	44	0.1
COc1cccc(c1)NC=O	44	0.1
C(CC(=O)O)C=O	44	0.1
CC(C)CO	44	0.1
COC(=O)c1cccc(c1)N	44	0.1
c1ccc(cc1)C(=O)Nc2nccs2	44	0.1
CCOC(=O)c1ccsc1N	44	0.1
Cc1cc(on1)C	44	0.1
c1ccc(cc1)/C=N/c2ccccc2	44	0.1
C1C(=O)NNC1=O	44	0.1
CCOc1ccccc1O	44	0.1
Cc1ccc(cc1OC)OC	44	0.1
c1c(nc[nH]1)SCC=O	44	0.1
c1nnc(s1)N2CCC(CC2)C=O	44	0.1
CC(=O)c1ccc(cc1)Cl	44	0.1
C[C@@H]c1ccccc1	44	0.1
CCCCC(=O)N	44	0.1
Cc1cc(no1)C=O	44	0.1
Cc1cccn1c2ccccc2	44	0.1
C1CN(CCC1[C]2C(=CN=N2)C=O)C=O	43	0.1
c1ccc(cc1)c2ncon2	43	0.1
C1[C@H]2CNC[C@H]2C3=C1[N]C=C3	43	0.1
c1ccc2c(c1)cc3ccccc3n2	43	0.1
CN(C)c1ccc(cc1)CCN	43	0.1
c1ccc2c(c1)C(=O)[N]C(=O)N2	43	0.1
Cc1conc1C	43	0.1
COc1ccc(cc1OC)C=C	43	0.1
CC1CC1	43	0.1
CC1Cc2ccccc2N1	43	0.1
c1ccc(cc1)CS(=O)=O	43	0.1
COc1ccc(cc1)C(=O)N	43	0.1
Cc1[nH]c2ccccc2n1	43	0.1
CCN=C	43	0.1
COc1ccccc1/C=C/C=O	43	0.1
Cc1cccc(c1OC)OC	43	0.1
c1cncnc1N	43	0.1
CCNc1ccccc1[N+](=O)[O-]	43	0.1
Cc1ccc2c(c1)cccn2	43	0.1
Cc1ccc2c(c1)cc(c(n2)O)C	43	0.1
c1ccc(cc1)c2ccc(o2)C=N	43	0.1
C1=C(N=N[N+]1[O-])[N+](=O)[O-]	43	0.1
C(CN)C=O	42	0.1
Cc1nc2ccccc2n1C	42	0.1
c1cc(cc(c1)O)C=O	42	0.1
CC(=O)c1cccc(c1)N	42	0.1
[H]/N=C/c1ccc(cc1)O	42	0.1
Cc1csc(n1)c2ccccc2	42	0.1
Cc1cccc2c1ncs2	42	0.1
C1C=CC2=C(N1)N=C3C=CC=CN3C2	42	0.1
c1cc2c(cc1CN3CCNCC3)OCO2	42	0.1
C1=CN=C2C(=C1)=NC=N2	42	0.1
CCCCOc1ccccc1	42	0.1
c1cc(ccc1/C=N/NC=O)O	42	0.1
CC(C)(C)OC(=O)N1CCC(CC1)[C]2C(=CN=N2)C=O	42	0.1
Cc1ccon1	42	0.1
C1C(=O)N(C(=S)S1)CC=O	42	0.1
c1cn[nH][nH+]1	42	0.1
Cc1ccc(cc1)C(=O)OC	42	0.1
c1ccc(c(c1)F)Cl	42	0.1
C[S+](CC=O)[O-]	42	0.1
Cc1ccc(cc1)N2CCNCC2	42	0.1
Cc1c(c(on1)C)S(=O)=O	42	0.1
Cc1c(nco1)C[S+](CC=O)[O-]	42	0.1
c1ccc(cc1)N2CCCC2	42	0.1
CCn1c2ccccc2c3c1ccc(c3)N	42	0.1
COc1ccccc1C(=O)N	42	0.1
c1ccc(c(c1)O)Cl	42	0.1
C1CNC(=O)C(N1)CC=O	42	0.1
C=C1c2ccccc2C(=O)NC1=O	42	0.1
c1ccc2c(c1)c(=O)cc(o2)C=O	42	0.1
CON	42	0.1
CN/N=C/C=C	41	0.1
CN1C2=NC=N[C]2C(=O)N(C1=O)C	41	0.1
c1c(c2c(s1)CCCC2)C#N	41	0.1
c1cc(ccc1N)N2CCCCC2	41	0.1
c1ccc(c(c1)C(=O)O)N	41	0.1
CCNC(=O)c1ccc(cc1)OC	41	0.1
c1ccc(cc1)N=Nc2ccccc2	41	0.1
C1C(=O)N=CS1	41	0.1
c1ccc(cc1)NC(=O)COC=O	41	0.1
c1ccc(cc1)N2C(=O)CCC2=O	41	0.1
CNC(=O)Nc1ccccc1	41	0.1
Cc1ccc2ccc(nc2c1)O	41	0.1
C(CO)CO	41	0.1
C1CN=C2N(C1)N=CS2	41	0.1
COc1cccc(c1O)C=N	41	0.1
c1cc2cccc3c2c(c1)C(=O)NC3=O	41	0.1
CC(=C)C	41	0.1
CC(=O)Nc1ccc(cc1)F	41	0.1
c1ccc(cc1)/C=N/n2cnnc2	41	0.1
Cc1ccc(cc1)C(=O)N	41	0.1
CC1=NC2=CC=CC=C2=N1	41	0.1
C1CN(CCC1C=O)C=O	41	0.1
c1cc(cc(c1)[N+](=O)[O-])C(=O)N	41	0.1
c1cc(cc(c1)[N+](=O)[O-])C(F)(F)F	41	0.1
COc1ccc2c(c1)sc(n2)N	41	0.1
Cc1ccccc1Br	41	0.1
c1ccc(cc1)Cn2cccn2	41	0.1
c1c[nH]c2c1[C@@H]3CNC[C@@H]3C2	41	0.1
c1ccc2c(c1)ncc(n2)C(C=O)C#N	41	0.1
COc1cccc(c1)N2CCNCC2	41	0.1
Cc1nnc(s1)N	41	0.1
c1cc(oc1)/C=C(/C=O)\C#N	41	0.1
C#C	41	0.1
Cc1cc2ncccn2n1	41	0.1
CC1=N[C](C(=C1)C(=O)CO)C	40	0.1
C1CCC(=CC1)CCN	40	0.1
CN(C)c1ccc(cc1)C=N	40	0.1
c1ccc2c(c1)c(c[nH]2)C=N	40	0.1
c1ccc2c(c1)cc(c(=O)o2)C=O	40	0.1
CC(=O)c1ccco1	40	0.1
Cc1cnc(s1)N	40	0.1
c1cc(cc(c1)Cl)NC=O	40	0.1
[H]/N=C/c1ccc(c(c1)OC)O	40	0.1
C[C@H]C(=O)Nc1ccccc1	40	0.1
[H]/N=C\c1ccccc1	40	0.1
Cc1ccc(cc1Cl)N	40	0.1
CC(=N)c1ccc(cc1)O	40	0.1
c1ncn(n1)C=O	40	0.1
Cc1cc2ccccc2nc1	40	0.1
C(Cl)Cl	40	0.1
c1cc(ccc1[N+](=O)[O-])Cl	40	0.1
C(C(=O)N)S	40	0.1
c1cc2c(c(sc2nc1)C=O)N	40	0.1
c1ccc(cc1)C(=O)[O-]	40	0.1
C=CC(=O)N	40	0.1
Cc1cccn2c1nccc2=O	40	0.1
CCn1c(nc2c1cccc2)C	40	0.1
c1ccc2c(c1)NC(=O)CS2	40	0.1
c1cc(ccc1CN)F	40	0.1
O[SH5]	39	0.1
CNCNNC	39	0.1
C1CC=C2C=COC=C2C1	39	0.1
C[C@@H]C(=O)Nc1ccccc1	39	0.1
C=Cc1ccccc1O	39	0.1
C(=N)(N)S	39	0.1
C=NO	39	0.1
C=NN[SH5]	39	0.1
CCC(=O)OCC	39	0.1
c1c2c([nH]nn2)ncn1	39	0.1
C1COCC=C1	39	0.1
c1ccc(c(c1)C=O)[N+](=O)[O-]	39	0.1
c1cc(c(cc1Cl)Cl)C=O	39	0.1
CC1=C(C(=O)[N]N1C)N	39	0.1
C1CN(CCN1)CCO	39	0.1
Cc1ccc(cc1)c2cscn2	39	0.1
COc1ccc2ccc(=O)oc2c1	39	0.1
COc1cc(c(cc1N)Cl)OC	39	0.1
Cc1c(c(=O)n(n1C)c2ccccc2)N	39	0.1
c1ccc(cc1)CC(=O)N	39	0.1
COc1ccc(cc1)CC=O	39	0.1
c1ccc2c(c1)CC(=O)NC2=O	39	0.1
Cc1c(scn1)CCN	39	0.1
COc1ccc(cc1)O	39	0.1
c1ccc2c(c1)C(=O)[N]C(=N2)SCC=O	39	0.1
CCOc1ccc2c(c1)scn2	39	0.1
C1CCc2c(sc(c2C=O)N)CC1	39	0.1
C1CC=NNC1	39	0.1
C[N]c1ccccc1	39	0.1
Cc1cccc(c1)C=N	39	0.1
c1ccc(cc1)c2nccs2	39	0.1
c1ccc(cc1)c2ncno2	38	0.1
c1cc(ccc1c2cscn2)Cl	38	0.1
Cn1cnnn1	38	0.1
CCc1ccccc1O	38	0.1
c1ccc2c(c1)cc(cn2)C#N	38	0.1
c1ccc2c(c1)CCO2	38	0.1
c1ccc(c(c1)C(=O)[O-])O	38	0.1
COc1ccccc1C=N	38	0.1
c1ccc2c(c1)C(=O)C=C(C2=O)N	38	0.1
C(CN[SH5])N	38	0.1
CCNCCS	38	0.1
c1cn[nH]c1C=O	38	0.1
Cc1ccc2c(c1)sc(n2)N	38	0.1
Cc1ccc2cccnc2c1	38	0.1
CCCC(=O)OC	38	0.1
Cc1cccc2c1nccc2	38	0.1
Cc1csc(n1)C	38	0.1
COc1cccc(c1)C(=O)N	38	0.1
Cc1ccc(o1)c2ccccc2	38	0.1
Cc1cc(c(n1c2ccccc2)C)C=N	38	0.1
CCNC=O	38	0.1
CCC(=O)OC	38	0.1
CC1=C(CNC(=O)N1)C=O	38	0.1
CN=C(N)S	38	0.1
CCn1cnnc1SCC=O	37	0.1
CCNCCO	37	0.1
c1cc(ccc1C(=O)N)N	37	0.1
Cc1ccc(c(c1)N)OC	37	0.1
c1nc(on1)CCC=O	37	0.1
CCc1cccs1	37	0.1
c1ccc2c(c1)nc(s2)CC#N	37	0.1
c1ccc2c(c1)c(c[nH]2)/C=N/N	37	0.1
c1cc(ccc1N)Br	37	0.1
Cc1cccc(n1)N	37	0.1
COc1ccccc1OCC=O	37	0.1
CCOc1ccc(cc1)NC=O	37	0.1
C1COCN1	37	0.1
CCN(CC)c1ccc(cc1)N	37	0.1
CCc1ccc(cc1)Cl	37	0.1
CNCCCN	37	0.1
CNC=C	37	0.1
CCCNCCC	37	0.1
CCC(=O)NC	37	0.1
C1COC=N1	37	0.1
C(=C\N)\C=O	37	0.1
Cc1nnc(o1)c2ccccc2	37	0.1
c1ccc2c(c1)nc(s2)N3CCNCC3	37	0.1
CCOc1ccc(cc1)C(=O)C	37	0.1
c1ccc(cc1)C(=O)OCC=O	37	0.1
C/C=N/NC(=O)C	37	0.1
c1ccc(cc1)S(=O)(=O)N2CCCCC2	37	0.1
COc1cc(cc(c1)OC)N	37	0.1
C1C(=O)N(C(=S)S1)NC=O	37	0.1
c1ccc(cc1)S(=O)(=O)N2CCOCC2	37	0.1
c1ccc(c(c1)CN)O	37	0.1
C/C=N/NC=O	37	0.1
c1cnc2cc(nn2c1C(F)(F)F)C=O	37	0.1
C(O)(F)(F)F	37	0.1
Cc1c(noc1N)C	37	0.1
C1C(=O)N(C(=O)S1)CCN	37	0.1
NO	37	0.1
c1ccc2c(c1)C(=O)[N]C(=O)[N]2	37	0.1
Cc1cc(ccc1OC)OC	37	0.1
c1ccnc(c1)O	37	0.1
c1ccc(cc1)CCNc2ccccc2	37	0.1
COc1ccc(cc1)/C=C/C(=O)N	37	0.1
CC[N]c1ccccc1	37	0.1
COC(=O)CCC=O	37	0.1
c1ccc(cc1)NC(=O)C=O	37	0.1
C=C(C#N)C#N	37	0.1
Cc1c(c(n2c(n1)ccn2)C)CCC=O	37	0.1
c1ccc(cc1)N=C(N)S	36	0.1
Cc1ccc(s1)C	36	0.1
Cc1ccc2c(csc2n1)N	36	0.1
C1=CC=C2=NC=C(C2=C1)SCC=O	36	0.1
c1ccc2c(c1)CC=C2	36	0.1
CC1CCCCN1	36	0.1
CSc1ccc2ccccc2n1	36	0.1
C1CCc2c(nc(s2)N)C1	36	0.1
c1cnc2n(c1=O)ccs2	36	0.1
c1ccc(cc1)Nc2ccncn2	36	0.1
COc1cc(ccc1O)/C=N/N	36	0.1
c1ccc(cc1)C(=O)CO	36	0.1
C[C@H]C=O	36	0.1
c1cc(cc(c1)[N+](=O)[O-])/C=N/N	36	0.1
c1csc2c1c(ncn2)O	36	0.1
c1ccc(cc1)CNCNc2ccccc2	36	0.1
COc1cc(cc(c1OC)OC)N	36	0.1
c1ccc(cc1)/C=C/CNc2ccccc2	36	0.1
CCC[SH5]	36	0.1
CC(C)CCN	36	0.1
Cn1c2ccccc2n(c1=O)C	36	0.1
c1cc(ccc1C=N)Cl	36	0.1
c1ccc(cc1)N2CCN(CC2)CCCOc3ccccc3	36	0.1
Cc1c(sc2c1cncn2)C	36	0.1
c1ccc(c(c1)N2CCOCC2)[N+](=O)[O-]	36	0.1
C1CSC2=NC=CCN21	36	0.1
c1ccc2c(c1)NCO2	36	0.1
C1CN=C(N1)S	36	0.1
c1cc(oc1)/C=C/C=N	36	0.1
CCOC(=O)N	36	0.1
c1ccc2c(c1)ccc(n2)S	36	0.1
C=Cc1ccc(c(c1)O)O	36	0.1
CNc1ccc(cc1)S(=O)=O	36	0.1
C=CCc1ccccc1	36	0.1
C1CC1N	36	0.1
c1cc(c(cc1O)O)C=O	36	0.1
c1cc(c(cc1N)Cl)Cl	35	0.1
c1ccc2c(c1)C(=O)c3ccccc3C2=O	35	0.1
c1ccc2c(c1)CC=CS2	35	0.1
c1ccc(cc1)C(=O)c2ccccc2	35	0.1
c1cc(sc1)Br	35	0.1
c1ccc(cc1)/N=C/c2ccccc2O	35	0.1
c1ccc(cc1)S	35	0.1
c1cc(sc1)C(=O)N	35	0.1
c1ccc(cc1)C2=CCNCC2	35	0.1
C1CCCCCC1	35	0.1
c1ncsn1	35	0.1
c1c2c(ncn1)CCCC2	35	0.1
c1cc2cccnc2c(c1)N	35	0.1
C(=O)NNC=O	35	0.1
CCNc1cccc(c1)C	35	0.1
C(C=O)SC1=NN=N[N]1	35	0.1
CC(=O)c1c[nH]c2c1cccc2	35	0.1
CSCCN	35	0.1
CCl	35	0.1
CCCOc1ccc(cc1)C=O	35	0.1
CCn1ccc2c1cccc2	35	0.1
C1CCN(CC1)C=O	35	0.1
CC(C)NC=O	35	0.1
Cn1ccc2c1ccs2	35	0.1
c1cc(sc1)/C=C/C=O	35	0.1
Cc1ccoc1	35	0.1
Cc1ccc2c(c1)cc[nH]2	35	0.1
CN(C)C=C	35	0.1
C1CC=CC1	35	0.1
C1C(=O)N(C(=S)S1)CCCC=O	35	0.1
c1ccc2c(c1)c3c([nH]2)ncnn3	35	0.1
COc1ccccc1Nc2nccs2	35	0.1
COc1ccc2c(c1)scn2	35	0.1
C(CCO)CO	35	0.1
C/C=C\N	35	0.1
c1cc2c(cc1C=N)OCO2	35	0.1
CC(=O)N1CCOCC1	35	0.1
Cc1ccc(o1)/C=C/C=O	35	0.1
Cc1ccccc1OCC(=O)N	35	0.1
Cc1ccccc1NC	35	0.1
c1ccc(cc1)NC(=O)C2CCNCC2	35	0.1
Cn1c2ccccc2ccc1=O	35	0.1
c1ccc(cc1)c2cccnn2	34	0.1
CCOC(=O)CO	34	0.1
c1ccc(cc1)c2nc3ccccc3s2	34	0.1
c1c2c(ncn1)CCNC2	34	0.1
CNS(=O)(=O)c1ccccc1	34	0.1
c1csc(c1C(=O)N)N	34	0.1
c1cc(c(cc1Cl)Cl)N	34	0.1
c1ccc(cc1)N2C(=O)CC(=O)NC2=O	34	0.1
c1c(cncc1Br)C=O	34	0.1
CC(=O)Nc1ccc(cc1)O	34	0.1
C[NH2+]Cc1ccccc1	34	0.1
CC[N@@](C)c1ccccc1	34	0.1
c1ccc(cc1)n2cnnn2	34	0.1
c1ccc(cc1)c2csc(n2)NC=O	34	0.1
c1cc(cnc1)C(=O)N	34	0.1
c1ccc2cc(c(cc2c1)C=O)O	34	0.1
c1csc2n1ncn2	34	0.1
c1ccc(cc1)Nc2ncncn2	34	0.1
COc1ccc(cc1)c2cc[nH]n2	34	0.1
C/C(=N\N)/C	34	0.1
C1C(=O)N(C(=O)S1)CC=O	34	0.1
COc1ccc(cc1)c2ncon2	34	0.1
Cc1ccc(cc1)NCC=O	34	0.1
CCNC(=O)Nc1ccccc1	34	0.1
C1=C[N]C(=N1)SCC=O	34	0.1
c1ccc(cc1)CCNC=O	34	0.1
CC(=O)c1ccc(cc1)NC(=O)C	34	0.1
c1ccc(c(c1)OCC=O)Cl	34	0.1
c1ccc2c(c1)cc([nH]2)C=O	34	0.1
Cc1ncnc(n1)N	34	0.1
CC(=O)Nc1ccc(cc1)N2CCOCC2	34	0.1
c1c(cncc1Cl)Cl	34	0.1
Cc1ccc(cc1)C=N	34	0.1
CCOc1ccc(cc1)Cl	34	0.1
COc1ccc(cc1)c2csc(n2)N	34	0.1
CNC(=O)c1ccc(cc1)OC	34	0.1
Cc1cccn1c2nncs2	34	0.1
c1cc(cc(c1)S(=O)(=O)N)[N+](=O)[O-]	34	0.1
Cc1ccc2c(c1)nco2	34	0.1
c1ccnc(c1)SCC=O	34	0.1
[H]/N=C/c1cccc(c1)[N+](=O)[O-]	34	0.1
c1cc2c(cc1C=O)nccn2	34	0.1
c1ccc2c(c1)C=N[N]C2=O	34	0.1
Cc1ccn2c(n1)cc(n2)C	34	0.1
c1csc2c1cn[nH]2	34	0.1
COc1cc(ccc1O)CN	34	0.1
Cc1ccc(cc1)SC	34	0.1
c1ccc(cc1)NC(=O)c2cccnc2	34	0.1
CC(=O)Nc1ccccc1Cl	34	0.1
Cc1c2ccccc2oc1C=O	34	0.1
C1CN2C1SCC=C2	34	0.1
CC(=N)C	34	0.1
CC[N@](C)c1ccccc1	34	0.1
c1cnsc1	34	0.1
c1ccc(c(c1)C=N)Cl	34	0.1
COc1ccc(cc1O)C=C	33	0.1
C1=CC=C2=NC(=C(C2=C1)N=N)O	33	0.1
C=CC(=O)c1ccccc1O	33	0.1
c1cc2c(nc1)nco2	33	0.1
CN(C)c1ccc(cc1)C=O	33	0.1
C1=C2C(=C[CH]S2)N=C1	33	0.1
c1cc(cc(c1)[N+](=O)[O-])/C=C/C=O	33	0.1
CCOc1ccc(cc1)CN	33	0.1
c1cc(ccc1/C=C/C=O)O	33	0.1
c1ccc(cc1)NS(=O)=O	33	0.1
CC(=O)c1ccc(cc1)Br	33	0.1
Cc1ccnc2n1ncc2	33	0.1
CNc1ccccc1[N+](=O)[O-]	33	0.1
c1ccc2c(c1)c(c[nH]2)C=O	33	0.1
COc1cccc(c1)/C=C/C=O	33	0.1
C=Cc1ccc(o1)c2ccccc2	33	0.1
COC(=O)c1ccc(cc1)O	33	0.1
c1cc(cnc1)CCN	33	0.1
c1coc2cc(cc(c2c1=O)O)O	33	0.1
CCCn1ccnc1	33	0.1
COc1ccc(cc1)C(=O)C=C	33	0.1
COc1cc2c(cc1OC)CNCC2	33	0.1
c1ccoc(=O)c1	33	0.1
Cc1c(c2ccccc2o1)C=O	33	0.1
c1ccc(cc1)/C=C(/C=O)\C#N	33	0.1
CC(=O)c1ccc(cc1)[N+](=O)[O-]	33	0.1
c1cc(ccc1C(=O)O)N	33	0.1
c1cc(ccc1S(=O)=O)Br	33	0.1
c1cc(cnc1)O	33	0.1
CC(=O)Nc1cccc(c1)C(F)(F)F	33	0.1
[H]/N=C/C=C/c1ccccc1	33	0.1
C1=C[CH]C2=NC=NC2=C1	33	0.1
COc1ccc(cc1)CNC=O	33	0.1
CN(C)S(=O)(=O)c1ccccc1	33	0.1
Cc1cccc(c1O)OC	33	0.1
c1ccc2c(c1)C=CC(=O)[N]2	33	0.1
CCOc1ccccc1C=O	33	0.1
Cc1cccc(c1)NC	33	0.1
c1ccc(c(c1)C(=O)O)O	33	0.1
Cc1ccc2cc(c(nc2c1)O)C	33	0.1
CCn1cccn1	33	0.1
CCOc1ccc(cc1)OC	33	0.1
C1CNCCC1N	33	0.1
CC1=N[C](C(=C1)C=O)C	33	0.1
CCc1ccccc1OC	33	0.1
C1(=C(C(=O)NC1=O)Cl)N	33	0.1
c1ccc2c(c1)ccc(n2)C=O	33	0.1
CC(=O)Nc1cccc(c1)O	33	0.1
Cc1ccn2ccnc2c1	33	0.1
Cc1ccccc1N2CCNCC2	33	0.1
[H]/N=C/c1cccc(c1)O	33	0.1
[H]/N=C(\C)/c1ccccc1	32	0.1
CNc1ccccn1	32	0.1
c1ccc(cc1)n2cnc3c2cccc3	32	0.1
CCOC(=O)c1cccc(c1)N	32	0.1
CCOC(=O)c1c(c(sc1N)C)C	32	0.1
C1CNCCC12OCCO2	32	0.1
c1ccc2c(c1)c(c([nH]2)C=O)N	32	0.1
c1ccc(cc1)n2c(ccn2)N	32	0.1
CCC(=O)Nc1ccccc1C	32	0.1
c1cnccc1C(=O)N	32	0.1
CCCOc1ccccc1OC	32	0.1
Cn1c2ccsc2cc1C=O	32	0.1
CCc1nncs1	32	0.1
c1c(non1)N	32	0.1
CCC(=O)NCC	32	0.1
Cc1ccc2c(c1)cc([nH]2)C	32	0.1
c1ccc(cc1)c2ccn3c(n2)ccn3	32	0.1
CCCOc1ccccc1C	32	0.1
c1cc2c(cccn2)c(c1)[N+](=O)[O-]	32	0.1
Cc1ccc(cc1)c2csc(n2)N	32	0.1
CCOCCCN	32	0.1
c1cc(oc1/C=N/N)[N+](=O)[O-]	32	0.1
CC[N+](=O)[O-]	32	0.1
c1ccc2c(c1)c(ccn2)O	32	0.1
CC(=O)c1cccc(c1)OC	32	0.1
CC(C)CN	32	0.1
Cc1ccc(c(c1)O)C	32	0.1
c1ccc(cc1)N/C=C/C=O	32	0.1
[H]/N=C/c1ccc(c(c1)OC)OC	32	0.1
c1ccc(cc1)c2nnc(o2)SCC=O	32	0.1
C=C1c2ccccc2NC1=O	32	0.1
Cc1ccc[nH]1	32	0.1
COc1ccc2c(c1)cccn2	32	0.1
c1ccc(cc1)/C=C/c2ccc3ccccc3n2	32	0.1
CCN(CC)c1ccc(c(c1)C)N	32	0.1
CCNS(=O)(=O)c1ccccc1	32	0.1
COc1cc(ccc1O)/C=C/C=O	32	0.1
c1ccc2cc(ccc2c1)C=O	32	0.1
c1cc[n+](cc1)CC=O	32	0.1
COc1cccc(c1)Cl	32	0.1
c1ccc(cc1)CNc2ccccn2	32	0.1
Cc1c2ccccc2ccc1O	32	0.1
CC1=NC2=CC=CC=C2=C1	32	0.1
c1csc(c1N)C=O	32	0.1
c1cc(ccc1/C=C/C=O)[N+](=O)[O-]	32	0.1
CC1=C(CC(=C(O1)N)C#N)C=O	32	0.1
c1ccc2c(c1)ncc3n2cnn3	32	0.1
C(=O)C(F)(F)F	32	0.1
C=C(C#N)C(=O)Nc1ccccc1	32	0.1
CCCCNC=O	32	0.1
Cc1cc2cc(ccc2nc1O)OC	32	0.1
c1coc2c1n3cnncc3c2	32	0.1
c1ccc(cc1)CC(=O)O	32	0.1
c1ccc2c(c1)cccc2CC=O	31	0.1
c1ccc(cc1)N2C(=O)[C@H]CC2=O	31	0.1
C(C(=O)N)Cl	31	0.1
c1cc(ncc1Cl)N	31	0.1
C(=C/C(=O)O)\C=O	31	0.1
COc1ccc(c(c1)OC)C=O	31	0.1
CNCCNN=C	31	0.1
c1ccnc(c1)NC=O	31	0.1
C[n+]1ccccc1	31	0.1
Cn1c2ccc(cc2n(c1=O)C)N	31	0.1
CC(=O)NN	31	0.1
c1cc(c2c(=O)ccoc2c1)[O-]	31	0.1
c1cc(cc(c1)[N+](=O)[O-])/C=N/NC=O	31	0.1
C1CNCc2c1c3c(s2)NCNC3	31	0.1
C=C(C#N)C(=O)N	31	0.1
CN1C2=NC=N[C]2C(=O)NC1=O	31	0.1
c1cc(ccc1O)F	31	0.1
CCOCCN	31	0.1
COCCNC=O	31	0.1
c1cc(cc(c1)C(F)(F)F)C=O	31	0.1
C=CC(=O)c1ccc(cc1)O	31	0.1
COc1cccc(c1)c2cscn2	31	0.1
CC1=N[C](C(=C1)/C=N/N)C	31	0.1
Cc1ccn2c(n1)ncn2	31	0.1
COc1ccc(cc1)CCNC=O	31	0.1
Cn1c2c(c(=O)n(c1=O)C)[N]C=N2	31	0.1
CC(=O)n1ccc2c1cccc2	31	0.1
c1ccc(cc1)c2ccc(cc2)C=O	31	0.1
CC1(CC(=O)CC(=O)C1)C	31	0.1
c1ccc(cc1)N2C(=O)[C@@H]CC2=O	31	0.1
C(N)NN	31	0.1
[H]/N=C/c1ccccc1OC	31	0.1
CC(=O)Nc1ccc(c(c1)OC)OC	31	0.1
CCOc1cccc(c1)C=O	31	0.1
CC(=O)Nc1ccc(cc1)Cl	31	0.1
c1ccc2c(c1)c3c([nH]2)cncn3	31	0.1
Cc1csc(n1)NC(=O)c2ccccc2	31	0.1
c1ccc(cc1)NC(=O)CN	31	0.1
Cc1ccc(cn1)C#N	31	0.1
CCNCC=C	31	0.1
CCN(CC)CC	31	0.1
CN(C=O)c1ccccc1	31	0.1
Cc1ccc(cc1)Br	31	0.1
c1cc(cc(c1)S(=O)(=O)N)N	31	0.1
c1ccc2c(c1)-c3c(cc(s3)C=O)CO2	31	0.1
C1=C([N]N=C1)C=O	31	0.1
CCC(=O)Nc1ccc(cc1)OC	31	0.1
CC(=O)Nc1ccc(cc1)N(C)C	31	0.1
Cc1ccc2c(c1)c(=O)cco2	31	0.1
CC/C=C/C	31	0.1
CCN(CC)c1ccc(cc1)C	31	0.1
c1cncnc1C(F)(F)F	31	0.1
Cc1cccc(c1)OCC(=O)N	31	0.1
c1ccc(cc1)NC(=O)C(=O)N	31	0.1
c1ccc2c(c1)NC=NC=N2	31	0.1
Cc1nnc(n1C)SCC=O	31	0.1
c1ccc(cc1)c2ccc(o2)C=O	31	0.1
C1=CC=2=C(C=C1)N=NN2	30	0.1
c1ccc(c(c1)/C=C/C=O)Cl	30	0.1
c1ccc(cc1)CSc2ncccn2	30	0.1
c1ccc2c(c1)CCC=C2	30	0.1
c1ccc2c(c1)c(=O)cc(o2)C(=O)N	30	0.1
CCCn1cnc2c1cccc2	30	0.1
CC(=O)Nc1ccc(cc1OC)OC	30	0.1
CNCC=O	30	0.1
c1cc(ccc1/C=N/N)[N+](=O)[O-]	30	0.1
c1ccc(cc1)/C=C/c2[nH]c3ccccc3n2	30	0.1
c1c2c([nH]n1)CNC2	30	0.1
c1ccc(cc1)c2csc(n2)Nc3ccccc3	30	0.1
c1ccc(cc1)Oc2ccc(cc2)N	30	0.1
Cn1cnc2ccccc2c1=O	30	0.1
COCC=C	30	0.1
Cc1c(scn1)C=O	30	0.1
C=NNC(=S)N	30	0.1
C/C=C/C	30	0.1
c1cc(cc(c1)F)[N+](=O)[O-]	30	0.1
c1coc2c1cncn2	30	0.1
CC(C)CC(=O)N	30	0.1
c1ccc(cc1)OC(F)F	30	0.1
c1ccc(cc1)CNc2ccc3c(c2)nc[nH]3	30	0.1
c1cc(ccc1C(=O)N)O	30	0.1
c1cc(oc1)CNC(=O)CO	30	0.1
CCc1cccc(c1)OC	30	0.1
c1ccc(cc1)c2cc3ncccn3n2	30	0.1
CC1=C[C](N=N1)Cl	30	0.1
CNOC	30	0.1
CC(=O)C=C	30	0.1
C=C1C(=O)NC(=S)NC1=O	30	0.1
CC(=O)c1ccc(cc1O)O	30	0.1
Cc1ccc(c(c1)C)O	30	0.1
c1cc2cn[nH]c2nc1	30	0.1
c1nnc(n1N)SCC=O	30	0.1
c1cc(ccc1/C=C/C=O)Cl	30	0.1
c1ccc(cc1)C(=O)OCC(=O)N	30	0.1
c1ccc(cc1)CS	30	0.1
Cn1c(nnc1S)c2ccccc2	30	0.1
C1C=CC=CC=C1	30	0.1
Cc1ccc(cc1)C=C	30	0.1
Cc1cccc2c1nc(c(c2)C)O	30	0.1
CCN(CC)S(=O)(=O)c1ccccc1	30	0.1
Cc1cccn2c1ncc(c2=O)C	30	0.1
CC(=O)Nc1nc2ccccc2s1	30	0.1
Cc1c(cno1)C=O	30	0.1
c1ccc(cc1)CNc2ccc(cc2)O	30	0.1
Cn1c2ccccc2sc1=N	30	0.1
COc1ccc2c(=O)ccoc2c1	30	0.1
c1cc(ccc1NC=O)O	30	0.1
c1cc(ccc1/C=N/N)O	30	0.1
C[C]1C=CN=N1	30	0.1
C1CN=C2N(C1)C=CS2	30	0.1
Cc1ccc(cc1C)C=O	30	0.1
c1ccc(c(c1)NC=O)Cl	30	0.1
Cc1ccc(cc1C)NC(=O)C	30	0.1
CCc1cccc(c1)C	30	0.1
C(C#N)C(=O)N	30	0.1
CC(=O)Nc1cccc(c1)C=O	30	0.1
CCc1ccc(cc1)OCC=O	30	0.1
C=C(c1ccccc1)O	30	0.1
Cn1c(nnc1SC)c2ccccc2	30	0.1
CCNCN	30	0.1
c1cc(ccc1c2csc(n2)N)O	30	0.1
COc1ccccc1NC(=O)N	30	0.1
c1ccnc(c1)CN	29	0.1
Cc1ccc(cc1)OCC(=O)N	29	0.1
c1cc(c(c(c1)O)O)C=N	29	0.1
C1=N[N]N=N1	29	0.1
CN(C)c1ccc(cc1)/C=N/N	29	0.1
[C@H]1C[C@@H]OC(=C1)C=O	29	0.1
CCNC(=O)C(=O)Nc1ccccc1	29	0.1
CC1=N[C](C(=C1)C=N)C	29	0.1
Cc1cccc(c1)C(=O)N	29	0.1
CN/N=C\C=C	29	0.1
c1ccc(c(c1)c2ccn[nH]2)O	29	0.1
c1ccc2c(c1)CCCC2=O	29	0.1
CC(=O)NC(C)(C)C	29	0.1
C=Nc1ccc(cc1)O	29	0.1
COc1ccccc1CNC=O	29	0.1
c1ccc(cc1)OCc2ccco2	29	0.1
c1ccc2c(c1)COC2=O	29	0.1
C1CSC(=N1)S	29	0.1
CCCN1CCNCC1	29	0.1
c1ccc2c(c1)ccc(n2)SCC=O	29	0.1
Cc1c2ccccc2ncn1	29	0.1
c1cc(cc(c1)O)C(=O)[O-]	29	0.1
Cn1c(cc(=O)n(c1=O)C)N	29	0.1
c1cc2nncn2nc1	29	0.1
c1ccc(cc1)/C=N/Nc2ccccn2	29	0.1
Cc1cnc2ccccc2n1	29	0.1
COC(=O)/C=C/c1ccccc1	29	0.1
C[N@@H+]Cc1ccccc1	29	0.1
C[C@H]CC	29	0.1
c1cc(ccc1N)N2CCCC2	29	0.1
c1ccc(cc1)NC(=O)[C@@H]2CCC[N]C2	29	0.1
C1C(=O)N(C(=S)S1)CCC=O	29	0.1
c1ccc2c(c1)c3c(s2)C=NNC3	29	0.1
c1cc(ccc1O)O	29	0.1
CC1=C([C](N=N1)C)CCC=O	29	0.1
c1ccc(cc1)NC(=O)[C@@H]2CCCNC2	29	0.1
c1ccc2c(c1)ccc(n2)Cl	29	0.1
C[N@H+]Cc1ccccc1	29	0.1
Cc1c(c(sc1C=O)N)C=O	29	0.1
CC(=O)Nc1ccccc1C=O	29	0.1
COc1ccc(cc1O)CN	29	0.1
C=Cc1[nH]c2ccccc2n1	29	0.1
c1ccc2c(c1)C3C=CCC3CN2	29	0.1
CC(=O)Nc1cccc(c1)N	29	0.1
c1cc(cnc1)C=N	29	0.1
Cc1cn2ccccc2n1	29	0.1
c1cc(c(cc1Cl)Cl)O	29	0.1
CNc1ccc(cc1)O	29	0.1
Cc1cccc2c1nc(cc2)O	29	0.1
c1cc2c(cc1F)scn2	29	0.1
CC/C=N/N	29	0.1
COc1ccc(cc1)C(=O)O	29	0.1
c1csc2c1cc3c(n2)CCNC3	29	0.1
Cc1ccc(cc1)CCN	29	0.1
Cc1cc([nH]n1)C=O	29	0.1
c1cc(ccc1NC=O)Cl	29	0.1
c1ccc2c(c1)c(c(o2)C=O)N	29	0.1
CSc1nnc(o1)c2ccccc2	29	0.1
CNC(=O)C=C	29	0.1
Cc1cc(c2ccccc2n1)C=O	29	0.1
C1CSC=C1	29	0.1
c1cc2ccc(cc2nc1)Cl	29	0.1
Cc1cccc(c1)NC(=O)CS	29	0.1
c1ccc(cc1)NC(=O)[C@H]2CCC[N]C2	29	0.1
COc1ccc(cc1)NCC=O	29	0.1
COC(=O)N	29	0.1
CNC(=O)COc1ccccc1	29	0.1
c1ccc(c(c1)C(=O)N)Cl	29	0.1
CN1C(=O)C(=C)C(=O)NC1=O	29	0.1
c1ccc(cc1)Nc2nncs2	29	0.1
Cc1ccc(o1)N2CCOCC2	29	0.1
Cc1ccccc1NC(=O)CS	29	0.1
CC1=N[N]C(=O)c2c1sc3c2cccc3	29	0.1
COCCCNC=O	29	0.1
c1ccc2c(c1)nc3n2cccc3	29	0.1
c1ccc(cc1)NC(=O)[C@H]2CCCNC2	29	0.1
Cn1c(nnc1S)COc2ccccc2	28	0.1
C1CCc2c(c(c(s2)N)C(=O)N)C1	28	0.1
Cc1ccc(c(c1)Cl)Cl	28	0.1
c1ccc(cc1)C/C=C/Nc2ccccc2	28	0.1
CN(C)C=N	28	0.1
c1ccc(cc1)OC[C@H]O	28	0.1
c1ccc2c(c1)c(ncn2)N	28	0.1
c1csc2c1NCNC2	28	0.1
c1cc2c(cc1O)c(=O)cco2	28	0.1
c1ccc(cc1)c2nnc(o2)S	28	0.1
c1cc2c(cc1C=O)scn2	28	0.1
Cc1csc(n1)Nc2ccccc2	28	0.1
COc1ccc(c(c1)O)C=O	28	0.1
c1cc(ccc1/C=C/C(=O)N)O	28	0.1
c1c[nH+]c[nH]1	28	0.1
Cc1cccc(c1NC(=O)C)C	28	0.1
Cc1cc(=O)n2ccsc2n1	28	0.1
CCOc1ccc2c(c1)sc(n2)N	28	0.1
c1ccc(cc1)C(=O)/C=C/N	28	0.1
c1cc(ccc1Nc2nccs2)Cl	28	0.1
C[C@H](COc1ccccc1)O	28	0.1
CCOC(=O)N1CCCCC1	28	0.1
c1nnc2n1NC=CS2	28	0.1
c1ccc(cc1)N2CCN(CC2)C=O	28	0.1
c1cc(ccc1c2cscn2)O	28	0.1
COc1cccc(c1)CCN	28	0.1
c1cc2c(cc1N)nc([nH]2)O	28	0.1
C[C@@H](COc1ccccc1)O	28	0.1
c1ccc(cc1)c2ccsc2	28	0.1
CC(=O)NC1CCCCC1	28	0.1
Cc1ccc(c(c1)[N+](=O)[O-])O	28	0.1
c1c2c(co1)C=CC=CC2	28	0.1
Cc1ccnn1C	28	0.1
CCCCOC=O	28	0.1
c1c(ncs1)C=O	28	0.1
Cn1cc(c2c1cccc2)C=N	28	0.1
c1c2cnncc2n[nH]1	28	0.1
C[N@@](c1ccccc1)S(=O)=O	28	0.1
C=CC(=O)Nc1ccc(cc1)O	28	0.1
COc1ccc(cc1)C(=O)OC	28	0.1
CC(=O)N1CCCC1	28	0.1
CNC(=O)/C=C/c1ccco1	28	0.1
Cn1cnnc1COc2ccccc2	28	0.1
Cn1cnccc1=O	28	0.1
C1=C([N]N=C1N)O	28	0.1
c1ccn2cc[nH+]c2c1	28	0.1
c1ccc(cc1)c2cnncn2	28	0.1
C/C=C\1/C(=O)NC(=S)S1	28	0.1
CNC(=O)/C=C/c1ccccc1	28	0.1
C=CC(=O)c1cccs1	28	0.1
C[N@](c1ccccc1)S(=O)=O	28	0.1
c1cc(oc1)C(=O)Nc2ccc(cc2)N	28	0.1
Cc1ccc(o1)C=N	28	0.1
c1csc(c1C(=O)O)N	28	0.1
c1cc2cccnc2c(c1)OCC=O	28	0.1
c1ccc2c(c1)nc(s2)NC=O	28	0.1
c1cc(cc(c1)Cl)C=N	28	0.1
C1CNCCNC1=O	28	0.1
c1coccc1=O	28	0.1
Cc1c(c(n(n1)c2cccnn2)C)CCC=O	28	0.1
c1c(cncn1)Cl	28	0.1
c1cc(ccc1C=N)[N+](=O)[O-]	28	0.1
c1cc(cc(c1)Cl)O	28	0.1
c1c(ncnn1)O	28	0.1
C[N]S(=O)(=O)c1ccccc1	28	0.1
c1cc2cccc3c2c(c1)CN3	28	0.1
c1ccc(c(c1)C(F)(F)F)N	28	0.1
Cc1ccc(cc1C)OCC=O	28	0.1
C1=C([CH]N=N1)C=O	28	0.1
CC(=O)NCc1ccc(cc1)OC	28	0.1
c1ccc(cc1)c2csc(c2C=O)N	28	0.1
Cc1ccccc1S(=O)(=O)N	28	0.1
c1cc(cc(c1)N)C(=O)N	28	0.1
c1ccc2c(c1)cc3cc(sc3n2)C=O	28	0.1
Cc1cc(n2c(n1)ncn2)C	28	0.1
[C@@H]1[C@H]C1	28	0.1
c1ccc2c(c1)cn[nH]2	28	0.1
c1cc(oc1C=O)[N+](=O)[O-]	28	0.1
c1ccc(cc1)OC[C@@H]O	28	0.1
Cc1c2ccccc(=O)c2c(o1)C	28	0.1
COc1ccc(cc1)[N+](=O)[O-]	28	0.1
COc1ccc(cc1)S(=O)(=O)N	28	0.1
c1ccc(cc1)/C=C\C#N	28	0.1
Cc1cscc1C#N	28	0.1
CCNC(=O)c1ccc(cc1)C	28	0.1
CC1=NN(C(=O)C1)c2ccccc2	27	0.1
CC(C)C(=O)Nc1ccccc1	27	0.1
Cc1ccn[nH]1	27	0.1
C[N]Cc1ccccc1	27	0.1
CN1c2ccccc2SCC1=O	27	0.1
CSc1ccccc1N	27	0.1
COc1ccccc1C(=O)[O-]	27	0.1
CC(=O)c1ccc2c(c1)OCCO2	27	0.1
c1ccc(cc1)c2cc(no2)C=O	27	0.1
C=Cc1ccc(cc1)Cl	27	0.1
COc1ccc(c(c1)[N+](=O)[O-])N	27	0.1
COC(=O)C=C	27	0.1
c1ccc(cc1)/C=C\C=O	27	0.1
c1c(ncs1)CCN	27	0.1
COc1ccc(cc1)N=C	27	0.1
[H]/N=C/C=C	27	0.1
C=CCOC=O	27	0.1
Cc1ccn(n1)c2ccccc2	27	0.1
CCC[NH+]1CCN(CC1)c2ccccc2	27	0.1
C[C@@H]CC	27	0.1
CC(C)S	27	0.1
c1cc(ccc1C=N)N2CCOCC2	27	0.1
CC(=O)OCC(=O)Nc1ccccc1	27	0.1
Cc1c(oc(n1)c2ccccc2)C	27	0.1
CCCNN=C	27	0.1
O=S=O	27	0.1
Cc1ccc2cccnc2c1O	27	0.1
CC(=O)Nc1nc(cs1)c2ccccc2	27	0.1
c1c2c(c[nH]1)NCNC2	27	0.1
c1cc(cc(c1)O)C(=O)N	27	0.1
c1cn2c(n1)sc(n2)N3CCCC(C3)C=O	27	0.1
Cc1ccc2ccoc2c1	27	0.1
Cn1c(=O)cccn1	27	0.1
c1cc(cnc1)C(F)(F)F	27	0.1
COC(=O)c1cccs1	27	0.1
c1ccc(cc1)c2cccs2	27	0.1
c1cc(c(cc1F)F)N	27	0.1
c1cc(cc(c1)N)C(=O)[O-]	27	0.1
CCCOC=O	27	0.1
c1cc(ccc1O)Br	27	0.1
c1ccc(cc1)S(=O)(=O)O	27	0.1
CN(C)/C=C/C=O	27	0.1
COc1ccccc1[N+](=O)[O-]	27	0.1
CCOC(=O)C1CCCNC1	27	0.1
c1ccc(cc1)/C=N/O	27	0.1
CS(=O)(=O)N	27	0.1
CC1=C2=C(C=NN=C2C)N=N1	27	0.1
[H]/N=C/c1ccc(c(c1)O)OC	27	0.1
CC1CC(CNC1)C	27	0.1
COc1cccc2c1ncs2	27	0.1
c1ccc(cc1)c2ncccn2	27	0.1
c1ccc2c(c1)ccc(=N)o2	27	0.1
CN(C)CCO	27	0.1
CC(=O)Nc1ccc(cc1)N2CCNCC2	27	0.1
CC(C)Oc1ccccc1	27	0.1
c1nnc(s1)SCC=O	27	0.1
c1ccc(cc1)OCCCC=O	27	0.1
c1ccc(cc1)COc2ccccc2O	27	0.1
c1ccc(c(c1)/C=C/C=O)O	27	0.1
C=CC(=O)c1ccco1	27	0.1
c1cc(oc1)C=S	27	0.1
c1ccc(cc1)Nc2ncnc(n2)N	27	0.1
C1COC=C1	27	0.1
COc1cccc(c1)/C=N/N	27	0.1
c1ccc(c(c1)NC=O)F	27	0.1
c1ccc2c(c1)ncc(n2)O	27	0.1
CC(C)Oc1ccc(cc1)C=O	27	0.1
COc1cccc(c1)C(=O)[O-]	27	0.1
Cc1ccc2cc(cnc2c1)C	27	0.1
c1ccc(cc1)C2=NN=N[N]2	27	0.1
CC(=O)N/N=C/c1ccco1	27	0.1
Cc1ncc2c(n1)c3ccccc3o2	27	0.1
Cc1ccc(cc1[N+](=O)[O-])C=O	27	0.1
CCC(=O)NCc1ccccc1	27	0.1
c1cc2cccc3c2c(c1)CC3	27	0.1
CNc1ccccc1OC	27	0.1
Cc1cc(n2c(n1)ccn2)O	27	0.1
Cn1cc(cn1)Cl	27	0.1
CSCc1ccccc1	27	0.1
CC(c1ccccc1)N	27	0.1
CS(=O)(=O)CC=O	27	0.1
C(C(=O)O)N	27	0.1
c1ccc(cc1)c2ccc(o2)C(=O)N	27	0.1
CCNC(=O)CO	27	0.1
[H]/N=C/c1ccc(o1)c2ccccc2	27	0.1
COc1ccc(cc1)NC(=O)N	27	0.1
CCNCc1ccccc1	26	0.1
Cc1ccccc1NC(=O)CO	26	0.1
c1ccc2c(c1)c3ncnn3cn2	26	0.1
CC=C1C(=O)NC(=O)NC1=O	26	0.1
c1cnn2c1NCCC2	26	0.1
CCC(=O)Nc1ccccc1OC	26	0.1
C=Cc1cccs1	26	0.1
C1=CC=C2=NC(=C(C2=C1)N=NC=O)O	26	0.1
CCN(C=O)c1ccccc1	26	0.1
Cc1cc(sc1)N	26	0.1
C1CCC(CC1)O	26	0.1
c1ccc(cc1)CNC(=O)N	26	0.1
CC1=NN=C([N]1)SCC=O	26	0.1
c1cc2c(cc1N)sc(n2)SCC=O	26	0.1
c1ccc2c(c1)c(c[nH]2)/C=N/NC=O	26	0.1
COC(=O)c1c(c2ccccc2[nH]1)N	26	0.1
CCCCS	26	0.1
C(CN)CS	26	0.1
COC(=O)CCC(=O)O	26	0.1
Cn1c(=O)c2ccccc2cn1	26	0.1
COC(=O)CN	26	0.1
C[N@](c1ccccc1)S(=O)(=O)C	26	0.1
Cn1c2ccccc2cc1O	26	0.1
Cc1csc2c1cncn2	26	0.1
c1cc(oc1)CN2C(=O)CC(=O)NC2=O	26	0.1
CC(=O)Nc1ccc(cc1)[N+](=O)[O-]	26	0.1
Cc1ccnc(c1)N	26	0.1
CN1c2ccccc2CC1=O	26	0.1
c1cnn2c1nccc2O	26	0.1
c1ccc2c(c1)cc(c(=N)o2)C(=O)N	26	0.1
C[C@H]Oc1ccccc1	26	0.1
CCCC(C)C	26	0.1
COc1ccc(cc1OC)CC=O	26	0.1
c1ccc2c(c1)c(=O)[nH]cn2	26	0.1
c1ccc2c(c1)c(c[nH]2)N	26	0.1
c1ccc2c(c1)C=CN[SH4]2	26	0.1
CC(=O)c1cccc(c1)[N+](=O)[O-]	26	0.1
CCOc1ccc(cc1)C(=O)N	26	0.1
Cc1ccnc(n1)N	26	0.1
CCc1ccc(cc1)NC=O	26	0.1
COc1ccc(cc1)c2cn3c(n2)scn3	26	0.1
CCOCCO	26	0.1
c1ccc(cc1)N2CC[NH+]CC2	26	0.1
C[N@@](c1ccccc1)S(=O)(=O)C	26	0.1
CC(=O)Nc1ccc2c(c1)OCCO2	26	0.1
COc1ccc2ccccc2c1	26	0.1
c1ccn(c1)c2nncs2	26	0.1
CC(=O)N(C)c1ccccc1	26	0.1
c1cc2c(nc1)CCNC2	26	0.1
CCOc1ccc(cc1)C=N	26	0.1
CC(=O)Nc1cccc(c1)[N+](=O)[O-]	26	0.1
CC(=O)Nc1ccccc1F	26	0.1
c1nnc(o1)CO	26	0.1
[H]/N=C/c1cccc(c1)C	26	0.1
c1cc2c(ccc(c2nc1)O)Cl	26	0.1
Cc1ccc(o1)C(=O)OC	26	0.1
c1ccc(cc1)C(=O)NCc2ccco2	26	0.1
c1ccc2c(c1)c(cn2CCN)SCC=O	26	0.1
CC(=O)Nc1ccccc1O	26	0.1
c1cc2cccc3c2c(c1)NCN3	26	0.1
c1nnc(o1)N	26	0.1
c1ccc(cc1)C[NH+]2CCNCC2	26	0.1
C(CO)NN	26	0.1
c1ccc(cc1)C2CCN3CN(CSC3=C2)c4ccccc4	26	0.1
Cc1csc(n1)NC(=O)C	26	0.1
C[NH+](C)Cc1ccccc1	26	0.1
c1ccc2c(c1)ncc(n2)C=O	26	0.1
Cc1c[nH]nc1	26	0.1
Cc1ccn(n1)C	26	0.1
c1ccc(cc1)OCCO	26	0.1
CCOc1ccccc1Cl	26	0.1
c1cc(ccc1OCC(=O)N)Cl	26	0.1
c1ccc2c(c1)cc([nH]2)O	26	0.1
c1ccc(cc1)NCc2cccs2	26	0.1
CCNC(=O)C=C	26	0.1
c1ccc2c(c1)cc(cn2)C=O	26	0.1
C=Cc1ccco1	26	0.1
c1ccc(cc1)NCc2ccco2	26	0.1
COc1cc(ccc1N)N	26	0.1
C/C(=N\NC=O)/C	26	0.1
c1csc2c1C(=O)[N]C=N2	26	0.1
CCCNC(=O)c1ccccc1	26	0.1
c1ccc2c(c1)cccc2C=O	26	0.1
c1ccc2c(c1)c(c([nH]2)O)N=N	26	0.1
C=Cc1cccc(c1)[N+](=O)[O-]	26	0.1
C1CN(CCN1)CCN	26	0.1
c1ccc(cc1)C2=COc3ccccc3C2	26	0.1
COc1ccccn1	26	0.1
COC(=O)CO	26	0.1
C1CCC1	26	0.1
C1=CNC(=O)[N]C1=O	26	0.1
c1ccc(cc1)C(=O)CS	26	0.1
[NH-][SH5]	26	0.1
Cc1ccc(cc1)[N]C	26	0.1
c1ccc(c(c1)c2cc[nH]n2)O	25	0.1
c1ccc2c(c1)C(=O)[N]C(=O)N2CC=O	25	0.1
COc1cccc2c1oc(=O)cc2	25	0.1
Cc1csc2n1ccn2	25	0.1
Cc1c(n(c2c1cccc2)C)C	25	0.1
CCn1cccc1C	25	0.1
Cc1ccc2c(n1)N=C[CH]C2=O	25	0.1
c1c(nc(s1)N)CC=O	25	0.1
c1c[nH]c2c1cncn2	25	0.1
C[C@@H]Oc1ccccc1	25	0.1
Cc1c(c2ccccc2[nH]1)C(=O)C	25	0.1
C/C=N\c1ccccc1	25	0.1
COc1cccc2c1nccc2	25	0.1
Cc1cc(=O)n([nH]1)c2ccccc2	25	0.1
Cc1ccc(c2c1cccn2)O	25	0.1
CCNC(=O)COc1ccccc1	25	0.1
COc1cccc(c1)CCNC=O	25	0.1
C/C(=N\N)/c1ccccc1	25	0.1
c1ccc(cc1)C2=CC=N[N]2	25	0.1
CCCS(=O)=O	25	0.1
c1cc(c2c(=O)ccoc2c1)O	25	0.1
CCCCc1ccccc1	25	0.1
c1ccc(cc1)/C=N/NCNc2ccccc2	25	0.1
c1ccc(cc1)c2nnc(o2)CO	25	0.1
COc1ccc(cc1)NC(=O)CO	25	0.1
c1ccc(c(c1)NC=O)O	25	0.1
c1ccc(c(c1)N2CCCCC2)[N+](=O)[O-]	25	0.1
c1ccc(cc1)OCCN	25	0.1
C=Cc1ccc2ccccc2n1	25	0.1
COc1ccc(cc1)C(=O)[O-]	25	0.1
CC(=O)Nc1cc(ccc1OC)OC	25	0.1
c1cc(=O)n(nc1)CC=O	25	0.1
c1ccc(cc1)SCC=O	25	0.1
c1c(c2c(s1)CCCCC2)C=O	25	0.1
Cc1ccc(cc1)n2cccn2	25	0.1
Cc1ccccc1NCC=O	25	0.1
c1ccc(c(c1)N)N	25	0.1
Cc1ccc(cc1)C(=O)C=C	25	0.1
Cc1ccc(cc1)NC(=O)N	25	0.1
CCOC(=O)C(=C)C#N	25	0.1
c1ccc(cc1)CNc2ccncn2	25	0.1
c1cc(c(cc1N)Cl)N2CCNCC2	25	0.1
COc1ccc(c(c1)OC)C=N	25	0.1
c1ncnc(n1)N2CCOCC2	25	0.1
c1ccc(cc1)OCCS	25	0.1
c1ccc(cc1)N2CC[NH2+]CC2	25	0.1
CNc1ccncn1	25	0.1
c1cn2c(n1)SCC2	25	0.1
C[C@@H]Nc1ccccc1	25	0.1
CCOc1ccccc1NC(=O)C	25	0.1
CC(=O)Nc1ccccn1	25	0.1
CC(=O)c1ccc2c(c1)OCO2	25	0.1
C(C=O)C(F)(F)F	25	0.1
c1c2c3c(sc2ncn1)CCC3	25	0.1
c1ccc(cc1)/N=C/c2c(ocn2)O	25	0.1
C(=N)(N)N	25	0.1
CNc1nccs1	25	0.1
CCCc1ccc(cc1)O	25	0.1
CCCOc1ccc(cc1)C	25	0.1
Cc1ccc2c(c1)cc(cn2)C	25	0.1
c1ccc(cc1)N2C(=O)C[C@@H](C2=O)S	25	0.1
CC[NH2+]C	25	0.1
COc1ccc(cc1O)C=O	25	0.1
c1ccc(cc1)/N=C/c2cocn2	25	0.1
Cc1ccc2c(c1)cncn2	25	0.1
C1CN(CCC1N)C=O	25	0.1
c1cc(cc(c1)Cl)NC(=O)N	25	0.1
c1ccc2c(c1)c(cc(n2)c3ccco3)C=O	25	0.1
C/C=N/n1cnnc1S	25	0.1
Cc1cc(n(c1C)C)C	25	0.1
c1cc(cc(c1)O)/C=C/C=O	25	0.1
Cc1cccc(c1)NC(=O)N	25	0.1
C1=CC(=O)[N]C=C1	25	0.1
c1ccc(cc1)NCCNc2ccccc2	25	0.1
c1ccc2c(c1)nc(s2)SCC=O	25	0.1
c1ccc2c(c1)C(=O)CCO2	25	0.1
Cc1ccccc1CN	25	0.1
CCOc1ccccc1OCC	25	0.1
CCC(=O)Nc1ccc(cc1)C=O	25	0.1
C[NH+]1CCCCC1	25	0.1
C[n+]1csc2c1cccc2	25	0.1
CC=C(C)C	25	0.1
c1ccc(cc1)OCC(=O)O	25	0.1
c1cc(c(cc1/C=C/C=O)O)O	25	0.1
C1CN=C2N(C1)C=NS2	25	0.1
c1ccc(c(c1)F)F	25	0.1
c1cc(cc(c1)NC=O)C=O	25	0.1
Cc1cccc2n1ccn2	25	0.1
CS(=O)(=O)N1CCNCC1	25	0.1
Cc1ccc(cc1F)N	25	0.1
Cc1cccc(=O)o1	25	0.1
c1conc1C(=O)N2CCNCC2	25	0.1
c1ccc(cc1)NCN2CCN(CC2)c3ccccc3	25	0.1
CNc1cccc(c1)Cl	25	0.1
CC(=O)Nc1ccc(cc1)S(=O)(=O)N	25	0.1
CC(=O)Nc1nnc(s1)S(=O)=O	25	0.1
c1ccc(cc1)NC(=O)CCC=O	25	0.1
CC(C)NC(=O)C	25	0.1
c1ccc(cc1)NCCN2CCN(CC2)c3ccccc3	25	0.1
Cc1cc(c(s1)N)C=O	25	0.1
C1=C2=NN=NC2=NC=N1	25	0.1
c1ccc(cc1)N2C(=O)C[C@H](C2=O)S	25	0.1
CCC(=O)Nc1cccc(c1)C	25	0.1
c1ccc(cc1)NC=Nc2ccccc2	25	0.1
CCCCNC(=O)C	25	0.1
C/C=C/1\C(=O)NC(=O)NC1=O	25	0.1
CC(=O)NCCc1ccc(cc1)OC	25	0.1
c1ccc(cc1)CCCN	24	0.1
c1ccc2c(c1)C(=O)[CH]C=N2	24	0.1
Cc1cccc(c1)C(=O)O	24	0.1
CCC(=O)Nc1nccs1	24	0.1
Cc1ccc(c(c1)OC)OCC=O	24	0.1
Cn1c2c(ccs2)cn1	24	0.1
c1ccc2c(c1)cc3c(csc3n2)N	24	0.1
C(N)O	24	0.1
c1ccc2c(c1)cncc2C=O	24	0.1
c1ccc(cc1)OCC(=O)[O-]	24	0.1
c1cc(ccc1C(=O)O)O	24	0.1
c1ccc(cc1)/N=C\2/[N]C=CS2	24	0.1
c1cc(ccc1CN)O	24	0.1
[H]/N=C(\C)/c1ccc(cc1)O	24	0.1
CNc1ccc(cc1)F	24	0.1
COc1cc(ccc1O)C=O	24	0.1
Cc1ccccc1C(=O)O	24	0.1
C1C(CNC1=O)C2=NC3=C(=N2)C=CC=C3	24	0.1
c1cnc(nc1)O	24	0.1
c1ccc(cc1)/C=C(\C#N)/C(=O)N	24	0.1
Cc1ncccn1	24	0.1
C/C=N/c1ccccc1	24	0.1
C1=CC=[N+]C=C1	24	0.1
C(=O)[O-]	24	0.1
Cc1c(sc(n1)N)C=O	24	0.1
CCN(CC)c1ccc(cc1)/C=N/N	24	0.1
c1cc(ccc1C=N)N	24	0.1
[H]/N=C/c1ccc(cc1O)OC	24	0.1
Cc1cccc2c1cccn2	24	0.1
c1ccc2c(c1)cc3cn[nH]c3n2	24	0.1
[truncated: 82,918 more rows]
