# Supplementary material for: Chemoinformatics Analyses of Tau Ligands Reveal Key Molecular Requirements for the Identification of Potential Drug Candidates against Tauopathies
Source: Molecules. 2021 Aug 20;26(16):5039. doi: 10.3390/molecules26165039 (PMC8400687; doi:10.3390/molecules26165039)
Supplement: Supplementary file 1 [file molecules-26-05039-s001.zip › fragments/1_frag/1_fragment_Tau_inactives-20_microm.txt]

SMILES n_inactives perc_inactive
c1ccccc1	11900	73.4
C=O	4489	27.7
CO	4345	26.8
CC	3526	21.8
CC=O	3355	20.7
CN	1973	12.2
Cc1ccccc1	1885	11.6
c1ccoc1	1770	10.9
CCO	1477	9.1
C1CNCCN1	1328	8.2
[NH+](=O)[O-]	1252	7.7
CCC	1200	7.4
c1ccc(cc1)Cl	1193	7.4
c1ccncc1	1099	6.8
c1ccsc1	998	6.2
C#N	923	5.7
c1ccc(cc1)F	865	5.3
C1CCNCC1	823	5.1
COc1ccccc1	772	4.8
CNC	743	4.6
Cc1ccco1	686	4.2
CCN	660	4.1
CCOC=O	637	3.9
C1COCCN1	620	3.8
c1c[nH]nc1	588	3.6
c1ccc2c(c1)cc[nH]2	574	3.5
c1ccc(cc1)[N+](=O)[O-]	544	3.4
CS	533	3.3
c1cc[nH]c1	492	3.0
c1ccc2c(c1)cccn2	490	3.0
CCC=O	479	3.0
COC=O	479	3.0
c1ccc(cc1)C=O	453	2.8
C(CS)N	437	2.7
C(F)(F)F	420	2.6
c1ccc(cc1)N	417	2.6
c1ccc(cc1)O	414	2.6
CC(C)C	401	2.5
C(=O)O	395	2.4
c1cscn1	392	2.4
CC=C	390	2.4
C1CCCCC1	383	2.4
CCS	381	2.4
c1[nH]cnn1	376	2.3
C1CCNC1	376	2.3
c1ccc2c(c1)[nH]cn2	373	2.3
c1ccc(cc1)Br	368	2.3
c1cncnc1	339	2.1
c1ccc2c(c1)OCO2	333	2.1
CCNC	332	2.0
c1ccc(cc1)S(=O)=O	328	2.0
CCCC	312	1.9
N[SH5]	269	1.7
C=N	251	1.5
c1ccc2c(c1)ncs2	241	1.5
Cc1ccccc1C	239	1.5
c1ccc2ccccc2c1	236	1.5
CC(=O)N	233	1.4
c1cc(oc1)C=O	229	1.4
c1ccc2c(c1)CCN2	228	1.4
CNN=C	225	1.4
Cc1cccc(c1)C	222	1.4
c1cc(oc1)CN	221	1.4
c1cocn1	217	1.3
CCCN	214	1.3
CC(=O)O	209	1.3
C1CSCN1	203	1.3
C1=N[CH]N=N1	191	1.2
CC1=N[C](C=C1)C	190	1.2
CCNCC	189	1.2
Cc1ccc(cc1)C	188	1.2
c1cnoc1	188	1.2
c1ccc(cc1)N2CCNCC2	184	1.1
c1nncs1	182	1.1
C(=O)N	181	1.1
c1ccc2c(c1)OCCO2	178	1.1
CCc1ccccc1	173	1.1
CCOC	172	1.1
C(C=O)O	170	1.0
c1[nH]nnn1	169	1.0
NN	169	1.0
c1cc(cc(c1)Cl)Cl	168	1.0
c1ccc2c(c1)cncn2	161	1.0
C1CNCNC1	160	1.0
c1nnco1	158	1.0
C=NN	155	1.0
CCCC=O	153	0.9
C1CC1	153	0.9
CCCO	152	0.9
c1cnc[nH]1	149	0.9
CCOc1ccccc1	145	0.9
c1ccc2c(c1)C=CCO2	143	0.9
[CH]1N=NN=N1	141	0.9
Cc1cccs1	139	0.9
C=C	138	0.9
C(CO)N	138	0.9
CC(C)O	137	0.8
c1cnc2ccnn2c1	137	0.8
C(N)N	135	0.8
C1CNCCC1C=O	134	0.8
Cc1ccccc1Cl	131	0.8
C1CCOC1	130	0.8
c1csc2c1CCCC2	130	0.8
Cc1ccc(cc1)OC	128	0.8
C1CCCC1	127	0.8
c1ccc2c(c1)CCNC2	125	0.8
c1ncon1	125	0.8
Cc1ccc(cc1)Cl	124	0.8
CC(=O)Nc1ccccc1	121	0.7
C1=C[CH]N=C1	120	0.7
c1ccc2c(c1)CC=CO2	120	0.7
C1=CC=C2C(=C1)=NC=N2	119	0.7
c1cc(sc1)C=O	118	0.7
C(C=O)N	116	0.7
COc1ccccc1OC	116	0.7
Cc1ccc(cc1)C=O	115	0.7
c1ccc2c(c1)cco2	115	0.7
C(=S)(N)N	114	0.7
C(C=O)C#N	109	0.7
c1ccc2c(c1)nccn2	108	0.7
CCCNC	108	0.7
CNCCS	107	0.7
CN1CCNCC1	105	0.6
c1ccc2c(c1)CNC=N2	103	0.6
COC	101	0.6
CCC(=O)O	100	0.6
C=CCN	100	0.6
C1CNCN1	100	0.6
Cc1ccc(cc1)F	100	0.6
Cc1cnco1	98	0.6
Cc1ccc(o1)C	98	0.6
CC(=O)c1ccccc1	96	0.6
Cc1cccc(c1)OC	96	0.6
C1C=CNCN1	96	0.6
CCCCO	96	0.6
CN(C)C	95	0.6
C1CCCNCC1	95	0.6
COc1ccccc1N	94	0.6
COc1ccc(cc1)N	94	0.6
c1cc(ccc1C=O)N	93	0.6
C1C(=O)NC(=O)NC1=O	93	0.6
COCCN	93	0.6
C1CCC=CC1	93	0.6
C1C=CCN1	91	0.6
Cc1ccc(cc1)S(=O)=O	90	0.6
C1CNN=C1	90	0.6
c1[nH]ncn1	88	0.5
c1ccc2c(c1)c(ccn2)C=O	87	0.5
C1C(=O)NC(=S)S1	86	0.5
c1ccn2ccnc2c1	85	0.5
CC1CCNCC1	85	0.5
C1C=CNN1	84	0.5
c1ccc2c(c1)CCCN2	84	0.5
CNCN	83	0.5
CC#N	83	0.5
CNN	82	0.5
Cc1cccnc1	82	0.5
CCN1CCNCC1	82	0.5
C1=C[N]N=C1	82	0.5
c1csc(n1)N	82	0.5
c1ccc(cc1)C(=O)O	81	0.5
Cc1ccccc1OC	80	0.5
c1cc2c(cc1N)OCO2	79	0.5
c1ccc(cc1)CN	79	0.5
C1CSC=N1	78	0.5
c1ccc2c(c1)ccc(=O)o2	77	0.5
c1ccc(cc1)CNc2ccccc2	77	0.5
c1ncncn1	77	0.5
c1ccc2c(c1)CNC2	76	0.5
CC(=O)OC	76	0.5
C1CC(=O)NC1=O	75	0.5
CC(C)(C)O	74	0.5
CCC(C)C	74	0.5
C1CCC(CC1)N	73	0.5
c1csc2c1cncn2	73	0.5
Cc1ccccc1N	72	0.4
Cn1cnnc1	71	0.4
Cc1ccc(cc1)N	71	0.4
C1=CC=C2C(=C1)=CC=N2	71	0.4
c1ccc(c(c1)C=O)N	70	0.4
c1ccc(cc1)C(=O)Nc2ccccc2	70	0.4
c1cc[nH+]cc1	69	0.4
c1ccc2c(c1)C(=O)[N]C=N2	69	0.4
Cc1ccccn1	69	0.4
CS(=O)=O	69	0.4
CC(=O)N1CCNCC1	68	0.4
CC1=C[C](N=N1)C	68	0.4
c1cc(ccc1N2CCNCC2)F	68	0.4
CCCCN	67	0.4
C1CC(CNC1)C=O	67	0.4
C1=CN=N[CH]1	66	0.4
c1ccc2c(c1)nc3cc[nH]c3n2	66	0.4
COc1cccc(c1)OC	65	0.4
COc1ccc(cc1)N2CCNCC2	65	0.4
Cc1cccc(c1)Cl	65	0.4
Cc1ccc2c(c1)OCO2	64	0.4
CC(C)(C)OC=O	64	0.4
c1ccc(cc1)C(F)(F)F	64	0.4
CC1CCCO1	64	0.4
CCOc1ccc(cc1)N	64	0.4
Cc1ccsc1	63	0.4
CCOC(=O)C	63	0.4
c1ccc(cc1)CN2CCNCC2	63	0.4
CCCCC	61	0.4
c1cc(ccc1N)S(=O)=O	61	0.4
COc1ccc(cc1)C=O	59	0.4
Cc1ccno1	59	0.4
c1ccc2c(c1)nco2	59	0.4
c1ccc2c(c1)NCCO2	59	0.4
c1cc(cnc1)C=O	59	0.4
C1=NN=C([N]1)S	59	0.4
c1cc(cc(c1)[N+](=O)[O-])C=O	59	0.4
Cc1cccc(c1)N	58	0.4
c1ccc2c(c1)ccc(n2)O	58	0.4
CNc1ccccc1	58	0.4
Cc1ccsc1C	58	0.4
c1ccc(c(c1)Cl)Cl	58	0.4
c1ccc(cc1)CO	57	0.4
C(=N)N	57	0.4
C1C=COC=C1	57	0.4
C1C=CC=NN1	57	0.4
C1CN=CN1	57	0.4
c1[nH]c2c(n1)NCNC2	56	0.3
Cc1ccccc1F	55	0.3
c1cc(cc(c1)Cl)N2CCNCC2	55	0.3
Cc1cccc(c1)[N+](=O)[O-]	55	0.3
c1ccnnc1	55	0.3
c1ccc2c(c1)C=CCN2	55	0.3
C(CC=O)C=O	55	0.3
c1c(nco1)C#N	54	0.3
c1cc(oc1)Br	54	0.3
c1cc(cc(c1)Cl)N	54	0.3
CCCOC	53	0.3
Cc1ccccc1[N+](=O)[O-]	53	0.3
COc1ccccc1N2CCNCC2	53	0.3
Cc1ccc(c(c1)OC)OC	53	0.3
c1ccc(cc1)CCN	53	0.3
COC(=O)c1ccccc1	53	0.3
c1ccc(cc1)CC=O	52	0.3
C1=CC=C2C(=C1)=NC3=NC(=C(C3=N2)C=O)N	52	0.3
Cc1cscn1	52	0.3
Cc1cccc(c1)C=O	52	0.3
NS(=O)=O	52	0.3
c1ccc(cc1)S(=O)(=O)N	52	0.3
c1cc(oc1)C(=O)N2CCNCC2	52	0.3
C1=CC=C2C(=C1)=NC3=CC(=NC3=N2)N	51	0.3
Cc1ccncn1	51	0.3
Cc1ccc(cc1)O	51	0.3
c1ccc(cc1)Cc2ccccc2	51	0.3
c1ccc(c(c1)C=O)Cl	51	0.3
C(F)F	51	0.3
C1CC(=O)NC1	51	0.3
c1ccc(c(c1)O)O	51	0.3
c1ccc(cc1)NC=O	51	0.3
CC(C)c1ccccc1	50	0.3
C1C=CN=C2N1C=CC=C2	50	0.3
CN[SH5]	50	0.3
C=CC=N	50	0.3
Cc1ccccc1O	49	0.3
Cc1ccc(o1)C=O	49	0.3
C1CNC=C1	49	0.3
CC(=O)NCc1ccco1	49	0.3
CNCCN	48	0.3
c1cc(cc(c1)N)C=O	48	0.3
c1cc(ccc1N)Cl	48	0.3
CC1=CC(=N[C]1C)C	48	0.3
C1C(=O)NC(=O)N1	48	0.3
c1ccc2c(c1)CCCO2	48	0.3
Cc1cc2ccccc2[nH]1	48	0.3
C1CC=COC1	48	0.3
C1C=CN=CN1	47	0.3
Cc1cccc(c1)O	47	0.3
COc1cccc(c1)N	47	0.3
c1c2c([nH]n1)OC=CC2	47	0.3
CC1=CC(=O)[N]N1C	46	0.3
c1ccc2c(c1)c(=O)cco2	46	0.3
C1NC=CS1	46	0.3
C(=O)C=O	46	0.3
COc1ccc(c(c1)N)OC	46	0.3
C1CN(CCN1)CC=O	46	0.3
c1ccc2c(c1)CNCN2	46	0.3
c1ccc(cc1)OCC=O	46	0.3
CCC(=O)Nc1ccccc1	45	0.3
c1cc(ccc1N)F	45	0.3
COc1ccc(cc1OC)N	45	0.3
C1C=CC=CN1	45	0.3
COc1ccccc1C=O	44	0.3
COc1cccc(c1)C=O	44	0.3
c1cc(oc1)/C=C/C=O	44	0.3
c1ccc(c(c1)C=O)O	44	0.3
C(C#N)C#N	44	0.3
c1ccc(cc1)COc2ccccc2	43	0.3
CC1=CN=N[CH]1	43	0.3
C1C(=O)NC(=O)S1	43	0.3
C1=N[CH]N=C1	43	0.3
c1ccc(cc1)C(=O)N	42	0.3
CNC(=O)c1ccccc1	42	0.3
CCOC(=O)c1ccccc1	42	0.3
CC(C)N	42	0.3
CCCCCC	42	0.3
C1C2CC3CC1CC(C2)C3	42	0.3
C1C(=C(C(=O)N1)O)C=O	42	0.3
CCN1CCOCC1	41	0.3
CCNN=C	41	0.3
COc1ccccc1O	41	0.3
C1=N[C](N=N1)S	41	0.3
Cc1cccc(c1C)N2CCNCC2	41	0.3
CCC(=O)N	41	0.3
c1cc(ccc1C=O)Cl	41	0.3
C/C=N/N	41	0.3
C=CCO	40	0.2
C(C=O)Cl	40	0.2
COc1ccccc1CN	40	0.2
c1cnncn1	40	0.2
c1csc2c1CCCCC2	40	0.2
c1cc(cc(c1)N)C(F)(F)F	40	0.2
COc1ccc(cc1)S(=O)=O	40	0.2
Cc1c(ocn1)C	40	0.2
CCc1ccc(c(c1)OC)OC	39	0.2
c1ccc2c(c1)nsn2	39	0.2
Cc1ccncc1	39	0.2
c1csc2c1CCNC2	39	0.2
C1CC=C2N(C1)CNCS2	39	0.2
COc1ccc(c(c1)OC)N	39	0.2
COc1ccc(cc1)OC	39	0.2
c1cc(cnc1)Cl	39	0.2
CCN(C)C	39	0.2
c1ccc2c(c1)CCC2	39	0.2
c1cc(cc(c1)F)F	39	0.2
Cn1cccc1	39	0.2
c1ccc(cc1)/C=N/NC=O	38	0.2
Cc1cc(ncn1)C	38	0.2
C1CC[SH4]C1	38	0.2
CCCOc1ccccc1	38	0.2
Cn1ccc2c1cccc2	38	0.2
c1cnc2ncnn2c1	38	0.2
c1ccc2c(c1)NCCS2	38	0.2
CCCCC=O	38	0.2
c1ccc2c(c1)C(=O)NC2=O	38	0.2
CCc1ccc(cc1)N	38	0.2
c1cnccc1C=O	37	0.2
C1CCS(=O)(=O)C1	37	0.2
c1cc(ccc1C=O)O	37	0.2
C1CN(CCN1)C=O	37	0.2
c1cc(oc1C=O)Br	37	0.2
c1ccc2c(c1)NCN2	37	0.2
C1C=NN=CS1	37	0.2
c1ccc2c(c1)Nc3ccccc3S2	37	0.2
c1ccc(cc1)N2CCOCC2	37	0.2
C1=NN=C([N]1)SCC=O	37	0.2
CCSC	37	0.2
c1ccc2c(c1)CCCC2	37	0.2
CCCc1ccccc1	37	0.2
C(CS)O	37	0.2
c1ccc2c(c1)NCCN2	36	0.2
Cc1ccnc2c1cccc2	36	0.2
Cc1ccc(c(c1)OC)O	36	0.2
CC(C)(C)c1ccccc1	36	0.2
c1cc(ccc1S(=O)=O)Cl	36	0.2
c1ccc(c(c1)N2CCNCC2)F	36	0.2
c1ccc(cc1)n2cccn2	36	0.2
c1ccc2c(c1)nc(s2)N	36	0.2
C1CCc2c(c(c(s2)N)C=O)C1	36	0.2
Cn1cnc2c1cccc2	36	0.2
c1cc(sc1)S(=O)=O	36	0.2
c1ccc(cc1)Oc2ccccc2	35	0.2
c1cc(cc(c1)S(=O)=O)N	35	0.2
c1ccc(cc1)C#N	35	0.2
CNCCO	35	0.2
CC(=O)NCc1ccccc1	35	0.2
c1ccc2c(c1)C3=NCC(=O)N3C(=N2)S	35	0.2
c1ccc2c(c1)C3=NCCN3C=N2	35	0.2
c1cc2c(cc1N)OCCO2	35	0.2
c1ccc(cc1)C=N	35	0.2
CCC#N	35	0.2
CCCN(C)C	35	0.2
N=N	35	0.2
CCOc1cccc(c1)C	35	0.2
COc1ccc(cc1)CN	35	0.2
C1CC(=O)N2CNCSC2=C1C#N	35	0.2
CC(C)C=O	35	0.2
Cc1ccc(c(c1)N2CCNCC2)C	35	0.2
c1cc(ccc1C=O)F	35	0.2
c1ccc(cc1)CCC=O	34	0.2
c1cc(cc(c1)O)O	34	0.2
c1cc(ccc1N)N2CCOCC2	34	0.2
c1ccc2cnncc2c1	34	0.2
Cc1nncs1	34	0.2
C1=CC(=O)[N]N=C1	34	0.2
C(O)(F)F	34	0.2
C=Cc1ccccc1	34	0.2
c1cnccn1	34	0.2
Cc1ccc(n1C)C	34	0.2
Cc1ccc(cc1)CO	34	0.2
c1conc1C=O	34	0.2
c1cc(cc(c1)Cl)F	34	0.2
c1cc(ccc1N)N	33	0.2
c1csc(c1C=O)N	33	0.2
c1ccc(c(c1)C=O)F	33	0.2
c1csc2c1CCC2	33	0.2
CC(C)CC=O	33	0.2
Cc1ccc(c(c1)C)C	33	0.2
CC1=NN=N[N]1	33	0.2
Cc1ccc2ccccc2n1	33	0.2
CCN[SH5]	33	0.2
c1cc(ccc1C=O)S(=O)=O	33	0.2
c1cc(ccc1C=O)[N+](=O)[O-]	33	0.2
COc1cccc(c1)CN	33	0.2
C1CNCCNC1	32	0.2
C=C1C(=O)NC(=O)NC1=O	32	0.2
C(=O)NN=C(N)S	32	0.2
Cc1ccc(c(c1)C)N	32	0.2
Cc1ccccc1C=O	32	0.2
CN(C)c1ccc(cc1)N	32	0.2
Cc1c(sc(c1C=O)N)C	32	0.2
COc1ccc(cc1OC)CCN	32	0.2
C1CNCC=C1	32	0.2
c1ccc(cc1)n2cccc2	32	0.2
CCc1ccc(cc1)OC	32	0.2
C1CCOCC1	32	0.2
c1ccc(c(c1)N)Cl	32	0.2
CCOc1ccc(cc1)C	31	0.2
c1ccc(cc1)Nc2ccccc2	31	0.2
c1ccc2c(c1)CNN=C2	31	0.2
CC1=CC=C[N]1	31	0.2
c1cc(ccc1N)O	31	0.2
C1CN(CCN1)CCCN	31	0.2
c1nnc2n1ncs2	31	0.2
C1CCC(C1)N	31	0.2
c1ccc2c(c1)c3ccccc3[nH]2	31	0.2
c1ccc(cc1)C(=O)NCC=O	31	0.2
CCCN1CCOCC1	31	0.2
COCCCN	31	0.2
c1cc2c(cc1CN)OCO2	31	0.2
c1ccc(cc1)C(=O)N2CCNCC2	31	0.2
CCCS	31	0.2
c1n[nH]nn1	31	0.2
COc1cccc(c1OC)OC	31	0.2
Cc1c[nH]c2c1cccc2	31	0.2
Cc1cc(cc(c1)C)C	31	0.2
CN(C)c1ccccc1	31	0.2
CNCC=C	30	0.2
Cn1ccnc1	30	0.2
CC(=O)Nc1ccc(cc1)N	30	0.2
CCc1c[nH]c2c1cccc2	30	0.2
C[N+](=O)[O-]	30	0.2
Cc1nccs1	30	0.2
CCN(CC)S(=O)=O	30	0.2
CC1=C[CH]N=N1	30	0.2
CNN=CN	30	0.2
C[S+](CC=O)[O-]	30	0.2
c1cc(cc(c1)Cl)[N+](=O)[O-]	30	0.2
c1cnc2nccn2c1	30	0.2
c1ccc(c(c1)N)F	30	0.2
Cc1cc(=O)n(n1C)c2ccccc2	30	0.2
CCOCC	30	0.2
Cc1ccc(cc1)[N+](=O)[O-]	30	0.2
COc1cccc(c1)O	30	0.2
CC(=O)NCC=O	30	0.2
COC(=O)c1ccccc1N	30	0.2
Cc1cccc(c1)NC(=O)C	30	0.2
C1C(=O)NC(=S)NC1=O	30	0.2
CN(C)C=O	30	0.2
CC1=C(CC(=O)N1)C=O	30	0.2
Cc1c(nco1)C[S+](CC=O)[O-]	30	0.2
c1cc(cc(c1)[N+](=O)[O-])[N+](=O)[O-]	30	0.2
c1ccnc(c1)N2CCNCC2	30	0.2
C1CC(OC1)CN	30	0.2
c1ccc2c(c1)CC(=O)N2	29	0.2
C1[C@H]2CNC[C@H]2C3=C1[N]C=C3	29	0.2
C[SH5]	29	0.2
CC(=O)c1ccc(cc1)N	29	0.2
Cn1cccn1	29	0.2
CCNC(=O)c1ccccc1	29	0.2
Cc1ccc(cc1N2CCNCC2)Cl	29	0.2
Cc1cc(n2c(n1)ccn2)C	29	0.2
Cc1cc2ccccc2nc1O	29	0.2
CNCCOC	29	0.2
CCOC(=O)N1CCNCC1	29	0.2
c1csc2c1CNC=N2	29	0.2
c1ccc(cc1)c2ccccc2	29	0.2
c1cc(sc1)N	29	0.2
c1c[nH]c2c1[C@@H]3CNC[C@@H]3C2	29	0.2
c1ccc(cc1)COC=O	29	0.2
CC(=O)NC	29	0.2
C/C=C/c1ccccc1	29	0.2
C=CCS	28	0.2
CCOc1ccccc1C	28	0.2
c1ccc(cc1)c2cscn2	28	0.2
CC(=O)Nc1ccccc1OC	28	0.2
CC1=N[C](C(=C1)C(=O)C)C	28	0.2
CC(=O)C	28	0.2
C1=NN=N[N]1	28	0.2
c1cc(ccc1N2CCNCC2)[N+](=O)[O-]	28	0.2
CSC	28	0.2
c1cc(cc2c1ccc(=O)o2)O	28	0.2
CC(=O)Nc1ccc(cc1)OC	28	0.2
C=NNCCO	28	0.2
c1ccc(cc1)NCNc2ccccc2	28	0.2
Cc1cc(ncn1)O	28	0.2
CCOc1ccccc1OC	28	0.2
CCOC(=O)c1ccc(cc1)N	28	0.2
CCN(CC)C=O	28	0.2
c1cc2ccsc2nc1	28	0.2
Cc1ccc(cc1)CN	28	0.2
CC(=O)c1ccc(cc1)OC	28	0.2
Cc1cncs1	28	0.2
C1CC1C=O	28	0.2
Cc1ccccc1NC=O	28	0.2
Cc1ccc(cc1)NC(=O)C	28	0.2
c1ccnc(c1)N	27	0.2
COc1ccc(cc1OC)CN	27	0.2
COc1ccc(cc1)NC=O	27	0.2
c1ccc2c(c1)CNC=C2	27	0.2
CCCCNC	27	0.2
Cc1ccc(cc1)N(C)C	27	0.2
C1CC=C2C=CNC=C2C1	27	0.2
C1=CC=2=C(C=C1)N=CN2	27	0.2
CC(=O)Nc1ccc(cc1)S(=O)=O	27	0.2
Cc1cc([nH]c1)C	27	0.2
C[NH+]1CCN(CC1)c2ccccc2	27	0.2
Cc1c([nH]c2c1cccc2)C	27	0.2
c1cc(sc1)CN	27	0.2
Cc1cccc(c1)NC=O	27	0.2
c1cc(ccc1CCN)Cl	27	0.2
c1ccc2cnccc2c1	27	0.2
C1=C[N]C(=C1)CCC=O	27	0.2
C1=C[N]C(=C1)CCC(=O)O	27	0.2
c1ccc2c(c1)c(ncn2)O	27	0.2
Cc1ccccc1NC(=O)C	27	0.2
c1ccc(cc1)NC(=O)CO	27	0.2
c1cc(cc(c1)[N+](=O)[O-])N	27	0.2
c1nnc(s1)N	27	0.2
CC(=O)c1ccc(cc1)O	26	0.2
Cc1cnn(c1)c2ccccc2	26	0.2
c1cc(ccc1N2CCNCC2)O	26	0.2
C=CN	26	0.2
C1C=CC=CO1	26	0.2
c1cc(sc1)CC=O	26	0.2
Cc1cc2ccccc2n1C	26	0.2
c1cc(cc(c1)F)C=O	26	0.2
c1cc(cc(c1)O)N	26	0.2
c1ccc2c(c1)NCC(=O)N2	26	0.2
c1nncn1N	26	0.2
CC1=Nc2ccccc2C(=O)[N]1	26	0.2
CC(C)(C)C=O	26	0.2
c1nnc(o1)SCC=O	26	0.2
C[C@H]C=O	26	0.2
CC(=O)N1CCN(CC1)c2ccccc2	26	0.2
COc1ccc(cc1N)Cl	26	0.2
c1cnn[nH]1	26	0.2
c1ccc2c(c1)ccs2	26	0.2
COc1ccc(cc1OC)C=O	26	0.2
c1ccc(cc1)NC(=O)CS	26	0.2
Cc1cccc(c1)F	26	0.2
Cc1ccn2c(n1)ccn2	25	0.2
C1=NC=N[N]1	25	0.2
Cc1ccc(cc1Cl)Cl	25	0.2
c1cc(ccc1O)Cl	25	0.2
c1ccc(cc1)CNC=O	25	0.2
c1ccc2c(c1)[nH]c(n2)O	25	0.2
C1=CN=NC(=O)[CH]1	25	0.2
c1nc2n(n1)CC=CN2	25	0.2
c1cc(cc(c1)S(=O)=O)C=O	25	0.2
C(CN)N	25	0.2
c1ccc2c(c1)CC=CN2	25	0.2
c1ccc2c(c1)c3c([nH]2)CNCC3	25	0.2
c1ccc2c(c1)CC=CC2	25	0.2
CCCCCC=O	25	0.2
Cc1ccc(cc1C)N	25	0.2
CC(=O)NCCc1ccccc1	25	0.2
c1ccc2c(c1)cccc2N	25	0.2
c1ccc2c(c1)NCS2	25	0.2
c1ccc(cc1)CC2CCNCC2	25	0.2
CCOc1ccccc1N	25	0.2
C1CNC(=O)CN1	25	0.2
COC(=O)c1ccsc1N	25	0.2
c1cc2c(=O)ccoc2cc1O	25	0.2
c1cc(cc(c1)S(=O)=O)[N+](=O)[O-]	25	0.2
c1cc2c([nH]cn2)nc1	25	0.2
Cn1cnnc1SCC=O	25	0.2
CC(=O)Nc1cccc(c1)Cl	25	0.2
c1cc2c(cc1CN3CCNCC3)OCO2	25	0.2
c1ccc2c(c1)C(=O)[N]C(=N2)SCC=O	25	0.2
c1ccc(cc1)NC(=O)N	25	0.2
c1cc(cc(c1)F)N	24	0.1
c1c2c3c(sc2ncn1)CCCC3	24	0.1
CC(=O)Nc1ccc2c(c1)OCO2	24	0.1
CC(C)(C)N	24	0.1
Cc1cc(cc(c1)N)C	24	0.1
c1cc(oc1)C=N	24	0.1
CC1=CN=C2=CC=CC=C12	24	0.1
COc1ccccc1NC=O	24	0.1
C1=CN=C2C(=C1)=NC=N2	24	0.1
c1ccn2cccc2c1	24	0.1
c1ccn2c(c1)nccc2=O	24	0.1
c1c(ncnc1O)O	24	0.1
C/C=C/N	24	0.1
CC=N	24	0.1
Cc1cccc(c1C)N	24	0.1
Cc1ccc(n1c2ccccc2)C	24	0.1
c1ncnc(n1)N	24	0.1
CC#C	24	0.1
CC1CCCNC1	24	0.1
Cc1cc(c(c(c1)OC)OC)OC	24	0.1
c1cc(cnc1)C#N	24	0.1
C1CCC(CC1)C=O	24	0.1
c1ccc(cc1)/C=C/C=O	24	0.1
Cc1ccc(o1)CN	24	0.1
C(=O)NN	24	0.1
c1ccc(cc1)c2nnco2	24	0.1
Cc1cc(=O)oc2c1cccc2	24	0.1
C=CC(=O)c1ccccc1	24	0.1
CC(=O)OCC=O	23	0.1
CCC=C	23	0.1
C1CNC(=O)C(N1)CC=O	23	0.1
CCCNC(=O)C	23	0.1
c1ccc2c(c1)[nH]nn2	23	0.1
CCCNCC	23	0.1
c1ccc2c(c1)C=C[N]C2=O	23	0.1
COc1ccccc1C(=O)N	23	0.1
CCC(=O)N1CCNCC1	23	0.1
c1ccc(cc1)NC(=O)c2ccco2	23	0.1
c1ccc2c(c1)c[nH]n2	23	0.1
c1cc(cc(c1)Cl)C=O	23	0.1
c1c[nH]c2c1scc2	23	0.1
c1cncnc1O	23	0.1
CC(C)c1ccc(cc1)N	23	0.1
Cc1cccn1c2ccccc2	23	0.1
CCn1cnc2c1cccc2	23	0.1
CSc1ccccc1	23	0.1
c1csnn1	23	0.1
C(CO)O	23	0.1
CCC1=CCCCC1	23	0.1
CCS(=O)=O	23	0.1
C1CN(CCC1C=O)C=O	23	0.1
Cc1ncno1	23	0.1
CC(C)OC=O	23	0.1
c1cc(cnc1)CN	23	0.1
c1c(c2c(s1)CCCC2)C=O	22	0.1
[C@H]1C[C@@H]OC(=C1)C=O	22	0.1
c1c2cn[nH]c2ncn1	22	0.1
CC1=NC2=C(=N1)C=CC=C2	22	0.1
Cc1ccc(cc1)C(=O)O	22	0.1
C1CN=C(N1)S	22	0.1
Cc1ccc(cc1)C(C)C	22	0.1
c1ccc2c(c1)c(c[nH]2)CCN	22	0.1
CCc1ccc(cc1)Cl	22	0.1
C(=S)(N)NN	22	0.1
C=NNCN	22	0.1
c1ccc(cc1)C2=CCc3ccccc3O2	22	0.1
C1CC=C2C=COC=C2C1	22	0.1
CC(=O)N1CCCCC1	22	0.1
c1cc(ccc1F)S(=O)=O	22	0.1
CC(C)CCN	22	0.1
C1C=CNC=C1	22	0.1
C1CNCCC1[C]2C(=CN=N2)C=O	22	0.1
Cc1ccccc1OCC=O	22	0.1
C(CCO)CO	22	0.1
c1cc2cccc3c2c(c1)CNC3	22	0.1
CN1C(=O)CC(=O)N(C1=O)C	22	0.1
c1ccc(cc1)CN2CCN(CC2)c3ccccc3	22	0.1
CCc1ccccc1N	22	0.1
c1ccc(c(c1)N)O	22	0.1
CC(=O)Nc1cccc(c1)OC	22	0.1
CCOC(=O)CS	22	0.1
Cc1ccccc1S(=O)=O	22	0.1
CCCC(=O)O	22	0.1
c1ccc(c(c1)C(=O)N)O	22	0.1
CC1=C(CC(=O)N1)C(=O)OC	22	0.1
CC1CCCCC1	21	0.1
C1CCc2c(sc(c2C=O)N)CC1	21	0.1
c1ccc2cc(ccc2c1)O	21	0.1
Cc1ccc(cc1)S(=O)(=O)N	21	0.1
CC1=C(CC(=C(O1)N)C#N)C=O	21	0.1
CSCCN	21	0.1
Cc1c(c(=O)n(n1C)c2ccccc2)N	21	0.1
Cc1ccc2ccc(nc2c1)O	21	0.1
c1cc(cc(c1)Cl)NC=O	21	0.1
c1c2cnncc2n[nH]1	21	0.1
Cc1ccc(c(c1)O)O	21	0.1
c1nc2c(s1)CCCC2	21	0.1
COC(=O)c1cccc(c1)N	21	0.1
CN(C)S(=O)=O	21	0.1
c1cc2cccnc2c(c1)O	21	0.1
c1cc(ccc1CN)F	21	0.1
C(=O)NNC(=S)N	21	0.1
CCC(=O)OCC	21	0.1
CC(=O)n1ccc2c1cccc2	21	0.1
Cc1ccc(c(c1)N)C	21	0.1
c1cc(ccc1CN)Cl	21	0.1
Cc1cc(on1)C	21	0.1
C=C[N+](=O)[O-]	21	0.1
C(=S)N	21	0.1
c1cc(sc1)[N+](=O)[O-]	21	0.1
CC[NH+]1CCN(CC1)c2ccccc2	21	0.1
COc1cccc(c1)C=N	21	0.1
C1=CC=C2C(=C1)=NN=N2	21	0.1
Cc1nnco1	21	0.1
CCCNC=O	21	0.1
c1ccc(cc1)NC(=O)c2cccs2	21	0.1
C(C(=O)N)S	21	0.1
CCNC(=O)C	21	0.1
CC1=C(C(=O)[N]N1C)N	21	0.1
CNNC	21	0.1
CC1CNCCN1	21	0.1
C1CNCCC1C(=O)N	21	0.1
CCOC(=O)c1c(c(sc1N)C)C	21	0.1
CCCNCCC	21	0.1
c1ccc(c(c1)CN)Cl	21	0.1
Cc1conc1C	21	0.1
Cc1cccc(c1)OCC=O	20	0.1
COc1ccc(cc1)CC=O	20	0.1
c1cc(ccc1N)[N+](=O)[O-]	20	0.1
c1c(c(ncn1)N)[N+](=O)[O-]	20	0.1
CCNCCS	20	0.1
CC1Cc2ccccc2N1	20	0.1
C1CN(CCC1[C]2C(=CN=N2)C=O)C=O	20	0.1
CC(C)(C)OC(=O)N1CCC(CC1)[C]2C(=CN=N2)C=O	20	0.1
c1cc(ccc1C=N)O	20	0.1
CCCCOc1ccccc1	20	0.1
c1c(cncc1Cl)C(F)(F)F	20	0.1
c1cc(sc1)Cl	20	0.1
COc1ccc(cc1)Cl	20	0.1
Cc1cccn1C	20	0.1
Cc1cccn2c1nccc2=O	20	0.1
Cc1ccc2cc(c(nc2c1)O)C	20	0.1
CNCc1ccccc1	20	0.1
CCn1cnnc1SCC=O	20	0.1
CC(=O)Nc1ccc(cc1)C=O	20	0.1
c1ccc(c(c1)C=O)Br	20	0.1
c1ccc2c(c1)cc(o2)C=O	20	0.1
CC(=O)c1ccccc1O	20	0.1
c1ccc2c(c1)[nH+]cs2	20	0.1
CCOC(=O)C1CCNCC1	20	0.1
Cc1cnc(s1)N	20	0.1
c1ccc(cc1)C2CCN3CN(CSC3=C2)c4ccccc4	20	0.1
c1cc(sc1)C(=O)N	20	0.1
C=CC(=O)Nc1ccccc1	20	0.1
c1ccc(cc1)C/C=C/c2ccccc2	20	0.1
CCC(=O)NC	20	0.1
c1ccc(c(c1)C(=O)O)N	20	0.1
Cc1cc2cc(ccc2nc1O)OC	20	0.1
C1CNCCC1C(=O)N2CCNCC2	20	0.1
c1cc(oc1)CNC(=O)CO	20	0.1
c1ccc2c(c1)NC(=O)CO2	20	0.1
c1ccc2c(c1)NC(=O)CS2	20	0.1
C=NN[SH5]	20	0.1
C1C(=O)N=C(S1)N	20	0.1
Cc1ccc2c(c1)cc(c(n2)O)C	20	0.1
Cc1cccc(c1OC)OC	20	0.1
Cc1cc2ccccc2o1	20	0.1
c1ccc2c(c1)C=N[N]C2=O	20	0.1
Cc1csc(n1)N	20	0.1
Cc1ccc(o1)/C=C/C=O	20	0.1
c1ccc(cc1)c2cnn3c2nccc3	20	0.1
COc1ccccc1Cl	20	0.1
COC(=O)c1ccc(cc1)N	19	0.1
CC(=O)N1CCOCC1	19	0.1
c1cc(ccc1C=O)Br	19	0.1
C(Cl)Cl	19	0.1
c1ccc2c(c1)ncc(n2)N	19	0.1
Cc1ccc2c(c1)ccc(n2)O	19	0.1
CCOC(=O)CC#N	19	0.1
c1ccnc(c1)Cl	19	0.1
c1cc(cnc1)[N+](=O)[O-]	19	0.1
CN(C=O)c1ccccc1	19	0.1
Cc1ccc(cc1)NC=O	19	0.1
c1ccc2c(c1)OCC(O2)C=O	19	0.1
c1ccc(cc1)Cn2cccn2	19	0.1
C(C(=O)N)Cl	19	0.1
CC1=C2=C(C=NN=C2C)N=N1	19	0.1
CS(=O)(=O)c1ccccc1	19	0.1
C1COCN1	19	0.1
Cc1ccc(c(c1)O)OC	19	0.1
Cc1ccoc1	19	0.1
CN=C	19	0.1
C[N]c1ccccc1	19	0.1
c1ccc(c(c1)CN)O	19	0.1
c1ccc(cc1)/C=C/C(=O)N	19	0.1
CCOC(=O)c1ccsc1N	19	0.1
CC(=O)c1ccc(cc1)N2CCNCC2	19	0.1
Cc1cc2ncccn2n1	19	0.1
C[NH2+]Cc1ccccc1	19	0.1
Cn1cnnn1	19	0.1
Cc1ccc(n1c2nncs2)C	19	0.1
CCc1nnc(s1)N	19	0.1
c1ccc2c(c1)c3c(o2)cncn3	19	0.1
C=C(C#N)C#N	19	0.1
C(CC(=O)O)C=O	19	0.1
Cc1c(cco1)C=O	19	0.1
c1ccc(cc1)n2cc(cn2)C=O	19	0.1
c1cnc(nc1)N2CCNCC2	19	0.1
Cc1c(c(on1)C)S(=O)=O	19	0.1
C(C=O)SC1=NN=N[N]1	19	0.1
CCCC(=O)N	19	0.1
CON=C	19	0.1
Cc1cc(no1)N	19	0.1
CC1=CC(=CC(=O)[N]1)O	19	0.1
Cc1cc(c(o1)C)C=O	19	0.1
C1CN(CCN1)CCO	19	0.1
c1ccc(cc1)OCC(=O)N	19	0.1
Cc1cccc2c1nccc2	19	0.1
c1ccc(cc1)S(=O)(=O)N2CCOCC2	19	0.1
C(C(=O)O)N	19	0.1
C(C=O)C=O	19	0.1
Cc1cc(c(s1)N)C=O	19	0.1
c1ccnc(c1)O	19	0.1
c1cn2ccsc2n1	19	0.1
CC(C)NC=O	19	0.1
CNS(=O)(=O)c1ccccc1	18	0.1
c1cc(cc(c1)[N+](=O)[O-])C=N	18	0.1
CNC(=O)Nc1ccccc1	18	0.1
CC(=O)NC1CCCCC1	18	0.1
CCOc1ccc(cc1)NC(=O)C	18	0.1
c1cc(cc(c1)S(=O)(=O)N)N	18	0.1
CNC=O	18	0.1
CC1=C(CNC(=O)N1)C=O	18	0.1
c1ccc(cc1)OC=O	18	0.1
C(=C/1\C(=O)NC(=O)NC1=O)\N	18	0.1
C[C@@H]c1ccccc1	18	0.1
c1ccc(c(c1)C(=O)O)Cl	18	0.1
CNCC=O	18	0.1
c1ccc(c(c1)F)Cl	18	0.1
CSCc1ccccc1	18	0.1
c1ccc2c(c1)ncc(n2)C(C=O)C#N	18	0.1
CCCCC(=O)N	18	0.1
Cc1ccccc1NC	18	0.1
C(=O)C(C(F)(F)F)N	18	0.1
Cc1c(c(n2c(n1)ccn2)C)CCC=O	18	0.1
c1coc2c1cncn2	18	0.1
c1ccc2c(c1)C(=O)[N]C(=O)[N]2	18	0.1
C1=C2=CN=NC2=NC=N1	18	0.1
C(C(=O)N)O	18	0.1
Cc1ccn2c(n1)cc(n2)C	18	0.1
c1csc2c1c(ncn2)O	18	0.1
c1ccc2c(c1)[nH]c(n2)CC#N	18	0.1
c1ccc(cc1)NCC=O	18	0.1
c1ccc2c(c1)cc3c(n2)CCCC3	18	0.1
Cc1ccccc1Br	18	0.1
Cc1ccc(c(c1)C)OC	18	0.1
c1c(nc[nH]1)SCC=O	18	0.1
CC1=N[C](C(=C1)C=O)C	18	0.1
c1cc(ccc1N2CCNCC2)Cl	18	0.1
Cc1coc2c1cccc2	18	0.1
C[C@H]c1ccccc1	18	0.1
Cc1nc(co1)C#N	18	0.1
Cc1nc2ccccc2n1C	18	0.1
Cc1c(cccc1Cl)N	18	0.1
C1NC(=C(C(=O)N1)C#N)S	18	0.1
c1ccc2c(c1)c3c([nH]2)CCCC3	18	0.1
CCc1ccc(cc1)C	18	0.1
c1cc(cc(c1)N)C(=O)O	18	0.1
c1ccc(cc1)/C=N/N	18	0.1
CCCOc1ccccc1C	18	0.1
c1ccnc(c1)C=O	18	0.1
c1cc2nncn2nc1	18	0.1
CN1C2=NC=N[C]2C(=O)N(C1=O)C	18	0.1
CC(=O)CC=O	18	0.1
c1c[nH]nc1C=O	18	0.1
CC(=N)c1ccccc1	18	0.1
c1c[nH]c2c1CCCC2	18	0.1
COc1ccc(cc1)CNC=O	18	0.1
COc1ccc(cc1)C=N	18	0.1
Cc1cccc2c1nc(c(c2)C)O	18	0.1
c1ccc2=NC3=CC=CC=C3=c2c1	17	0.1
CCCC(=O)Nc1ccccc1	17	0.1
CCN(CC)CC	17	0.1
CC(C)c1ccccc1O	17	0.1
c1cnc(nc1)N	17	0.1
CCN(C=O)c1ccccc1	17	0.1
c1cc(cnc1)N	17	0.1
CC(=C)C	17	0.1
C=NNCCS	17	0.1
c1ccc2c(c1)CC3(CNCNC3)CN2	17	0.1
c1ccc(cc1)n2cnnn2	17	0.1
C1=C(C(=O)NC1=O)Cl	17	0.1
c1cc2c(cc1C=O)OCO2	17	0.1
CC(=O)NCc1ccc(cc1)OC	17	0.1
C1=C([N]C(=O)NC1=O)N	17	0.1
c1cncnc1N	17	0.1
C=Nc1ccccc1	17	0.1
CC(=O)N/N=C/c1ccccc1	17	0.1
COc1cc(cc(c1OC)OC)C=O	17	0.1
CC1=C2C(=NN=C[C]2N=N1)C	17	0.1
c1cnon1	17	0.1
Cc1ccnn1C	17	0.1
COc1ccccc1CNC=O	17	0.1
c1ccc2c(c1)CNC2=O	17	0.1
c1ccc(c(c1)S(=O)=O)Cl	17	0.1
c1ccc2c(c1)non2	17	0.1
CCN=C(N)S	17	0.1
COc1ccc(cc1)CCN	17	0.1
C=Cc1ccc(cc1)O	17	0.1
C1C(=O)NC(=S)N1	17	0.1
CC/C=C/C	17	0.1
c1ccc(c(c1)C=N)O	17	0.1
C1CON=C1	17	0.1
CC1CC1	17	0.1
C=CCNCN	17	0.1
CCC=N	17	0.1
COc1ccc(cc1)/C=C/C=O	17	0.1
[C@@H]1C[C@H]OC(=C1)C=O	17	0.1
CCOC(=O)c1c2c(sc1N)CCCC2	17	0.1
Cn1c(=O)cccn1	17	0.1
C#C	17	0.1
c1c[nH]c2c1occ2	17	0.1
CC(C)C(=O)N	17	0.1
CCc1ccccc1O	17	0.1
c1cc(cc(c1)NC=O)C=O	17	0.1
c1ccc(cc1)S(=O)(=O)N2CCCCC2	17	0.1
c1ccc(cc1)c2ccn[nH]2	17	0.1
c1ccc(cc1)c2ccco2	17	0.1
C(C(=O)O)O	17	0.1
CC(C)CN	17	0.1
c1cc(cc(c1)N2CCNCC2)C(F)(F)F	17	0.1
c1cc(ccc1C=N)Cl	17	0.1
C(C=O)C(F)(F)F	17	0.1
CCn1ccc2c1cccc2	17	0.1
CN1C2=NC=N[C]2C(=O)NC1=O	17	0.1
CN(C)C=C	17	0.1
CCn1c(nc2c1cccc2)C	17	0.1
c1cc2cn[nH]c2nc1	16	0.1
C1CN(CCN1)C(=S)N	16	0.1
CC(=O)Nc1ccc(cc1)F	16	0.1
c1cc(oc1)/C=N/N	16	0.1
Cc1ccc[nH]1	16	0.1
C(C(=O)O)S	16	0.1
Cc1cccc(c1)Br	16	0.1
C1C=CCC=C1	16	0.1
CCCOCC	16	0.1
CN(C)CCO	16	0.1
Cc1ccc(cc1)C(=O)C	16	0.1
CCNC(=O)Nc1ccccc1	16	0.1
Cc1c(noc1N)C	16	0.1
C=Cc1cccc(c1)O	16	0.1
Cc1c[nH]nc1c2ccccc2	16	0.1
COc1ccc(cc1OC)CC=O	16	0.1
c1ccc2c(c1)NCO2	16	0.1
COc1cccc(c1)[N+](=O)[O-]	16	0.1
C1C=CSCN1	16	0.1
c1ccc(cc1)CS(=O)=O	16	0.1
C(=N)(N)S	16	0.1
COc1cc2c(cc1OC)CNCC2	16	0.1
c1cncnc1C(F)(F)F	16	0.1
CCC(=O)NCC	16	0.1
C(=C/C=O)\C=O	16	0.1
Cc1ccc(cc1C)C=O	16	0.1
COCCO	16	0.1
c1cc(ccc1OCC=O)Cl	16	0.1
CCNc1ccccc1	16	0.1
CC(=O)C1=C(C(=O)NC1)O	16	0.1
CN/N=C/C=C	16	0.1
c1ccc(cc1)C2=CCNCC2	16	0.1
c1cc2c(nc1)NC=CC2	16	0.1
c1cc(oc1)/C=C(/C=O)\N	16	0.1
CC(=N)C	16	0.1
CC(C)(C)c1ccc(cc1)C=O	16	0.1
CCCN1CCNCC1	16	0.1
c1cc(c(cc1Cl)Cl)N	16	0.1
c1c(c2c(s1)CCCCC2)C=O	16	0.1
c1ccc(cc1)Nc2ccncn2	16	0.1
COc1ccc(cc1)O	16	0.1
c1cc(oc1)CNC(=O)N	16	0.1
Cc1ccc2c(n1)N=C[CH]C2=O	16	0.1
CC(=O)N1CCc2c1cccc2	16	0.1
Cc1ccc(cc1OC)OC	16	0.1
c1cc(ccc1/C=N/NC=O)O	16	0.1
CCCC(C)C	16	0.1
CCOc1cc(ccc1O)C	16	0.1
C(CN[SH5])N	16	0.1
c1ccc(cc1)C(=O)c2ccccc2	16	0.1
CC1=N[C](C(=C1)C(=O)CO)C	16	0.1
CC(=O)c1cccs1	16	0.1
CCc1ccccc1OC	16	0.1
c1cnc(cn1)C=O	16	0.1
c1c2c(c[nH]1)NCNC2	16	0.1
CC(=O)Nc1ccc(cc1OC)OC	16	0.1
CCc1cccs1	16	0.1
CCCC(=O)OC	16	0.1
c1ccc(cc1)c2cc[nH]n2	16	0.1
CC(=O)c1ccc(cc1)Cl	16	0.1
NO	16	0.1
C[C@H]C(=O)Nc1ccccc1	16	0.1
C=CC(=O)N	16	0.1
CCCn1cnc2c1cccc2	16	0.1
Cn1cnc2ccccc2c1=O	16	0.1
Cc1nnc(s1)N	16	0.1
c1c2c(ncn1)[N]N=C2	16	0.1
c1ccc(cc1)N2CCCCC2	16	0.1
Cn1c2c(c(=O)n(c1=O)C)[N]C=N2	16	0.1
CS(=O)(=O)CC=O	16	0.1
c1ccc(cc1)/C=N/c2ccccc2	16	0.1
CCC[NH+]1CCN(CC1)c2ccccc2	16	0.1
CCc1ccc(cc1)O	16	0.1
C1CNCCC1N	16	0.1
Cc1cc(no1)C=O	16	0.1
C1CNCCNC1=O	16	0.1
c1c2c(ncn1)CCCC2	16	0.1
c1cnc2cc(nn2c1C(F)(F)F)C=O	16	0.1
Cc1ccccc1OCC(=O)N	16	0.1
c1ccc(cc1)c2ccsc2	16	0.1
Cn1c(=O)c2ccccc2cn1	16	0.1
C1C(CNC1=O)C=O	16	0.1
c1ccc2c(c1)C(=N)C(=O)N2	16	0.1
CC1(CN(c2c1cccc2)C)C	16	0.1
c1ccc(cc1)c2ncon2	15	0.1
C[NH+](C)Cc1ccccc1	15	0.1
c1cc(oc1)/C=C/C=N	15	0.1
c1ccc(c(c1)N)[N+](=O)[O-]	15	0.1
c1ccc(c(c1)N)N2CCOCC2	15	0.1
CNCc1ccco1	15	0.1
c1ccc(cc1)/C=N/Nc2ccccc2	15	0.1
Cc1ccc(c(c1)N)OC	15	0.1
c1ccc(c(c1)N2CCOCC2)[N+](=O)[O-]	15	0.1
C1=C2C(=C[CH]S2)N=C1	15	0.1
c1ccc2c(c1)C(=O)CC2=O	15	0.1
c1cc(cc(c1)Cl)S(=O)=O	15	0.1
C1=C([N]N=C1)C=O	15	0.1
Cc1cc2ccccc2nc1	15	0.1
c1ccc(cc1)Nc2ncncn2	15	0.1
C1C=CN=C2N1C=CS2	15	0.1
C1C=CN=C2N1N=CS2	15	0.1
C(CO)CO	15	0.1
c1ccc(c(c1)[N+](=O)[O-])O	15	0.1
COC(=O)CS	15	0.1
CC(=O)Nc1cccc(c1)[N+](=O)[O-]	15	0.1
CC[N@@](C)c1ccccc1	15	0.1
c1ccc2c(c1)C3C=CCC3CN2	15	0.1
C1=C([CH]N=N1)C=O	15	0.1
C1=N[N]N=N1	15	0.1
CC(=O)Nc1ccccc1Cl	15	0.1
CCCCS	15	0.1
CC(=O)N(C)c1ccccc1	15	0.1
Cc1ccc2cc(cnc2c1)C	15	0.1
C1CC=CNC1	15	0.1
COc1cccc(c1OC)CN	15	0.1
Cc1cccc(c1O)OC	15	0.1
Cc1c(c(sc1C=O)N)C=O	15	0.1
C1CN2C1SCC=C2	15	0.1
C1CNCCC12OCCO2	15	0.1
Cc1ccccc1N2CCNCC2	15	0.1
Cc1ccccc1NC(=O)CS	15	0.1
Cc1ccccc1[N]C	15	0.1
Cc1c(c2ccccc2o1)C=O	15	0.1
CC1=N[C](C(=C1)/C=N/N)C	15	0.1
Cc1cccn2c1ncc(c2=O)C	15	0.1
CSc1nncn1c2ccccc2	15	0.1
Cc1ccn(n1)c2ccccc2	15	0.1
C[C@@H]C(=O)Nc1ccccc1	15	0.1
Cc1ccon1	15	0.1
c1cc(sc1)C=N	15	0.1
Cc1cn(c2c1cccc2)C	15	0.1
CCN(CC)S(=O)(=O)c1ccccc1	15	0.1
c1ccc(cc1)S(=O)(=O)c2cocn2	15	0.1
c1ccc2c(c1)c3ncnn3cn2	15	0.1
c1cc(ccc1Cl)Cl	15	0.1
c1ccc(cc1)c2ccc(=O)[nH]n2	15	0.1
CCl	15	0.1
c1ccc(cc1)NC(=O)COC=O	15	0.1
c1ccc(cc1)CS	15	0.1
c1cc(ccc1N)S(=O)(=O)N	15	0.1
Cc1cccc(c1N)C	15	0.1
CC1=NN=C([N]1)SCC=O	15	0.1
C1CCC(C1)C=O	15	0.1
c1csc2n1ncn2	15	0.1
COCCNC=O	15	0.1
c1ccc(cc1)NS(=O)=O	15	0.1
C(=C/N)\C=O	15	0.1
CC[N@](C)c1ccccc1	15	0.1
COc1cc(c(cc1N)Cl)OC	15	0.1
C1CCC(CC1)O	15	0.1
COc1cc(cc(c1)OC)C=O	15	0.1
CC(=O)OCC(=O)Nc1ccccc1	15	0.1
C1CCCCCC1	15	0.1
Cc1ccc2c(c1)cccn2	15	0.1
CCNC=O	15	0.1
c1cc(oc1)CNC(=O)CN	15	0.1
C1CCN(CC1)C=O	15	0.1
CCCNC(=O)Nc1ccccc1	15	0.1
COc1ccc(cc1)c2cc[nH]n2	15	0.1
Cc1ccc2ccc(=O)oc2c1	15	0.1
CC[N]c1ccccc1	15	0.1
Cc1cccc(c1)C(=O)N	15	0.1
c1cc2n(c1)CCNC2	15	0.1
COc1cccc(c1)C=C	15	0.1
CN(C)c1ccc(cc1)CCN	15	0.1
c1ccc(cc1)c2csc(n2)N	15	0.1
c1cc2cccc3c2c(c1)C(=O)NC3=O	15	0.1
CC(=O)Oc1ccccc1	15	0.1
COc1cccc(c1)NC=O	15	0.1
CC(=O)Nc1ccc(cc1)O	15	0.1
c1c(c2c(s1)CCCC2)C#N	15	0.1
c1cc(cc(c1)[N+](=O)[O-])C(CC(=O)N)N	15	0.1
c1ccc(cc1)/N=C/c2ccccc2O	15	0.1
CCC(=O)Nc1ccccc1OC	15	0.1
c1ccc(cc1)C(=O)CS	15	0.1
CNC(=O)c1ccco1	15	0.1
CC(C)CO	15	0.1
CC(=O)Nc1ccc(c(c1)OC)OC	15	0.1
c1cc(cc(c1)[N+](=O)[O-])C(F)(F)F	15	0.1
CCOCCN	15	0.1
c1ccc(cc1)CNCNc2ccccc2	15	0.1
CNC=C	15	0.1
Cc1cc(n2c(n1)ccn2)O	15	0.1
c1cc(ccc1[N+](=O)[O-])O	15	0.1
c1cnc2n(c1=O)ncs2	15	0.1
Cc1cccc(c1)N2CCNCC2C	14	0.1
c1coc2cc(cc(c2c1=O)O)O	14	0.1
Cc1ccn(n1)C	14	0.1
c1ccc(cc1)c2ccncn2	14	0.1
CNc1ccc(cc1)F	14	0.1
c1cnccc1CN	14	0.1
CNC(=O)/C=C/c1ccco1	14	0.1
c1ccc(cc1)C(c2ccccc2)N3CCNCC3	14	0.1
c1ccc(cc1)CNc2ccc3c(c2)nc[nH]3	14	0.1
C(CC(=O)O)C(=O)N	14	0.1
CCOCc1ccccc1	14	0.1
Cc1c(cno1)C=O	14	0.1
CC1=CN=NC1=C2=CC=CC=C2	14	0.1
Cc1cc(n(n1)C)C	14	0.1
Cc1cc([nH]n1)O	14	0.1
COc1ccc(cc1Cl)N	14	0.1
C=NNCCN	14	0.1
C[C@@H](C=O)N	14	0.1
C1=C[N]C(=N1)SCC=O	14	0.1
c1ccc(cc1)n2cc(cn2)C(=O)N	14	0.1
c1csc2c1C(=O)[N]C=N2	14	0.1
Cc1ccc(cc1)OCC=O	14	0.1
Cc1cn2ccccc2n1	14	0.1
c1cc(ccc1S(=O)=O)Br	14	0.1
Cc1c(scc1C=O)C	14	0.1
c1c2c([nH]n1)NCC=C2	14	0.1
Cc1cnn(c1)C	14	0.1
Cc1cc(c(n1c2ccccc2)C)C=O	14	0.1
c1cc2cccc3c2c(c1)CN3	14	0.1
CC1=NCC(=C1C=O)O	14	0.1
[C@@H]1[C@H]C1	14	0.1
CCOC(=O)c1cc(sc1N)C	14	0.1
c1ccc2c(c1)cn[nH]2	14	0.1
Cc1cccc2c1ncc(c2)C	14	0.1
CNc1ccccc1OC	14	0.1
CN1CCCCC1	14	0.1
Cc1cccc2c1nc(cc2)O	14	0.1
Cc1c(nco1)CSCC=O	14	0.1
Cc1ccc(c(c1)O)C	14	0.1
c1cc(oc1)[N+](=O)[O-]	14	0.1
c1ccc(cc1)c2nnc(o2)SCC=O	14	0.1
C[N@H+]Cc1ccccc1	14	0.1
c1cc(ccc1NC=O)O	14	0.1
C1C=CC2=C(N1)N=C3C=CC=CN3C2	14	0.1
C1C=CC=N1	14	0.1
c1cc(ccc1O)S(=O)=O	14	0.1
Cc1c[nH]nc1	14	0.1
CNC(=O)c1ccccc1OC	14	0.1
Cc1cc[nH]n1	14	0.1
c1ccc2c(c1)C(=O)[N]C(=O)N2	14	0.1
CCCCNC=O	14	0.1
Cc1cc(c(n1c2ccccc2)C)C=N	14	0.1
c1cc(=O)n(nc1)CC=O	14	0.1
c1ccc(cc1)C[NH3+]	14	0.1
Cc1[nH]c2ccccc2n1	14	0.1
C1C2CC3CC1CC(C2)(C3)C=O	14	0.1
CC(C)S	14	0.1
CC[N+](=O)[O-]	14	0.1
C=CCOC=O	14	0.1
C=CCOc1ccccc1	14	0.1
CCC(=O)OC	14	0.1
CNC(=O)COc1ccccc1	14	0.1
c1ccc(cc1)C(=O)NCc2ccco2	14	0.1
CC1CCc2ccsc2C1	14	0.1
C1C=CSC=C1	14	0.1
CC1=C([N]N=C1)c2ccccc2	14	0.1
c1ncn(n1)C=O	14	0.1
c1cc(ncc1Cl)N	14	0.1
COc1cc(ccc1O)CN	14	0.1
CCC(=O)Nc1ccc(cc1)OC	14	0.1
Cc1ncnc(n1)N	14	0.1
c1csc(c1C(=O)N)N	14	0.1
CCNCCO	14	0.1
COc1ccc(cc1)C(=O)N	14	0.1
c1ccc-2c(c1)Cc3c2cccc3	14	0.1
c1ccc(cc1)S	14	0.1
CCNCN	14	0.1
c1ccc(cc1)CC(=O)N	14	0.1
c1cc(ccc1N)N2CCNCC2	14	0.1
C[N@@H+]Cc1ccccc1	14	0.1
CCNS(=O)(=O)c1ccccc1	14	0.1
C1=CNC(=O)[N]C1=O	14	0.1
COc1cc(ccc1O)C=N	14	0.1
c1cc(nnc1)SCC=O	14	0.1
c1cc(c(cc1N)Cl)Cl	14	0.1
c1ccc(cc1)CCNC=O	14	0.1
c1ccc(cc1)Cn2cccc2	14	0.1
C(CN)C=O	14	0.1
c1nc(on1)CCC=O	14	0.1
c1ccc(c(c1)C=O)NC=O	14	0.1
Cn1c2=C[N]C=c2c(=O)n(c1=O)C	14	0.1
Cc1ccc(o1)C(=O)OC	14	0.1
Cn1c2ccccc2ccc1=O	14	0.1
c1ccc(c(c1)C=O)[N+](=O)[O-]	14	0.1
c1ccc(c(c1)CNC=O)O	14	0.1
Cn1c2c(c(=O)n(c1=O)C)[CH]N=C2	14	0.1
c1ccc2c(c1)CCCC2=O	14	0.1
c1ccc(cc1)N=C(N)S	14	0.1
c1ccc(cc1)C(=O)[O-]	14	0.1
CC(=O)Nc1cccc(c1)C(F)(F)F	14	0.1
C1C(=C(SC(=C1C#N)N)N)C#N	14	0.1
Cc1cscc1C#N	14	0.1
c1ccc(c(c1)NC=O)F	14	0.1
c1cc2c(cc1N)nc[nH]2	14	0.1
CC(=O)Nc1ccccc1O	14	0.1
c1ccc(c(c1)NC=O)O	14	0.1
c1cc(c(cc1Cl)Cl)C=O	14	0.1
c1cc(cc(c1)N)N	14	0.1
Cc1ccc2c(c1)nc[nH]2	14	0.1
C=C1c2ccccc2C(=O)NC1=O	14	0.1
C(=C/C(=O)O)\C=O	13	0.1
Cc1c(noc1NS(=O)(=O)c2ccc(cc2)N)C	13	0.1
CC(=N)c1ccc(cc1)O	13	0.1
COc1ccc(cc1)OCC=O	13	0.1
COc1ccc(cc1)C[C@@]2([C@@H]3[C@@H](CC4=C3C=C([N]4)C=O)CN2)C=O	13	0.1
C1CCC1	13	0.1
CCC(=N)C	13	0.1
c1ccn2c(c1)ncc2N	13	0.1
c1csc[nH+]1	13	0.1
c1ccc(cc1)Oc2ccc(cc2)N	13	0.1
c1ccc(c(c1)C=N)Cl	13	0.1
CCc1c[nH]c2c1cc(cc2)OC	13	0.1
C1CCC(=CC1)CCN	13	0.1
CCOc1ccc(cc1OC)C	13	0.1
CC(=O)N1CCCC1	13	0.1
Cc1ccc2c(n1)C=C[N]C2=O	13	0.1
COc1cc(cc(c1)OC)N	13	0.1
c1ccc(cc1)c2nnc(o2)S	13	0.1
CN(C)C=N	13	0.1
Cc1ccc2c(c1)CC3(CN2C)C(=O)NC(=O)NC3=O	13	0.1
C=CNc1ccccc1	13	0.1
C1CC2CNCC=C2C=C1	13	0.1
c1c[nH]c2c1[nH]cc2	13	0.1
c1ccc2c(c1)COC2	13	0.1
c1cc(oc1)C(=O)N	13	0.1
c1nnc(s1)N2CCC(CC2)C=O	13	0.1
CC[NH2+]Cc1ccccc1	13	0.1
Cc1c(nco1)CS(=O)(=O)CC=O	13	0.1
c1ccc(c(c1)N)N2CCCCC2	13	0.1
CCNCCN	13	0.1
C[N]S(=O)(=O)c1ccccc1	13	0.1
c1cscc1N	13	0.1
CCOC(=O)C(C(F)(F)F)N	13	0.1
CC1=NC2=CC=CC=C2=N1	13	0.1
CCOCCCN	13	0.1
c1ccnc(c1)CN	13	0.1
COc1ccc2ccc(=O)oc2c1	13	0.1
COc1ccc2c(c1)cccn2	13	0.1
CC(CN1CCNCC1)O	13	0.1
c1ccc(cc1)CN/N=C/c2ccccc2	13	0.1
COc1ccc(cc1)C=C	13	0.1
C[C@H](CO)O	13	0.1
c1cc(oc1)CNC=O	13	0.1
CC=C1C(=O)NC(=O)NC1=O	13	0.1
COc1ccc(cc1O)CN	13	0.1
CC(=O)Nc1ccc(cc1)Cl	13	0.1
CC=C(C)C	13	0.1
CCC(=O)NCc1ccco1	13	0.1
CC1=NC2=CC=CC=C2=C1	13	0.1
c1ccc2c(c1)CC(=O)NC2=O	13	0.1
C[N@](c1ccccc1)S(=O)(=O)C	13	0.1
c1cc(ccc1[N+](=O)[O-])Cl	13	0.1
c1cc(cc(c1)Br)C=O	13	0.1
CN(C)S(=O)(=O)c1ccccc1	13	0.1
c1ccc(cc1)c2csc3c2cncn3	13	0.1
COc1cccc(c1)Cl	13	0.1
c1ccc(cc1)n2c(ccn2)N	13	0.1
C1CC1N	13	0.1
C[N@@H+](Cc1ccccc1)C	13	0.1
c1ccc(cc1)C2=CC=N[N]2	13	0.1
COC(=O)c1c2c(sc1N)CCCC2	13	0.1
c1ccc2c(c1)C=CC(=O)[N]2	13	0.1
CN1[CH]C=C2C1=CC=N2	13	0.1
C1CCc2c(nc(s2)N)C1	13	0.1
C[N@@](c1ccccc1)S(=O)(=O)C	13	0.1
Cc1cccc(c1)OCC(=O)N	13	0.1
CCC(=O)C	13	0.1
CC(=O)Nc1ccccc1C=O	13	0.1
Cc1ccc(cc1Cl)N	13	0.1
c1ncnc(n1)N2CCOCC2	13	0.1
C(=O)C1=NN=N[C]1N	13	0.1
CC(=O)Nc1ccc(cc1)N(C)C	13	0.1
Cc1ccn2ccnc2c1	13	0.1
CCn1cccn1	13	0.1
CCc1cccc(c1)OC	13	0.1
c1nnc2n1N=CCS2	13	0.1
c1ccc2c(c1)ccc[nH+]2	13	0.1
c1cc(cc(c1)Cl)O	13	0.1
Cn1c(=O)ccc(n1)c2ccccc2	13	0.1
Cc1nnc(n1C)SCC=O	13	0.1
C1COC=N1	13	0.1
c1ccc(cc1)NC(=O)CCl	13	0.1
c1ccoc(=O)c1	13	0.1
C1COC(=O)N1	13	0.1
C[n+]1ccccc1	13	0.1
c1ccc(cc1)N2CCN(CC2)C=O	13	0.1
c1ccc(cc1)CNC(=O)N	13	0.1
CN1c2ccccc2SCC1=O	13	0.1
Cc1ccnc2n1ncc2	13	0.1
Cn1c(ccn1)C=O	13	0.1
c1ccc(cc1)CSCC=O	13	0.1
c1cc(cc(c1)N)C(=O)N	13	0.1
c1cc2c(cc1N)nc([nH]2)O	13	0.1
C[NH2+]Cc1cccc(c1)OC	13	0.1
Cc1csc(n1)C	13	0.1
Cc1c(cc2c(n1)C=C[N]C2=O)C=O	13	0.1
c1cc(cc(c1)[N+](=O)[O-])C(=O)N	13	0.1
c1c(ncs1)CCN	13	0.1
c1ccc(cc1)Nc2nncs2	13	0.1
[H]/N=C/c1ccc(cc1)OC	13	0.1
CC1=CC(Nc2c1cccc2)(C)C	13	0.1
c1ccc(cc1)C(=O)OCC=O	13	0.1
c1ccc(cc1)C[NH+]2CCCCC2	13	0.1
C/C=C(\C)/C	13	0.1
CC(=O)Nc1c(ccs1)C(=O)OC	13	0.1
Cc1cc(c(c(c1)C)N)C	13	0.1
C1CSC=C1	13	0.1
C1CNCc2c1c3c(s2)NCNC3	13	0.1
Cc1csc2c1cncn2	13	0.1
c1ccc2c(c1)cccc2O	13	0.1
C1Cc2c(sc(c2C=O)N)C1	13	0.1
CNC(=O)c1ccccc1O	13	0.1
c1ccc(cc1)OCc2ccco2	13	0.1
CS(=O)(=O)Nc1ccccc1	13	0.1
c1ccc(cc1)c2cn3ccccc3n2	13	0.1
c1c2c(sc1N)CCCC2	13	0.1
CCc1ccc(cc1)NC(=O)C	13	0.1
Cn1c2ccccc2n(c1=O)C	13	0.1
c1cc(cc(c1)O)C=O	13	0.1
CN(C)/C=C/C=O	13	0.1
[H]/N=C\c1ccccc1	13	0.1
Cn1c2ccccc2sc1=N	13	0.1
CC1=C2=CC=CC=C2N=C1C	13	0.1
c1c2c3c(sc2ncn1)CCC3	13	0.1
c1cc2c(nc1)C=CNC2	13	0.1
Cn1c(nnc1S)c2ccccc2	13	0.1
c1cc(cc(c1)[N+](=O)[O-])NC=O	13	0.1
C(CCO)CN	13	0.1
CC(=O)NN	13	0.1
c1cc(ccc1NC=O)Cl	13	0.1
Cn1c(nnc1SC)c2ccccc2	13	0.1
CCn1c(cc(n1)C)C	13	0.1
c1ccc2c(c1)cc([nH]2)C=O	12	0.1
Cc1c2c(n(n1)C)[N]C(=O)C=C2	12	0.1
C1CC=CC1	12	0.1
c1cc(ccc1O)S(=O)(=O)N	12	0.1
CCOC(=O)c1cccc(c1)N	12	0.1
C=C1C(=O)NC(=O)N1	12	0.1
c1ccc2c(c1)c(ncn2)N	12	0.1
Cn1c2ccc(cc2n(c1=O)C)N	12	0.1
c1cc(c(cc1O)O)C=N	12	0.1
c1cc2c(c(c1)S(=O)=O)nsn2	12	0.1
C[C@@H](c1ccccc1)N	12	0.1
COc1ccc(cc1)C(=O)OC	12	0.1
O=S=O	12	0.1
Cc1c(cn(n1)c2ccccc2)C=O	12	0.1
C[C@H]CC	12	0.1
CCOc1cccc(c1)C=O	12	0.1
C[C@H]c1ccccc1O	12	0.1
CCC[SH5]	12	0.1
CC(=O)c1c[nH]c2c1cccc2	12	0.1
C[N]Cc1ccco1	12	0.1
Cc1nnc(o1)SCC=O	12	0.1
c1nnc(s1)N2CCCC(C2)C=O	12	0.1
Cn1ccc2ccccc2c1=O	12	0.1
c1ccc2c(c1)CCO2	12	0.1
CN1C(=O)C(=C)C(=O)NC1=O	12	0.1
c1ccc(cc1)CC(=O)O	12	0.1
CC1=N[N]C=C1	12	0.1
c1ccc(cc1)NCc2cccs2	12	0.1
c1ccc(cc1)NC(=O)CN	12	0.1
COc1cc(ccc1O)C=C	12	0.1
c1c(c2c(s1)CCCC2)C(=O)N	12	0.1
C=C(C(=O)N)NC(=O)c1ccccc1	12	0.1
c1ccc(cc1)CNC(=O)CS	12	0.1
COc1cc(c(cc1N)OC)N	12	0.1
c1ccc(cc1)NC(=O)CCC=O	12	0.1
c1ccc2c(c1)c(ccn2)N	12	0.1
c1ccc(cc1)n2cnnc2S	12	0.1
c1cc(oc1)CN2C(=O)CC(=O)NC2=O	12	0.1
c1ccc(cc1)NC(=O)C2CCNCC2	12	0.1
Cn1c2ccccc2nc1SC	12	0.1
CCNCc1ccccc1	12	0.1
c1ccc2c(c1)c3c([nH]2)ncnn3	12	0.1
Cn1cnc2c1C(=O)[N]C(=O)N2C	12	0.1
Cc1nnc(o1)c2ccccc2	12	0.1
C[C@@H]c1ccccc1O	12	0.1
Cc1ccc(s1)C	12	0.1
CCCl	12	0.1
c1ccc(cc1)n2cnnc2SCC=O	12	0.1
c1cnc2n(c1=O)ccs2	12	0.1
Cc1c(cccc1Cl)Cl	12	0.1
c1ccc(cc1)c2cccn2c3ccccc3	12	0.1
c1c2c([nH]cn2)ncn1	12	0.1
CCOc1ccccc1O	12	0.1
CCn1cnc2ccccc2c1=O	12	0.1
COc1cccc(c1)N2CCNCC2	12	0.1
CC1CCCCN1	12	0.1
Cc1cccc(c1)[N]C	12	0.1
CCNC(=O)N	12	0.1
C(=O)C(F)(F)F	12	0.1
C1CNCc2c1c3c(s2)N=CNC3	12	0.1
CCn1cnc2c1c(=O)[nH]c(=O)n2C	12	0.1
Cc1ccccc1OCc2ccccc2	12	0.1
CNC(=O)N	12	0.1
c1cc2cccnc2c(c1)OCC=O	12	0.1
CC(Cl)(Cl)Cl	12	0.1
COc1cccc(c1)C(=O)N	12	0.1
C[C]1C=CN=N1	12	0.1
Cc1c(sc(c1C=O)NC(=O)C)C	12	0.1
Cc1ccccc1NS(=O)=O	12	0.1
Cc1ccccc1NCC=O	12	0.1
C1CN(CCC1N)C=O	12	0.1
CNC(=O)CO	12	0.1
CCCOc1cccc(c1)C	12	0.1
c1ccc(cc1)NCCOc2ccccc2	12	0.1
COc1ccccc1C=C	12	0.1
C/C(=N\N)/C	12	0.1
c1c[nH]c2c1cncn2	12	0.1
C[CH]	12	0.1
CC1CC[NH+](CC1)C	12	0.1
C=Cc1c[nH]c2c1cccc2	12	0.1
CCNC(=O)CO	12	0.1
CC1=NNC(=O)C1	12	0.1
CNC(=O)COC=O	12	0.1
CCc1cc2ccccc2nc1	12	0.1
CC(C)NC(=O)C	12	0.1
C/C=N/NC(=O)C	12	0.1
CC(=O)Nc1cc(ccc1OC)OC	12	0.1
C1CCc2c(c(c(s2)N)C(=O)N)C1	12	0.1
C[C@@H](N)C	12	0.1
Cc1cccc(c1)NC	12	0.1
c1cnn2c1NCCC2	12	0.1
CC(=O)Nc1c(ccs1)C=O	12	0.1
c1ccc(cc1)C2=C[CH]C(=O)N=N2	12	0.1
Cc1cnc2ccccc2n1	12	0.1
c1ccc(cc1)c2ccccc2N	12	0.1
CC(=O)c1ccc(cc1O)O	12	0.1
c1ccc(cc1)CNc2ccc(cc2)O	12	0.1
COc1ccc(cc1)S(=O)(=O)N	12	0.1
C[N]Cc1ccccc1	12	0.1
C[C@@H](CO)O	12	0.1
c1ccc(cc1)N2CC[NH+]CC2	12	0.1
CCN(CC)C(=O)CS	12	0.1
c1c2c([nH]n1)CNC2	12	0.1
c1ccc2c(c1)cc(cn2)C=O	12	0.1
c1ccc(cc1)n2cnnc2	12	0.1
C=[NH2+]	12	0.1
CCCNC(=O)c1ccccc1	12	0.1
c1ccc2c(c1)c(=O)[nH]cn2	12	0.1
c1cc(sc1)Br	12	0.1
C1COCC=C1	12	0.1
C=NO	12	0.1
Cc1cccn1Cc2ccccc2	12	0.1
CC1=C([C@H]C(=C(O1)[NH3+])C#N)C(=O)OC	12	0.1
CSc1nnc(o1)c2ccccc2	12	0.1
CCOc1ccccc1C=O	12	0.1
c1ccc(cc1)n2c3c(cncn3)cn2	12	0.1
CCNC(=O)c1ccc(cc1)C	12	0.1
c1ccc2c(c1)-c3c(ccs3)CO2	12	0.1
Cc1ccn2c(n1)ncn2	12	0.1
COc1ccc(cc1OC)C=N	12	0.1
Cc1cc(cc(c1)O)O	12	0.1
CC(=O)c1ccco1	12	0.1
CC1CC(CNC1)C	12	0.1
C=CNC(=O)c1ccccc1	12	0.1
CNCCCN	12	0.1
c1ccnc(c1)SCC=O	12	0.1
CC(=O)Nc1cccc(c1)F	12	0.1
CCCCOC=O	12	0.1
Cc1ccc(cc1)NC(=O)N	12	0.1
CCCC=C	12	0.1
Cc1ccc(c(c1)C)O	12	0.1
CNc1cccc(c1)Cl	12	0.1
C#Cc1ccccc1	12	0.1
C1=C[N]N=C1N	12	0.1
c1cc(oc1)/C=C/C=N/N	12	0.1
Cc1ccc(cc1)C(=O)NCC=O	12	0.1
Cc1cc(=O)oc2c1ccc(c2)O	12	0.1
Cc1cc(cs1)C=O	12	0.1
COC(=O)c1ccc(cc1)O	12	0.1
CC(C)CCNC=O	12	0.1
c1ccc(cc1)C[NH+]2CCNCC2	12	0.1
C[C@H](C=O)N	12	0.1
CC1=C([C@@H]C(=C(O1)[NH3+])C#N)C(=O)OC	12	0.1
CC(=O)Nc1cccc(c1)O	12	0.1
c1ccc(cc1)C(=O)CO	12	0.1
c1ccc(cc1)Nc2ncnc(n2)N	12	0.1
c1ccc(c(c1)[N+](=O)[O-])Cl	12	0.1
[H]/N=C/c1ccc(cc1)O	12	0.1
COC(=O)CN	12	0.1
[H]/N=C/C=C	12	0.1
c1ccc(cc1)C[NH2+]	12	0.1
CCOC(=O)CN	12	0.1
C(O)(F)(F)F	12	0.1
Cc1cc2cnc(nc2o1)C	12	0.1
C[NH+](C)C	12	0.1
c1ccc(cc1)Nc2nccs2	12	0.1
C1C(=O)N(C(=S)S1)N	12	0.1
c1cc(cc(c1)O)C=N	12	0.1
C1C(=O)N(C(=O)S1)CC=O	12	0.1
CCC(=O)NCc1ccccc1	12	0.1
Cc1ccc(c(c1)Cl)Cl	12	0.1
C1C(=O)N(C(=O)S1)CCN	12	0.1
CNCC[SH+]C	12	0.1
c1ccc(cc1)Nc2ccnc3c2cccc3	12	0.1
Cc1ccc(cc1)S(=O)(=O)NC	12	0.1
c1cncc2c1CCNC2	12	0.1
CCC(=O)Nc1ccc(cc1)O	12	0.1
c1ccc(cc1)/N=C\2/[N]C=CS2	12	0.1
Cc1ccc(cc1)S(=O)(=O)c2cocn2	12	0.1
CC(=O)Nc1ccc(cn1)Cl	12	0.1
Cc1c2ccccc2oc1C=O	12	0.1
c1cc(cc(c1)N)C(=O)[O-]	12	0.1
COC(=O)c1cccc(c1)NC=O	12	0.1
CCOc1ccccc1NC(=O)C	11	0.1
c1ccc2c(c1)C=CN3C2[C@@H]4[C@H]([C@@H]3)C(=O)NC4=O	11	0.1
C/C=C/1\C(=O)NC(=O)N(C1=O)C	11	0.1
C(=O)NNC=O	11	0.1
Cc1cccc(c1)N=C	11	0.1
COC(=O)CNC=O	11	0.1
COC(=O)CNC(=O)c1ccccc1	11	0.1
c1ccc(cc1)[C@H][NH+]2CCCCC2	11	0.1
C1CSC(=N1)S	11	0.1
c1ccc2c(c1)nc3c4c([nH]c3n2)N=CNC4	11	0.1
c1ccc(cc1)/C=C/CN2CCNCC2	11	0.1
C=CC(=O)c1ccccc1O	11	0.1
Cc1c(sc2c1cncn2)C	11	0.1
c1cc2cccnc2c(c1)N	11	0.1
c1cc(cc(c1)S(=O)(=O)N)NC=O	11	0.1
Cc1ccn[nH]1	11	0.1
COc1cccc(c1)C(=O)[O-]	11	0.1
Cc1cc2ccc(cc2nc1O)OC	11	0.1
c1ccc2c(c1)ccc(n2)Cl	11	0.1
c1ccc2c(c1)ccc(n2)C=O	11	0.1
C[C@@H]C	11	0.1
C[C]1C=CC=N1	11	0.1
CC1=C[N]N=C1	11	0.1
C[C@@H](C(=O)[O-])NC(=O)C	11	0.1
Cc1cccc(c1)NCC=O	11	0.1
[H]/N=C\1/c2ccccc2NC1=O	11	0.1
CC[N]Cc1ccccc1	11	0.1
CCCC(=O)[O-]	11	0.1
Cc1ccnc2c1cc(cc2)N	11	0.1
c1ccc(cc1)N2CNC(=O)C(=C2)C#N	11	0.1
c1ccc(c(c1)OCC=O)Cl	11	0.1
c1ccc2c(c1)cc3c(n2)CCC3	11	0.1
CCC(=O)c1ccccc1	11	0.1
c1ccc2c(c1)nc(s2)SCC=O	11	0.1
c1ccc(cc1)N2C(=O)CNC2=O	11	0.1
CCOc1cccc2c1nccc2	11	0.1
COc1ccc(cc1OC)/C=C/C=O	11	0.1
CC(=O)c1ccc(cc1)[N+](=O)[O-]	11	0.1
Cc1ccc(cc1)NCC=O	11	0.1
CC(C)OC(=O)C	11	0.1
c1ccc(cc1)C[C@H]C=O	11	0.1
c1cc(cnc1)Br	11	0.1
CCC(=O)Nc1ccccc1C	11	0.1
CC(=O)c1ccc(cc1O)OC	11	0.1
c1ccc(cc1)n2ccc3c2cccc3	11	0.1
c1cc(ccc1/C=N/N)O	11	0.1
c1ccc(cc1)NCNc2cccs2	11	0.1
CC(=O)c1cccc(c1)N	11	0.1
C[C@@H](C(=O)O)N	11	0.1
c1ccc(c(c1)O)Cl	11	0.1
c1ccc(cc1)c2cccnn2	11	0.1
CC1=N[C](C(=C1)C=N)C	11	0.1
CN=C(N)S	11	0.1
C/C(=C\C=O)/C	11	0.1
Cc1cccc(c1)C=N	11	0.1
Cc1ccc(cc1)NC	11	0.1
CCCNN=C	11	0.1
CCN(CC)c1ccc(c(c1)C)N	11	0.1
c1ccc2c(c1)C3=NC(C(=O)N3C(=N2)SCC=O)CC=O	11	0.1
[H]/N=C/c1cccc(c1)OC	11	0.1
C=Nc1ccccc1O	11	0.1
COc1ccc(cc1NC=O)Cl	11	0.1
c1ccc(c(c1)c2ccn[nH]2)O	11	0.1
CC1CNCC(O1)C	11	0.1
C1CCc2c(c3c(s2)NCNC3)C1	11	0.1
CN(C)c1ccc(cc1)C(CN)N2CCOCC2	11	0.1
CCSCc1ccccc1	11	0.1
c1ccc(cc1)c2cncnn2	11	0.1
CCOC(=O)N	11	0.1
C[C@@H]NC(=O)C	11	0.1
c1ccc2c(c1)C(=O)C=CC2=O	11	0.1
C1CNC=NC1	11	0.1
c1[nH]c(c(n1)C=O)C=O	11	0.1
c1cc(ccc1CN)O	11	0.1
COc1ccccc1/C=C/C=O	11	0.1
Cc1cccc(c1OC)O	11	0.1
CSC1=Nc2ccccc2C(=O)[N]1	11	0.1
CCc1ccc(cc1)OCC	11	0.1
Cc1c(c(on1)/C=C/N(C)C)S(=O)=O	11	0.1
CCc1ccc(cc1)OCC=O	11	0.1
CCOc1ccc(cc1)OC	11	0.1
c1cnc(nc1N)N	11	0.1
CSc1[nH]c(=O)c2ccccc2n1	11	0.1
C[NH+]1CCCCC1	11	0.1
C/C(=N\NC=O)/C	11	0.1
c1ccc(cc1)C(C=O)c2ccccc2	11	0.1
CC1=C[C](N=N1)Cl	11	0.1
CS(=O)(=O)N	11	0.1
C1=CC=C2=NC=C(C2=C1)SCC=O	11	0.1
C/C(=N\N)/CC=O	11	0.1
COc1ccccc1OCC=O	11	0.1
CCN=C	11	0.1
CNc1ccccc1C=O	11	0.1
CCCS(=O)=O	11	0.1
CNc1ccccn1	11	0.1
c1ccc(cc1)c2cncnc2	11	0.1
Cc1cccc2c1cccc2	11	0.1
CCCOc1ccccc1OC	11	0.1
c1cc2c(nc1)CCNC2	11	0.1
COc1ccccc1NCC=O	11	0.1
C[C@H]O	11	0.1
Cc1ccc(c(c1)OC)C	11	0.1
Cc1cccc2n1ccn2	11	0.1
COc1ccccc1NC(=O)N	11	0.1
Cc1cccc2c1cc(c(n2)O)C	11	0.1
c1ccc(c(c1)c2cc[nH]n2)O	11	0.1
c1cc(cnc1)O	11	0.1
Cc1ccc(cc1)Br	11	0.1
c1ccc(cc1)/C=C(/C=O)\C#N	11	0.1
CC(C)CC(=O)N	11	0.1
CSc1nnnn1c2ccccc2	11	0.1
Cc1c(c2cnc(nc2o1)C)C=O	11	0.1
Cc1ccc(cc1)C=C	11	0.1
CSc1ncccn1	11	0.1
Cc1cccn1c2nncs2	11	0.1
CNC(=O)/C=C/c1ccccc1	11	0.1
Cc1ccc(cc1)CCN	11	0.1
CCOC(=O)CNC=O	11	0.1
CNC(=O)c1cccs1	11	0.1
Cc1cccn2c1ncc2	11	0.1
Cc1c(sc(c1C(=O)N)N)C	11	0.1
[H]/N=C/c1ccccc1Cl	11	0.1
CC1=NN=C([N]1)S	11	0.1
C1=C([N]N=C1)N	11	0.1
COc1cccc(c1)C[NH2+]	11	0.1
COc1cccc(c1)CNC=O	11	0.1
c1ccc(cc1)[C@@H][NH+]2CCCCC2	11	0.1
CN1CCOCC1	11	0.1
Cc1c(sc(c1C(=O)OC)N)C	11	0.1
CCCCCCO	11	0.1
c1cc(cnc1)CCN	11	0.1
Cc1c(n(c2c1cccc2)C)C	11	0.1
C=CCN1C(=O)CC(=O)NC1=O	11	0.1
Cc1c(noc1C)C	11	0.1
COc1cccc(c1)c2nnco2	11	0.1
c1cnc(nc1)O	11	0.1
c1cnc(nc1)S	11	0.1
C1CNNC1	11	0.1
Cc1c(oc(n1)c2ccccc2)C	11	0.1
CC1CCC(CC1)C=O	11	0.1
C1COC=C1	11	0.1
c1cc(cc(c1)O)CN	11	0.1
CCCOC=O	11	0.1
CCOc1ccc(cc1)NC=O	11	0.1
C[C@H][NH+]1CCN(CC1)c2ccccc2	11	0.1
CCc1cccc(c1)C	11	0.1
CNc1ccc(cc1)OC	11	0.1
C1=C([N]C(=S)S1)N	11	0.1
c1cscc1C#N	11	0.1
c1ccc2c(c1)cccc2C=O	11	0.1
C/C=N/NC=O	11	0.1
Cc1cc(n(c1C)C)C	11	0.1
C(=O)S	11	0.1
CNc1ccccc1O	11	0.1
Cn1cnnc1COc2ccccc2	11	0.1
COC(=O)c1c2c(sc1N)CCCCC2	11	0.1
Cc1c(cccc1O)O	11	0.1
C[N]c1cccc(c1)Cl	11	0.1
c1ccc(cc1)c2ncco2	11	0.1
Cc1c(cccc1OC)O	11	0.1
C1CCC2=C(C1)CC=CO2	11	0.1
CC[C@@H](C)O	11	0.1
c1ccc2c(c1)c3c([nH]2)scn3	11	0.1
Cn1c(nnc1S)COc2ccccc2	11	0.1
Cc1cc(c(n1C)C)C=O	11	0.1
c1ccc2c(c1)ncc3n2cnn3	11	0.1
c1ccc2c(c1)CC3=C(O2)CNC3	11	0.1
c1cc(ccc1N)Br	11	0.1
c1ccc(cc1)P(=O)c2ccccc2	11	0.1
c1cc(oc1)C(=O)O	11	0.1
CC(=O)Nc1ccc(c(c1)Cl)OC	11	0.1
COCCCNC=O	11	0.1
C=C1C(=O)N(C=[NH+]1)c2ccccc2	11	0.1
CCOc1ccc(cc1)C=O	11	0.1
Cn1cccc1C=O	11	0.1
Cc1cc(nc(n1)N)C	11	0.1
c1ccc(cc1)Cn2ccc3c2cco3	11	0.1
c1ccc(cc1)Cn2ccc3c2cccc3	11	0.1
[CH]1C(=NC(=O)NC1=O)N	11	0.1
CC(C)C(=O)N1CCNCC1	11	0.1
c1ccc(cc1)NC(=O)C=O	11	0.1
CCC[N@H+]CC	11	0.1
Cc1ccc(cn1)C#N	11	0.1
Cn1c(ccn1)C(=O)N	11	0.1
C1=CN=N[C]1N	11	0.1
c1ccc2c(c1)c3c(s2)C(=O)[N]C=N3	11	0.1
CCOc1ccc(cc1)CNC=O	11	0.1
c1c(non1)N	11	0.1
[H]/N=C/c1ccccc1O	11	0.1
COc1cc(ccc1O)/C=N/N	11	0.1
Cc1nncn1c2ccccc2	11	0.1
c1ccc(cc1)c2ncccn2	11	0.1
c1ccc(cc1)C(=O)Oc2ccccc2	11	0.1
CCC(=O)Nc1cccc(c1)O	11	0.1
C(CN)CO	11	0.1
CCC[N@H+](C)CC	11	0.1
CCNc1cccc(c1)C	11	0.1
CCCCn1cnc2c1cccc2	11	0.1
c1cc(oc1)/C=C/N	11	0.1
c1cc(cc(c1)O)CNC=O	11	0.1
CCC[N@@H+]CC	11	0.1
CCC[N@@H+](C)CC	11	0.1
Cn1cnc2c1c(=O)n(c(=O)n2C)C	11	0.1
Cn1c(cc(=O)n(c1=O)C)N	11	0.1
c1cc(ccc1n2cc(cn2)C=O)F	11	0.1
C=C(C#N)C(=O)N	11	0.1
c1cc(oc1)/C=C(\C=O)/N	11	0.1
C(CN)C[SH5]	11	0.1
c1cc(ccc1N)NC=O	11	0.1
Cn1cc(cn1)[N+](=O)[O-]	11	0.1
c1ccc(cc1)NCc2cccc(c2)O	11	0.1
Cn1cc(cn1)Cl	11	0.1
Cn1cnccc1=O	11	0.1
CC1=C(N2C(CC2=O)SC1)C(=O)O	11	0.1
Cn1cncn1	11	0.1
CCCc1ccc(cc1)O	11	0.1
c1cc(oc1)/C=C/C(=O)N	11	0.1
c1ccc(cc1)c2nc(on2)CCCNc3ccccc3	11	0.1
CNC=[NH2+]	11	0.1
C1=N[N]C(=O)C(=C1Cl)Cl	11	0.1
c1ccc(cc1)NC(=O)[C@@H]2CCC[N]C2	11	0.1
c1cn[nH]c1C=O	11	0.1
c1ccc(cc1)NC(=S)N	11	0.1
Cc1ccc2c(c1)scn2	11	0.1
Cn1c(=O)c2ccccc2nc1SC	11	0.1
CCOc1cccc(c1)O	11	0.1
c1c(c2c(s1)CN(CC2)C=O)C=O	11	0.1
COc1ccc(cc1)NCC=O	11	0.1
C[NH2+]CC(=O)Nc1ccccc1	11	0.1
CCCn1ccnc1	11	0.1
c1c(c2c(s1)CNCC2)C=O	11	0.1
c1ccc(cc1)N2C[C@H]CC2=O	11	0.1
c1ccc(cc1)NC(=O)[C@@H]2CCCNC2	11	0.1
c1ccc(cc1)NC(=O)[C@H]2CCCNC2	11	0.1
COC(=O)c1ccsc1NC=O	11	0.1
C[S-]	11	0.1
CC1=C(CC(=C(O1)[NH3+])C#N)C(=O)OC	11	0.1
CC(=O)Nc1ccccc1F	11	0.1
C[C@@H][NH+]1CCN(CC1)c2ccccc2	11	0.1
Cn1ccc2c1ccs2	11	0.1
C[C@H]NC(=O)C	11	0.1
c1ccc(cc1)CNCCNc2ccccc2	11	0.1
CNC=[NH+]	11	0.1
c1ccc(cc1)N2C[C@@H]CC2=O	11	0.1
Cc1cc(c(c(c1)C)S(=O)=O)C	11	0.1
CC(=O)N(C)Cc1ccccc1	11	0.1
Cc1cc(sc1C)N	11	0.1
CC(=O)NCc1cccc(c1)OC	11	0.1
CC(=O)c1ccc(cc1)NC(=O)C	11	0.1
C=C(C=O)NC(=O)c1ccccc1	11	0.1
Cn1ccc2c1C=C([N]2)C=O	11	0.1
c1ccc(cc1)NC(=O)[C@H]2CCC[N]C2	11	0.1
Cn1c2ccccc2oc1=O	11	0.1
Cn1c2ccsc2cc1C=O	11	0.1
c1ccc2c(c1)c(ccn2)C(=O)OCC=O	11	0.1
CC[NH+](C)C	11	0.1
CN(Cc1ccccc1)C=O	11	0.1
Cc1nc2ccccc2c(n1)O	11	0.1
Cc1ccc2c(c1)cc([nH]2)C	11	0.1
c1ccc(cc1)N2[C@@H]NC(=O)C(=C2)C#N	11	0.1
C[NH+]1CCN(CC1)Cc2ccccc2	11	0.1
Cc1ccc(cc1)[N]C	11	0.1
c1ccc2c(c1)c3c(s2)CNC=N3	11	0.1
C1C[C@H]2CNCC=C2C=C1	11	0.1
CCOC(=O)c1c(oc2c1cnc(n2)C)C	11	0.1
c1ccc(cc1)NC(=O)c2cccnc2	11	0.1
Cc1ccc2c(c1)cc[nH]2	11	0.1
c1ccc(cc1)N2[C@H]NC(=O)C(=C2)C#N	11	0.1
c1cc(cc(c1)NC=O)C(F)(F)F	11	0.1
C1CC2CCC1C2	11	0.1
Cc1nc2cc(ccc2n1C)N	11	0.1
c1cc(ccc1c2cc[nH]n2)O	11	0.1
c1ccc2c(c1)nc3n2cccc3	11	0.1
Cc1ccc(cc1)n2cccc2C	11	0.1
C[NH2+]Cc1ccccc1OC	11	0.1
CC1=C([CH]N=N1)C=O	10	0.1
CCn1cnc2c1ccc(c2)N	10	0.1
c1ccc2c(c1)c(cc(n2)c3ccco3)C=O	10	0.1
C/C(=N\NC=O)/c1ccccc1	10	0.1
c1cc(cc(c1)Cl)NC(=O)N	10	0.1
Cc1cc(=O)n2ccsc2n1	10	0.1
CCC1CCCCC1	10	0.1
Cn1ccc(n1)c2ccccc2	10	0.1
CC(=O)NCc1ccccc1OC	10	0.1
C1C2CC3CC1CC(C2)(C3)N	10	0.1
c1nc(nc(n1)N)N	10	0.1
CNc1ccc(cc1)[N+](=O)[O-]	10	0.1
CCc1ccc(cc1)N(C)C	10	0.1
CCCC1=NN=N[N]1	10	0.1
Cc1c(ccn1c2ccccc2)C=N	10	0.1
Cc1cc(c(c(c1)OC)O)OC	10	0.1
c1ccc2c(c1)c(ncn2)SCC=O	10	0.1
c1c(n2c(s1)ncn2)O	10	0.1
Cn1c2ccccc2nc1S	10	0.1
c1cc(ccc1/C=C/C#N)O	10	0.1
C=CCc1ccccc1	10	0.1
Cn1c2ccccc2c3c1cccc3	10	0.1
c1ccc(cc1)CCCN	10	0.1
CNC(=O)C=C	10	0.1
c1ccc(cc1)NCCNc2ccccc2	10	0.1
CCOc1ccc(cc1)C(=O)N	10	0.1
CN1[C@@H](C=C(C1=O)O)c2ccccc2	10	0.1
CNCCNN=C	10	0.1
CC1(CC(=O)CC(=O)C1)C	10	0.1
C1=C([CH]N=N1)C=N	10	0.1
C(=O)(N)S	10	0.1
CS(=O)(=O)[N]c1ccccc1	10	0.1
C[n+]1csc2c1cccc2	10	0.1
c1ccc(cc1)n2c(nnn2)SCC=O	10	0.1
CCc1ccc(cc1)S(=O)(=O)N	10	0.1
C(CC(=O)N)C=O	10	0.1
CC/C=C/C=C(\C)/C	10	0.1
Cc1c(c2cc(ccc2n1C)OC)C=O	10	0.1
CCOc1ccc(cc1)CN	10	0.1
c1ccc(cc1)C(=O)N[C@@H]C(F)(F)F	10	0.1
c1nc(nc(n1)N)CN2CCNCC2	10	0.1
Cc1ccccc1S(=O)(=O)N	10	0.1
c1ccc(cc1)NCCN2CCN(CC2)c3ccccc3	10	0.1
CC(=O)Nc1ccc(cc1)S(=O)(=O)N	10	0.1
Cn1cc(c2c1cccc2)C=O	10	0.1
Cc1ccccc1CN	10	0.1
CSC(=N)N	10	0.1
CCc1ccc(c(c1)OC)O	10	0.1
CCc1ccc(c(c1)O)O	10	0.1
c1ccc(cc1)CN2CCCCC2	10	0.1
c1cc(ccc1N2CCN(CC2)CC=O)O	10	0.1
c1ccc(cc1)c2ccon2	10	0.1
C=CC(=O)NCc1ccccc1	10	0.1
c1cc(cnc1)C(=O)N	10	0.1
c1ccc(cc1)NC=[NH2+]	10	0.1
CCCC(=O)NC	10	0.1
c1ccc2c(c1)c3c(s2)C=NNC3	10	0.1
c1csc(c1C#N)N	10	0.1
c1ccc(cc1)c2cccs2	10	0.1
Cn1cnnc1c2ccccc2	10	0.1
CCc1ccno1	10	0.1
c1ccc(cc1)C(=O)OCC(=O)N	10	0.1
CN=N	10	0.1
C1=C2C(=C[CH]O2)N=C1	10	0.1
c1ccc(cc1)C2CCOc3c2cccc3	10	0.1
CCN(CC)c1ccc(cc1)N	10	0.1
C[C@@H](C=O)Oc1ccccc1	10	0.1
c1ccc(cc1)/C=C\c2ccccc2	10	0.1
CN1CC[NH+](CC1)Cc2ccccc2	10	0.1
c1ccc2c(c1)c3c(s2)C(=O)[N]C(=N3)SCC=O	10	0.1
C(C=O)OC(=O)CN	10	0.1
C=C1C(=O)N(C(=O)N1)Cc2ccccc2	10	0.1
N=O	10	0.1
CCSc1ccccc1	10	0.1
c1ccc(cc1)C2C=COC=C2	10	0.1
C1C(=O)N=CS1	10	0.1
[H]/N=C/c1ccccc1	10	0.1
c1ccc2c(c1)c(c[nH]2)/C=N/N	10	0.1
Cc1cc2c(o1)C=C([N]2)C=O	10	0.1
CCCn1cnc2c1c(=O)[nH]c(=O)n2C	10	0.1
C/C=C/1\C(=O)NC(=O)NC1=O	10	0.1
c1ccc2c(c1)cc(cn2)C#N	10	0.1
Cc1cc(c(s1)N)C(=O)N	10	0.1
C(C=O)SC(=O)N	10	0.1
C=C1c2ccccc2NC1=O	10	0.1
c1ccc2c(c1)c(c([nH]2)C=O)N	10	0.1
C(C(=O)N)N	10	0.1
CC(=O)NCCc1ccc(cc1)OC	10	0.1
C[NH2+]Cc1cccc(c1)O	10	0.1
c1ccc(cc1)N2CC[NH2+]CC2	10	0.1
Cc1nc(no1)c2ccccc2	10	0.1
O[SH5]	10	0.1
c1ccc(cc1)/C=C\C#N	10	0.1
[H]/N=C/c1cccc(c1)C	10	0.1
Cc1cc(c(s1)NC(=O)C)C=O	10	0.1
C[C@@H](C=O)C	10	0.1
Cc1ccnc2n1ncn2	10	0.1
C[C@@H]1C(=O)NC(=O)N1	10	0.1
c1ccc2c(c1)c(c[nH]2)N	10	0.1
c1ccc(cc1)n2c(nnn2)S	10	0.1
c1ccc(cc1)SCC=O	10	0.1
c1ccc(cc1)COc2ccccc2O	10	0.1
c1cc(cc(c1)Cl)S(=O)(=O)N	10	0.1
C[C@@H]CCCC	10	0.1
Cc1nnnn1Cc2ccco2	10	0.1
CC1=N[N]C(=O)c2c1sc3c2cccc3	10	0.1
c1csc2c1NCNC2	10	0.1
Cn1cccc1CC=O	10	0.1
CCC=C1C(=O)NC(=O)NC1=O	10	0.1
CC(=O)NCC(=O)N	10	0.1
c1cc(cc(c1)O)[N+](=O)[O-]	10	0.1
CCC(=O)OCC=O	10	0.1
c1ccc(cc1)CNC(=O)CO	10	0.1
c1ccc2c(c1)cccc2CC=O	10	0.1
C1=NN=N[C]1N	10	0.1
Cn1c(=O)c2ccccc2nc1S	10	0.1
CC(=O)NC1CCCC1	10	0.1
c1cc(cc(c1)NC(=O)c2ccco2)N	10	0.1
C[C@@H]CCC	10	0.1
Cn1cnc2c(c1=O)ccs2	10	0.1
C(CN)CS	10	0.1
CC(=O)NCC(=O)O	10	0.1
CC(=O)Nc1c(ccs1)C(=O)N	10	0.1
CC1=C[C@@H]C(=C(O1)[NH3+])C#N	10	0.1
CC1=C([C](N=N1)n2cccc2)C=O	10	0.1
C[C@H]CCC	10	0.1
c1ccc(cc1)c2cc3ncccn3n2	10	0.1
Cc1ccnc(n1)SC	10	0.1
CC(=O)Nc1cc(ccc1OC)Cl	10	0.1
CC(=O)NCC(=O)[O-]	10	0.1
Cc1ccnc(c1)N	10	0.1
CCN(c1ccccc1)C(=O)C	10	0.1
Cc1nnc(n1c2ccccc2)SC	10	0.1
c1ccc(cc1)NC(=O)C(=O)N	10	0.1
CC[C@H](C)O	10	0.1
CN1c2ccccc2CC1=O	10	0.1
c1ccc(cc1)Sc2ccccc2	10	0.1
Cc1nncn1N	10	0.1
c1ccc(cc1)C(=O)N[C@H]C(F)(F)F	10	0.1
c1ccc(cc1)/C=C/C(=O)[O-]	10	0.1
CCOC(=O)c1c(c(sc1N)C=O)C	10	0.1
CC(=O)N[C@@H]C(=O)[O-]	10	0.1
CC(C)C(C=O)N	10	0.1
c1ccc(cc1)CSc2ncccn2	10	0.1
c1ccc(cc1)N2C(=O)C[C@@H](C2=O)S	10	0.1
CNc1ccccc1[N+](=O)[O-]	10	0.1
C[N+]C	10	0.1
c1ccc(cc1)N2C(=O)CCC2=O	10	0.1
[H]/N=C/1\c2ccccc2NC1=O	10	0.1
COC(=O)[C@@H]Cc1ccccc1	10	0.1
COc1ccc(cc1N)O	10	0.1
c1cc(c2c(=O)ccoc2c1)O	10	0.1
Cc1ccc2cccnc2c1	10	0.1
CNC(=O)c1cc2ccccc2o1	10	0.1
C[C@H](c1ccccc1)N	10	0.1
c1ccc(cc1)C(=O)NCC(F)(F)F	10	0.1
CCOCO	10	0.1
C[NH2+]C=C	10	0.1
Cc1c(scc1C#N)C	10	0.1
CC[N@@](C)S(=O)(=O)c1ccccc1	10	0.1
c1cc(c(cc1C=N)O)O	10	0.1
CC(=C)C=O	10	0.1
CCNC(=O)c1ccco1	10	0.1
C/C(=C\C(=O)O)/C	10	0.1
C1CC(OC1)C=O	10	0.1
Cc1ccc2c(cc(=O)oc2c1)C	10	0.1
C1CCN(CC1)CC=O	10	0.1
c1cc(c(nc1)SCC=O)C#N	10	0.1
c1ccc(cc1)OCCS	10	0.1
c1ccc(c(c1)NC=O)Cl	10	0.1
Cc1ccc2c(c1)ccn2C	10	0.1
C[N@@](S(=O)(=O)c1ccccc1)C	10	0.1
CC[N@H+](C)Cc1ccccc1	10	0.1
c1ccc(cc1)Nc2c3ccccc3ncn2	10	0.1
c1ccc(cc1)S(=O)(=O)N2CCNCC2	10	0.1
C1=CN=NC(=O)[C]1Cl	10	0.1
c1ccc2c(c1)Cc3ccccc3C2	10	0.1
Cc1ccc(cc1)NC(=O)CS	10	0.1
COc1cccc(c1)CCN	10	0.1
c1cc(ccc1C(=O)N)N	10	0.1
CC(C)CNC=O	10	0.1
CC(F)(F)F	10	0.1
C/C=N/n1cnnc1S	10	0.1
c1ccc(c(c1)S(=O)(=O)N)Cl	10	0.1
c1ccc(cc1)S(=O)(=O)NC=O	10	0.1
C[C@H]1C(=O)NC(=O)N1	10	0.1
CC[N@@](C)c1ccc(cc1)N	10	0.1
COc1cccc(c1)C(=O)O	10	0.1
C[C]1C=C2C(=CC=N2)O1	10	0.1
C1CC(=O)C(=CN)C(=O)C1	10	0.1
C1CC(=O)CC(=O)C1	10	0.1
CCOc1ccccc1NC=O	10	0.1
c1ccc(cc1)CNCC=O	10	0.1
c1cc(c(c(c1)O)O)O	10	0.1
Cc1cccc(c1)N(C)C=O	10	0.1
CC1=C([C@H]C(=C(O1)[NH3+])C#N)C=O	10	0.1
CCCCNC(=O)C	10	0.1
CCOc1ccccc1CN	10	0.1
c1ccnc(c1)NC=O	10	0.1
c1cc(oc1)CSCCN	10	0.1
c1ccc(cc1)CNN=CNc2ccccc2	10	0.1
COc1ccc2c(=O)ccoc2c1	10	0.1
[truncated: 29,538 more rows]
