# Supplementary material for: Chemoinformatics Analyses of Tau Ligands Reveal Key Molecular Requirements for the Identification of Potential Drug Candidates against Tauopathies
Source: Molecules. 2021 Aug 20;26(16):5039. doi: 10.3390/molecules26165039 (PMC8400687; doi:10.3390/molecules26165039)
Supplement: Supplementary file 1 [file molecules-26-05039-s001.zip › fragments/1_frag/1_fragment_Tau_inactives-5_microm.txt]

SMILES n_inactives perc_inactive
c1ccccc1	28872	71.4
C=O	10644	26.3
CO	10519	26.0
CC	8306	20.5
CC=O	7726	19.1
CN	4899	12.1
Cc1ccccc1	4442	11.0
c1ccoc1	3955	9.8
[NH+](=O)[O-]	3846	9.5
CCO	3649	9.0
C1CNCCN1	3307	8.2
c1ccc(cc1)Cl	2893	7.2
c1ccncc1	2602	6.4
CCC	2386	5.9
c1ccsc1	2373	5.9
COc1ccccc1	2038	5.0
C#N	2012	5.0
c1ccc(cc1)F	1913	4.7
C1CCNCC1	1832	4.5
c1ccc(cc1)[N+](=O)[O-]	1783	4.4
CNC	1625	4.0
CCN	1477	3.7
Cc1ccco1	1460	3.6
C1COCCN1	1443	3.6
CCOC=O	1428	3.5
c1ccc2c(c1)cc[nH]2	1413	3.5
c1cscn1	1324	3.3
c1c[nH]nc1	1302	3.2
CS	1213	3.0
c1ccc2c(c1)cccn2	1194	3.0
c1ccc(cc1)N	1127	2.8
CCC=O	1098	2.7
c1ccc(cc1)C=O	1089	2.7
c1ccc(cc1)O	1079	2.7
CC=C	1070	2.6
c1cc[nH]c1	1044	2.6
COC=O	1030	2.5
c1ccc2c(c1)[nH]cn2	972	2.4
C(=O)O	967	2.4
C(CS)N	964	2.4
C(F)(F)F	924	2.3
c1cncnc1	856	2.1
c1ccc(cc1)Br	853	2.1
C1CCNC1	834	2.1
c1ccc2c(c1)OCO2	808	2.0
CC(C)C	802	2.0
CCS	787	1.9
C=N	757	1.9
C1CCCCC1	756	1.9
CCNC	740	1.8
c1ccc(cc1)S(=O)=O	739	1.8
c1[nH]cnn1	739	1.8
c1ccc2c(c1)ncs2	730	1.8
CNN=C	726	1.8
C=NN	688	1.7
N[SH5]	660	1.6
CCCC	641	1.6
c1ccc2ccccc2c1	626	1.5
C1CSCN1	616	1.5
c1cc(oc1)C=O	595	1.5
Cc1ccccc1C	555	1.4
CC(=O)N	553	1.4
c1ccc2c(c1)CCN2	551	1.4
Cc1cccc(c1)C	527	1.3
c1nncs1	516	1.3
CCCN	496	1.2
C1CNCNC1	494	1.2
CC(=O)O	470	1.2
c1ccc2c(c1)OCCO2	469	1.2
c1ccc(cc1)N2CCNCC2	463	1.1
C=C	457	1.1
CCNCC	452	1.1
CCOc1ccccc1	448	1.1
Cc1ccc(cc1)C	433	1.1
c1cocn1	430	1.1
C(C=O)O	418	1.0
c1cnoc1	416	1.0
c1nnco1	414	1.0
NN	403	1.0
CCOC	393	1.0
C(CO)N	390	1.0
CCCC=O	389	1.0
CCCO	386	1.0
CC1=N[C](C=C1)C	381	0.9
C(=O)N	379	0.9
c1cnc[nH]1	373	0.9
c1ccc2c(c1)C=CCO2	369	0.9
CCc1ccccc1	368	0.9
c1cc(cc(c1)Cl)Cl	352	0.9
C1=N[CH]N=N1	348	0.9
c1cc(oc1)CN	347	0.9
c1ccc2c(c1)cncn2	343	0.8
C1CC1	341	0.8
CC(C)O	339	0.8
C1C(=O)NC(=S)S1	335	0.8
C(N)N	333	0.8
Cc1cccs1	328	0.8
c1cc(sc1)C=O	327	0.8
C1CNCCC1C=O	323	0.8
C(=S)(N)N	322	0.8
c1ccc2c(c1)cco2	317	0.8
c1[nH]nnn1	316	0.8
c1ncon1	313	0.8
COc1ccccc1OC	312	0.8
Cc1ccccc1Cl	308	0.8
CC(=O)Nc1ccccc1	307	0.8
C1C(=O)NC(=O)NC1=O	305	0.8
c1ccc2c(c1)nccn2	298	0.7
c1ccc2c(c1)CC=CO2	295	0.7
Cc1ccc(cc1)C=O	295	0.7
c1cnc2ccnn2c1	288	0.7
Cc1ccc(cc1)Cl	287	0.7
c1ccc2c(c1)CCNC2	284	0.7
c1csc2c1CCCC2	280	0.7
CC#N	278	0.7
C(C=O)C#N	274	0.7
C=CCN	269	0.7
Cc1ccc(cc1)OC	268	0.7
C1=CC=C2C(=C1)=NC=N2	267	0.7
COc1ccc(cc1)N	263	0.7
c1cc(ccc1C=O)N	256	0.6
[CH]1N=NN=N1	255	0.6
C1CCOC1	249	0.6
C1CNN=C1	248	0.6
C1CCCC1	248	0.6
C1=C[CH]N=C1	245	0.6
c1csc(n1)N	241	0.6
N=N	236	0.6
CC(=O)c1ccccc1	234	0.6
CN1CCNCC1	229	0.6
COCCN	229	0.6
CNCN	227	0.6
COc1ccc(cc1)N2CCNCC2	225	0.6
C(C=O)N	224	0.6
C1CSC=N1	224	0.6
C1C=CNN1	223	0.6
Cc1cccc(c1)OC	222	0.5
COC	216	0.5
c1ccc(cc1)C(=O)O	215	0.5
CNN	215	0.5
c1cc(cc(c1)[N+](=O)[O-])C=O	213	0.5
c1ccc2c(c1)ccc(=O)o2	210	0.5
COc1ccccc1N	208	0.5
Cc1cscn1	207	0.5
Cc1ccc(cc1)S(=O)=O	206	0.5
C1C=CCN1	203	0.5
CC(=O)N1CCNCC1	203	0.5
CCC(=O)O	202	0.5
C1CCCNCC1	201	0.5
c1[nH]ncn1	200	0.5
C1CCC=CC1	197	0.5
Cc1ccc(cc1)F	197	0.5
c1ccc2c(c1)nco2	193	0.5
CN(C)C	192	0.5
C1=CC=C2C(=C1)=CC=N2	192	0.5
c1cc2c(cc1N)OCO2	191	0.5
Cc1cnco1	189	0.5
Cc1cccnc1	188	0.5
C1CC(=O)NC1=O	188	0.5
c1ccc(cc1)CNc2ccccc2	187	0.5
CCCNC	186	0.5
c1ccn2ccnc2c1	185	0.5
c1ccc2c(c1)CCCN2	184	0.5
CCN1CCNCC1	183	0.5
C1CNCN1	183	0.5
CCCCO	183	0.5
CC1CCNCC1	182	0.4
CNCCS	180	0.4
CCOc1ccc(cc1)N	173	0.4
COc1cccc(c1)OC	173	0.4
c1ccc(c(c1)O)O	172	0.4
c1ccc(cc1)CN	172	0.4
c1ncncn1	171	0.4
c1ccnnc1	171	0.4
c1ccc2c(c1)CNC=N2	170	0.4
c1ccc2c(c1)c(ccn2)C=O	169	0.4
c1ccc(c(c1)Cl)Cl	168	0.4
Cc1ccc(o1)C	168	0.4
Cc1ccc(cc1)N	168	0.4
Cn1cnnc1	167	0.4
c1ccc(cc1)C(=O)Nc2ccccc2	165	0.4
c1ccc2c(c1)CNC2	165	0.4
CCOC(=O)C	164	0.4
CC1=C[C](N=N1)C	164	0.4
CC(=O)OC	164	0.4
c1cc(ccc1N2CCNCC2)F	163	0.4
C1=C[N]N=C1	163	0.4
c1ccc(cc1)C(F)(F)F	162	0.4
Cc1ccccc1N	162	0.4
c1csc2c1cncn2	161	0.4
C1CC(CNC1)C=O	161	0.4
COc1ccc(cc1)C=O	161	0.4
c1cc(cc(c1)Cl)N	161	0.4
C1C=CNCN1	160	0.4
Cc1ccccc1OC	159	0.4
Cc1ccccn1	159	0.4
CS(=O)=O	156	0.4
Cc1cccc(c1)[N+](=O)[O-]	156	0.4
c1cc[nH+]cc1	156	0.4
c1ccc(c(c1)C=O)N	154	0.4
CCCCN	153	0.4
Cc1ccc(cc1)O	151	0.4
c1ccc(c(c1)C=O)Cl	150	0.4
Cc1ccnc2c1cccc2	149	0.4
Cc1ccc2c(c1)OCO2	147	0.4
c1ccc2c(c1)CCC2	141	0.3
NS(=O)=O	139	0.3
CCC(=O)N	138	0.3
Cc1ccccc1[N+](=O)[O-]	135	0.3
C(CC=O)C=O	134	0.3
C=CC=N	134	0.3
Cc1cc2ccccc2[nH]1	133	0.3
CCCCC	133	0.3
Cc1ccsc1	133	0.3
c1cc(ccc1N)Cl	132	0.3
COc1ccccc1N2CCNCC2	132	0.3
c1ccc(cc1)/C=N/NC=O	132	0.3
C(=O)C=O	131	0.3
c1ccc2c(c1)c(=O)cco2	131	0.3
Cc1cccc(c1)N	130	0.3
Cc1ccc(c(c1)OC)OC	130	0.3
c1cc(cnc1)C=O	130	0.3
CCC(C)C	129	0.3
C1CCC(CC1)N	128	0.3
c1ccc(cc1)S(=O)(=O)N	128	0.3
Cc1cccc(c1)Cl	128	0.3
C1C=CC=CN1	127	0.3
CC1=CC(=N[C]1C)C	126	0.3
Cc1ccno1	126	0.3
c1cc(ccc1N)S(=O)=O	125	0.3
c1c(nco1)C#N	125	0.3
c1ccc2c(c1)C(=O)[N]C=N2	125	0.3
C1C(=O)NC(=O)S1	125	0.3
COC(=O)c1ccccc1	124	0.3
c1ccc(cc1)CCN	124	0.3
C(=N)N	124	0.3
CN[SH5]	123	0.3
C1NC=CS1	122	0.3
c1ccc2c(c1)nc3cc[nH]c3n2	122	0.3
C1=CN=N[CH]1	122	0.3
c1ccc(cc1)C=N	122	0.3
Cc1cccc(c1)O	121	0.3
c1cc(cc(c1)Cl)N2CCNCC2	121	0.3
c1cnccc1C=O	120	0.3
c1cc(ccc1N)N2CCOCC2	120	0.3
c1cc(oc1)Br	119	0.3
c1ccc(cc1)CO	118	0.3
Cc1ccccc1F	118	0.3
c1ccc(c(c1)C=O)O	118	0.3
CC(C)(C)O	118	0.3
Cc1csc(n1)N	118	0.3
CC1CCCO1	117	0.3
CNc1ccccc1	116	0.3
Cc1ccsc1C	116	0.3
c1cc(oc1)C(=O)N2CCNCC2	116	0.3
COc1cccc(c1)N	115	0.3
c1ccnc(c1)N2CCNCC2	115	0.3
C/C=N/N	115	0.3
Cc1cccc(c1)C=O	114	0.3
c1ccc(cc1)CN2CCNCC2	114	0.3
C1=N[CH]N=C1	114	0.3
c1ccc2c(c1)C=CCN2	114	0.3
CN(C)c1ccccc1	113	0.3
C1=NN=C([N]1)S	113	0.3
CC(=O)c1ccc(cc1)N	112	0.3
c1ccc(cc1)CC=O	112	0.3
c1ccc(cc1)OCC=O	111	0.3
C1C=CC=NN1	110	0.3
COc1ccccc1O	110	0.3
c1cc(ccc1N2CCNCC2)[N+](=O)[O-]	110	0.3
CCCOC	109	0.3
c1[nH]c2c(n1)NCNC2	109	0.3
c1ccc(cc1)c2cscn2	109	0.3
Cc1ccc(o1)C=O	108	0.3
COc1ccccc1C=O	108	0.3
c1ccc(cc1)COc2ccccc2	108	0.3
C1CNC=C1	107	0.3
Cc1ccc(c(c1)OC)O	106	0.3
Cc1ccc(cc1)[N+](=O)[O-]	106	0.3
Cn1cccc1	106	0.3
c1cnncn1	105	0.3
Cc1ccncn1	105	0.3
c1ccc2c(c1)NCCO2	105	0.3
c1ccc2c(c1)CC=CC2	105	0.3
c1ccc2c(c1)ccc(n2)O	104	0.3
C1CC(=O)NC1	104	0.3
c1cc2c(cc1N)OCCO2	104	0.3
CC(C)(C)OC=O	104	0.3
c1cc(cc(c1)N)C=O	103	0.3
c1ccc2c(c1)ccs2	103	0.3
C1CC=C2C=CNC=C2C1	102	0.3
Cc1ccccc1O	102	0.3
COc1ccc(c(c1)OC)N	102	0.3
c1csc2c1CCC2	102	0.3
C1CN=CN1	102	0.3
COc1cccc(c1)C=O	102	0.3
CCOc1ccc(cc1)C	101	0.2
C1C=COC=C1	101	0.2
C1CN(CCN1)CC=O	100	0.2
c1cc(ccc1N)F	99	0.2
c1ccc(cc1)N2CCOCC2	99	0.2
c1ccc2c(c1)CNCN2	99	0.2
c1cc(ccc1C=O)Cl	98	0.2
C=Cc1ccccc1	97	0.2
COc1ccc(cc1OC)N	97	0.2
c1ccc2c(c1)CCCO2	97	0.2
CC1=CC=C[N]1	97	0.2
c1cc(ccc1C=O)[N+](=O)[O-]	97	0.2
Cc1ccccc1C=O	97	0.2
c1cc(cc(c1)[N+](=O)[O-])[N+](=O)[O-]	96	0.2
Cc1ccncc1	96	0.2
CC(C)c1ccccc1	95	0.2
C(CS)O	95	0.2
CNCCN	94	0.2
c1c2c([nH]n1)OC=CC2	94	0.2
c1cc(oc1)C=N	94	0.2
C1CN(CCN1)C=O	93	0.2
c1ccc(cc1)C#N	93	0.2
c1cc(oc1)/C=C/C=O	93	0.2
c1cc(cc(c1)Cl)[N+](=O)[O-]	93	0.2
COc1ccc(c(c1)N)OC	93	0.2
C1C=CN=C2N1C=CC=C2	93	0.2
c1ccc(cc1)CCC=O	92	0.2
COc1ccc(cc1)OC	92	0.2
c1cc(sc1)S(=O)=O	92	0.2
c1ccc2c(c1)C(=O)NC2=O	92	0.2
c1ccc(cc1)Cc2ccccc2	92	0.2
c1cc2ccsc2nc1	91	0.2
Cc1cccc(c1C)N2CCNCC2	91	0.2
COc1cccc(c1)C=N	91	0.2
c1ccc(c(c1)N2CCNCC2)F	91	0.2
Cn1cnc2c1cccc2	90	0.2
c1ccc(cc1)C(=O)N	90	0.2
C=CCO	89	0.2
CCOC(=O)c1ccccc1	89	0.2
C(F)F	89	0.2
CCC(=O)Nc1ccccc1	89	0.2
C1=CC=C2C(=C1)=NC3=CC(=NC3=N2)N	88	0.2
CC(C)C=O	88	0.2
CC1=CC(=O)[N]N1C	88	0.2
c1ccc2c(c1)CCCC2	88	0.2
c1csc(c1C=O)N	88	0.2
Cc1ccc(c(c1)N2CCNCC2)C	88	0.2
c1cc(cc(c1)O)O	88	0.2
CCOc1cccc(c1)C	88	0.2
C1C=NN=CS1	88	0.2
CCNN=C	87	0.2
c1cc(oc1C=O)Br	87	0.2
C1=CC=C2C(=C1)=NC3=NC(=C(C3=N2)C=O)N	87	0.2
CC=N	87	0.2
C1C(=O)NC(=O)N1	86	0.2
CCCOc1ccccc1	86	0.2
C1C(=C(C(=O)N1)O)C=O	86	0.2
Cc1ccc2ccccc2n1	86	0.2
C(C=O)Cl	86	0.2
CCc1ccc(cc1)N	85	0.2
c1ccc(cc1)/C=C/C=O	85	0.2
CC(C)N	85	0.2
Cc1cc(ncn1)C	85	0.2
CCc1ccc(c(c1)OC)OC	84	0.2
c1ccc2c(c1)NCCN2	84	0.2
C(C#N)C#N	84	0.2
c1ccc2c(c1)NCN2	84	0.2
Cc1ccc(cc1)N(C)C	84	0.2
c1cc(ccc1C=O)O	84	0.2
c1cc(cnc1)Cl	84	0.2
c1cc(ccc1C=O)F	83	0.2
C1C=CN=CN1	83	0.2
c1ccc2c(c1)nc(s2)N	83	0.2
C[SH5]	83	0.2
c1c2cn[nH]c2ncn1	82	0.2
CC(C)(C)c1ccccc1	82	0.2
c1cc(ccc1N)N	82	0.2
c1ccc(cc1)NC=O	82	0.2
c1csc2c1CCCCC2	82	0.2
C1C(=O)NC(=S)NC1=O	82	0.2
c1conc1C=O	81	0.2
c1csc2c1CCNC2	81	0.2
CN(C)c1ccc(cc1)N	81	0.2
c1ccc2c(c1)c3ccccc3[nH]2	81	0.2
C=C1C(=O)NC(=O)NC1=O	80	0.2
c1cc(ccc1S(=O)=O)Cl	80	0.2
c1ccc(cc1)Nc2ccccc2	80	0.2
c1ccc2c(c1)Nc3ccccc3S2	80	0.2
Cc1c(sc(n1)N)c2cscn2	80	0.2
c1cc(cc(c1)N)C(F)(F)F	80	0.2
COc1ccc(cc1OC)CCN	80	0.2
c1cc(cc(c1)F)F	80	0.2
c1ccc(c(c1)C=O)F	80	0.2
CCOC(=O)N1CCNCC1	79	0.2
Cc1ncno1	79	0.2
c1cc(cc(c1)S(=O)=O)[N+](=O)[O-]	79	0.2
c1cnccn1	79	0.2
c1ccc2c(c1)nsn2	78	0.2
C1CNCC=C1	78	0.2
c1ccc(cc1)n2cccn2	78	0.2
c1ccc2c(c1)NCCS2	78	0.2
COc1cc(ccc1O)C=N	78	0.2
COc1ccc(cc1OC)C=O	78	0.2
CC(=O)N1CCN(CC1)c2ccccc2	77	0.2
c1ccc2cc(ccc2c1)O	77	0.2
C=NNCCN	77	0.2
C/C=C/c1ccccc1	77	0.2
CCSC	76	0.2
Cc1c[nH]c2c1cccc2	76	0.2
c1ccc(cc1)c2ccccc2	76	0.2
Cc1ccc(cc1C)N	76	0.2
C1C=CN=C2N1N=CS2	76	0.2
c1cc(ccc1N)O	76	0.2
c1ccc2cnncc2c1	76	0.2
c1ccc(cc1)C(=O)N2CCNCC2	76	0.2
c1cc(cc(c1)Cl)F	76	0.2
c1cc2cccnc2c(c1)O	76	0.2
Cc1ccccc1NC(=O)C	75	0.2
c1cc(ccc1N)N2CCNCC2	75	0.2
c1cc(ccc1C=O)S(=O)=O	75	0.2
c1ccc(c(c1)N)F	75	0.2
Cc1c(ocn1)C	75	0.2
Cn1ccc2c1cccc2	74	0.2
c1cc(ccc1C=N)O	74	0.2
C1CCOCC1	74	0.2
c1cc(sc1)N	74	0.2
CNC(=O)c1ccccc1	74	0.2
CCCCCC	73	0.2
Cc1ccc(c(c1)O)O	73	0.2
c1nnc(s1)S(=O)=O	73	0.2
c1(nnc(s1)S(=O)=O)N	73	0.2
CCN1CCOCC1	73	0.2
Cc1ccnc2c1cc(cc2)N	73	0.2
c1ccnc(c1)N	73	0.2
CN(C)S(=O)=O	73	0.2
CCCCC=O	72	0.2
CCc1ccc(cc1)OC	72	0.2
CCOC(=O)c1ccc(cc1)N	72	0.2
CC(=O)OCC=O	72	0.2
COc1ccccc1CN	72	0.2
C/C=C/N	71	0.2
CC(=O)Nc1ccc(cc1)OC	71	0.2
C1C2CC3CC1CC(C2)C3	71	0.2
CC(=O)Nc1ccc(cc1)N	71	0.2
c1cnc2ncnn2c1	71	0.2
C1=N[C](N=N1)S	71	0.2
CC(=O)C	71	0.2
C=NNCN	71	0.2
C(=S)(N)NN	71	0.2
c1ccc(c(c1)N)Cl	70	0.2
C1CC1C=O	70	0.2
c1ccc(cc1)C/C=C/c2ccccc2	70	0.2
Cc1ccc(c(c1)C)N	70	0.2
c1ccc2c(c1)cc3c(n2)CCCC3	70	0.2
C=NNCCO	70	0.2
C1=NN=C([N]1)SCC=O	70	0.2
c1cc(cc(c1)[N+](=O)[O-])N	70	0.2
c1ccc(cc1)c2ccco2	69	0.2
COc1ccc(cc1)C=N	69	0.2
CC(=O)c1ccc(cc1)OC	69	0.2
CCNC(=O)c1ccccc1	69	0.2
CCN(C)C	69	0.2
C(CN)N	68	0.2
c1cc2c(cc1C=O)OCO2	68	0.2
COc1cccc(c1OC)OC	68	0.2
Cc1cc([nH]c1)C	68	0.2
CC(=O)NCc1ccco1	68	0.2
c1ccc(cc1)NC(=O)c2ccco2	67	0.2
c1ccc(cc1)C2=CCc3ccccc3O2	67	0.2
COc1cccc(c1)CN	67	0.2
c1ccc(cc1)NCNc2ccccc2	67	0.2
Cc1nncs1	67	0.2
c1ccc2c(c1)CC(=O)N2	67	0.2
COc1ccc(cc1)S(=O)=O	67	0.2
C1CC[SH4]C1	67	0.2
c1ccc2c(c1)non2	67	0.2
Cn1ccnc1	67	0.2
C1=C2=CN=NC2=NC=N1	67	0.2
CCN[SH5]	67	0.2
CCCc1ccccc1	66	0.2
Cc1ccc(cc1)NC(=O)C	66	0.2
CCOc1ccccc1OC	66	0.2
c1ccc(cc1)/C=N/N	66	0.2
CCCNCC	66	0.2
CC(CN1CCNCC1)O	66	0.2
C1CCS(=O)(=O)C1	66	0.2
CON=C	66	0.2
CNCCO	66	0.2
Cc1ccc(c(c1)C)C	65	0.2
C1C(=O)N=C(S1)N	65	0.2
CC1CNCCN1	65	0.2
C=CC(=O)c1ccccc1	65	0.2
c1cc(cnc1)[N+](=O)[O-]	65	0.2
c1cc(cc(c1)S(=O)=O)C=O	65	0.2
C(CO)O	65	0.2
C1CCc2c(c(c(s2)N)C=O)C1	65	0.2
COc1cccc(c1)O	65	0.2
C1CN(CCN1)CCCN	64	0.2
c1cc(cc(c1)Cl)C=O	64	0.2
C(O)(F)F	64	0.2
c1ccc(c(c1)[N+](=O)[O-])O	64	0.2
COc1ccc(cc1)CN	64	0.2
CC1=CN=N[CH]1	64	0.2
Cc1ccc(cc1)CN	64	0.2
Cc1cc(c(c(c1)OC)OC)OC	64	0.2
c1nnc(s1)N	64	0.2
C(=O)NN	64	0.2
c1ccc2c(c1)[nH]c(n2)CC#N	64	0.2
c1ccc(c(c1)C=N)O	64	0.2
CCC1=CCCCC1	64	0.2
c1ccc(cc1)n2cccc2	64	0.2
c1cc(ccc1N)[N+](=O)[O-]	63	0.2
CCOc1ccccc1C	63	0.2
C1=NC=N[N]1	63	0.2
C1CC=COC1	63	0.2
c1cc2c(cc1CN)OCO2	63	0.2
CC1=NNC(=O)C1	63	0.2
C[N+](=O)[O-]	63	0.2
c1cc2c(=O)ccoc2cc1O	63	0.2
c1ccc2c(c1)NCS2	63	0.2
Cc1cc(n2c(n1)ccn2)C	63	0.2
CC(=O)NCc1ccccc1	62	0.2
c1nnc2n1ncs2	62	0.2
CC1=C(CC(=O)N1)C=O	62	0.2
CCOCC	62	0.2
Cc1ccc(cc1N2CCNCC2)Cl	62	0.2
c1cc(ccc1N2CCNCC2)Cl	62	0.2
CCN(CC)S(=O)=O	62	0.2
CC(=O)Nc1ccccc1OC	62	0.2
Cc1cccc(c1)NC(=O)C	62	0.2
CC1CCCNC1	62	0.2
C(=O)NNC(=S)N	62	0.2
CCOc1ccccc1N	62	0.2
c1n[nH]nn1	62	0.2
C1=NN=N[N]1	61	0.2
c1cc(oc1)/C=N/N	61	0.2
COc1ccc(cc1)NC=O	61	0.2
c1ccc(cc1)Oc2ccccc2	61	0.2
c1ccc(cc1)NC(=O)CO	61	0.2
Cc1c([nH]c2c1cccc2)C	61	0.2
CNCC=C	61	0.2
CC(C)(C)C=O	61	0.2
c1cc(ccc1O)Cl	61	0.2
CCCCCC=O	61	0.2
Cc1ccc(n1C)C	61	0.2
c1ccc2c(c1)c(ncn2)O	61	0.2
C1=CC(=O)[N]N=C1	61	0.2
c1ccc(cc1)c2csc(n2)N	60	0.1
c1cc(cc(c1)O)N	60	0.1
CC1=CC(=CC(=O)[N]1)O	60	0.1
CCC(=O)N1CCNCC1	60	0.1
c1ccc2c(c1)Cc3ccccc3C2	60	0.1
c1cc(cc2c1ccc(=O)o2)O	60	0.1
Cc1cccc(c1)F	60	0.1
c1cnc2n(c1=O)ncs2	60	0.1
CC(=O)c1ccc(cc1)N2CCNCC2	60	0.1
c1ccc2cnccc2c1	60	0.1
CCCN(C)C	60	0.1
c1ccc(cc1)/C=N/Nc2ccccc2	60	0.1
c1cnc2nccn2c1	60	0.1
COc1ccccc1Cl	60	0.1
CC(C)CC=O	59	0.1
Cc1nccs1	59	0.1
Cc1cccn1C	59	0.1
c1cc(cnc1)C#N	59	0.1
c1ccc2c(c1)c(c[nH]2)CCN	59	0.1
CNCCOC	59	0.1
C1CON=C1	59	0.1
CSc1ccccc1	59	0.1
CC(=N)c1ccccc1	59	0.1
C1C=CC=CO1	59	0.1
c1c2c(ncn1)[N]N=C2	59	0.1
COc1ccc(cc1OC)C=N	59	0.1
CCOC(=O)C1CCNCC1	58	0.1
c1cncnc1O	58	0.1
c1ccc2c(c1)NCC(=O)N2	58	0.1
C=CN	58	0.1
c1cc(cc(c1)[N+](=O)[O-])C=N	58	0.1
c1ccc(cc1)CN2CCN(CC2)c3ccccc3	58	0.1
c1cc(cc(c1)F)C=O	58	0.1
c1ccc(cc1)C(=O)NCC=O	58	0.1
CC(=O)c1cccs1	58	0.1
Cc1ccccc1OCC=O	58	0.1
c1ccc2c(c1)OCC(O2)C=O	58	0.1
c1ccc2c(c1)cccc2N	58	0.1
COc1ccc(cc1)C=C	58	0.1
Cc1cc(cc(c1)N)C	58	0.1
CC1=C[CH]N=N1	58	0.1
CC1=N[C](C(=C1)C(=O)C)C	58	0.1
c1cc(cc(c1)S(=O)=O)N	58	0.1
CC(=O)Nc1ccc(cc1)S(=O)=O	58	0.1
CC1=CN=C2=CC=CC=C12	58	0.1
C1CC=C2N(C1)CNCS2	58	0.1
C(=O)NN=C(N)S	58	0.1
CC[NH+]1CCN(CC1)c2ccccc2	57	0.1
C=CCS	57	0.1
c1cc(cnc1)N	57	0.1
CCCS	57	0.1
CC(=O)c1ccc(cc1)O	57	0.1
CCC#N	57	0.1
Cc1cncs1	57	0.1
COC(=O)c1ccc(cc1)N	57	0.1
c1cc(ccc1C=O)Br	57	0.1
c1ccc2c(c1)CC=CN2	57	0.1
c1nncn1N	57	0.1
c1ccc2c(c1)[nH]nn2	57	0.1
C1CC(OC1)CN	57	0.1
CC(C)(C)N	57	0.1
Cc1ccc(cc1)C(=O)C	56	0.1
c1ccc2c(c1)C3=NCC(=O)N3C(=N2)S	56	0.1
Cc1cc(=O)oc2c1cccc2	56	0.1
COCCCN	56	0.1
C=NNCCS	56	0.1
c1ccc(c(c1)C(=O)O)Cl	56	0.1
Cc1ccn2c(n1)ccn2	56	0.1
CNN=CN	56	0.1
c1ccc(c(c1)C=O)Br	56	0.1
c1ccc2c(c1)C3=NCCN3C=N2	56	0.1
Cc1ccc(cc1)C(C)C	56	0.1
c1ccc(cc1)NC(=O)N	56	0.1
c1c(c(ncn1)N)[N+](=O)[O-]	56	0.1
CNNC	56	0.1
Cc1nnco1	56	0.1
CCNc1ccccc1	56	0.1
c1cc2cccc3c2c(c1)CNC3	56	0.1
CCc1nnc(s1)N	55	0.1
c1c[nH]c2c1scc2	55	0.1
C1CCC(C1)N	55	0.1
C(=C/N)\C=O	55	0.1
CCc1c[nH]c2c1cccc2	55	0.1
COC(=O)c1ccccc1N	55	0.1
Cc1ccccc1NC=O	55	0.1
CCCN1CCOCC1	55	0.1
C1CC(=O)N2CNCSC2=C1C#N	55	0.1
Cc1cc(cc(c1)C)C	55	0.1
c1ccc(cc1)Nc2nccs2	55	0.1
Cc1ccc(cc1)OCC=O	55	0.1
C(C(=O)O)O	55	0.1
Cc1nc(co1)C#N	54	0.1
c1ccc2c(c1)CNN=C2	54	0.1
Cn1cnnc1SCC=O	54	0.1
Cc1cccc(c1C)N	54	0.1
c1ccc2c(c1)C(=O)CC2=O	54	0.1
c1cc(sc1)Cl	54	0.1
CCS(=O)=O	54	0.1
C[NH+]1CCN(CC1)c2ccccc2	54	0.1
CC(=O)N/N=C/c1ccccc1	54	0.1
COc1cc(ccc1O)C=C	54	0.1
CCc1ccccc1N	54	0.1
c1nc2c(s1)CCCC2	54	0.1
c1ccn2cccc2c1	54	0.1
CCCC(=O)N	54	0.1
c1nnc(o1)SCC=O	54	0.1
CCCNC(=O)C	54	0.1
CCOC(=O)CS	54	0.1
c1ccc2=NC3=CC=CC=C3=c2c1	53	0.1
c1cc(sc1)[N+](=O)[O-]	53	0.1
Cc1cc(=O)n(n1C)c2ccccc2	53	0.1
CC1(CN(c2c1cccc2)C)C	53	0.1
C1CCC(CC1)C=O	53	0.1
Cc1cc(ncn1)O	53	0.1
c1ccc(cc1)c2nnco2	53	0.1
COc1cccc(c1)C=C	53	0.1
C(=C/C=O)\C=O	53	0.1
c1cc(ccc1N2CCNCC2)O	53	0.1
c1cc(sc1)CC=O	53	0.1
C1C(=O)N(C(=S)S1)N	53	0.1
c1cc(nnc1)SCC=O	53	0.1
c1cc(sc1)CN	53	0.1
c1ccc2c(c1)c3c(o2)cncn3	52	0.1
Cc1ccc(n1c2ccccc2)C	52	0.1
COc1ccccc1NC=O	52	0.1
c1ccc(cc1)COC=O	52	0.1
c1ccc2c(c1)ncc(n2)N	52	0.1
COc1cccc(c1)[N+](=O)[O-]	52	0.1
COc1ccc(cc1N)Cl	52	0.1
c1cc(sc1)C=N	52	0.1
C=CC(=O)Nc1ccccc1	52	0.1
COC(=O)c1ccsc1N	52	0.1
c1ccc(cc1)/C=C/C=N	52	0.1
CC(=O)Nc1ccc2c(c1)OCO2	52	0.1
c1cnn[nH]1	52	0.1
CC(=O)NC	52	0.1
Cc1ccc(cc1)S(=O)(=O)N	51	0.1
c1cscc1N	51	0.1
c1c2c3c(sc2ncn1)CCCC3	51	0.1
c1cc(ccc1CN)Cl	51	0.1
CCN(CC)C=O	51	0.1
c1ccc(cc1)/C=C/C(=O)N	51	0.1
C=Cc1ccc(cc1)O	51	0.1
c1cc(ccc1OCC=O)Cl	51	0.1
CN=N	51	0.1
C(=S)N	51	0.1
CN1C(=O)CC(=O)N(C1=O)C	51	0.1
Cc1c(sc(c1C=O)N)C	51	0.1
c1ccc(c(c1)N)[N+](=O)[O-]	51	0.1
CC(=O)Nc1cccc(c1)OC	51	0.1
c1ccc2c(c1)cc(o2)C=O	51	0.1
C=Nc1ccccc1	51	0.1
Cc1ccc2c(c1)scn2	51	0.1
c1cc(cc(c1)[N+](=O)[O-])C(CC(=O)N)N	50	0.1
C1C=CCC=C1	50	0.1
c1ccc(cc1)Nc2nc(cs2)c3cncs3	50	0.1
Cn1cccn1	50	0.1
Cc1cc2ccccc2n1C	50	0.1
C1=C(C(=O)NC1=O)Cl	50	0.1
C1CN(CCN1)C(=S)N	50	0.1
CCCC(=O)N1CCNCC1	50	0.1
CC1=Nc2ccccc2C(=O)[N]1	50	0.1
c1ncnc(n1)N	50	0.1
CSC	50	0.1
c1ccc-2c(c1)Cc3c2cccc3	50	0.1
Cc1ccc(c(c1)N)C	50	0.1
C1CNNC1	50	0.1
c1nc2n(n1)CC=CN2	49	0.1
CC1=NC2=C(=N1)C=CC=C2	49	0.1
CC#C	49	0.1
Cc1cccc(c1)NC=O	49	0.1
c1csc2c1CNC=N2	49	0.1
c1ccc(cc1)N2CCCCC2	49	0.1
C1=CC=C2C(=C1)=NN=N2	49	0.1
c1cc(cc(c1)N2CCNCC2)C(F)(F)F	49	0.1
COc1cc(cc(c1OC)OC)C=O	49	0.1
C1=CN=NC(=O)[CH]1	49	0.1
c1ccc2c(c1)c3c([nH]2)CCCC3	49	0.1
c1c(c2c(s1)CCCC2)C=O	49	0.1
C1CNCCC1C(=O)N2CCNCC2	49	0.1
Cc1cccc(c1)N2CCNCC2C	49	0.1
COc1ccc(cc1)/C=C/C=O	49	0.1
CC(=O)N1CCCCC1	49	0.1
CC(=O)Nc1cccc(c1)Cl	49	0.1
c1ccc(cc1)OC=O	49	0.1
Cc1cc2ccccc2nc1O	49	0.1
C(=C/1\C(=O)NC(=O)NC1=O)\N	49	0.1
c1cc(cc(c1)F)N	48	0.1
Cc1ccc(cc1Cl)Cl	48	0.1
CC(=O)NCC=O	48	0.1
C1C=CNC=C1	48	0.1
c1ccc2c(c1)CNC=C2	48	0.1
Cc1ccc(cc1)C(=O)O	48	0.1
CC1=C(CC(=O)N1)C(=O)OC	48	0.1
CCNC(=O)C	48	0.1
c1ccc2c(c1)C(=O)C=CC2=O	48	0.1
CCc1ccc(cc1)C	48	0.1
c1ccc(cc1)NCC=O	48	0.1
C1CNCCNC1	48	0.1
[H]/N=C/c1cccc(c1)OC	47	0.1
C(C=O)C=O	47	0.1
c1ccnc(c1)C=O	47	0.1
CC(=O)c1ccccc1O	47	0.1
CC(=O)NCCc1ccccc1	47	0.1
c1ccc(cc1)OCC(=O)N	47	0.1
CCC=C	47	0.1
c1ccc(c(c1)C(=O)N)O	47	0.1
C=CCNCN	47	0.1
c1ccc(cc1)CNC=O	47	0.1
CN=C	47	0.1
c1ccnc(c1)Cl	47	0.1
c1ccc(cc1)c2ccn[nH]2	47	0.1
CN(C)C=O	47	0.1
CC(=O)CC=O	47	0.1
CCOc1ccc(cc1)NC(=O)C	46	0.1
c1cnon1	46	0.1
c1ccc(c(c1)CN)Cl	46	0.1
c1ccc2c(c1)NC(=O)CO2	46	0.1
c1c(ncnc1O)O	46	0.1
c1ccc(cc1)c2cnn3c2nccc3	46	0.1
C=Cc1cccc(c1)O	46	0.1
c1ccc2c(c1)c3c([nH]2)CNCC3	46	0.1
CC(C)c1ccc(cc1)N	46	0.1
c1cc(cc(c1)O)C=N	46	0.1
COCCO	46	0.1
Cc1cccc(c1)OCC=O	46	0.1
c1cc(oc1)[N+](=O)[O-]	46	0.1
Cc1ccc(cc1)CO	46	0.1
C1=C[N]C(=C1)CCC(=O)O	46	0.1
c1ccc(cc1)C(=O)Oc2ccccc2	46	0.1
C1=C[N]C(=C1)CCC=O	46	0.1
CCCC(=O)Nc1ccccc1	46	0.1
c1ccc(cc1)CC2CCNCC2	46	0.1
Cc1cc(=O)n2c(n1)scn2	46	0.1
CCN=C(N)S	45	0.1
CCCCNC	45	0.1
CCc1ccc(cc1)O	45	0.1
CNC=O	45	0.1
CC1CCCCC1	45	0.1
C1CNCCC1C(=O)N	45	0.1
c1cc(c(cc1C=N)O)O	45	0.1
CC1=NN=N[N]1	45	0.1
CS(=O)(=O)c1ccccc1	45	0.1
C1=CC=2=C(C=C1)N=CN2	45	0.1
Cc1ccccc1S(=O)=O	45	0.1
c1cc(cc(c1)N)N	45	0.1
c1cc(c(c(c1)O)O)O	45	0.1
c1cc(ccc1[N+](=O)[O-])O	45	0.1
Cc1cc2ccccc2o1	44	0.1
Cc1cc(no1)N	44	0.1
Cc1ccc(c(c1)O)OC	44	0.1
c1c[nH]nc1C=O	44	0.1
C1=C[N]N=C1N	44	0.1
Cc1cccc2c1cccc2	44	0.1
C=C[N+](=O)[O-]	44	0.1
COc1cc(cc(c1)OC)C=O	44	0.1
CC(=O)N1CCc2c1cccc2	44	0.1
c1cc(ccc1F)S(=O)=O	44	0.1
C1Cc2c(sc(c2C=O)N)C1	44	0.1
c1ccc(c(c1)N)O	44	0.1
Cc1ccc2c(c1)ccc(n2)O	44	0.1
CC(C)C(=O)N	44	0.1
Cc1coc2c1cccc2	44	0.1
CCOc1cc(ccc1O)C	44	0.1
Cc1ccc(o1)CN	44	0.1
CCOC(=O)c1ccsc1N	44	0.1
c1ccc(c(c1)[N+](=O)[O-])Cl	44	0.1
c1cc(ccc1N)S(=O)(=O)N	43	0.1
c1ccc(cc1)NCCOc2ccccc2	43	0.1
c1ccc(cc1)c2[nH]c3ccccc3n2	43	0.1
C/C(=N\N)/CC=O	43	0.1
Cc1cccc(c1N)C	43	0.1
Cc1conc1C	43	0.1
c1ccc2c(c1)[nH]c(n2)O	43	0.1
c1cn2ccsc2n1	43	0.1
COc1ccccc1C=C	43	0.1
Cc1cc([nH]n1)O	43	0.1
c1ccc(cc1)c2cn3ccccc3n2	43	0.1
Cc1cccc(c1)Br	43	0.1
Cc1ccc2c(c1)nc[nH]2	43	0.1
CNCc1ccccc1	43	0.1
COc1ccc(cc1)OCC=O	43	0.1
c1cc(cc(c1)N)C(=O)O	43	0.1
CCCC(=O)O	43	0.1
COc1ccc(cc1)Cl	43	0.1
CC1CCc2ccsc2C1	43	0.1
c1ccc(cc1)NC(=O)CS	43	0.1
CC1=CC(=O)[N]N1	43	0.1
C1[C@H]2CNC[C@H]2C3=C1[N]C=C3	42	0.1
c1ccc2c(c1)C=C[N]C2=O	42	0.1
COc1ccc(cc1OC)CN	42	0.1
CC(C)OC=O	42	0.1
c1c(nc[nH]1)SCC=O	42	0.1
COc1ccc(cc1OC)/C=C/C=O	42	0.1
Cc1nc2ccccc2s1	42	0.1
C(CC(=O)O)C=O	42	0.1
c1cc2c(cc1N)nc[nH]2	42	0.1
c1c(cncc1Cl)C(F)(F)F	42	0.1
c1ccc2c(c1)c[nH]n2	42	0.1
CCC=N	42	0.1
c1cnc(nc1)N	42	0.1
CCCNC=O	42	0.1
c1cc(cc(c1)O)[N+](=O)[O-]	42	0.1
COc1cccc(c1)NC=O	42	0.1
Cc1cn(c2c1cccc2)C	42	0.1
c1c[nH]c2c1CCCC2	42	0.1
C/C(=N\NC=O)/c1ccccc1	42	0.1
Cc1cc(c(o1)C)C=O	42	0.1
C(CCO)CN	42	0.1
C1CNC(=O)CN1	42	0.1
c1cc2c(c(c1)[N+](=O)[O-])non2	42	0.1
c1ccc2c(c1)-c3c(ccs3)CO2	42	0.1
Cc1cnn(c1)c2ccccc2	42	0.1
CCNc1ccccc1[N+](=O)[O-]	41	0.1
Cc1ccc(c(c1)C)OC	41	0.1
c1cc(ccc1CCN)Cl	41	0.1
C(C(=O)N)O	41	0.1
c1ccc(cc1)NC(=O)c2cccs2	41	0.1
CCn1cnc2c1cccc2	41	0.1
[H]/N=C/c1ccc(cc1)OC	41	0.1
c1nnc(s1)N2CCC(CC2)C=O	41	0.1
C[S+](CC=O)[O-]	41	0.1
Cc1ccc2c(c1)cc(c(n2)O)C	41	0.1
c1cnc(cn1)C=O	41	0.1
CCCCOc1ccccc1	41	0.1
Cc1c(nco1)C[S+](CC=O)[O-]	41	0.1
Cc1c(c(on1)C)S(=O)=O	41	0.1
CCOc1ccccc1O	41	0.1
c1ccc2c(c1)CNC2=O	41	0.1
C1CNCCC1[C]2C(=CN=N2)C=O	41	0.1
Cc1cccn1c2ccccc2	41	0.1
c1cnc(nc1)N2CCNCC2	41	0.1
Cc1ccc(cc1)NC=O	41	0.1
C(C(=O)O)S	41	0.1
CC(=O)Nc1ccc(cc1)C=O	41	0.1
c1cc2c([nH]cn2)nc1	41	0.1
c1ccc(cc1)c2ccncn2	41	0.1
Cc1cc(on1)C	41	0.1
CC(C)(C)c1ccc(cc1)C=O	41	0.1
CCOc1ccc(cc1OC)C	41	0.1
Cc1cc(c(c(c1)OC)O)OC	41	0.1
Cc1c(nco1)CSCC=O	41	0.1
c1ccc(cc1)n2c3c(cncn3)cn2	41	0.1
C(CN)C=O	41	0.1
c1cc(cc(c1)[N+](=O)[O-])C(=O)N	40	0.1
CCCOCC	40	0.1
CCOC(=O)CC#N	40	0.1
COc1ccc(cc1)CCN	40	0.1
C(CN)CO	40	0.1
c1cc(cnc1)CN	40	0.1
c1ccc(cc1)N2C(=O)CCC2=O	40	0.1
C1CCC(C1)C=O	40	0.1
c1ccn2c(c1)nccc2=O	40	0.1
CCCCC(=O)N	40	0.1
C[C@@H]c1ccccc1	40	0.1
CCOc1ccc(cc1)C=O	40	0.1
c1c[nH]c2c1[C@@H]3CNC[C@@H]3C2	40	0.1
c1csnn1	40	0.1
CC(=O)c1ccc(cc1)Cl	40	0.1
CCN(CC)c1ccccc1	40	0.1
C=C1c2ccccc2C(=O)NC1=O	40	0.1
C(Cl)Cl	40	0.1
C1C(=O)NC(=S)N1	40	0.1
Cc1ccc(cc1OC)OC	40	0.1
c1ccc2c(c1)[nH+]cs2	40	0.1
C1=C(N=N[N+]1[O-])[N+](=O)[O-]	40	0.1
C1CN(CCC1C=O)C=O	40	0.1
C=CNc1ccccc1	40	0.1
COc1ccc(cc1O)C=N	40	0.1
c1cncnc1N	40	0.1
CCN=C	39	0.1
COc1ccc(cc1)C(=O)N	39	0.1
C(C(=O)N)S	39	0.1
c1ccc(cc1)/C=N/n2cnnc2	39	0.1
Cc1cc(no1)C=O	39	0.1
c1cc2c(cc1CN3CCNCC3)OCO2	39	0.1
COc1ccc(cc1Cl)N	39	0.1
COc1ccccc1/C=C/C=O	39	0.1
COc1cccc(c1)N2CCNCC2	39	0.1
c1cc(cnc1)Br	39	0.1
CC1=N[C](C(=C1)C(=O)CO)C	39	0.1
c1ccc(cc1)NC(=S)N	39	0.1
c1ccc2c(c1)cccc2O	39	0.1
c1ccc2c(c1)ncc(n2)C(C=O)C#N	39	0.1
c1cn[nH][nH+]1	39	0.1
c1ccc2c(c1)ccc[nH+]2	39	0.1
c1ccc(cc1)N2CCCC2	39	0.1
C1CCc2c(sc(c2C=O)N)CC1	39	0.1
Cc1c(cco1)C=O	39	0.1
C=NN[SH5]	39	0.1
C1C=CC2=C(N1)N=C3C=CC=CN3C2	39	0.1
Cc1nc2ccccc2n1C	39	0.1
C1C(CNC1=O)C=O	39	0.1
C[N]c1ccccc1	39	0.1
CCC(=O)c1ccccc1	39	0.1
CC1CC1	39	0.1
CN1C2=NC=N[C]2C(=O)N(C1=O)C	39	0.1
C1CNC(=O)C(N1)CC=O	39	0.1
Cc1ccc2c(c1)cccn2	39	0.1
CN(C)c1ccc(cc1)CCN	39	0.1
CC1Cc2ccccc2N1	39	0.1
C1=CN=N[C]1N	39	0.1
c1ccc(cc1)Cn2cccn2	38	0.1
c1ncn(n1)C=O	38	0.1
C1CN=C2N(C1)N=CS2	38	0.1
C=CC(=O)N	38	0.1
c1cc(cc(c1)[N+](=O)[O-])C(F)(F)F	38	0.1
c1ccc2c(c1)COC2	38	0.1
C1CN(CCC1[C]2C(=CN=N2)C=O)C=O	38	0.1
COc1ccc(cc1)c2cscn2	38	0.1
C[C@H]c1ccccc1	38	0.1
Cc1ccc2ccc(nc2c1)O	38	0.1
c1ccc(c(c1)F)Cl	38	0.1
c1ccc(cc1)NC(=O)COC=O	38	0.1
COc1ccccc1C(=O)N	38	0.1
c1ccc(cc1)n2cc(cn2)C=O	38	0.1
Cc1cc2ccccc2nc1	38	0.1
C1C(=O)NNC1=O	38	0.1
Cc1cccc(c1OC)OC	38	0.1
[H]/N=C\c1ccccc1	38	0.1
COC(=O)c1cccc(c1)N	38	0.1
CNc1ccc(cc1)OC	38	0.1
C/C=C/c1ccco1	38	0.1
C1=CN=C2C(=C1)=NC=N2	38	0.1
Cc1c(noc1N)C	37	0.1
c1cc(cc(c1)Cl)NC=O	37	0.1
C=NO	37	0.1
COc1cccc(c1O)C=N	37	0.1
CC1=C(C(=O)[N]N1C)N	37	0.1
C(CN[SH5])N	37	0.1
Cc1ccc(cc1)NC	37	0.1
CCC(=O)OC	37	0.1
CC(=O)c1ccco1	37	0.1
c1ccc2c(c1)CC(=O)NC2=O	37	0.1
COc1ccc(cc1OC)C=C	37	0.1
[H]/N=C/c1ccccc1	37	0.1
c1csc(n1)N2CCNCC2	37	0.1
c1ccc(c(c1)O)Cl	37	0.1
c1ccc(cc1)c2nc3ccccc3o2	37	0.1
c1cc(ccc1Cl)Cl	37	0.1
Cc1cc(=O)oc2c1ccc(c2)O	37	0.1
c1ccc(cc1)CC(=O)N	37	0.1
CCCC(=O)OC	37	0.1
c1cc(cc(c1)Br)C=O	37	0.1
CCn1c(nc2c1cccc2)C	37	0.1
c1ccc(c(c1)C(=O)O)N	37	0.1
CC(=O)Oc1ccccc1	37	0.1
CC(C)(C)OC(=O)N1CCC(CC1)[C]2C(=CN=N2)C=O	37	0.1
c1ccc(cc1)CN/N=C/c2ccccc2	37	0.1
Cc1[nH]c2ccccc2n1	37	0.1
Cn1cnnn1	37	0.1
Cc1c(c(=O)n(n1C)c2ccccc2)N	37	0.1
c1ccc2c(c1)c(cs2)Cl	37	0.1
c1cc(c(cc1Cl)Cl)C=O	37	0.1
c1cc2c(csc2nc1)N	37	0.1
Cc1cnc(s1)N	36	0.1
CC1CCCCN1	36	0.1
CC(=O)Nc1ccc(cc1)F	36	0.1
CCc1ccc(cc1)Cl	36	0.1
c1ccc(cc1)/C=N/c2ccccc2	36	0.1
c1ccc2c(c1)C(=O)[N]C(=N2)SCC=O	36	0.1
Cc1cccn2c1nccc2=O	36	0.1
C[C@H]C(=O)Nc1ccccc1	36	0.1
c1csc(n1)CC#N	36	0.1
Cc1ccccc1Br	36	0.1
c1ccc(cc1)c2ncon2	36	0.1
CCC(=O)NC	36	0.1
O[SH5]	36	0.1
Cc1cccc2c1ncs2	36	0.1
COc1ccc(cc1)CC=O	36	0.1
C(=N)(N)S	36	0.1
C1CN(CCN1)CCO	36	0.1
[H]/N=C/c1ccc(c(c1)OC)O	36	0.1
c1cc(c(cc1O)O)C=N	36	0.1
c1cc2c(cc1C=O)OCCO2	36	0.1
c1ccc(cc1)S(=O)(=O)N2CCOCC2	36	0.1
c1ccc(c(c1)CN)O	36	0.1
CNC(=O)Nc1ccccc1	36	0.1
c1ccc(cc1)c2cc[nH]n2	36	0.1
c1ccc(cc1)C(=O)Nc2nccs2	36	0.1
CCNCCO	36	0.1
c1cc(ccc1CN)F	36	0.1
[H]/N=C/c1ccc(cc1)O	35	0.1
C1CCN(CC1)C=O	35	0.1
Cc1c(cccc1Cl)N	35	0.1
Cc1ccc2cccnc2c1	35	0.1
c1c(c2c(s1)CCCC2)C#N	35	0.1
C1CCC(=CC1)CCN	35	0.1
COc1ccccc1C=N	35	0.1
CCc1ccccc1O	35	0.1
C1COC=N1	35	0.1
COC(=O)CS	35	0.1
c1cc2cccc3c2c(c1)C(=O)NC3=O	35	0.1
C1CC=C2C=COC=C2C1	35	0.1
C[C@H]C=O	35	0.1
CCNCCN	35	0.1
Cc1cccc2c1nccc2	35	0.1
c1ccc2c(c1)NC(=O)CS2	35	0.1
c1cc(ccc1/C=N/NC=O)O	35	0.1
C1CN=C(N1)S	35	0.1
c1ccc(cc1)Nc2ccncn2	35	0.1
C(CO)CO	35	0.1
CN(C)C=C	35	0.1
C/C=N/NC(=O)C	35	0.1
c1ccc(cc1)C2=CCNCC2	35	0.1
CC(C)CO	35	0.1
c1ccc(cc1)C(=O)[O-]	35	0.1
c1csc2c1c(ncn2)O	35	0.1
COc1ccccc1OCC=O	35	0.1
c1cc(oc1)/C=N/NC=O	35	0.1
[H]/N=C/c1ccccc1O	35	0.1
c1cnc2cc(nn2c1C(F)(F)F)C=O	35	0.1
C[C@@H]C(=O)Nc1ccccc1	35	0.1
C=CCc1ccccc1	35	0.1
Cc1cc[nH]n1	35	0.1
COc1ccc(cc1)O	35	0.1
CN=C(N)S	35	0.1
CCc1cccs1	35	0.1
CC(C)CCN	35	0.1
CN(C)c1ccc(cc1)C=N	34	0.1
c1ccc(c(c1)C(=O)[O-])O	34	0.1
CCNC=O	34	0.1
Cc1nnc(s1)N	34	0.1
Cc1ccon1	34	0.1
CCn1ccc2c1cccc2	34	0.1
c1ccc(cc1)c2nccs2	34	0.1
CCNC(=O)c1ccc(cc1)OC	34	0.1
CC1=C(CNC(=O)N1)C=O	34	0.1
C1CC=NNC1	34	0.1
Cc1cccn1c2nncs2	34	0.1
c1cc(ccc1C=N)Cl	34	0.1
CCOC(=O)N	34	0.1
c1ccc(cc1)S	34	0.1
c1cc(ccc1[N+](=O)[O-])Cl	34	0.1
CCC(=O)OCC	34	0.1
CC(=C)C	34	0.1
c1ccc(cc1)CS(=O)=O	34	0.1
Cc1cc(ccc1OC)OC	34	0.1
C=Cc1ccccc1O	34	0.1
c1ccc(cc1)N2CCN(CC2)CCCOc3ccccc3	34	0.1
C=Cc1ccc(c(c1)O)O	34	0.1
C1C(=O)N=CS1	34	0.1
c1ccc2c(c1)c(c[nH]2)C=N	34	0.1
COc1cc(c(cc1N)Cl)OC	34	0.1
CC(=O)Nc1nccs1	34	0.1
Cc1ccc(cc1)C(=O)OC	34	0.1
NO	34	0.1
c1cc(sc1)C(=O)N	34	0.1
c1ccc2c(c1)cc(c(=O)o2)C=O	34	0.1
COC(=O)CCC=O	34	0.1
C(CCO)CO	34	0.1
c1cc(ccc1/C=C/C=O)O	33	0.1
CNS(=O)(=O)c1ccccc1	33	0.1
Cn1c2ccccc2ccc1=O	33	0.1
Cc1csc(n1)c2ccccc2	33	0.1
Cn1c2ccccc2n(c1=O)C	33	0.1
CON	33	0.1
Cc1csc(n1)C	33	0.1
c1ccc2c(c1)c3ccccc3o2	33	0.1
CCNc1cccc(c1)C	33	0.1
C1=C[N]C(=N1)SCC=O	33	0.1
C1CN2C1SCC=C2	33	0.1
c1ccc(cc1)Nc2ncncn2	33	0.1
c1ccc(cc1)CCNc2ccccc2	33	0.1
Cc1cc(c(n1c2ccccc2)C)C=N	33	0.1
CN/N=C/C=C	33	0.1
CCNCCS	33	0.1
c1ccc2c(c1)cc3ccccc3n2	33	0.1
c1ccc(c(c1)C=O)[N+](=O)[O-]	33	0.1
c1ccc(cc1)NC(=O)c2cccnc2	33	0.1
c1ccc(cc1)N=C(N)S	33	0.1
CNc1ccc(cc1)S(=O)=O	33	0.1
C1CCCCCC1	33	0.1
CC(=O)c1cccc(c1)N	33	0.1
COc1cccc(c1)/C=C/C=O	33	0.1
c1ccc2c(c1)C(=O)C=C(C2=O)N	33	0.1
CC[N]c1ccccc1	33	0.1
c1ccc2c(c1)C(=O)[N]C(=O)[N]2	33	0.1
c1nc(on1)CCC=O	33	0.1
COc1ccc2c(c1)sc(n2)N	33	0.1
c1ccc(c(c1)N2CCOCC2)[N+](=O)[O-]	33	0.1
c1cc(oc1)/C=C/C=N	33	0.1
Cc1ccc(cc1Cl)N	33	0.1
COC(=O)c1ccc(cc1)O	33	0.1
c1ccc(cc1)S(=O)(=O)N2CCCCC2	33	0.1
c1cc(ccc1N)N2CCCCC2	33	0.1
c1ccc2c(c1)C=N[N]C2=O	33	0.1
Cc1c(sc2c1cncn2)C	33	0.1
Cc1c(c(n2c(n1)ccn2)C)CCC=O	33	0.1
CCn1cnnc1SCC=O	33	0.1
c1cc(cc(c1)O)C=O	33	0.1
C1C=CN=C2N1C=CS2	33	0.1
c1cc2c(cc1C=O)nccn2	32	0.1
Cc1ccc(cc1)NCC=O	32	0.1
CC[N@](C)c1ccccc1	32	0.1
Cc1ccn2c(n1)cc(n2)C	32	0.1
C=C(C#N)C#N	32	0.1
c1cc(ccc1S(=O)=O)Br	32	0.1
C1COCN1	32	0.1
c1ccc2c(c1)c(c(s2)C=O)Cl	32	0.1
Cc1ccccc1NC	32	0.1
c1ccc2c(c1)NCO2	32	0.1
Cc1ccc2c(c1)cc[nH]2	32	0.1
CC(=O)c1ccc(cc1)NC(=O)C	32	0.1
c1cc(ccc1N)Br	32	0.1
c1ccc2c(c1)C(=O)[N]C(=O)N2	32	0.1
COc1ccc2ccc(=O)oc2c1	32	0.1
c1ccc2c(c1)C(=O)c3ccccc3C2=O	32	0.1
CC(=O)Nc1cccc(c1)O	32	0.1
CC(=O)Nc1cccc(c1)C(F)(F)F	32	0.1
c1ccc(cc1)c2ccc(o2)C=N	32	0.1
CSCCN	32	0.1
CC(=N)c1ccc(cc1)O	32	0.1
CC(=N)C	32	0.1
C(C=O)SC1=NN=N[N]1	32	0.1
CC(C)NC=O	32	0.1
c1cc(cnc1)O	32	0.1
CCOc1ccc(cc1)Cl	32	0.1
c1cc(ccc1c2cscn2)Cl	32	0.1
CC[N@@](C)c1ccccc1	32	0.1
c1ccc(cc1)CCNC=O	32	0.1
C#C	32	0.1
Cc1nc(no1)c2ccccc2	32	0.1
CC1=C(CC(=C(O1)N)C#N)C=O	32	0.1
Cc1nnc(o1)SCC=O	32	0.1
Cn1ccc2c1ccs2	32	0.1
c1ccc(cc1)/N=C/c2ccccc2O	32	0.1
CNC=C	32	0.1
CCl	32	0.1
CC1=N[C](C(=C1)C=O)C	32	0.1
Cc1ccnc2n1ncc2	32	0.1
c1ccc(cc1)C(=O)c2ccccc2	32	0.1
c1ccc(cc1)C(=O)OCC=O	32	0.1
C(=O)C(F)(F)F	32	0.1
c1ccc(cc1)CNCNc2ccccc2	32	0.1
CCCNCCC	32	0.1
Cc1cc2cc(ccc2nc1O)OC	32	0.1
c1cnsc1	32	0.1
C1C(=O)N(C(=S)S1)CC=O	32	0.1
CC(=O)n1ccc2c1cccc2	31	0.1
c1ccc(cc1)NS(=O)=O	31	0.1
c1ccc(cc1)n2cnnn2	31	0.1
c1cc(ccc1C(=O)O)N	31	0.1
c1ccc2c(c1)c(c[nH]2)/C=N/N	31	0.1
Cc1ccc(c(c1)N)OC	31	0.1
CCOc1ccc(cc1)C(=O)C	31	0.1
Cc1ccc[nH]1	31	0.1
Cc1nnc(o1)c2ccccc2	31	0.1
Cc1ccc2cc(c(nc2c1)O)C	31	0.1
c1cc(ccc1C(=O)N)N	31	0.1
Cc1ccoc1	31	0.1
CC[N+](=O)[O-]	31	0.1
COc1cc(cc(c1OC)OC)N	31	0.1
c1cc(cnc1)C(=O)N	31	0.1
COc1cc(ccc1O)/C=N/N	31	0.1
C1CCc2c(nc(s2)N)C1	31	0.1
CNc1ccccc1[N+](=O)[O-]	31	0.1
COc1cc(ccc1O)CN	31	0.1
c1c2c([nH]nn2)ncn1	31	0.1
Cc1ccc(cc1)C(=O)N	31	0.1
C(=C/C(=O)O)\C=O	31	0.1
COc1cccc(c1)C(=O)N	31	0.1
CN1C2=NC=N[C]2C(=O)NC1=O	31	0.1
CCOC(=O)c1c(c(sc1N)C)C	31	0.1
c1cc2c(cc1N)nco2	31	0.1
CC1=NC2=CC=CC=C2=N1	31	0.1
c1ccc(cc1)NC(=O)CN	31	0.1
CNCNNC	31	0.1
CC(=O)Nc1ccc(cc1)O	31	0.1
CCC[SH5]	31	0.1
Cc1c(c2ccccc2o1)C=O	31	0.1
C1CC1N	31	0.1
Cc1ccc(cc1)N2CCNCC2	31	0.1
CNC(=O)c1ccc(cc1)OC	31	0.1
c1coc2cc(cc(c2c1=O)O)O	31	0.1
CC(=O)c1c[nH]c2c1cccc2	31	0.1
Cc1cccc(c1O)OC	31	0.1
COc1ccc(cc1O)C=C	31	0.1
C=C(C#N)C(=O)N	31	0.1
CCOCCCN	31	0.1
Cc1ccc(o1)c2ccccc2	31	0.1
c1ccc2c(c1)CC=C2	31	0.1
CN(C=O)c1ccccc1	31	0.1
CCCOc1ccccc1OC	30	0.1
COc1ccccc1Nc2nccs2	30	0.1
Cc1cccc(c1)C=N	30	0.1
c1ccc2c(c1)NC=NC=N2	30	0.1
CCn1cccn1	30	0.1
[H]/N=C/c1cccc(c1)[N+](=O)[O-]	30	0.1
CC1=NC2=CC=CC=C2=C1	30	0.1
c1ccc2c(c1)c(c([nH]2)C=O)N	30	0.1
C(C(=O)N)Cl	30	0.1
c1c2c(ncn1)CCNC2	30	0.1
CCCn1ccnc1	30	0.1
c1cc(cc(c1)S(=O)(=O)N)N	30	0.1
CCCn1cnc2c1cccc2	30	0.1
c1ccc(cc1)N=Nc2ccccc2	30	0.1
Cc1ccc(s1)C	30	0.1
c1cc(sc1)Br	30	0.1
CC(=O)Nc1ccc(c(c1)OC)OC	30	0.1
CCN(CC)c1ccc(cc1)N	30	0.1
c1cc(oc1)CNC(=O)CO	30	0.1
Cc1ccc2c(c1)sc(n2)N	30	0.1
c1cc(cc(c1)[N+](=O)[O-])/C=N/N	30	0.1
CC(=O)NN	30	0.1
C1C(=O)N(C(=O)S1)CCN	30	0.1
C1C(=O)N(C(=O)S1)CC=O	30	0.1
CC(=O)N1CCOCC1	30	0.1
c1c2c(ncn1)CCCC2	30	0.1
Cc1ncnc(n1)N	30	0.1
c1c(cncc1Cl)Cl	30	0.1
CC(=O)Nc1ccccc1Cl	30	0.1
Cc1cccc(c1)NC	30	0.1
C1=C2C(=C[CH]S2)N=C1	30	0.1
CNCC=O	30	0.1
CCNS(=O)(=O)c1ccccc1	30	0.1
Cc1ccc(cc1)SC	30	0.1
Cc1ccccc1N2CCNCC2	30	0.1
c1ccc(cc1)CSc2ncccn2	30	0.1
c1cc(c(cc1Cl)Cl)N	30	0.1
C=C1C(=O)NC(=S)NC1=O	30	0.1
Cc1ccccc1OCC(=O)N	30	0.1
C[NH2+]Cc1ccccc1	30	0.1
Cc1ccc(cc1)C=N	30	0.1
c1ccc2c(c1)c3c([nH]2)ncnn3	30	0.1
CCC(=O)Nc1ccc(cc1)OC	30	0.1
c1ccc(cc1)CNc2ccccn2	30	0.1
c1ccc(cc1)CC(=O)O	30	0.1
c1ccc(cc1)CNc2ccc3c(c2)nc[nH]3	30	0.1
C1CSC2=NC=CCN21	30	0.1
CC1(CC(=O)CC(=O)C1)C	30	0.1
c1ccnc(c1)O	30	0.1
c1ccnc(c1)SCC=O	30	0.1
Cc1ccn2c(n1)ncn2	30	0.1
CCOc1ccc(cc1)CN	30	0.1
C1CC=CC1	30	0.1
CC(C)CN	30	0.1
COc1cc(ccc1O)/C=C/C=O	30	0.1
C1=C([N]N=C1)C=O	30	0.1
c1cncnc1C(F)(F)F	30	0.1
c1ccc2c(c1)C=CC(=O)[N]2	30	0.1
CCNC(=O)Nc1ccccc1	30	0.1
c1ccc(cc1)C(=O)CO	30	0.1
Cc1ccc(cc1)c2cscn2	30	0.1
c1ccc2c(c1)c3c([nH]2)cncn3	29	0.1
CC(=O)Nc1ccc(cc1)Cl	29	0.1
c1ccc(cc1)N2C(=O)[C@@H]CC2=O	29	0.1
CNCCNN=C	29	0.1
c1ccc(cc1)N2C(=O)CC(=O)NC2=O	29	0.1
CCC(=O)Nc1ccccc1C	29	0.1
c1ccc2c(c1)cccc2CC=O	29	0.1
CCc1nncs1	29	0.1
C1(=C(C(=O)NC1=O)Cl)N	29	0.1
Cn1c2ccsc2cc1C=O	29	0.1
c1ccc(cc1)CS	29	0.1
CC(=O)Nc1ccc(cc1OC)OC	29	0.1
CC1=N[C](C(=C1)/C=N/N)C	29	0.1
C/C(=N\N)/C	29	0.1
C1=CC=C2=NC(=C(C2=C1)N=N)O	29	0.1
COc1ccc2c(c1)cccn2	29	0.1
c1ccc(cc1)N2C(=O)[C@H]CC2=O	29	0.1
c1cc(cc(c1)F)[N+](=O)[O-]	29	0.1
c1cnccc1C(=O)N	29	0.1
c1ccc2c(c1)c(=O)cc(o2)C=O	29	0.1
c1cn2c(n1)scn2	29	0.1
C=C1c2ccccc2NC1=O	29	0.1
Cc1ccc(o1)/C=C/C=O	29	0.1
C1CNCCC1N	29	0.1
c1ccc2c(c1)ncc3n2cnn3	29	0.1
C1CNCCC12OCCO2	29	0.1
C1COCC=C1	29	0.1
CNCCCN	29	0.1
CC1=C[C](N=N1)Cl	29	0.1
C1=C[CH]C2=NC=NC2=C1	29	0.1
Cc1ccc(cn1)C#N	29	0.1
c1ccc2c(c1)CCO2	29	0.1
c1ccc2c(c1)CC=CS2	29	0.1
COc1ccc(cc1)c2csc(n2)N	29	0.1
COC(=O)/C=C/c1ccccc1	29	0.1
c1ccc2c(c1)nc(s2)CC#N	29	0.1
Cn1c2c(c(=O)n(c1=O)C)[N]C=N2	29	0.1
c1cc(c(cc1N)Cl)Cl	29	0.1
Cc1ccn2ccnc2c1	29	0.1
c1csc(c1C(=O)N)N	29	0.1
CS(=O)(=O)c1ncc(cn1)Cl	29	0.1
Cc1cccc2c1nc(c(c2)C)O	29	0.1
c1cc2cccnc2c(c1)N	29	0.1
CN(C)S(=O)(=O)c1ccccc1	29	0.1
[H]/N=C/c1ccccc1OC	29	0.1
CCOc1ccc(cc1)NC=O	29	0.1
CNC(=O)C=C	29	0.1
CNc1ccccn1	29	0.1
c1cc2c(cc1C=N)OCO2	29	0.1
c1ccnc(c1)CN	29	0.1
CCOc1ccc(cc1)OC	29	0.1
c1ccc(cc1)OCc2ccco2	29	0.1
CCN(CC)CC	29	0.1
Cc1ccc(c(c1)O)C	29	0.1
[H]/N=C/c1ccc(c(c1)OC)OC	29	0.1
c1ccc(cc1)n2c(ccn2)N	29	0.1
c1ccc2c(c1)C3C=CCC3CN2	29	0.1
Cc1c2ccccc2ccc1O	29	0.1
Cc1c2ccccc2oc1C=O	29	0.1
Cc1c(c(sc1C=O)N)C=O	29	0.1
c1ccoc(=O)c1	29	0.1
CCCOc1ccc(cc1)C=O	28	0.1
Cc1cccc(c1)OCC(=O)N	28	0.1
c1c2cnncc2n[nH]1	28	0.1
c1cc2nncn2nc1	28	0.1
Cc1cc2ncccn2n1	28	0.1
c1ccc(cc1)c2ccsc2	28	0.1
CCOc1ccccc1C=O	28	0.1
CCCOc1ccccc1C	28	0.1
c1ccc2c(c1)c(c(o2)C=O)N	28	0.1
c1cc(cc(c1)[N+](=O)[O-])/C=C/C=O	28	0.1
C1=N[N]N=N1	28	0.1
Cn1c2ccc(cc2n(c1=O)C)N	28	0.1
c1ccc(cc1)c2csc(c2C=O)N	28	0.1
c1ccc(cc1)c2ncno2	28	0.1
CC(=O)C=C	28	0.1
C1C=CC=CC=C1	28	0.1
CCOc1cccc(c1)C=O	28	0.1
Cc1cccc(n1)N	28	0.1
c1ccc(cc1)c2cc3ncccn3n2	28	0.1
CCOC(=O)CO	28	0.1
c1ccc2c(c1)n[nH]n2	28	0.1
c1cc(c2c(=O)ccoc2c1)[O-]	28	0.1
CC/C=C/C	28	0.1
c1cc(ccc1O)O	28	0.1
Cc1c2ccccc(=O)c2c(o1)C	28	0.1
c1coc2c1cncn2	28	0.1
CCC(=O)NCC	28	0.1
c1cc(c(cc1O)O)C=O	28	0.1
CCCN1CCNCC1	28	0.1
c1csc(c1C(=O)O)N	28	0.1
CCc1ccccc1OC	28	0.1
c1cc(ccc1c2csc(n2)N)O	28	0.1
C(O)(F)(F)F	28	0.1
c1ccc(cc1)Nc2nncs2	28	0.1
COc1cc(cc(c1)OC)N	28	0.1
C=CC(=O)c1ccc(cc1)O	28	0.1
C=CC(=O)c1ccccc1O	28	0.1
CCNCC=C	28	0.1
COc1ccccc1CNC=O	28	0.1
Cn1c(nnc1S)c2ccccc2	28	0.1
c1ccc(cc1)NC(=O)[C@@H]2CCCNC2	28	0.1
c1cc(sc1)/C=C/C=O	28	0.1
c1c(non1)N	28	0.1
Cn1c(nnc1SC)c2ccccc2	28	0.1
c1ccc(cc1)NC(=O)[C@@H]2CCC[N]C2	28	0.1
Cc1ccc(o1)N2CCOCC2	28	0.1
CC(=O)c1ccc(cc1)Br	28	0.1
c1ccc(cc1)NC(=O)[C@H]2CCC[N]C2	28	0.1
c1ccc(cc1)n2cnc3c2cccc3	28	0.1
c1c(cncc1Br)C=O	28	0.1
c1ccc(c(c1)C=N)Cl	28	0.1
c1c2c(co1)C=CC=CC2	28	0.1
c1ccc(cc1)NC(=O)[C@H]2CCCNC2	28	0.1
CC(=O)Nc1ccc(cc1)N(C)C	28	0.1
C(C#N)C(=O)N	28	0.1
Cc1c(cno1)C=O	28	0.1
COc1ccc(cc1)NCC=O	28	0.1
c1cc(oc1/C=N/N)[N+](=O)[O-]	28	0.1
c1cc(cnc1)C=N	27	0.1
CC(=O)c1ccc(cc1O)O	27	0.1
Cn1c(=O)cccn1	27	0.1
Cc1cnc2ccccc2n1	27	0.1
Cc1cccc2c1nc(cc2)O	27	0.1
Cc1cccn2c1ncc(c2=O)C	27	0.1
C(=O)NNC=O	27	0.1
c1cc2c(cccn2)c(c1)[N+](=O)[O-]	27	0.1
c1csc(c1N)C=O	27	0.1
[H]/N=C/C=C/c1ccccc1	27	0.1
CN(C)/C=C/C=O	27	0.1
CCCCOC=O	27	0.1
CNC(=O)/C=C/c1ccccc1	27	0.1
COCCNC=O	27	0.1
CNC(=O)/C=C/c1ccco1	27	0.1
CN(C)C=N	27	0.1
CCOCCN	27	0.1
c1csc2c1cn[nH]2	27	0.1
Cc1cc(c2ccccc2n1)C=O	27	0.1
C1CNCc2c1c3c(s2)NCNC3	27	0.1
Cc1ccc2c(c1)cc([nH]2)C	27	0.1
CNc1ccccc1OC	27	0.1
c1cc(ccc1c2cscn2)O	27	0.1
CCN(CC)S(=O)(=O)c1ccccc1	27	0.1
CC(=O)N1CCCC1	27	0.1
CCCCNC=O	27	0.1
CC(=O)Nc1ccccc1C=O	27	0.1
c1ccc(cc1)CNc2ccc(cc2)O	27	0.1
c1ccc(cc1)Oc2ccc(cc2)N	27	0.1
CC1=C2=C(C=NN=C2C)N=N1	27	0.1
COc1ccc(cc1)CNC=O	27	0.1
C1=CC=C2=NC=C(C2=C1)SCC=O	27	0.1
c1ccc(cc1)c2csc(n2)NC=O	27	0.1
c1ccc(c(c1)NC=O)Cl	27	0.1
CNC(=O)COc1ccccc1	27	0.1
COc1ccc(cc1)S(=O)(=O)N	27	0.1
CC(=O)NC(C)(C)C	27	0.1
c1ccc(cc1)N/C=C/C=O	27	0.1
CCOC(=O)N1CCCCC1	27	0.1
c1ccc(cc1)c2ccn3c(n2)ccn3	27	0.1
c1c[nH+]c[nH]1	27	0.1
c1cc(ccc1NC=O)O	27	0.1
COc1ccc(cc1)C(=O)C=C	27	0.1
Cc1ccnn1C	27	0.1
CCOC(=O)c1cccc(c1)N	27	0.1
c1cc(ccc1O)F	27	0.1
c1cc[n+](cc1)CC=O	27	0.1
CC(=O)Nc1ccc(cc1)N2CCOCC2	27	0.1
CCN(C=O)c1ccccc1	26	0.1
Cn1c(=O)c2ccccc2cn1	26	0.1
Cn1c(cc(=O)n(c1=O)C)N	26	0.1
c1coccc1=O	26	0.1
c1ccc(cc1)C2CCN3CN(CSC3=C2)c4ccccc4	26	0.1
c1ccc(cc1)S(=O)(=O)O	26	0.1
C1CSC=C1	26	0.1
c1ccc2c(c1)C=CN[SH4]2	26	0.1
c1ccc(cc1)OC[C@@H]O	26	0.1
c1ccnc(c1)NC=O	26	0.1
CC(c1ccccc1)N	26	0.1
c1ccc(cc1)C(=O)OCC(=O)N	26	0.1
CCC(=O)Nc1ccccc1OC	26	0.1
c1ccc(cc1)NC(=O)C2CCNCC2	26	0.1
c1ccc(cc1)OC[C@H]O	26	0.1
C[C@@H](COc1ccccc1)O	26	0.1
c1ccc(c(c1)NC=O)F	26	0.1
CC/C=N/N	26	0.1
c1ccc2c(c1)ccc(n2)C=O	26	0.1
Cc1ccn(n1)c2ccccc2	26	0.1
Cc1ccc(cc1)CCN	26	0.1
C1=CNC(=O)[N]C1=O	26	0.1
COC(=O)N	26	0.1
c1cc(ccc1NC=O)Cl	26	0.1
c1ccc2c(c1)cn[nH]2	26	0.1
O=S=O	26	0.1
c1c(ncs1)CCN	26	0.1
c1coc2c1n3cnncc3c2	26	0.1
COc1ccc(cc1O)CN	26	0.1
Cn1cnccc1=O	26	0.1
CS(=O)(=O)CC=O	26	0.1
Cc1cccc(c1NC(=O)C)C	26	0.1
CCCNN=C	26	0.1
[C@H]1C[C@@H]OC(=C1)C=O	26	0.1
c1cnc2n(c1=O)ccs2	26	0.1
C=Cc1[nH]c2ccccc2n1	26	0.1
COc1ccc(cc1)c2cc[nH]n2	26	0.1
CC1CC(CNC1)C	26	0.1
CCCOC=O	26	0.1
c1cc(oc1)CN2C(=O)CC(=O)NC2=O	26	0.1
c1c2c(c[nH]1)NCNC2	26	0.1
Cc1cscc1C#N	26	0.1
CC(=O)c1cccc(c1)OC	26	0.1
c1cc(ncc1Cl)N	26	0.1
COc1ccc(cc1)C(=O)OC	26	0.1
C[N@@](c1ccccc1)S(=O)(=O)C	26	0.1
c1ccc(c(c1)C(F)(F)F)N	26	0.1
Cc1ccc2cc(cnc2c1)C	26	0.1
C[N@@H+]Cc1ccccc1	26	0.1
c1ccc(cc1)/C=C/CNc2ccccc2	26	0.1
Cc1ccc(cc1)Br	26	0.1
Cc1ccc2cccnc2c1O	26	0.1
CC1=C([C](N=N1)C)CCC=O	26	0.1
Cc1ncc2c(n1)c3ccccc3o2	26	0.1
COc1cc2c(cc1OC)CNCC2	26	0.1
Cc1ccc(cc1)c2csc(n2)N	26	0.1
c1cc2c(nc1)CCNC2	26	0.1
c1cc2cn[nH]c2nc1	26	0.1
c1ccc2c(c1)cc([nH]2)C=O	26	0.1
c1ccc2c(c1)c3ncnn3cn2	26	0.1
c1ccc(cc1)OCCO	26	0.1
Cc1ccc(c(c1)C)O	26	0.1
c1ccc(cc1)OC(F)F	26	0.1
CCNCN	26	0.1
c1cc2cccc3c2c(c1)CN3	26	0.1
C1=C([N]N=C1N)O	26	0.1
C(N)NN	26	0.1
c1ccc(cc1)N2CC[NH+]CC2	26	0.1
C[C@H](COc1ccccc1)O	26	0.1
C1CNCCNC1=O	26	0.1
C[C]1C=CN=N1	26	0.1
CCN(CC)c1ccc(cc1)C	26	0.1
CC(=O)c1ccc(cc1)[N+](=O)[O-]	26	0.1
C[N@](c1ccccc1)S(=O)(=O)C	26	0.1
CC(C)S	26	0.1
C[N@H+]Cc1ccccc1	26	0.1
CCCNC(=O)c1ccccc1	26	0.1
c1ccc(cc1)C(=O)CS	26	0.1
Cc1cc(n2c(n1)ccn2)O	26	0.1
c1ccc(cc1)C[NH+]2CCNCC2	26	0.1
c1ccc2c(c1)c(c[nH]2)C=O	26	0.1
c1c(ncnn1)O	26	0.1
C[n+]1ccccc1	26	0.1
C(C(=O)O)N	26	0.1
c1cc(ccc1C(=O)N)O	26	0.1
CCc1cccc(c1)C	26	0.1
CN(C)CCO	26	0.1
CCn1c2ccccc2c3c1ccc(c3)N	26	0.1
COC(=O)C=C	26	0.1
CN1c2ccccc2CC1=O	26	0.1
c1cc(cc(c1)[N+](=O)[O-])/C=N/NC=O	26	0.1
c1cc(ccc1N)N2CCCC2	26	0.1
CN(C)c1ccc(cc1)C=O	26	0.1
CCc1cccc(c1)OC	25	0.1
COc1ccc(cc1)C(=O)O	25	0.1
c1ccc(cc1)C(=O)NCc2ccco2	25	0.1
c1cc(ccc1O)Br	25	0.1
c1cc(ccc1/C=C/C=O)[N+](=O)[O-]	25	0.1
CC(=O)Nc1ccccc1O	25	0.1
c1cc(cc(c1)O)/C=C/C=O	25	0.1
CC(=O)Nc1ccccc1F	25	0.1
Cc1csc2c1cncn2	25	0.1
CC(=O)Nc1cccc(c1)[N+](=O)[O-]	25	0.1
c1ccc2cc(ccc2c1)C=O	25	0.1
CSc1nnc(o1)c2ccccc2	25	0.1
c1ccc(cc1)NCc2cccs2	25	0.1
c1ccc(cc1)NCc2ccco2	25	0.1
c1cc(oc1)/C=C(/C=O)\C#N	25	0.1
CSCc1ccccc1	25	0.1
c1cc(oc1)C=S	25	0.1
c1c(c2c(s1)CCCCC2)C=O	25	0.1
[H]/N=C/C=C	25	0.1
c1ccc(cc1)c2nnc(o2)SCC=O	25	0.1
CCc1ccc(cc1)NC=O	25	0.1
CCOc1ccccc1Cl	25	0.1
Cc1ccc(c(c1)Cl)Cl	25	0.1
Cc1ccc2c(n1)N=C[CH]C2=O	25	0.1
c1ccc2c(c1)ccc(n2)S	25	0.1
COc1ccccc1[N+](=O)[O-]	25	0.1
Cc1ccn(n1)C	25	0.1
Cc1ccc(cc1)C=C	25	0.1
C1=C([CH]N=N1)C=O	25	0.1
CCOc1ccc2c(c1)scn2	25	0.1
COc1ccc(cc1)c2ncon2	25	0.1
C(C=O)C(F)(F)F	25	0.1
c1cc(ccc1/C=C/C=O)Cl	25	0.1
CNc1nccs1	25	0.1
COc1ccc(cc1)[N+](=O)[O-]	25	0.1
COc1ccc(c(c1)OC)C=O	25	0.1
c1ccc2cc(c(cc2c1)C=O)O	25	0.1
c1ccc(cc1)N2CC[NH2+]CC2	25	0.1
CC(=O)NCc1ccc(cc1)OC	25	0.1
CCNC(=O)CO	25	0.1
CC1=NN=C([N]1)SCC=O	25	0.1
Cc1c(oc(n1)c2ccccc2)C	25	0.1
c1cc(c(cc1/C=C/C=O)O)O	25	0.1
CCCC(C)C	25	0.1
c1ccc2c(c1)nc3n2cccc3	25	0.1
CCNC(=O)C=C	25	0.1
c1cc(cc(c1)Cl)C=N	25	0.1
Cc1ccc(cc1C)C=O	25	0.1
Cn1cnc2ccccc2c1=O	25	0.1
Cc1nnc(n1C)SCC=O	25	0.1
C/C=N/NC=O	25	0.1
C=NNC(=S)N	25	0.1
c1ccc(c(c1)/C=C/C=O)O	25	0.1
C=Cc1ccco1	25	0.1
c1cc(c(cc1Cl)Cl)O	25	0.1
c1ccc2c(c1)c(c[nH]2)N	25	0.1
COCCCNC=O	25	0.1
COCC=C	25	0.1
[H]/N=C/c1cccc(c1)O	25	0.1
COC(=O)c1cccs1	25	0.1
c1cn[nH]c1C=O	25	0.1
c1ccc(cc1)N2C(=O)C[C@@H](C2=O)S	25	0.1
C[N]S(=O)(=O)c1ccccc1	25	0.1
c1ccc(c(c1)C(=O)O)O	25	0.1
c1cc(=O)n(nc1)CC=O	25	0.1
C1CCc2c(c(c(s2)N)C(=O)N)C1	25	0.1
CNc1ccc(cc1)O	25	0.1
CNOC	25	0.1
c1ccc(cc1)NC(=O)C=O	25	0.1
CC(=O)NC1CCCCC1	25	0.1
Cc1cc(c(s1)N)C=O	25	0.1
Cc1c(c(n(n1)c2cccnn2)C)CCC=O	25	0.1
C1C(=O)N(C(=S)S1)NC=O	25	0.1
CN1C(=O)C(=C)C(=O)NC1=O	25	0.1
Cc1cc(sc1)N	25	0.1
c1ccc(c(c1)C(=O)N)Cl	25	0.1
CC(=O)N(C)c1ccccc1	25	0.1
CN1c2ccccc2SCC1=O	25	0.1
c1ccc(cc1)N2C(=O)C[C@H](C2=O)S	25	0.1
c1ccc(cc1)/C=C\C=O	25	0.1
CSc1ccc2ccccc2n1	25	0.1
c1ccc(cc1)/C=C(/C=O)\C#N	25	0.1
Cc1cccc(c1)C(=O)N	25	0.1
Cc1cccc(=O)o1	25	0.1
COc1cccc(c1)Cl	25	0.1
Cc1cccc(c1)NC(=O)CS	25	0.1
C1CCC(CC1)O	25	0.1
Cc1ccccc1NC(=O)CS	25	0.1
CCC[NH+]1CCN(CC1)c2ccccc2	25	0.1
c1ccc(cc1)c2cccs2	25	0.1
c1csc2c1C(=O)[N]C=N2	25	0.1
C1CCC1	25	0.1
c1csc[nH+]1	24	0.1
C/C=C/C	24	0.1
C=CC(=O)c1ccco1	24	0.1
[H]/N=C(\C)/c1ccccc1	24	0.1
C=CC(=O)c1cccs1	24	0.1
c1ccc(c(c1)N)N	24	0.1
CC1=C(N2C(CC2=O)SC1)C(=O)O	24	0.1
C[C@@H]Nc1ccccc1	24	0.1
CS(=O)(=O)N	24	0.1
CC(C)CC(=O)N	24	0.1
c1nnc2n1NC=CS2	24	0.1
c1ccc(c(c1)OCC=O)Cl	24	0.1
c1cc(c(c(c1)O)O)C=N	24	0.1
c1ccc(cc1)NCCNc2ccccc2	24	0.1
Cc1ccc(cc1)[N]C	24	0.1
c1ccc(cc1)COc2ccccc2O	24	0.1
Cc1ccc(c(c1)[N+](=O)[O-])O	24	0.1
COC(=O)c1c(c2ccccc2[nH]1)N	24	0.1
c1ccc2c(c1)cc3ccsc3n2	24	0.1
c1ccc2c(c1)cc3cn[nH]c3n2	24	0.1
c1ccc(cc1)N2CCN(CC2)C=O	24	0.1
Cc1c(n(c2c1cccc2)C)C	24	0.1
c1ccc(cc1)C2=CC=N[N]2	24	0.1
c1c2c3c(sc2ncn1)CCC3	24	0.1
Cc1ccc(cc1C)NC(=O)C	24	0.1
CC=C1C(=O)NC(=O)NC1=O	24	0.1
c1nnc(s1)SCC=O	24	0.1
CC(=O)OCC(=O)Nc1ccccc1	24	0.1
COc1ccc(cc1)NC(=O)CO	24	0.1
C[n+]1csc2c1cccc2	24	0.1
c1ccc(cc1)Nc2ncnc(n2)N	24	0.1
c1cnn2c1nccc2O	24	0.1
c1conc1C(=O)N2CCNCC2	24	0.1
C(=O)C(C(F)(F)F)N	24	0.1
c1cc(cc(c1)N)C(=O)[O-]	24	0.1
COC(=O)CCC(=O)O	24	0.1
c1ccc(cc1)NN=C2CCCCC2	24	0.1
c1ncsn1	24	0.1
c1ccc2c(c1)C(=O)CCO2	24	0.1
CC(=O)Nc1ccc(cc1)[N+](=O)[O-]	24	0.1
COc1ccc(cc1)CCNC=O	24	0.1
c1ccc(cc1)N2C(=O)C=CC2=O	24	0.1
CSc1ccccc1N	24	0.1
c1cc(cc(c1)N)C(=O)N	24	0.1
CC(=O)Nc1ccc2c(c1)OCCO2	24	0.1
c1c(ncnc1O)N	24	0.1
c1cc2c(nc1)NC=CC2	24	0.1
c1cc(cc(c1)S(=O)(=O)N)[N+](=O)[O-]	24	0.1
c1cnn2c1NCCC2	24	0.1
C(=O)[O-]	24	0.1
CC=C(C)C	24	0.1
c1ccc(c(c1)NC=O)O	24	0.1
c1ccc2c(c1)c(cc(n2)c3ccco3)C=O	24	0.1
Cc1ccccc1NCC=O	24	0.1
C1COC=C1	24	0.1
CCC(=O)Nc1cccc(c1)C	24	0.1
CCCCS	24	0.1
c1cc(c(cc1F)F)N	24	0.1
c1ccn2cc[nH+]c2c1	24	0.1
c1ccc(cc1)/C=N/Nc2ccccn2	24	0.1
C1CSC(=N1)S	24	0.1
C[NH+]1CCCCC1	24	0.1
Cc1ccccc1S(=O)(=O)N	24	0.1
CCc1c[nH]c2c1cc(cc2)OC	24	0.1
CNc1ccc(cc1)F	24	0.1
CC(C)Oc1ccccc1	24	0.1
c1ccc(cc1)/C=C\C#N	24	0.1
COc1ccc(c(c1)O)C=O	24	0.1
C1CC2CNCC=C2C=C1	24	0.1
COc1ccccc1NC(=O)N	24	0.1
Cc1cc(n2c(n1)ncn2)C	24	0.1
CCNC(=O)c1ccc(cc1)C	24	0.1
C[N]Cc1ccccc1	24	0.1
CC1=CC(Nc2c1cccc2)(C)C	24	0.1
c1ccc(cc1)c2nnc(o2)S	24	0.1
Cc1ccc(cc1)NC(=O)N	24	0.1
COc1ccc(cc1OC)CC=O	24	0.1
CC(C)c1ccccc1O	24	0.1
c1ccc(cc1)c2ncccn2	24	0.1
COc1cccc(c1)C(=O)[O-]	24	0.1
CCCS(=O)=O	24	0.1
CC1=C2C(=NN=C[C]2N=N1)C	24	0.1
Cc1ccc2c(csc2n1)N	24	0.1
c1ccc(c(c1)N2CCCCC2)[N+](=O)[O-]	24	0.1
c1ccc(cc1)NCCN2CCN(CC2)c3ccccc3	24	0.1
Cc1ccc(c2c1cccn2)O	24	0.1
C[C@H]CC	24	0.1
Cc1ccc(n1c2nncs2)C	24	0.1
c1cc(cc(c1)C(F)(F)F)C=O	24	0.1
COC(=O)CN	24	0.1
CC(=O)N/N=C/c1ccco1	24	0.1
c1ccn(c1)c2nncs2	24	0.1
c1csc2c1NCNC2	24	0.1
CCCC=C	24	0.1
c1cc(cc(c1)O)CN	24	0.1
C=Cc1ccc(cc1)Cl	24	0.1
c1cc(ccc1C(=O)O)O	24	0.1
CSc1nncn1c2ccccc2	23	0.1
Cc1csc(n1)Nc2ccccc2	23	0.1
c1cc(cc(c1)NC=O)C=O	23	0.1
Cn1c(nnc1S)COc2ccccc2	23	0.1
C[C@H]Oc1ccccc1	23	0.1
c1ccc2c(c1)CCCC2=O	23	0.1
Cc1ccccc1CN	23	0.1
c1ccc2c(c1)cc(cn2)C#N	23	0.1
c1cc(ccc1CN)O	23	0.1
CNC(=O)c1ccco1	23	0.1
c1ccc(cc1)Nc2ccc(cc2)N	23	0.1
C1C(=C(SC(=C1C#N)N)N)C#N	23	0.1
Cc1cccc2c1ncc(c2)C	23	0.1
C[NH+](C)Cc1ccccc1	23	0.1
Cc1c[nH]nc1	23	0.1
CCOC(=O)CN	23	0.1
c1ccc2c(c1)cc(cn2)C=O	23	0.1
C(CN)CS	23	0.1
c1ccc2c(c1)CCC=C2	23	0.1
C1C(=O)N(C(=S)S1)CCCC=O	23	0.1
C/C=N/n1cnnc1S	23	0.1
c1ccc(cc1)/C=C/C(=O)O	23	0.1
C[C@H]Nc1ccccc1	23	0.1
[H]/N=C/c1ccc(c(c1)O)OC	23	0.1
c1ccc(cc1)NCc2ccccc2O	23	0.1
COc1cccc(c1)c2cscn2	23	0.1
CC(=O)Nc1cccc(c1)C=O	23	0.1
CCC[N@@H+](C)CC	23	0.1
Cc1cc(n(c1C)C)C	23	0.1
CC(=O)Nc1cc(ccc1OC)OC	23	0.1
C1C=CSC=C1	23	0.1
c1cc2c(cc1N)nc([nH]2)O	23	0.1
COc1ccc2c(c1)scn2	23	0.1
Cc1nc2ccccc2c(n1)O	23	0.1
C(C=O)OC(=O)CN	23	0.1
CCc1ccc(cc1)OCC=O	23	0.1
Cc1cccc(c1)NC(=O)N	23	0.1
c1ccc(cc1)NC(=O)CCC=O	23	0.1
CC(=O)N1CCCc2c1cccc2	23	0.1
[C@@H]1[C@H]C1	23	0.1
Cn1cnnc1COc2ccccc2	23	0.1
Cc1cc(c(c(c1)C)N)C	23	0.1
c1cc(ccc1/C=C/C(=O)N)O	23	0.1
c1cc(c(cc1/C=C(/C=O)\C#N)O)O	23	0.1
CCNC(=O)COc1ccccc1	23	0.1
CCC(=N)C	23	0.1
Cc1ccccc1[N]C	23	0.1
Cc1ccc(c(c1)OC)C	23	0.1
C[N@](c1ccccc1)S(=O)=O	23	0.1
Cn1cnc2c1c(=O)n(c(=O)n2C)C	23	0.1
c1ccc(c(c1)F)F	23	0.1
[C@@H]1C[C@H]OC(=C1)C=O	23	0.1
Cc1ccnc(n1)N	23	0.1
Cc1ccc2c(c1)cc(cn2)C	23	0.1
CC(C)C(=O)Nc1ccccc1	23	0.1
Cc1ccnc2n1nc(c2)C	23	0.1
CCCOc1ccc(cc1)C	23	0.1
Cc1cccc(c1)C(=O)O	23	0.1
c1cc(ccc1NC=O)F	23	0.1
Cc1c(nco1)CS(=O)(=O)CC=O	23	0.1
c1ccc(cc1)/N=C\2/[N]C=CS2	23	0.1
c1c2c([nH]n1)CNC2	23	0.1
c1ccc2c(c1)ccc(n2)Cl	23	0.1
C/C=C/1\C(=O)NC(=O)NC1=O	23	0.1
c1cc(cc(c1)Cl)O	23	0.1
c1cc2cccnc2c(c1)OCC=O	23	0.1
c1cc(cc(c1)O)C(=O)[O-]	23	0.1
C=Cc1cccs1	23	0.1
c1ccc(cc1)SCC=O	23	0.1
CCC(=O)NCc1ccccc1	23	0.1
c1cc(c(cc1Cl)N)O	23	0.1
c1ccc(cc1)n2cc(cn2)C(=O)N	23	0.1
C[C@@H]COc1ccccc1	23	0.1
CCNCc1ccccc1	23	0.1
c1csc2c1cc3c(n2)CCNC3	23	0.1
C1CC(OC1)C=O	23	0.1
c1cc(ccc1C=N)N2CCOCC2	23	0.1
c1ccc(cc1)CNC(=O)N	23	0.1
CCC(=O)Nc1nccs1	23	0.1
C[C@H]COc1ccccc1	23	0.1
CCN(CC)C(=O)CS	23	0.1
Cc1ccc2ccc(=O)oc2c1	23	0.1
Cn1cc(cn1)Cl	23	0.1
C(=C\N)\C=O	23	0.1
CCOc1ccccc1OCC	23	0.1
CCC[N@H+](C)CC	23	0.1
Cc1cn2ccccc2n1	23	0.1
C=CCN1C(=O)CC(=O)NC1=O	23	0.1
c1ccc2c(c1)cccc2C=O	23	0.1
CC1=N[C](C(=C1)C=N)C	23	0.1
c1cc(ccc1Nc2nccs2)Cl	23	0.1
CCOC(=O)C1CCCNC1	23	0.1
CC[NH2+]C	23	0.1
c1nnc2n1N=CCS2	23	0.1
c1c2c([nH]cn2)ncn1	23	0.1
CCOc1ccccc1NC(=O)C	23	0.1
c1cc(oc1)C(=O)Nc2ccc(cc2)N	23	0.1
c1cc2c(ccc(c2nc1)O)Cl	23	0.1
c1cc2c(c(sc2nc1)C=O)N	23	0.1
c1ccc2c(c1)nc(s2)SCC=O	23	0.1
COc1ccc(cc1O)C=O	23	0.1
c1cc(ccc1N)NC=O	23	0.1
CN1CCCCC1	23	0.1
CCOc1ccc(cc1)C(=O)N	23	0.1
C[N@@](c1ccccc1)S(=O)=O	23	0.1
C=CCOC=O	23	0.1
C/C=C\c1ccccc1	22	0.1
c1cc(c(cc1N)Cl)N2CCNCC2	22	0.1
CCC(=O)Nc1ccc(cc1)O	22	0.1
CC(C)Oc1ccc(cc1)C=O	22	0.1
Cn1c(ccn1)C=O	22	0.1
C1CN=C2N(C1)C=NS2	22	0.1
CCNC(=O)c1ccco1	22	0.1
C1=CC=C2=NC=C(C2=C1)/C=N/N	22	0.1
c1ccc2c(c1)nc(s2)NC=O	22	0.1
CNC(=O)c1ccccc1Cl	22	0.1
c1cc(ccc1/C=N/N)O	22	0.1
c1c(nc(s1)N)CC=O	22	0.1
C1=CC=C2=NC(=C(C2=C1)N=NC=O)O	22	0.1
C1=N[N]C(=O)C(=C1Cl)Cl	22	0.1
c1ccc(cc1)c2c[nH]cn2	22	0.1
c1ccc2c(c1)cncc2C=O	22	0.1
CC(=O)C1=C(C(=O)NC1)O	22	0.1
CN(Cc1ccccc1)C=O	22	0.1
c1ccc2c(c1)[C@H]3C=CC[C@H]3CN2	22	0.1
CNc1ccc(cc1)C=N	22	0.1
c1ccc2c(c1)ncc(n2)C=O	22	0.1
CCc1ccc(cc1)OCC	22	0.1
COc1cc(c(cc1N)OC)N	22	0.1
C1CN(CCN1)CCN	22	0.1
CC1=NN=C([N]1)S	22	0.1
Cc1ccc(cc1[N+](=O)[O-])C=O	22	0.1
c1ccc2c(c1)ncc(n2)O	22	0.1
CC1=NCC(=C1C=O)O	22	0.1
CNCc1ccco1	22	0.1
C(N)O	22	0.1
Cc1c(noc1NS(=O)(=O)c2ccc(cc2)N)C	22	0.1
c1ccc(cc1)CCCNc2ccccc2	22	0.1
COc1cccc(c1)/C=C/C(=O)N	22	0.1
c1ccc(cc1)N2C(=O)C[C@@H](C2=O)N	22	0.1
c1ccc(cc1)CCCN	22	0.1
c1ccc(cc1)N2C(=O)C[C@H](C2=O)N	22	0.1
c1ccc2c(c1)c(ccn2)O	22	0.1
C=Nc1ccccc1O	22	0.1
CCC(=O)C	22	0.1
CC(C)NC(=O)C	22	0.1
COc1cc(ccc1O)C=O	22	0.1
[NH-][SH5]	22	0.1
c1cc(cnc1)CCN	22	0.1
c1ccc2c(c1)c(c([nH]2)C(=O)O)N	22	0.1
CC(C)OC(=O)C	22	0.1
c1ccc(cc1)c2ncco2	22	0.1
c1ccc(cc1)c2cccnn2	22	0.1
c1nnc(o1)N	22	0.1
c1cc(ccc1C=N)[N+](=O)[O-]	22	0.1
c1ccn2c(c1)ncc2N	22	0.1
c1cc2c(c(c1)S(=O)=O)nsn2	22	0.1
c1ccc(cc1)/C=C/c2[nH]c3ccccc3n2	22	0.1
c1ccc(cc1)OCCS	22	0.1
c1ccc(cc1)OCCN	22	0.1
c1cc(oc1)C(=O)NCC=O	22	0.1
c1ccc(cc1)OCCCC=O	22	0.1
CCCCNC(=O)C	22	0.1
CCCNC(=O)Nc1ccccc1	22	0.1
CNc1ccncn1	22	0.1
COc1ccc(cc1)NC(=O)N	22	0.1
c1ccc2c(c1)C(=O)[N]C(=O)N2CC=O	22	0.1
COc1ccc(cc1)N=C	22	0.1
CCN(CC)c1ccc(c(c1)C)N	22	0.1
c1ccc(c(c1)CNC=O)O	22	0.1
c1ccc(cc1)c2csc(n2)Nc3ccccc3	22	0.1
CCc1ccc(cc1)NC(=O)C	22	0.1
CC(=O)Nc1nc2ccccc2s1	22	0.1
CCc1ccc(cc1)N(C)C	22	0.1
Cc1csc(n1)NC(=O)c2ccccc2	22	0.1
Cc1ccccc1C(=O)O	22	0.1
c1ccc(cc1)/C=C/C(=O)[O-]	22	0.1
C1=C([N]C(=O)NC1=O)N	22	0.1
c1ccc(cc1)c2csc3c2cncn3	22	0.1
CC(=O)Nc1cccc(c1)F	22	0.1
Cc1ccnc(c1)N	22	0.1
Cc1ccccc1NS(=O)=O	22	0.1
C[C@H]c1ccc(cc1)O	22	0.1
C1Cc2c(sc(c2C(=O)N)N)C1	22	0.1
Cc1ccc(cc1)NC(=O)CO	22	0.1
C[C@@H]C	22	0.1
C[C@@H]CC	22	0.1
Cc1c(c2ccccc2[nH]1)C(=O)C	22	0.1
c1ccc(cc1)/C=N/O	22	0.1
COc1ccccc1OCC(=O)N	22	0.1
CNc1cccc(c1)Cl	22	0.1
CC(Cl)(Cl)Cl	22	0.1
CCOc1cccc(c1)O	22	0.1
CNc1ccccc1O	22	0.1
c1ccc(cc1)Sc2ccccc2	22	0.1
CCCOC(C)C	22	0.1
COc1ccccc1C(=O)[O-]	22	0.1
Cc1ccc(cc1)OCC(=O)N	22	0.1
c1ccc(c(c1)N)N2CCOCC2	22	0.1
c1cc(cc(c1)Cl)NC(=O)N	22	0.1
C1CC=CNC1	22	0.1
C[N]c1ccc(cc1)C=N	22	0.1
c1csc2n1ncn2	22	0.1
Cc1ccn[nH]1	22	0.1
c1ccc(c(c1)C=O)NC=O	22	0.1
c1ccc(cc1)OCC(=O)O	22	0.1
c1nnc(o1)CO	22	0.1
Cc1cccc2c1cccn2	22	0.1
Cc1c(sc(c1C=O)NC(=O)C)C	22	0.1
COc1ccc(c(c1)OC)C=N	22	0.1
CCc1cccc(c1)O	22	0.1
CC(=O)Nc1c(ccs1)C=O	22	0.1
C[C@@H]O	22	0.1
CCOC(=O)c1ccccc1N	22	0.1
C[C@@H]Oc1ccccc1	22	0.1
c1ccc(cc1)C(c2ccccc2)N3CCNCC3	22	0.1
C[N@@H+](Cc1ccccc1)C	22	0.1
c1c[nH]c2c1cncn2	22	0.1
CC(=O)NNC=O	22	0.1
c1ccc2c(c1)nc(s2)N3CCNCC3	22	0.1
Cc1ccc(o1)C=N	22	0.1
c1ccc(cc1)C2=NN=N[N]2	22	0.1
C[C@H]O	22	0.1
Cc1cc(c(n1c2ccccc2)C)C=O	22	0.1
CC(=O)Nc1ccc(cc1)S(=O)(=O)N	22	0.1
C1C=CC=N1	22	0.1
CCOC(=O)c1c2c(sc1N)CCCC2	22	0.1
C1C2CC3CC1CC(C2)(C3)N	22	0.1
CCOCCO	22	0.1
CCn1cccc1C	22	0.1
CCCCc1ccccc1	22	0.1
Cc1c(c(on1)/C=C/N(C)C)S(=O)=O	22	0.1
C=NNS(=O)(=O)c1ccccc1	21	0.1
C1C(CNC1=O)C2=NC3=C(=N2)C=CC=C3	21	0.1
c1cc(ccc1C(F)(F)F)N	21	0.1
c1ccc(cc1)n2cnnc2SCC=O	21	0.1
c1ccc2c(c1)COC2=O	21	0.1
CCc1ccccn1	21	0.1
c1ccc(cc1)[C@@H]N	21	0.1
Cc1c2ccccc2ncn1	21	0.1
c1c(cncn1)Cl	21	0.1
c1ccc2c(c1)nc3n2CCNC3	21	0.1
Cc1cccc(c1)C(=O)C	21	0.1
C/C(=N\NC=O)/C	21	0.1
c1cc(cc(c1)O)C(=O)N	21	0.1
Cc1ccc2cccc(c2n1)O	21	0.1
c1ccc2c(c1)c(=O)cc(o2)C(=O)N	21	0.1
Cc1ccc2ccoc2c1	21	0.1
C/C(=C\c1ccccc1)/C	21	0.1
C1C2CC3CC1CC(C2)(C3)C=O	21	0.1
CS(=O)(=O)Nc1ccccc1	21	0.1
Cn1cnnc1c2ccccc2	21	0.1
c1cc2cccc3c2c(c1)CC3	21	0.1
c1c(scn1)CC=O	21	0.1
CN(C)c1ccc(cc1)/C=N/N	21	0.1
C(=O)S	21	0.1
c1ccc(cc1)NC(=O)[O-]	21	0.1
c1ccc(cc1)NC(=O)C(=O)N	21	0.1
c1ccc(cc1)NC(=O)O	21	0.1
c1ccc(cc1)N=Nc2c[nH]nc2	21	0.1
c1nc(nc(n1)N)CN2CCNCC2	21	0.1
c1ccc2c(c1)nc3c4c([nH]c3n2)N=CNC4	21	0.1
CCn1c(nnc1SCC=O)C	21	0.1
[truncated: 75,221 more rows]
