# Supplementary material for: Chemoinformatics Analyses of Tau Ligands Reveal Key Molecular Requirements for the Identification of Potential Drug Candidates against Tauopathies
Source: Molecules. 2021 Aug 20;26(16):5039. doi: 10.3390/molecules26165039 (PMC8400687; doi:10.3390/molecules26165039)
Supplement: Supplementary file 1 [file molecules-26-05039-s001.zip › fragments/2_frag/2_fragments_combinations_Tau_actives.txt]

fragment_1	fragment_2	n_compounds	perc_compounds
C=O	c1ccccc1	287	31.713
CO	c1ccccc1	233	25.746
CC	c1ccccc1	181	20.0
CC=O	c1ccccc1	179	19.779
CN	c1ccccc1	176	19.448
C=O	CN	162	17.901
Cc1ccccc1	c1ccccc1	143	15.801
C=O	CO	127	14.033
C=O	CC	109	12.044
CC	CCO	100	11.05
CCO	c1ccccc1	94	10.387
c1ccc(cc1)N	c1ccccc1	84	9.282
c1ccc(cc1)Cl	c1ccccc1	83	9.171
COc1ccccc1	c1ccccc1	82	9.061
CO	COc1ccccc1	68	7.514
C=O	CCO	64	7.072
CC=O	CO	64	7.072
CC	CN	60	6.63
CC	CC=O	59	6.519
CN	CO	57	6.298
CC	CO	56	6.188
C=O	Cc1ccccc1	53	5.856
c1ccc(cc1)C=O	c1ccccc1	53	5.856
c1ccc(cc1)F	c1ccccc1	52	5.746
C=O	CC=O	52	5.746
c1ccc(cc1)O	c1ccccc1	51	5.635
C1CNCCN1	c1ccccc1	48	5.304
CC=O	Cc1ccccc1	47	5.193
CCC	c1ccccc1	45	4.972
C=O	c1ccc(cc1)N	44	4.862
CCOc1ccccc1	c1ccccc1	44	4.862
c1ccccc1	c1ccncc1	44	4.862
C(CO)N	c1ccccc1	43	4.751
C=O	c1ccc(cc1)C=O	43	4.751
c1ccccc1	c1ccoc1	43	4.751
CC(=O)Nc1ccccc1	c1ccccc1	43	4.751
CO	Cc1ccccc1	43	4.751
C=O	c1ccc(cc1)Cl	43	4.751
CNC	c1ccccc1	42	4.641
[NH+](=O)[O-]	c1ccccc1	42	4.641
C(CO)N	CC=O	41	4.53
CC	Cc1ccccc1	41	4.53
CN	c1ccc(cc1)N	40	4.42
CC	CCOc1ccccc1	38	4.199
CCO	CCOc1ccccc1	38	4.199
CCO	CN	38	4.199
c1ccc(cc1)[N+](=O)[O-]	c1ccccc1	37	4.088
C=O	COc1ccccc1	36	3.978
CC(=O)Nc1ccccc1	CC=O	36	3.978
[NH+](=O)[O-]	c1ccc(cc1)[N+](=O)[O-]	34	3.757
CC=O	c1ccc(cc1)N	33	3.646
CC(=O)Nc1ccccc1	c1ccc(cc1)N	33	3.646
CCNC	c1ccccc1	32	3.536
c1ccc2c(c1)nco2	c1ccccc1	32	3.536
c1ccc2c(c1)ncs2	c1ccccc1	32	3.536
c1ccccc1	c1cnoc1	32	3.536
CCO	CCOC=O	32	3.536
CCN	c1ccccc1	31	3.425
c1ccc(cc1)NC=O	c1ccccc1	31	3.425
C=O	CCC	31	3.425
C=O	CNC	31	3.425
CC	CCOC=O	30	3.315
C1CCNCC1	c1ccccc1	30	3.315
CCc1ccccc1	c1ccccc1	30	3.315
C=O	c1ccc(cc1)F	30	3.315
c1ccc(cc1)N	c1ccc(cc1)NC=O	29	3.204
C=O	CCOC=O	29	3.204
CN	Cc1ccccc1	29	3.204
CO	c1ccc(cc1)O	29	3.204
c1ccccc1	c1ccsc1	29	3.204
CN	c1ccc(cc1)Cl	28	3.094
CO	COC=O	28	3.094
CCC=O	c1ccccc1	28	3.094
CC	CCC	27	2.983
CC	CCNC	27	2.983
c1ccc(cc1)C(=O)Nc2ccccc2	c1ccccc1	27	2.983
CCOC=O	c1ccccc1	27	2.983
C=O	COC=O	26	2.873
C=O	c1ccncc1	26	2.873
COc1ccccc1	c1ccc(cc1)O	26	2.873
Cc1ccc(cc1)OC	c1ccccc1	26	2.873
C=O	c1ccc(cc1)C(=O)Nc2ccccc2	26	2.873
C=O	c1ccc2c(c1)nco2	26	2.873
C(CS)N	CC=O	26	2.873
CNN=C	c1ccccc1	26	2.873
C=O	c1ccoc1	25	2.762
CC	COc1ccccc1	25	2.762
CC=O	COc1ccccc1	25	2.762
CC	CCc1ccccc1	25	2.762
CO	c1ccc(cc1)C=O	25	2.762
COc1ccc(cc1)C=O	c1ccccc1	25	2.762
C1CCNCC1	C=O	24	2.652
CC=O	CCO	24	2.652
C=O	c1ccc(cc1)NC=O	24	2.652
CO	c1ccc(cc1)N	24	2.652
C=O	CCNC	24	2.652
COC=O	c1ccccc1	23	2.541
C=O	COc1ccc(cc1)C=O	23	2.541
Cc1ccccc1	c1ccc(cc1)N	23	2.541
c1ccc(cc1)C(=O)N	c1ccc(cc1)C=O	23	2.541
C=O	CCOc1ccccc1	23	2.541
CC=O	c1ccc(cc1)Cl	23	2.541
c1ccc(cc1)C(=O)N	c1ccccc1	23	2.541
CC=O	c1ccc(cc1)OCC=O	22	2.431
c1cc(oc1)C=O	c1ccccc1	22	2.431
CC(=O)N	c1ccccc1	22	2.431
CN	c1ccc(cc1)C(=O)Nc2ccccc2	22	2.431
CC(=O)N	CC=O	22	2.431
c1ccc(cc1)OCC=O	c1ccccc1	22	2.431
Cc1cccc(c1)OC	c1ccccc1	22	2.431
c1cc(oc1)C=O	c1ccoc1	22	2.431
Cc1cccc(c1)O	Cc1cccc(c1)OC	21	2.32
COc1ccc(cc1)N	c1ccccc1	21	2.32
[H]/N=C/c1ccccc1	c1ccc(cc1)C=N	21	2.32
CC=O	c1ccc2c(c1)ncs2	21	2.32
c1c[nH]nc1	c1ccccc1	21	2.32
C=O	c1ccc(cc1)C(=O)N	21	2.32
CC=O	CN	21	2.32
Cc1cccc(c1)O	c1ccccc1	21	2.32
C=O	c1cnoc1	20	2.21
c1cc(cc(c1)N)C=O	c1ccccc1	20	2.21
COc1ccccc1OC	c1ccccc1	20	2.21
CC=O	CCN	20	2.21
C1CNCCN1	c1ccc(cc1)N2CCNCC2	20	2.21
CCCC	c1ccccc1	20	2.21
Cc1cccc(c1)C	c1ccccc1	20	2.21
C1CNCCN1	CC=O	20	2.21
Cc1ccc(cc1)O	Cc1ccc(cc1)OC	20	2.21
C=O	c1ccsc1	20	2.21
CCCN	c1ccccc1	20	2.21
CO	COc1ccc(cc1)C=O	20	2.21
CCO	COc1ccccc1	20	2.21
CS	c1ccccc1	20	2.21
C1CNCCN1	C=O	19	2.099
CC	CCN	19	2.099
C(CO)N	CC(=O)Nc1ccccc1	19	2.099
CN	COc1ccccc1	19	2.099
Cc1ccc(cc1)N	c1ccccc1	19	2.099
c1ccc(cc1)N2CCNCC2	c1ccccc1	19	2.099
c1ccc(cc1)Br	c1ccccc1	19	2.099
CN	c1ccc(cc1)F	19	2.099
CC=O	c1ccc(cc1)O	19	2.099
CO	Cc1ccc(cc1)OC	19	2.099
CN	c1ccoc1	19	2.099
c1ccc(cc1)C=N	c1ccccc1	19	2.099
CCO	CO	19	2.099
COC	c1ccccc1	19	2.099
CO	c1ccc(cc1)Cl	19	2.099
Cc1ccc(cc1)O	c1ccccc1	19	2.099
COc1ccc(cc1)C(=O)N	COc1ccc(cc1)C=O	18	1.989
C=O	c1cc(cc(c1)N)C=O	18	1.989
Cc1ccc(cc1)C	c1ccccc1	18	1.989
CC	c1ccc(cc1)Cl	18	1.989
CCCC=O	c1ccccc1	18	1.989
C(CS)N	c1ccccc1	18	1.989
COc1ccccc1O	c1ccccc1	18	1.989
CN	c1ccc(cc1)NC=O	18	1.989
CC	c1cnoc1	18	1.989
CN	c1ccc2c(c1)nco2	18	1.989
c1ccc(cc1)CN	c1ccccc1	18	1.989
CC	c1ccc(cc1)F	18	1.989
Cc1cccc(c1)O	Cc1ccccc1	18	1.989
CCC	CCCN	18	1.989
CCC	CO	18	1.989
Cc1cccc(c1)N	c1ccccc1	17	1.878
c1ccc(cc1)S(=O)=O	c1ccccc1	17	1.878
CC(=O)c1ccccc1	c1ccccc1	17	1.878
c1ccc(cc1)c2nc3ccccc3o2	c1ccc2c(c1)nco2	17	1.878
c1ccc(cc1)c2nc3ccccc3o2	c1ccccc1	17	1.878
C=O	c1cc(oc1)C=O	17	1.878
CN	c1ccc(cc1)C=O	17	1.878
C=O	COC	17	1.878
c1cc(ccc1N)O	c1ccccc1	17	1.878
CCC	Cc1ccccc1	17	1.878
C(CO)N	Cc1ccccc1	17	1.878
C#N	c1ccccc1	17	1.878
CO	c1ccc(cc1)F	17	1.878
COc1ccccc1O	COc1ccccc1OC	17	1.878
c1ccccc1	c1ncon1	17	1.878
CCOc1ccccc1	CN	17	1.878
COc1ccc(cc1)C(=O)N	c1ccccc1	17	1.878
Cc1cccc(c1)OC	Cc1ccccc1	17	1.878
CCN	CO	17	1.878
CC	c1ccc(cc1)N	17	1.878
[H]/N=C/c1ccccc1	c1ccccc1	17	1.878
C(CO)N	c1ccc(cc1)N	17	1.878
c1cc2c(cc1N)nco2	c1ccc2c(c1)nco2	17	1.878
Cc1ccc(cc1)OC	Cc1ccccc1	17	1.878
c1ccc(cc1)C(=O)O	c1ccc(cc1)C(=O)[O-]	16	1.768
CC	Cc1ccc(cc1)OC	16	1.768
COc1ccccc1	Cc1ccccc1	16	1.768
C=O	c1cc(ccc1C=O)N	16	1.768
CN	c1ccsc1	16	1.768
CO	COc1ccccc1OC	16	1.768
Cc1ccc(cc1)O	Cc1ccccc1	16	1.768
CC(=O)c1ccccc1	CC=O	16	1.768
C=C	c1ccccc1	16	1.768
c1cc(ccc1C=O)N	c1ccccc1	16	1.768
c1cc(ccc1N)O	c1cc(ccc1NC=O)O	16	1.768
CO	c1ccncc1	16	1.768
Cc1ccccc1	c1ccc(cc1)O	16	1.768
COc1cccc(c1)C=O	c1ccccc1	16	1.768
Cc1ccc(cc1)C=O	c1ccccc1	16	1.768
C=O	COc1ccc(cc1)C(=O)N	16	1.768
COc1ccccc1	COc1ccccc1O	16	1.768
C=O	c1ccc2c(c1)ncs2	15	1.657
CCc1ccc(cc1)OC	c1ccccc1	15	1.657
C=O	c1ccc(cc1)[N+](=O)[O-]	15	1.657
C1CCNCC1	C1CNCCC1C=O	15	1.657
Cc1ccco1	c1ccoc1	15	1.657
COc1cccc(c1)OC	c1ccccc1	15	1.657
CCC	CN	15	1.657
C=O	c1ccc(cc1)O	15	1.657
Cc1ccccc1N	c1ccccc1	15	1.657
c1ccc(cc1)CO	c1ccccc1	15	1.657
C(CO)N	c1ccc(cc1)OCC=O	15	1.657
CC	CNC	15	1.657
Cc1ccc(cc1)N	Cc1ccc(cc1)NC=O	15	1.657
CN	c1ccc2c(c1)ncs2	15	1.657
c1ccc2c(c1)OCO2	c1ccccc1	15	1.657
Cc1ccccc1O	Cc1ccccc1OC	15	1.657
C=O	[NH+](=O)[O-]	15	1.657
CC(=O)Nc1ccccc1	Cc1ccccc1	15	1.657
c1cc(ccc1NC=O)O	c1ccccc1	15	1.657
c1ccc(cc1)OCC(=O)N	c1ccccc1	15	1.657
COc1ccc(cc1)N	COc1ccc(cc1)NC=O	15	1.657
CCNC	Cc1ccccc1	15	1.657
CO	COc1ccc(cc1)N	15	1.657
CNC	CO	15	1.657
CC=O	c1ccc(cc1)OCC(=O)N	15	1.657
CCO	Cc1ccccc1	14	1.547
c1cc[nH]c1	c1ccccc1	14	1.547
COC(=O)c1ccccc1	c1ccccc1	14	1.547
C=O	c1cc2c(cc1N)nco2	14	1.547
C1CNCCN1	CC	14	1.547
C=O	COC(=O)c1ccccc1	14	1.547
COC(=O)c1ccccc1	c1ccc(cc1)C(=O)O	14	1.547
C1CNCCC1C=O	C=O	14	1.547
CC=O	c1ccc(cc1)F	14	1.547
CN	CNC=O	14	1.547
CC=O	CCC	14	1.547
CCS	c1ccccc1	14	1.547
COc1cccc(c1)O	COc1cccc(c1)OC	14	1.547
c1ccc(cc1)Cl	c1ccc(cc1)N	14	1.547
CN	c1cnoc1	14	1.547
Cc1ccccc1	Cc1ccccc1O	14	1.547
COc1ccc(cc1)N	c1cc(ccc1N)O	14	1.547
c1ccc2c(c1)cccn2	c1ccccc1	14	1.547
c1cc2c(cc1N)nco2	c1ccccc1	14	1.547
COc1ccc(cc1)NC=O	c1ccccc1	14	1.547
CC(=O)NC	c1ccccc1	14	1.547
[H]/N=C/c1ccc(cc1)O	c1cc(ccc1C=N)O	14	1.547
C=Cc1ccccc1	c1ccccc1	14	1.547
c1ccc(cc1)C(=O)[O-]	c1ccccc1	14	1.547
COc1ccc(cc1)C=O	COc1ccccc1	14	1.547
CO	c1ccsc1	14	1.547
c1ccc(cc1)CCN	c1ccc(cc1)CCNC=O	14	1.547
COc1ccccc1	Cc1cccc(c1)OC	14	1.547
CO	COc1ccccc1O	14	1.547
CO	COc1cccc(c1)OC	14	1.547
C=O	CCN	14	1.547
CCOc1ccccc1	COc1ccccc1	14	1.547
c1ccc(cc1)C(=O)Nc2ccccc2	c1ccc(cc1)C=O	14	1.547
CCOc1ccc(cc1)C=O	c1ccccc1	14	1.547
CO	c1ccoc1	14	1.547
c1ccc(cc1)C(=O)O	c1ccccc1	14	1.547
c1ccc(cc1)OCC(=O)N	c1ccc(cc1)OCC=O	14	1.547
Cc1cccc(c1)C	Cc1ccccc1	13	1.436
C=O	c1ccc(cc1)C(=O)O	13	1.436
c1[nH]cnn1	c1ccccc1	13	1.436
CC	c1ccc(cc1)CCN	13	1.436
c1ccc(c(c1)O)O	c1ccccc1	13	1.436
CC(=O)Nc1ccccc1	CO	13	1.436
COc1ccccc1	COc1ccccc1OC	13	1.436
COc1ccccc1	c1ccc(cc1)N	13	1.436
CCN	CCNC=O	13	1.436
CC(=O)Nc1ccccc1	c1ccc(cc1)NC=O	13	1.436
C=O	CCOc1ccc(cc1)C=O	13	1.436
CC(C)C	c1ccccc1	13	1.436
CC(=O)NC	CC=O	13	1.436
COc1ccccc1N	c1ccccc1	13	1.436
CN	c1ccncc1	13	1.436
C=O	COc1cccc(c1)C=O	13	1.436
c1ccccc1	c1nncs1	13	1.436
c1ccc(cc1)C(=O)Nc2ccccc2	c1ccc(cc1)N	13	1.436
CCOc1ccc(cc1)C(=O)N	CCOc1ccc(cc1)C=O	13	1.436
CC(=O)N1CCN(CC1)c2ccccc2	c1ccccc1	13	1.436
Cc1cccc(c1)N	Cc1cccc(c1)NC=O	13	1.436
C(CO)N	c1ccc(cc1)OCC(=O)N	13	1.436
CN	COc1ccc(cc1)C=O	13	1.436
Cc1ccccc1	Cc1ccccc1OC	13	1.436
CCc1ccc(cc1)OC	Cc1ccc(cc1)OC	13	1.436
c1cc(cc(c1)O)N	c1ccccc1	13	1.436
CCNC	CO	13	1.436
C1CNCCN1	CC(=O)N1CCN(CC1)c2ccccc2	13	1.436
Cc1ccccc1O	c1ccccc1	13	1.436
CNN=C	CO	13	1.436
c1ccc(cc1)CCN	c1ccccc1	13	1.436
CC	CCc1ccc(cc1)OC	13	1.436
COc1ccccc1	Cc1cccc(c1)O	13	1.436
Cc1ccc(cc1)N	Cc1ccccc1	12	1.326
C1CCNCC1	CN	12	1.326
c1cnoc1	c1conc1C=O	12	1.326
C1CNCCN1	c1ccc(cc1)N2CCN(CC2)C=O	12	1.326
C=O	CCCN	12	1.326
Cc1ccc(cc1)NC=O	c1ccccc1	12	1.326
c1ccc(c(c1)O)O	c1ccc(cc1)O	12	1.326
COc1ccc(cc1)CCN	c1ccccc1	12	1.326
C=O	c1conc1C=O	12	1.326
c1cc(sc1)C=O	c1ccsc1	12	1.326
C1CCNCC1	CC	12	1.326
COc1ccc(cc1)C=N	[H]/N=C/c1ccc(cc1)OC	12	1.326
CC	COc1ccc(cc1)CCN	12	1.326
Cc1cccc(c1)O	c1ccc(cc1)O	12	1.326
CN	CNC	12	1.326
COc1ccc(cc1)C(=O)N	c1cc(ccc1C(=O)N)O	12	1.326
COc1ccc(cc1)N	c1cc(ccc1NC=O)O	12	1.326
COc1ccc(cc1)C=O	c1cc(ccc1C(=O)N)O	12	1.326
CO	Cc1ccc(cc1)O	12	1.326
CCO	CCOc1ccc(cc1)C=O	12	1.326
[H]/N=C/c1ccc(cc1)O	c1ccccc1	12	1.326
c1ccc(cc1)N2CCN(CC2)C=O	c1ccccc1	12	1.326
COc1ccc(cc1)C=O	c1cc(ccc1C=O)O	12	1.326
COc1cccc(c1)C(=O)N	COc1cccc(c1)C=O	12	1.326
CO	COc1cccc(c1)C=O	12	1.326
Cc1ccccc1	c1ccc(cc1)CO	12	1.326
CO	COc1ccc(cc1)C(=O)N	12	1.326
CCOc1ccc(cc1)C=O	CCOc1ccccc1	12	1.326
CC	CCNCC	12	1.326
CC=O	CCc1ccccc1	12	1.326
CC=O	Cc1ccc(cc1)OC	12	1.326
Cc1ccccc1OC	c1ccccc1	12	1.326
Cc1ccco1	c1ccccc1	12	1.326
CCOc1ccc(cc1)C=O	CN	12	1.326
COc1ccc(cc1)NC=O	c1cc(ccc1NC=O)O	12	1.326
COc1ccc(cc1)NC=O	c1cc(ccc1N)O	12	1.326
CC=O	COC=O	12	1.326
c1ccccc1	c1conc1C=O	12	1.326
CCc1ccccc1	Cc1ccccc1	12	1.326
c1ccc2c(c1)CCN2	c1ccccc1	12	1.326
C=O	COc1ccccc1OC	12	1.326
c1ccc(cc1)CNC=O	c1ccccc1	12	1.326
CC	c1ccc(cc1)CCNC=O	12	1.326
c1ccc(cc1)/C=N/NC=O	c1ccccc1	12	1.326
CO	c1ccc2c(c1)nco2	12	1.326
COC(=O)c1ccccc1	c1ccc(cc1)C(=O)[O-]	12	1.326
c1ccc(cc1)S(=O)(=O)N	c1ccccc1	12	1.326
CO	c1ncon1	12	1.326
c1ccc(cc1)CN	c1ccc(cc1)CNC=O	12	1.326
c1ccc(cc1)CCNC=O	c1ccccc1	12	1.326
CCc1ccc(cc1)O	c1ccccc1	12	1.326
c1cc(ccc1C(=O)N)O	c1ccccc1	12	1.326
COc1cccc(c1)O	c1ccccc1	12	1.326
c1ccccc1	c1cscn1	12	1.326
CC	Cc1ccc(cc1)O	12	1.326
CN	c1ccc(cc1)C(=O)N	12	1.326
c1cc(ccc1C=N)O	c1ccccc1	12	1.326
C=O	c1cc(ccc1C(=O)N)O	12	1.326
CN	c1conc1C=O	12	1.326
CC	CS	12	1.326
CCOc1ccccc1	Cc1ccccc1	12	1.326
CC	c1ccc(cc1)O	12	1.326
CO	c1ccc(cc1)CO	12	1.326
C=O	c1ccc(cc1)C(=O)[O-]	12	1.326
CCC(=O)N	CCC=O	12	1.326
CO	c1ccc2c(c1)C=CCO2	12	1.326
CO	COc1ccccc1N	11	1.215
Cc1cccc(c1)NC=O	c1ccccc1	11	1.215
CC=O	c1cc(ccc1C=O)N	11	1.215
CCC=O	CO	11	1.215
CCOc1ccc(cc1)C(=O)N	CCOc1ccccc1	11	1.215
C1CNCCC1C=O	c1ccccc1	11	1.215
CC(=O)N	CC(=O)NC	11	1.215
Cc1ccccc1	c1ccc(cc1)CN	11	1.215
c1ccc(cc1)c2nc3ccccc3s2	c1ccc2c(c1)ncs2	11	1.215
c1ccc(c(c1)N)O	c1ccccc1	11	1.215
C=O	COc1ccc(cc1)N	11	1.215
C(C=O)O	CC=O	11	1.215
CO	c1ccc(cc1)NC=O	11	1.215
c1ccc(cc1)Cl	c1ccc(cc1)NC=O	11	1.215
C[N]c1ccccc1	c1ccccc1	11	1.215
COC	c1cc(cc(c1)N)C=O	11	1.215
CC=O	CCCC	11	1.215
CO	COc1cccc(c1)O	11	1.215
C1CNCCN1	CC(=O)N1CCNCC1	11	1.215
c1ccccc1	c1cncnc1	11	1.215
COc1cccc(c1)OC	COc1ccccc1	11	1.215
CC	c1cc(ccc1C=O)N	11	1.215
CCNC=O	c1ccccc1	11	1.215
CO	Cc1ccc(cc1)C=O	11	1.215
COc1cccc(c1)O	COc1ccccc1	11	1.215
CC=O	CCS	11	1.215
CC(=O)N1CCNCC1	c1ccccc1	11	1.215
CN	c1cc(oc1)C=O	11	1.215
C=O	c1ccc(cc1)c2nc3ccccc3o2	11	1.215
C=O	Cc1cccc(c1)N	11	1.215
CNC(=O)c1ccccc1	c1ccccc1	11	1.215
Cc1cccc(c1)N	c1ccc(cc1)N	11	1.215
C=O	Cc1ccc(cc1)N	11	1.215
CCO	CNC	11	1.215
Cc1cccc(c1)N	Cc1ccccc1	11	1.215
c1ccc2c(c1)nc(s2)N	c1ccc2c(c1)ncs2	11	1.215
Cc1ccccc1N	Cc1ccccc1NC=O	11	1.215
C=O	COc1cccc(c1)C(=O)N	11	1.215
C=O	CCc1ccccc1	11	1.215
Cc1ccccc1Cl	c1ccccc1	11	1.215
CO	c1ccc(cc1)C(=O)N	11	1.215
Cc1ccc(cc1)OCC(=O)N	Cc1ccc(cc1)OCC=O	11	1.215
c1cc(cc(c1)O)C=O	c1ccccc1	11	1.215
c1ccc(cc1)c2nc3ccccc3s2	c1ccccc1	11	1.215
c1ccc(cc1)C(=O)N	c1ccc(cc1)C(=O)Nc2ccccc2	11	1.215
Cc1ccccc1	c1ccc(cc1)OCC(=O)N	11	1.215
C=O	CNC=O	11	1.215
c1cc(ccc1N)N	c1ccccc1	11	1.215
Cc1cccs1	c1ccsc1	11	1.215
CO	c1cc(ccc1N)O	11	1.215
COc1cccc(c1)C=N	[H]/N=C/c1cccc(c1)OC	11	1.215
CCc1ccc(cc1)O	CCc1ccc(cc1)OC	11	1.215
CNc1ccccc1	c1ccccc1	11	1.215
CN	Cc1ccc(cc1)N	11	1.215
C=O	CNC(=O)c1ccccc1	11	1.215
Cc1ccccc1	Cc1ccccc1C	11	1.215
Cc1ccccc1	c1ccc(cc1)NC=O	11	1.215
COc1ccc(cc1)C=N	c1ccccc1	11	1.215
CC	CC(=O)Nc1ccccc1	11	1.215
C=O	CS	11	1.215
CCNCC	c1ccccc1	11	1.215
CC=O	CCNC	11	1.215
Cc1ccccc1	c1ccc(cc1)OCC=O	11	1.215
C(CO)N	CO	11	1.215
c1ccc2c(c1)C=CCO2	c1ccccc1	11	1.215
CC=O	Cc1cccc(c1)OC	11	1.215
COc1cccc(c1)C(=O)N	c1ccccc1	11	1.215
Cc1ccc(cc1)O	Cc1cccc(c1)O	11	1.215
C[N]c1ccccc1	c1ccc(cc1)N	11	1.215
c1cc(cc(c1)O)N	c1cc(cc(c1)O)NC=O	11	1.215
CO	c1ccc(c(c1)O)O	11	1.215
CCOc1cccc(c1)C	c1ccccc1	10	1.105
CC	CCOc1ccc(cc1)C=O	10	1.105
CC=O	Cc1ccccc1O	10	1.105
CCOC=O	CN	10	1.105
CCO	CCOC(=O)c1ccc(cc1)N	10	1.105
C=O	COc1ccc(cc1)NC=O	10	1.105
c1cc(cc(c1)O)NC=O	c1ccccc1	10	1.105
CC=O	Cc1cccc(c1)OCC=O	10	1.105
c1cc(sc1)C=O	c1ccccc1	10	1.105
c1cc(ccc1C=O)O	c1ccccc1	10	1.105
C[C@@H]c1ccccc1	C[C@H]c1ccccc1	10	1.105
CC=O	c1ccc(cc1)NC(=O)CO	10	1.105
CC=O	c1ccc(cc1)NC(=O)CS	10	1.105
CC	CCc1ccc(cc1)O	10	1.105
CCOc1ccccc1	CO	10	1.105
COc1ccc(cc1)CCN	COc1ccc(cc1)CCNC=O	10	1.105
CN	c1ccc(cc1)O	10	1.105
CC(=O)O	CC=O	10	1.105
CC=O	Cc1ccccc1OC	10	1.105
CO	c1ccc(cc1)C=N	10	1.105
C=O	c1cc(ccc1NC=O)O	10	1.105
C=O	c1cc(ccc1N)O	10	1.105
C=O	c1cc(ccc1N)N	10	1.105
Cc1ccc(c(c1)OC)OC	c1ccccc1	10	1.105
C[C@H]C=O	c1ccccc1	10	1.105
CC=O	[NH+](=O)[O-]	10	1.105
CC=O	c1[nH]cnn1	10	1.105
c1ccccc1	c1cnc2n(c1=O)ncs2	10	1.105
CN	c1cc2c(cc1N)nco2	10	1.105
c1cc(cc(c1)O)O	c1ccccc1	10	1.105
CCC(=O)N	c1ccccc1	10	1.105
Cc1ccccc1C	c1ccccc1	10	1.105
CC	CCOc1ccc(cc1)N	10	1.105
Cc1cscn1	c1cscn1	10	1.105
C1CC1	c1ccccc1	10	1.105
CCCN	CCCNC=O	10	1.105
CCOc1ccc(cc1)C(=O)N	c1ccccc1	10	1.105
Cc1cscn1	c1ccccc1	10	1.105
CC=O	COC	10	1.105
[H]/N=C/c1ccc(cc1)OC	c1ccccc1	10	1.105
CCO	c1cc(ccc1C=O)N	10	1.105
C=O	CCOC(=O)c1ccc(cc1)N	10	1.105
C(CO)N	c1ccc(cc1)O	10	1.105
Cc1cccc(c1)OC	c1ccc(cc1)O	10	1.105
c1ccc(cc1)C=O	c1ccc(cc1)N	10	1.105
Cc1ccccc1NC=O	c1ccccc1	10	1.105
CCO	c1cnoc1	10	1.105
Cc1ccccc1	Cc1ccccc1N	10	1.105
CNN=C	c1ccc(cc1)C=N	10	1.105
COc1cccc(c1)C=O	c1cc(cc(c1)O)C=O	10	1.105
CNc1ccccc1	c1ccc(cc1)N	10	1.105
CC	CCCO	10	1.105
C=O	CCCC	10	1.105
C(CO)N	CC	10	1.105
CCOC(=O)c1ccc(cc1)N	c1cc(ccc1C=O)N	10	1.105
CCCC(=O)N1CCNCC1	c1ccccc1	10	1.105
CCC	CCO	10	1.105
CC	c1ccoc1	10	1.105
CCC	CCN	10	1.105
C=O	c1c[nH]nc1	10	1.105
C1=C[N]N=C1	c1c[nH]nc1	10	1.105
CC	Cc1cccc(c1)O	10	1.105
CC	CCC=O	10	1.105
CO	c1cc(ccc1C(=O)N)O	10	1.105
CCCOc1ccccc1	CCOc1ccccc1	10	1.105
[H]/N=C/c1cccc(c1)O	c1cc(cc(c1)O)C=N	10	1.105
C(C=O)O	c1ccccc1	10	1.105
C1C=CN=C2N1N=CS2	c1ccccc1	10	1.105
c1ccc2c(c1)CCN2	c1ccc2c(c1)CC[N]2	10	1.105
C=O	CCOc1ccc(cc1)C(=O)N	10	1.105
CCOC=O	c1cc(ccc1C=O)N	10	1.105
CCOC(=O)c1ccc(cc1)N	CCOC=O	10	1.105
C#N	CO	10	1.105
c1ccc(cc1)NC(=O)CS	c1ccccc1	10	1.105
CC	c1ccc2c(c1)ncs2	10	1.105
COc1ccccc1N	COc1ccccc1NC=O	10	1.105
NS(=O)=O	c1ccccc1	10	1.105
C1CNCCN1	CCCC(=O)N1CCNCC1	10	1.105
C1CNCCN1	CCCC	10	1.105
CO	c1ccc2c(c1)cccn2	10	1.105
CCOc1ccc(cc1)N	c1ccccc1	10	1.105
CC=O	Cc1cccc(c1)O	10	1.105
CCCO	c1ccccc1	10	1.105
COc1ccccc1N	c1ccc(c(c1)N)O	10	1.105
c1cc(oc1)C=O	c1ccc(cc1)NC(=O)c2ccco2	10	1.105
C=O	CC(=O)N	10	1.105
CC=O	c1ccoc1	10	1.105
CCOC(=O)c1ccc(cc1)N	c1ccccc1	10	1.105
CCc1ccc(cc1)OC	CCc1ccccc1	10	1.105
CCc1ccc(cc1)O	Cc1ccc(cc1)O	10	1.105
c1ccc(cc1)CC=O	c1ccccc1	10	1.105
CC=O	c1cnoc1	10	1.105
Cc1ccon1	c1cnoc1	10	1.105
Cc1cccc(c1)C=O	c1ccccc1	10	1.105
C=O	CC(C)C	10	1.105
Cc1ccno1	c1cnoc1	10	1.105
CNC=O	c1ccccc1	10	1.105
COc1ccc(cc1)C(=O)N	COc1ccccc1	10	1.105
CO	Cc1cccc(c1)OC	10	1.105
C1CSCN1	c1ccccc1	10	1.105
C(=O)O	c1ccccc1	10	1.105
CC	CCOC(=O)c1ccc(cc1)N	10	1.105
Cc1cccc(c1)OCC=O	c1ccccc1	10	1.105
Cc1cccc(c1)C=O	Cc1ccccc1	10	1.105
CCOC	c1ccccc1	10	1.105
C1CCCCC1	c1ccccc1	10	1.105
CCC(=O)Nc1ccccc1	c1ccccc1	10	1.105
COc1ccc(cc1)CCNC=O	c1cc(ccc1CCNC=O)O	9	0.994
Cc1cccc(c1)OCC(=O)N	Cc1cccc(c1)OCC=O	9	0.994
CNC	c1ccc(cc1)CN	9	0.994
C1C=CN=C2N1N=CS2	C=O	9	0.994
CCc1ccccc1	c1ccc(cc1)CCN	9	0.994
COc1ccccc1	c1ncon1	9	0.994
CCc1ccccc1	c1ccc(cc1)CCNC=O	9	0.994
c1cc(cc(c1)O)C(=O)N	c1ccccc1	9	0.994
COC(=O)c1ccc(cc1)N	c1ccccc1	9	0.994
COc1ccc(cc1)CCNC=O	c1ccccc1	9	0.994
CCN	Cc1ccccc1	9	0.994
Cc1cccc(c1)OC	Cc1cccc(c1)OCC(=O)N	9	0.994
C=O	c1cnc2n(c1=O)ncs2	9	0.994
CCOc1ccc(cc1)C(=O)N	CN	9	0.994
C1C=CN=C2N1N=CS2	c1cnc2n(c1=O)ncs2	9	0.994
Cc1cccc(c1)OCC=O	Cc1ccccc1	9	0.994
Cc1cccc(c1)OC	Cc1cccc(c1)OCC=O	9	0.994
COC(=O)c1ccc(cc1)N	c1cc(ccc1C=O)N	9	0.994
C1CC=COC1	c1ccccc1	9	0.994
CC	[NH+](=O)[O-]	9	0.994
COc1ccc(cc1)C(=O)N	c1cc(ccc1C=O)O	9	0.994
c1c2cn[nH]c2ncn1	c1ccccc1	9	0.994
C(CS)N	CC	9	0.994
c1cc(oc1)C(=O)N	c1cc(oc1)C=O	9	0.994
CCCO	CCO	9	0.994
Cc1cc(=O)oc2c1cccc2	c1ccc2c(c1)C=CCO2	9	0.994
COc1cccc(c1)N	COc1cccc(c1)NC=O	9	0.994
CC	c1ccncc1	9	0.994
CC(=O)N1CCN(CC1)c2ccccc2	CC=O	9	0.994
CNN=C	[H]/N=C/c1ccccc1	9	0.994
c1ccc2c(c1)C=CCO2	c1ccc2c(c1)ccc(=O)o2	9	0.994
c1cc(cnc1)C=O	c1ccncc1	9	0.994
CCOC	CO	9	0.994
C1CNCCN1	CCCC=O	9	0.994
CC	c1ccc2c(c1)nco2	9	0.994
C1CNCCN1	CO	9	0.994
CNS(=O)=O	c1ccccc1	9	0.994
Cc1ccc2c(c1)OCO2	c1ccc2c(c1)OCO2	9	0.994
c1ccc2c(c1)CCN2C=O	c1ccc2c(c1)CC[N]2	9	0.994
CCCC(=O)N1CCNCC1	CCCC=O	9	0.994
CC	CC(C)C	9	0.994
CCCC	CCCC(=O)N1CCNCC1	9	0.994
CCCC	CCCC=O	9	0.994
CSc1ccccc1	c1ccccc1	9	0.994
CC(=O)N1CCN(CC1)c2ccccc2	c1ccc(cc1)N2CCN(CC2)C=O	9	0.994
c1cc(ccc1C(=O)N)O	c1cc(ccc1C=O)O	9	0.994
c1ccc2c(c1)OCCO2	c1ccccc1	9	0.994
CC=O	COC(=O)c1ccccc1	9	0.994
Cc1ccc(cc1)OC	Cc1ccc(cc1)OCC(=O)N	9	0.994
Cc1ccc(cc1)OC	Cc1ccc(cc1)OCC=O	9	0.994
Cc1cccc(c1)O	Cc1cccc(c1)OCC=O	9	0.994
Cc1cccc(c1)O	Cc1cccc(c1)OCC(=O)N	9	0.994
C(C=O)N	CC=O	9	0.994
COc1ccc(cc1)CCN	c1cc(ccc1CCNC=O)O	9	0.994
COc1ccc(cc1)CCN	c1cc(ccc1CCN)O	9	0.994
C=CC=O	c1ccccc1	9	0.994
C(CS)N	c1ccc(cc1)NC(=O)CS	9	0.994
C=O	CCNC=O	9	0.994
c1ccc(cc1)NC(=O)c2ccco2	c1ccccc1	9	0.994
c1ccc(cc1)NC(=O)c2ccco2	c1ccoc1	9	0.994
CC(=O)O	c1ccccc1	9	0.994
CCOc1ccc(cc1)C=O	COc1ccc(cc1)C=O	9	0.994
CC(=O)Nc1ccc(cc1)OC	c1ccccc1	9	0.994
CCCOc1ccccc1	c1ccccc1	9	0.994
C1C=CN=C2N1C=CS2	c1cnc2n(c1=O)ccs2	9	0.994
C1CC1	C=O	9	0.994
CCCN	CO	9	0.994
Cc1ccc(cc1)S(=O)=O	c1ccccc1	9	0.994
CC(=O)OC	CC=O	9	0.994
C=O	c1ccc(cc1)NC(=O)c2ccco2	9	0.994
c1ccc(cc1)NC(=O)CO	c1ccccc1	9	0.994
c1ccc(cc1)/C=N/N	c1ccccc1	9	0.994
CC(C)C	CCC	9	0.994
C[C@H]c1ccccc1	c1ccccc1	9	0.994
Cc1ccc(c(c1)O)O	Cc1ccc(cc1)O	9	0.994
CO	c1cc(cc(c1)O)C=O	9	0.994
C=O	c1ccc2c(c1)CCN2	9	0.994
CO	c1ccc2c(c1)ncs2	9	0.994
c1ccc(c(c1)C=O)O	c1ccccc1	9	0.994
Cc1ccccc1	c1ccc2c(c1)ncs2	9	0.994
CCO	c1ccc(cc1)N	9	0.994
c1cc(cc(c1)Cl)N	c1ccc(cc1)Cl	9	0.994
CC(=O)Nc1ccccc1	c1ccc(cc1)NC(=O)CO	9	0.994
CO	c1cc(ccc1NC=O)O	9	0.994
C1=C2=CN=NC2=NC=N1	c1c2cn[nH]c2ncn1	9	0.994
CCc1ccc(cc1)OC	CO	9	0.994
c1ccc(cc1)c2ncon2	c1ncon1	9	0.994
CCc1ccc(cc1)O	CCc1ccccc1	9	0.994
Cc1ccccc1	c1ccc(cc1)Cl	9	0.994
CN	COc1ccc(cc1)N	9	0.994
COc1ccccc1	c1ccc(cc1)C=O	9	0.994
CN	COc1ccc(cc1)C(=O)N	9	0.994
CO	c1cc(oc1)C=O	9	0.994
CO	c1cnoc1	9	0.994
c1ccc(cc1)c2ccno2	c1ccccc1	9	0.994
C=O	c1ccc2c(c1)C=CCO2	9	0.994
C(=S)(N)N	c1ccccc1	9	0.994
Cc1ccon1	c1ccccc1	9	0.994
CCC	CCCO	9	0.994
CCc1ccc(cc1)OC	COc1ccc(cc1)CCN	9	0.994
CC=O	c1ccc2c(c1)nco2	9	0.994
CC(=O)N	CCC=O	9	0.994
CN	c1cc(ccc1N)N	9	0.994
CCO	CCOc1ccc(cc1)C(=O)N	9	0.994
CCc1ccc(cc1)OC	Cc1ccc(cc1)O	9	0.994
CO	[H]/N=C/c1ccccc1	9	0.994
CCO	CCOc1ccc(cc1)N	9	0.994
C(CO)N	C=O	9	0.994
C=C	C=Cc1ccccc1	9	0.994
C=O	c1cc(sc1)C=O	9	0.994
CO	[NH+](=O)[O-]	9	0.994
C=O	COC(=O)c1ccc(cc1)N	9	0.994
CCC	CCOc1ccccc1	9	0.994
CC=O	c1ccc(cc1)N2CCNCC2	9	0.994
c1ccc(cc1)c2ccno2	c1cnoc1	9	0.994
CC=O	c1ccc(cc1)CC=O	9	0.994
c1ccc(cc1)N2CCN(CC2)C=O	c1ccc(cc1)N2CCNCC2	9	0.994
CCO	c1ccoc1	9	0.994
C1=C2=CN=NC2=NC=N1	c1ccccc1	9	0.994
C(C=O)N	c1ccccc1	9	0.994
CN	c1ccc(cc1)c2nc3ccccc3o2	9	0.994
CC	COc1ccccc1OC	9	0.994
CC=O	Cc1ccc(cc1)O	9	0.994
CCC(=O)NC	CCC(=O)NCC	9	0.994
CN	Cc1cccc(c1)N	9	0.994
C1CCNCC1	CCO	9	0.994
CO	c1ccc(c(c1)N)O	9	0.994
C1=N[CH]N=N1	c1[nH]cnn1	9	0.994
c1ccc(cc1)C(=O)[O-]	c1ccc(cc1)C=O	9	0.994
CC	Cc1cccc(c1)OC	9	0.994
C[C@@H]c1ccccc1	c1ccccc1	9	0.994
CCc1ccccc1	CO	9	0.994
COc1ccccc1	c1ccc(cc1)OCC=O	9	0.994
CO	COC	9	0.994
CO	c1ccc(cc1)/C=N/NC=O	9	0.994
C=O	COc1ccccc1O	9	0.994
COc1cccc(c1)O	c1cc(cc(c1)O)O	9	0.994
CC(=O)NC	CN	9	0.994
CCc1ccccc1	Cc1ccc(cc1)OC	9	0.994
c1ccc(cc1)C(=O)O	c1ccc(cc1)C=O	9	0.994
CC=O	c1ccsc1	9	0.994
CO	COc1ccc(cc1)CCN	9	0.994
c1ccc(cc1)/C=C/C=O	c1ccccc1	9	0.994
C=O	c1cc(cc(c1)O)C(=O)N	9	0.994
c1ccc(c(c1)N)O	c1ccc(c(c1)NC=O)O	9	0.994
CC	CCOc1cccc(c1)C	9	0.994
C1CCNCC1	CO	9	0.994
CC	COc1ccc(cc1)CCNC=O	9	0.994
Cc1ccc(cc1)C	Cc1ccccc1	9	0.994
C=O	CNCN	8	0.884
C=O	c1ccc(cc1)CNC=O	8	0.884
C=O	c1ccc(c(c1)N)O	8	0.884
COc1cc(ccc1O)C=N	[H]/N=C/c1cccc(c1)OC	8	0.884
COc1ccccc1C=O	c1ccc(c(c1)C=O)O	8	0.884
CO	[H]/N=C/c1ccc(cc1)O	8	0.884
Cc1ccno1	c1ccccc1	8	0.884
CCCC	CO	8	0.884
C1CNCCC1C=O	CN	8	0.884
C1C(=O)NC(=S)S1	C1CSCN1	8	0.884
c1c2cn[nH]c2ncn1	c1ccc(cc1)n2c3c(cncn3)cn2	8	0.884
CCC	CCCOc1ccccc1	8	0.884
CO	c1ccc(cc1)[N+](=O)[O-]	8	0.884
c1ccc2c(c1)nc(s2)NC=O	c1ccc2c(c1)ncs2	8	0.884
CC=C	c1ccccc1	8	0.884
c1ccc(cc1)S	c1ccccc1	8	0.884
CCC	CCCC	8	0.884
CCOc1ccccc1O	CCOc1ccccc1OC	8	0.884
C=O	c1ccc(cc1)CN	8	0.884
CC(=O)Nc1ccccc1	CCN	8	0.884
CCO	c1ccc(cc1)C=O	8	0.884
CO	c1cc(ccc1C=N)O	8	0.884
CCOc1ccccc1	c1ccc(cc1)N	8	0.884
Cc1ccc[nH]1	c1ccccc1	8	0.884
Cc1ccc[nH]1	c1cc[nH]c1	8	0.884
CO	c1cc(cc(c1)O)O	8	0.884
COC(=O)c1ccccc1	c1ccc(cc1)C=O	8	0.884
CO	c1cc2c(cc1N)nco2	8	0.884
CC(=O)Nc1ccccc1	CCC(=O)Nc1ccccc1	8	0.884
[H]/N=C/c1cccc(c1)O	[H]/N=C/c1ccccc1	8	0.884
CO	c1cc(ccc1C=O)O	8	0.884
C1CCNCC1	c1ccc(cc1)Cl	8	0.884
COc1ccccc1C=O	c1ccccc1	8	0.884
CCO	c1ccc(cc1)Cl	8	0.884
CCO	c1ccc(cc1)O	8	0.884
CCCCN	CCCCNC=O	8	0.884
COC=O	c1ccc(cc1)C=O	8	0.884
C1CCNCC1	CC1CCNCC1	8	0.884
C=O	c1ccc(c(c1)NC=O)O	8	0.884
C1CNCCN1	Cc1ccccc1	8	0.884
CO	c1ccc(c(c1)C=O)O	8	0.884
c1cc(ccc1CCN)O	c1ccccc1	8	0.884
C1CCCCC1	CC	8	0.884
Cc1cccc(c1)O	c1ccc(cc1)OCC(=O)N	8	0.884
Cc1ccccc1	c1ccc(cc1)C=O	8	0.884
c1cc(ccc1C=N)O	c1ccc(cc1)C=N	8	0.884
CO	COc1ccc(cc1)C=N	8	0.884
C=O	c1cc(cc(c1)O)C=O	8	0.884
C=O	c1cc(cc(c1)O)N	8	0.884
Cc1cccc(c1)O	c1ccc(cc1)OCC=O	8	0.884
C=O	c1cc(cc(c1)O)NC=O	8	0.884
CO	COc1ccc(cc1)NC=O	8	0.884
c1cc(cc(c1)O)C=N	c1ccc(cc1)C=N	8	0.884
CCOc1ccccc1	CCOc1ccccc1O	8	0.884
CCOc1ccccc1	CCOc1ccccc1OC	8	0.884
c1ccccc1	c1cnc2n(c1=O)ccs2	8	0.884
COc1ccccc1	c1ccc(cc1)Br	8	0.884
CCOc1cccc(c1)C	CCOc1ccccc1	8	0.884
CCCNC(=O)C	CCNC(=O)C	8	0.884
C=O	c1cc(ccc1C=O)O	8	0.884
Cc1ccccc1	c1ccc(cc1)C(=O)Nc2ccccc2	8	0.884
C1CCNC1	c1ccccc1	8	0.884
C=O	Cc1ccc(cc1)C=O	8	0.884
Cc1cccc(c1)OCC=O	c1ccc(cc1)OCC(=O)N	8	0.884
C1C=CN=C2N1C=CS2	c1ccccc1	8	0.884
Cc1ccccc1	Cc1ccccc1OCC=O	8	0.884
C1C=CN=C2N1C=CS2	Cc1cc(=O)n2ccsc2n1	8	0.884
CCCCN	c1ccccc1	8	0.884
C=O	COc1ccccc1N	8	0.884
COc1ccccc1	c1ccc(cc1)OCC(=O)N	8	0.884
Cc1cccc(c1)OCC=O	c1ccc(cc1)OCC=O	8	0.884
CCO	COc1ccc(cc1)C=O	8	0.884
Cc1cccc(c1)OC	c1ccc(cc1)OCC(=O)N	8	0.884
c1cc(cc(c1)O)C(=O)N	c1cc(cc(c1)O)C=O	8	0.884
Cc1cccc(c1)OCC(=O)N	c1ccc(cc1)OCC=O	8	0.884
Cc1cccc(c1)OCC(=O)N	c1ccc(cc1)OCC(=O)N	8	0.884
C1=N[CH]N=N1	c1ccccc1	8	0.884
CCO	COc1ccc(cc1)C(=O)N	8	0.884
CC=O	Cc1ccc(cc1)OCC=O	8	0.884
Cc1cccc(c1)OC	c1ccc(cc1)OCC=O	8	0.884
c1cc(cc(c1)Cl)N	c1ccccc1	8	0.884
C=O	Cc1ccccc1N	8	0.884
CO	COc1ccccc1C=O	8	0.884
C=O	c1ccc(cc1)c2ccno2	8	0.884
c1cc(ccc1CCN)O	c1cc(ccc1CCNC=O)O	8	0.884
C1C=CN=C2N1C=CS2	c1csc2n1c(=O)cc(n2)CO	8	0.884
c1cc(cc(c1)[N+](=O)[O-])C=O	c1ccc(cc1)[N+](=O)[O-]	8	0.884
c1cc(ccc1CCNC=O)O	c1ccccc1	8	0.884
CO	Cc1cccc(c1)O	8	0.884
CC=O	c1ccc(cc1)[N+](=O)[O-]	8	0.884
Cc1cccc(c1)N	c1ccc(cc1)NC=O	8	0.884
CC=O	c1ccc2c(c1)OCO2	8	0.884
COc1ccccc1	Cc1cccc(c1)OCC=O	8	0.884
c1ccc2c(c1)nc(s2)N	c1ccc2c(c1)nc(s2)NC=O	8	0.884
C=O	Cc1ccc(cc1)NC=O	8	0.884
CC=O	CCOC=O	8	0.884
COc1cc(ccc1O)C=N	COc1cccc(c1)C=N	8	0.884
C=O	c1ccc(cc1)c2cc(no2)C=O	8	0.884
COc1cc(ccc1O)C=N	[H]/N=C/c1ccc(c(c1)OC)O	8	0.884
C=O	c1ccc(cc1)c2cc(no2)C(=O)N	8	0.884
c1ccccc1	c1csc2n1c(=O)cc(n2)CO	8	0.884
CO	Cc1ccc(c(c1)OC)OC	8	0.884
CCOc1ccccc1	COc1ccc(cc1)C=O	8	0.884
CC=O	c1ccc(cc1)NC=O	8	0.884
c1ccccc1	c1cnc[nH]1	8	0.884
[H]/N=C/c1ccc(cc1)O	c1ccc(cc1)C=N	8	0.884
CCOc1cccc(c1)C	Cc1ccccc1	8	0.884
Cc1cccc(c1)NC=O	c1ccc(cc1)NC=O	8	0.884
Cc1cccc(c1)NC=O	c1ccc(cc1)N	8	0.884
CC=O	c1ccc(cc1)/C=C/C=O	8	0.884
C=O	CCOC	8	0.884
C=O	Cc1cccc(c1)NC=O	8	0.884
CC=O	c1ccc(cc1)Br	8	0.884
[H]/N=C/c1ccc(cc1)O	[H]/N=C/c1ccccc1	8	0.884
Cc1ccccc1Cl	c1ccc(cc1)Cl	8	0.884
CC=O	c1ccc(cc1)C=O	8	0.884
COc1ccccc1	Cc1ccc(cc1)OC	8	0.884
C=O	c1nncs1	8	0.884
CO	Cc1cc(=O)oc2c1cccc2	8	0.884
CO	c1ccc(cc1)CCN	8	0.884
[H]/N=C/c1cccc(c1)O	c1ccc(cc1)C=N	8	0.884
CC	COc1ccc(cc1)N	8	0.884
c1ccc(cc1)c2cc(no2)C=O	c1ccc(cc1)c2ccno2	8	0.884
C1=C2=CN=NC2=NC=N1	c1ccc(cc1)n2c3c(cncn3)cn2	8	0.884
CN	c1ccc(cc1)c2cc(no2)C(=O)N	8	0.884
Cc1ccc(cc1)OCC=O	c1ccccc1	8	0.884
CCC(=O)Nc1ccccc1	CCC=O	8	0.884
c1ccc(cc1)c2cc(no2)C(=O)N	c1cnoc1	8	0.884
c1ccc(cc1)c2cc(no2)C(=O)N	c1ccccc1	8	0.884
CCOc1ccc(cc1)C=O	COc1ccc(cc1)C(=O)N	8	0.884
COc1cccc(c1)NC=O	c1cc(cc(c1)O)NC=O	8	0.884
CN	COc1ccccc1N	8	0.884
c1ccc(cc1)c2cc(no2)C(=O)N	c1ccc(cc1)c2ccno2	8	0.884
c1ccc(cc1)Cl	c1cnoc1	8	0.884
CN	COc1cccc(c1)C=O	8	0.884
c1ccc(cc1)CCC=O	c1ccccc1	8	0.884
c1ccc(cc1)c2cc(no2)C(=O)N	c1ccc(cc1)c2cc(no2)C=O	8	0.884
CN	COc1ccc(cc1)NC=O	8	0.884
c1ccc(cc1)c2cc(no2)C(=O)N	c1conc1C=O	8	0.884
c1ccc(cc1)c2cc(no2)C=O	c1ccccc1	8	0.884
C(CO)N	Cc1cccc(c1)OCC=O	8	0.884
c1ccc(cc1)c2cc(no2)C=O	c1cnoc1	8	0.884
CCNC=O	CO	8	0.884
CCC(=O)N	CCCC(=O)N	8	0.884
[H]/N=C/c1ccccc1	c1cc(cc(c1)O)C=N	8	0.884
C=O	CC(=O)Nc1ccccc1	8	0.884
CN	c1ccc(cc1)c2cc(no2)C=O	8	0.884
CC	c1ccsc1	8	0.884
c1ccc(cc1)N	c1ccoc1	8	0.884
CC(=O)N1CCN(CC1)c2ccccc2	c1ccc(cc1)N2CCNCC2	8	0.884
CNCN	c1ccccc1	8	0.884
c1ccc(cc1)c2cc(no2)C=O	c1conc1C=O	8	0.884
CC(=O)N1CCNCC1	CC=O	8	0.884
[H]/N=C/c1ccccc1	c1cc(ccc1C=N)O	8	0.884
CC	CCNC=O	8	0.884
c1ccc(cc1)N	c1ccc2c(c1)nco2	8	0.884
CN	c1ccc(cc1)NC(=O)c2ccco2	8	0.884
CN	c1ccc(c(c1)N)O	8	0.884
COc1cccc(c1)OC	c1cc(cc(c1)O)O	8	0.884
CN	c1ccc(cc1)c2ccno2	8	0.884
CC	COc1ccc(cc1)C=O	8	0.884
C(F)(F)F	c1ccccc1	8	0.884
CC(=O)N1CCc2c1cccc2	c1ccc2c(c1)CCN2	8	0.884
COc1ccc2c(c1)scn2	c1ccc2c(c1)ncs2	8	0.884
CC	c1cc(ccc1CCNC=O)O	8	0.884
CC	c1cc(ccc1CCN)O	8	0.884
CN	Cc1ccc(cc1)NC=O	8	0.884
C(CS)N	c1ccc2c(c1)ncs2	8	0.884
CC	CNC=O	8	0.884
c1ccc(cc1)c2ncon2	c1ccccc1	8	0.884
C[C@@H]CC	C[C@H]CC	8	0.884
CC	COC=O	8	0.884
CC(=O)NC	CCNC(=O)C	8	0.884
Cc1ccc(cc1)Cl	c1ccccc1	8	0.884
CC	c1c[nH]nc1	8	0.884
COc1cccc(c1)C(=O)N	c1cc(cc(c1)O)C(=O)N	8	0.884
CC	c1[nH]cnn1	8	0.884
CCCC(=O)NC	CCCC(=O)NCC	8	0.884
CC	CCOC	8	0.884
COc1ccc(cc1)CCNC=O	c1cc(ccc1CCN)O	8	0.884
Cc1cc(=O)n2ccsc2n1	c1csc2n1c(=O)cc(n2)CO	8	0.884
Cc1ccc(cc1)OC	Cc1cccc(c1)OC	8	0.884
Cc1ccc(cc1)OC	Cc1cccc(c1)O	8	0.884
c1ccc(c(c1)NC=O)O	c1ccccc1	8	0.884
CC(=O)OCC=O	CC=O	8	0.884
CN	c1ccc(c(c1)NC=O)O	8	0.884
c1ccc(cc1)C(=O)Nc2ccccc2	c1ccc(cc1)Cl	8	0.884
COc1ccc(cc1)c2ccno2	c1cnoc1	8	0.884
Cc1cc(=O)n2ccsc2n1	c1cnc2n(c1=O)ccs2	8	0.884
Cc1cc(=O)n2ccsc2n1	c1ccccc1	8	0.884
COc1ccc(cc1)c2ccno2	c1ccccc1	8	0.884
CCOc1ccc(cc1)C(=O)N	COc1ccc(cc1)C=O	8	0.884
CCOc1ccc(cc1)C(=O)N	COc1ccc(cc1)C(=O)N	8	0.884
Cc1ccc(c(c1)OC)OC	Cc1ccc(cc1)OC	8	0.884
CN	CNc1ccccc1	8	0.884
Cc1ccc(c(c1)O)OC	Cc1ccc(cc1)OC	8	0.884
c1ccc(cc1)Cl	c1ccc(cc1)F	8	0.884
CCC(=O)NC	CCCC(=O)NC	8	0.884
c1ccc2c(c1)[nH]cn2	c1ccccc1	8	0.884
c1ccc(cc1)c2ccno2	c1conc1C=O	8	0.884
C=C	CO	8	0.884
CN	[NH+](=O)[O-]	8	0.884
c1ccc(cc1)NS(=O)=O	c1ccccc1	8	0.884
CCN	c1ccc(cc1)N	8	0.884
C[C@@H]O	C[C@H]O	8	0.884
COc1ccc(cc1)C=N	c1ccc(cc1)C=N	8	0.884
c1ccc(cc1)n2c3c(cncn3)cn2	c1ccccc1	8	0.884
CCC(=O)NCC	CCCC(=O)NCC	8	0.884
COc1ccc(cc1)C=N	c1cc(ccc1C=N)O	8	0.884
CCc1ccc(cc1)OC	c1cc(ccc1CCN)O	8	0.884
C1CNCCN1	c1ccc(cc1)Cl	8	0.884
CCC(=O)NCC	CCCC(=O)NC	8	0.884
CCc1ccc(cc1)O	Cc1ccc(cc1)OC	8	0.884
COc1ccccc1O	c1ccc(c(c1)O)O	8	0.884
CCC(=O)NC	c1ccccc1	8	0.884
c1ccc2c(c1)CCN2	c1ccc2c(c1)CCN2C=O	8	0.884
COc1ccc(cc1)C=N	[H]/N=C/c1ccc(cc1)O	8	0.884
CCc1ccccc1	Cc1ccc(cc1)O	8	0.884
CN	c1cc(cc(c1)N)C=O	8	0.884
COc1cccc(c1)N	c1ccccc1	8	0.884
CC	c1ccc(cc1)NC=O	8	0.884
CN	c1cc(cc(c1)O)N	8	0.884
CCc1ccc(cc1)OC	COc1ccc(cc1)CCNC=O	8	0.884
c1ccc2c(c1)CC[N]2	c1ccccc1	8	0.884
CC	c1ccc(cc1)[N+](=O)[O-]	8	0.884
CN	c1cc(cc(c1)O)NC=O	8	0.884
Cc1ccc(c(c1)O)O	Cc1cccc(c1)O	8	0.884
COc1ccccc1NC=O	c1ccccc1	8	0.884
COc1cccc(c1)N	c1cc(cc(c1)O)NC=O	8	0.884
CCN	CN	8	0.884
CCc1ccc(cc1)O	CO	8	0.884
C[C@@H]N	C[C@H]N	8	0.884
C(=O)N	C=O	8	0.884
c1ccc2c(c1)CC=CO2	c1ccccc1	8	0.884
CNN=C	c1c[nH]nc1	8	0.884
CC(=O)N1CCN(CC1)c2ccccc2	CC(=O)N1CCNCC1	8	0.884
c1ccc2c(c1)CC=CO2	c1ccc2c(c1)c(=O)cco2	8	0.884
CCC(=O)NC	CCCC(=O)NCC	8	0.884
CC	c1ccc(cc1)C=O	8	0.884
CNN=C	c1ccsc1	8	0.884
CC	CCCN	8	0.884
c1cc(cnc1)C=O	c1ccccc1	8	0.884
c1cnc2n(c1=O)ccs2	c1csc2n1c(=O)cc(n2)CO	8	0.884
COc1cccc(c1)C=O	c1cc(cc(c1)O)C(=O)N	8	0.884
Cc1ccc(c(c1)O)OC	Cc1ccc(c(c1)OC)OC	8	0.884
c1ccc(cc1)C=O	c1ccc(cc1)[N+](=O)[O-]	8	0.884
CO	[H]/N=C/c1cccc(c1)OC	7	0.773
CCc1ccc(c(c1)O)O	CCc1cccc(c1)O	7	0.773
C(=S)(N)N	C=O	7	0.773
CC(=O)OC	c1ccccc1	7	0.773
COc1cccc(c1)C(=O)N	c1cc(cc(c1)O)C=O	7	0.773
C(CO)N	Cc1ccc(cc1)OCC=O	7	0.773
CC=O	c1ccncc1	7	0.773
CC(C)c1ccccc1	C[C@H]c1ccccc1	7	0.773
Cc1ccccc1N	c1ccc(cc1)N	7	0.773
[H]/N=C/c1ccc(cc1)O	[H]/N=C/c1ccc(cc1)OC	7	0.773
CC(=O)Nc1cccc(c1)C=O	c1ccccc1	7	0.773
Cc1ccc(c(c1)O)O	Cc1ccc(c(c1)O)OC	7	0.773
COc1ccccc1	c1ccc(cc1)C(=O)N	7	0.773
CNC	c1ccc(cc1)CNC=O	7	0.773
C[C@@H]C=O	C[C@H]C(=O)N	7	0.773
C(CO)N	Cc1ccc(cc1)OC	7	0.773
c1cc(cc(c1)N)C(=O)O	c1ccccc1	7	0.773
c1csc(n1)N	c1cscn1	7	0.773
c1cc(ccc1N)NC=O	c1ccccc1	7	0.773
c1csc(n1)N	c1csc(n1)NC=O	7	0.773
C[C@@H]C=O	C[C@H]C=O	7	0.773
COc1ccc(cc1OC)C=N	[H]/N=C/c1ccc(c(c1)OC)O	7	0.773
CN	c1ccc(cc1)NC(=O)c2ccon2	7	0.773
CC(C)c1ccccc1	c1ccccc1	7	0.773
CCNC=O	CNC=O	7	0.773
c1ccc(c(c1)C=O)O	c1ccc(cc1)C=O	7	0.773
C=O	c1ccc(cc1)NC(=O)c2ccon2	7	0.773
C[C@@H]C=O	c1ccccc1	7	0.773
CC(=O)Nc1cccc(c1)C=O	c1cc(cc(c1)N)C=O	7	0.773
c1cc(cc(c1)N)C(=O)O	c1cc(cc(c1)N)C=O	7	0.773
CO	c1cc(cc(c1)O)C=N	7	0.773
COc1ccc(cc1OC)C=O	COc1cccc(c1)C=O	7	0.773
CC	Cc1ccc(c(c1)O)O	7	0.773
CO	Cc1ccccc1O	7	0.773
COc1ccccc1	c1ccc(cc1)Cl	7	0.773
CC(=O)N	CO	7	0.773
CO	Cc1ccccc1OC	7	0.773
C[C@H]O	c1ccccc1	7	0.773
c1ccccc1	c1nnco1	7	0.773
COc1ccc(cc1OC)C=O	c1ccccc1	7	0.773
C[C@@H]C(=O)N	C[C@H]C(=O)N	7	0.773
CCc1ccc(c(c1)O)O	CCc1ccc(cc1)O	7	0.773
CN	c1ccc(cc1)[N+](=O)[O-]	7	0.773
CC	Cc1ccc(cc1)N	7	0.773
C[C@@H]C(=O)N	C[C@@H]C=O	7	0.773
Cc1ccccc1OCC(=O)N	Cc1ccccc1OCC=O	7	0.773
C=O	COc1ccccc1C=O	7	0.773
c1cc(cc(c1)N)C=O	c1cnc2n(c1=O)ncs2	7	0.773
COc1ccccc1NC=O	c1ccc(c(c1)NC=O)O	7	0.773
COc1ccccc1NC=O	c1ccc(c(c1)N)O	7	0.773
CO	[H]/N=C/c1cccc(c1)O	7	0.773
C(=O)O	CO	7	0.773
CC(C)c1ccccc1	C[C@@H]c1ccccc1	7	0.773
CCNC	CCO	7	0.773
CO	[H]/N=C/c1ccc(cc1)OC	7	0.773
CN(C)C=O	c1ccccc1	7	0.773
CCc1cccc(c1)OC	c1ccccc1	7	0.773
C(CO)N	Cc1cccc(c1)O	7	0.773
CC(C)O	C[C@H]O	7	0.773
CC(=O)N	CN	7	0.773
C=Cc1ccc(cc1)O	CO	7	0.773
C(=O)O	CC	7	0.773
COc1ccccc1O	c1ccc(cc1)O	7	0.773
CCC	CCCNC=O	7	0.773
CC(C)O	C[C@@H]O	7	0.773
C=Cc1ccc(cc1)O	C=Cc1ccccc1	7	0.773
C(=O)N	c1ccccc1	7	0.773
COc1ccc(cc1)C=C	c1ccccc1	7	0.773
c1ccc(cc1)N	c1ccc(cc1)OCC(=O)N	7	0.773
c1ccc(cc1)Cl	c1ccc(cc1)O	7	0.773
COc1cc(ccc1O)C=O	COc1ccc(cc1OC)C=O	7	0.773
C(CO)N	COc1ccccc1	7	0.773
c1ccc(cc1)c2ccccc2	c1ccccc1	7	0.773
c1ccc(cc1)C(=O)N	c1ccc(cc1)N	7	0.773
CCc1ccc(cc1)O	COc1ccc(cc1)CCN	7	0.773
CCNC(=O)C	c1ccccc1	7	0.773
C[C@H]c1ccccc1	Cc1ccccc1	7	0.773
CO	c1ccc2c(c1)ccc(=O)o2	7	0.773
COc1ccccc1Cl	c1ccc(cc1)Cl	7	0.773
COc1cc(ccc1O)C=O	COc1cccc(c1)C=O	7	0.773
CCc1ccc(cc1)O	CCc1cccc(c1)O	7	0.773
C1CCNC1	C=O	7	0.773
CC(=O)Nc1nc2ccccc2s1	c1ccc2c(c1)nc(s2)N	7	0.773
CO	c1ccc2c(c1)OCO2	7	0.773
c1ccc(cc1)/C=N/N	c1ccc(cc1)/C=N/NC=O	7	0.773
CC(=O)Nc1nc2ccccc2s1	c1ccc2c(c1)nc(s2)NC=O	7	0.773
c1ccc2c(c1)c(=O)cco2	c1ccccc1	7	0.773
CC	COc1ccccc1O	7	0.773
CN	Cc1ccco1	7	0.773
CO	c1ccc(cc1)S(=O)=O	7	0.773
Cc1nc(no1)c2ccccc2	c1ccc(cc1)c2ncon2	7	0.773
Cc1ccn[nH]1	c1c[nH]nc1	7	0.773
C1C(=O)NC(=S)S1	c1ccccc1	7	0.773
c1ccc(cc1)c2ccco2	c1ccccc1	7	0.773
c1ccc(cc1)c2ccco2	c1ccoc1	7	0.773
COc1cccc(c1)CCN	COc1cccc(c1)CCNC=O	7	0.773
CN	c1cc(cc(c1)Cl)N	7	0.773
COc1cc(ccc1O)C=N	COc1ccc(cc1OC)C=N	7	0.773
CC(C)C	CCO	7	0.773
c1cc(ccc1CCNC=O)O	c1ccc(cc1)CCN	7	0.773
CN	c1cc(ccc1C(=O)N)O	7	0.773
CCNC	c1ccc(cc1)CCN	7	0.773
CCc1ccc(cc1)OC	Cc1ccccc1	7	0.773
C1CCCCC1	C=O	7	0.773
c1cc(ccc1CCN)O	c1ccc(cc1)CCNC=O	7	0.773
CN	c1cc(cc(c1)O)C(=O)N	7	0.773
c1cc(ccc1CCN)O	c1ccc(cc1)CCN	7	0.773
CCCC=O	CCOc1ccccc1	7	0.773
COc1cc(ccc1O)C=O	COc1ccc(cc1O)C=O	7	0.773
CN	c1cc(ccc1NC=O)O	7	0.773
CCc1ccc(cc1)O	c1cc(ccc1CCN)O	7	0.773
CCc1ccc(cc1)O	Cc1ccccc1	7	0.773
[H]/N=C/c1ccc(c(c1)O)O	c1cc(c(cc1C=N)O)O	7	0.773
CN	c1c[nH]nc1	7	0.773
CCc1ccc(cc1)OC	c1cc(ccc1CCNC=O)O	7	0.773
C=O	COC(=O)c1ccc(cc1)NC=O	7	0.773
CCOC=O	CO	7	0.773
C1CCC(CC1)N	C1CCCCC1	7	0.773
CCCC=O	CCO	7	0.773
CCC	C[C@H]c1ccccc1	7	0.773
Cc1nc(no1)c2ccccc2	c1ncon1	7	0.773
CCC	C[C@@H]c1ccccc1	7	0.773
CO	c1ccc(cc1)CN	7	0.773
c1ccc(c(c1)N)Cl	c1ccc(c(c1)NC=O)Cl	7	0.773
C=O	c1cc(cnc1)C=O	7	0.773
COc1cccc(c1)C=N	c1ccccc1	7	0.773
Cc1cccs1	c1ccccc1	7	0.773
C=O	c1cc(cnc1)C(=O)N	7	0.773
CC	COc1ccc(cc1)C(=O)N	7	0.773
CCc1cccc(c1)O	c1ccccc1	7	0.773
CCC	c1ccncc1	7	0.773
CC(=O)O	CC(=O)OC	7	0.773
c1ccc(cc1)c2ncno2	c1ccccc1	7	0.773
COc1ccccc1	c1cc(ccc1C=O)O	7	0.773
CCC=O	C[C@@H]C=O	7	0.773
Cc1ncno1	c1ncon1	7	0.773
c1ccc(cc1)c2ncno2	c1ncon1	7	0.773
C=O	c1ccc(cc1)CO	7	0.773
Cc1nn2c(=O)cc(nc2s1)CO	Cc1nn2c(=O)ccnc2s1	7	0.773
CCNC	CC[N]C	7	0.773
COc1cccc(c1)C=N	[H]/N=C/c1ccc(c(c1)OC)O	7	0.773
CCO	c1ccc(cc1)F	7	0.773
c1ccc(cc1)N	c1ccc(cc1)O	7	0.773
c1cc(cc(c1)Cl)NC=O	c1ccc(cc1)Cl	7	0.773
Cc1cccnc1	c1ccncc1	7	0.773
[H]/N=C/c1ccc(c(c1)OC)O	[H]/N=C/c1cccc(c1)OC	7	0.773
c1cc(ccc1N)N	c1cc(ccc1N)NC=O	7	0.773
c1ccc(c(c1)N)Cl	c1ccc(cc1)Cl	7	0.773
CCCC(=O)NC	c1ccccc1	7	0.773
COc1ccccc1	Cc1cccc(c1)OCC(=O)N	7	0.773
CO	c1ccc(cc1)CCNC=O	7	0.773
CC(=O)Nc1nc2ccccc2s1	c1ccc2c(c1)ncs2	7	0.773
c1ccc(cc1)Cl	c1ccncc1	7	0.773
c1ccc(cc1)Cl	c1ccoc1	7	0.773
CO	c1ccc(cc1)C(=O)[O-]	7	0.773
c1cc(ccc1N)Cl	c1cc(ccc1NC=O)Cl	7	0.773
COc1ccccc1OC	Cc1ccccc1	7	0.773
CO	c1ccc(cc1)C(=O)O	7	0.773
CO	c1ccc(cc1)Br	7	0.773
c1ccc(c(c1)O)Cl	c1ccc(cc1)Cl	7	0.773
C1CCNCC1	CC=O	7	0.773
CC=O	c1ccc(cc1)C(=O)O	7	0.773
C[C@@H]c1ccccc1	Cc1ccccc1	7	0.773
c1cc(cc(c1)Cl)Cl	c1ccc(cc1)Cl	7	0.773
CCc1cccc(c1)O	Cc1cccc(c1)O	7	0.773
CN	c1ccc(cc1)Br	7	0.773
c1ccc(c(c1)NC=O)Cl	c1ccc(cc1)Cl	7	0.773
c1cc(ccc1N)Cl	c1ccccc1	7	0.773
c1cc(cc(c1)Cl)N	c1cc(cc(c1)Cl)NC=O	7	0.773
CCC	c1ccc(cc1)N	7	0.773
CC	COc1ccc(cc1)NC=O	7	0.773
C=O	c1ccc(cc1)CCN	7	0.773
CCCC(=O)N	c1ccccc1	7	0.773
COc1ccc(cc1O)C=O	COc1cccc(c1)C=O	7	0.773
COC(=O)c1ccc(cc1)N	COC(=O)c1ccc(cc1)NC=O	7	0.773
Cc1ccc(cc1)O	Cc1cccc(c1)OC	7	0.773
CC1CCNCC1	c1ccccc1	7	0.773
COc1ccc(cc1)CCN	c1ccc(cc1)CCNC=O	7	0.773
c1cc(cc(c1)[N+](=O)[O-])C=O	c1ccccc1	7	0.773
Cc1ccc(cc1)O	c1ccc(cc1)O	7	0.773
COc1ccc(cc1)CCN	c1ccc(cc1)CCN	7	0.773
C=O	c1cscn1	7	0.773
C=O	Cc1ccc(cc1)OC	7	0.773
COc1ccc(cc1)CCN	Cc1ccc(cc1)OC	7	0.773
C=O	Cc1ccc(cc1)O	7	0.773
Cc1cccc(c1)NC=O	Cc1ccccc1	7	0.773
CC(C)N	CCC	7	0.773
c1cc(ccc1C(=O)N)O	c1ccc(cc1)C(=O)N	7	0.773
CCOc1ccccc1	Cc1cccc(c1)O	7	0.773
CCOc1ccccc1	Cc1cccc(c1)OC	7	0.773
C(CS)N	CO	7	0.773
Cc1ccc(cc1)OCC(=O)N	c1ccccc1	7	0.773
Cc1ccc(cc1)OCC=O	Cc1ccccc1	7	0.773
c1ccc(cc1)NC(=O)c2ccon2	c1ccccc1	7	0.773
COc1cccc(c1)NC=O	c1cc(cc(c1)O)N	7	0.773
c1ccc(cc1)NC(=O)c2ccon2	c1cnoc1	7	0.773
c1ccc(cc1)NC(=O)c2ccon2	c1conc1C=O	7	0.773
COC(=O)c1ccccc1	COC=O	7	0.773
Cc1ccc(cc1)S(=O)(=O)N	Cc1ccc(cc1)S(=O)=O	7	0.773
c1ccc2c(c1)ccc(=O)o2	c1ccccc1	7	0.773
C1=C[N]N=C1	c1ccccc1	7	0.773
CC=O	CS	7	0.773
Cc1ccc(cc1)O	Cc1ccc(cc1)OCC=O	7	0.773
CCN	CNC=O	7	0.773
Cc1ccc(cc1)O	Cc1ccc(cc1)OCC(=O)N	7	0.773
Cc1ccc(cc1)Cl	c1ccc(cc1)Cl	7	0.773
Cc1ccccc1	Cc1ccccc1OCC(=O)N	7	0.773
CS	CSc1ccccc1	7	0.773
Cc1ccc(cc1)N	c1ccc(cc1)N	7	0.773
Cc1ccccc1	Cc1ccccc1NC=O	7	0.773
CC(=O)NC	CCC=O	7	0.773
C1=N[CH]N=N1	CC	7	0.773
Cc1ccc(cc1)NC(=O)C	Cc1ccc(cc1)NC=O	7	0.773
C=O	Cc1cccc(c1)OC	7	0.773
CNc1ccccc1	C[N]c1ccccc1	7	0.773
CCCN	CCN	7	0.773
Cc1ccc(c(c1)O)O	Cc1ccc(c(c1)OC)OC	7	0.773
Cc1cccc(c1)OCC=O	c1ccc(cc1)O	7	0.773
CCOc1ccccc1	COc1ccc(cc1)C(=O)N	7	0.773
CN[SH5]	c1ccccc1	7	0.773
c1ccc(cc1)CS	c1ccccc1	7	0.773
Cc1cccc(c1)OCC(=O)N	c1ccccc1	7	0.773
COc1ccc(cc1)CCNC=O	c1ccc(cc1)CCNC=O	7	0.773
C1=NN=N[N]1	C1=N[N]N=N1	7	0.773
COc1ccc(cc1)CCNC=O	c1ccc(cc1)CCN	7	0.773
COc1ccc(cc1)CCNC=O	Cc1ccc(cc1)OC	7	0.773
C=O	Cc1cccc(c1)C=O	7	0.773
CCCN	CCNC=O	7	0.773
COc1ccccc1N	c1ccc(c(c1)NC=O)O	7	0.773
c1ccc(cc1)COc2ccccc2	c1ccccc1	7	0.773
CC(=O)N1CCNCC1	c1ccc(cc1)N2CCNCC2	7	0.773
c1cc(ccc1c2ccno2)O	c1ccccc1	7	0.773
c1cc(ccc1c2ccno2)O	c1cnoc1	7	0.773
C(CS)N	CCO	7	0.773
CC=O	CCCN	7	0.773
NS(=O)=O	c1ccc(cc1)S(=O)(=O)N	7	0.773
CNS(=O)(=O)c1ccccc1	c1ccccc1	7	0.773
CC	CC(=O)NCCc1ccccc1	7	0.773
CC	CCCC=O	7	0.773
CC(=O)Nc1ccccc1	CCC=O	7	0.773
C1CNCCN1	COc1ccccc1	7	0.773
COc1ccc(cc1)C=N	c1ccc(cc1)/C=N/NC=O	7	0.773
CC	CCCC	7	0.773
[H]/N=C/c1cccc(c1)OC	c1ccccc1	7	0.773
Cc1ccc2c(c1)nco2	c1ccc(cc1)c2nc3ccccc3o2	7	0.773
c1c2c(ncn1)[N]N=C2	c1ccccc1	7	0.773
Cc1ccc2c(c1)nco2	c1ccc2c(c1)nco2	7	0.773
COc1ccc(cc1)C=N	[H]/N=C/c1ccccc1	7	0.773
c1c2c(ncn1)[N]N=C2	c1ccc(cc1)n2c3c(cncn3)cn2	7	0.773
c1c2c(ncn1)[N]N=C2	c1c2cn[nH]c2ncn1	7	0.773
C[C@@H]NC=O	C[C@H]NC=O	7	0.773
c1ccc2c(c1)cc(o2)C=O	c1ccc2c(c1)cco2	7	0.773
CNC	CNC(=O)c1ccccc1	7	0.773
[H]/N=C/c1cccc(c1)O	c1ccccc1	7	0.773
CCN	c1ccc(cc1)NC=O	7	0.773
c1cc(cnc1)C(=O)N	c1ccncc1	7	0.773
C#N	CC	7	0.773
CN(C)c1ccccc1	c1ccccc1	7	0.773
CCOc1ccccc1	c1cnoc1	7	0.773
CC(=O)Nc1ccccc1	COc1ccccc1	7	0.773
COc1cccc(c1)N	c1cc(cc(c1)O)N	7	0.773
CNS(=O)(=O)c1ccccc1	c1ccc(cc1)S(=O)(=O)N	7	0.773
CC=O	CCNCC	7	0.773
N[SH5]	c1ccccc1	7	0.773
C=O	CC(=O)Nc1cccc(c1)C=O	7	0.773
CCOc1ccc(cc1)N	CCOc1ccc(cc1)NC=O	7	0.773
c1cc(oc1)C(=O)N	c1ccoc1	7	0.773
c1cc(oc1)C(=O)N	c1ccccc1	7	0.773
CC=O	CCOC	7	0.773
C1CSCN1	c1ccncc1	7	0.773
CCCO	CCCOc1ccccc1	7	0.773
COc1ccc(cc1)C=O	c1ccc(cc1)C(=O)N	7	0.773
CC1=CC=C[N]1	Cc1ccc[nH]1	7	0.773
CC[N]C	c1ccccc1	7	0.773
CC(=O)N1CCN(CC1)c2ccccc2	CCCC(=O)N1CCNCC1	7	0.773
c1ccc(cc1)O	c1ccncc1	7	0.773
CNN=C	[H]/N=C/c1ccc(cc1)O	7	0.773
CCCO	CCOc1ccccc1	7	0.773
CNN=C	c1cc(ccc1C=N)O	7	0.773
CNN=C	c1ccc(cc1)/C=N/NC=O	7	0.773
c1ccc2c(c1)cc[nH]2	c1ccccc1	7	0.773
CCOc1ccc(cc1)NC=O	c1ccccc1	7	0.773
CC1=CC=C[N]1	c1cc[nH]c1	7	0.773
c1ccc(cc1)NS(=O)=O	c1ccc(cc1)[N]S(=O)=O	7	0.773
CC1=CC=C[N]1	c1ccccc1	7	0.773
COc1ccc(cc1)C(=O)N	c1ccc(cc1)C(=O)N	7	0.773
CC	CC(=O)N	7	0.773
CC(=O)NC	CNC=O	7	0.773
c1cc(ccc1CCNC=O)O	c1ccc(cc1)CCNC=O	7	0.773
CC=O	Cc1ccccc1OCC=O	7	0.773
Cc1ccccc1	c1ccc2c(c1)nco2	7	0.773
C(CO)N	c1ccc(cc1)Cl	7	0.773
CO	COc1ccc(cc1)CN	7	0.773
CC=O	Cc1cccc(c1)OCC(=O)N	7	0.773
C=Cc1ccc(cc1)O	c1ccccc1	7	0.773
CC(=O)Nc1ccccc1	c1ccc(cc1)OCC(=O)N	7	0.773
CC(=O)Nc1ccc(cc1)O	c1ccccc1	7	0.773
CC	CCOc1ccccc1OC	7	0.773
CO	COc1ccc(cc1)C=C	7	0.773
c1ccc(cc1)C=O	c1ccncc1	7	0.773
COc1ccc(cc1)c2ccno2	c1cc(ccc1c2ccno2)O	7	0.773
CCCC(=O)N	CCCC=O	7	0.773
c1cc(cc(c1)O)O	c1ccc(cc1)O	7	0.773
CO	COc1cccc(c1)C=N	7	0.773
Cc1cc(=O)n2c(n1)sc(n2)C	Cc1nn2c(=O)cc(nc2s1)CO	7	0.773
Cc1ccccc1	c1ccc(cc1)CCNC=O	7	0.773
Cc1ccccc1	c1ccc(cc1)CCN	7	0.773
Cc1ccccc1	c1ccc(cc1)CC=O	7	0.773
Cc1ccccc1	c1ccoc1	7	0.773
Cc1ccc(c(c1)OC)OC	Cc1ccc(cc1)O	7	0.773
Cc1ccc(c(c1)OC)O	Cc1cccc(c1)OC	7	0.773
CC	CCOc1ccc(cc1)NC=O	7	0.773
[H]/N=C/c1ccc(cc1)OC	c1ccc(cc1)C=N	7	0.773
CO	COc1cccc(c1)C(=O)N	7	0.773
CC(=O)NCCc1ccccc1	c1ccccc1	7	0.773
Cc1ccc(c(c1)O)OC	Cc1ccc(cc1)O	7	0.773
CO	COc1ccc(cc1OC)C=O	7	0.773
Cc1ccc(c(c1)O)O	c1ccccc1	7	0.773
[H]/N=C/c1ccc(cc1)OC	c1ccc(cc1)/C=N/NC=O	7	0.773
COC(=O)c1ccc(cc1)NC=O	c1cc(ccc1C=O)N	7	0.773
COc1cccc(c1)NC=O	c1ccccc1	7	0.773
C1=C2=CN=NC2=NC=N1	c1c2c(ncn1)[N]N=C2	7	0.773
CN	c1nncs1	7	0.773
C(CO)N	c1ccc2c(c1)nco2	7	0.773
COC(=O)c1ccc(cc1)NC=O	c1ccccc1	7	0.773
c1cc(cc(c1)O)C=N	c1ccccc1	7	0.773
C(CO)N	c1ccc(cc1)NC(=O)CO	7	0.773
CCCNC=O	CCNC=O	7	0.773
Cc1ccccc1	c1ccc(cc1)F	7	0.773
CN	COc1cccc(c1)C(=O)N	7	0.773
c1cc(cc(c1)O)N	c1ccc(cc1)O	7	0.773
C=O	c1ccc2c(c1)cccn2	7	0.773
COc1ccccc1	c1ccc2c(c1)nco2	7	0.773
COc1ccc(cc1O)C=O	COc1ccc(cc1OC)C=O	7	0.773
c1cc2c(cc1N)nco2	c1ccc(cc1)c2nc3ccccc3o2	7	0.773
CNC	c1ccc(cc1)C=O	7	0.773
Cc1cc(=O)n2c(n1)sc(n2)C	Cc1nn2c(=O)ccnc2s1	7	0.773
C1C=CN=C2N1N=CS2	c1cc(cc(c1)N)C=O	7	0.773
CC=O	Cc1ccc(cc1)N	7	0.773
C=Cc1ccccc1	CO	7	0.773
CCC(=O)NCC	c1ccccc1	7	0.773
CN	c1cc(ccc1N)O	7	0.773
CC=O	Cc1ccc(cc1)OCC(=O)N	7	0.773
C(=O)N	CN	7	0.773
CCN	CCNC	7	0.773
[H]/N=C/c1ccc(cc1)OC	c1cc(ccc1C=N)O	7	0.773
Cc1ccc(c(c1)O)O	Cc1ccc(cc1)OC	7	0.773
C1C=CN=C2N1N=CS2	COC	7	0.773
CC	CCOc1ccc(cc1)C(=O)N	7	0.773
C=O	c1ccc2c(c1)OCCO2	7	0.773
CC(=O)Nc1ccc(cc1)O	CC(=O)Nc1ccc(cc1)OC	7	0.773
CN	c1cc(sc1)C(=O)N	6	0.663
COc1cc(ccc1O)C(=O)N	COc1ccc(cc1OC)C(=O)N	6	0.663
COC=O	c1ccc(cc1)C(=O)O	6	0.663
Cn1cnnc1SCC=O	c1[nH]cnn1	6	0.663
COc1cc(ccc1O)C=N	COc1ccc(cc1)C=N	6	0.663
CCOC(=O)c1ccccc1	c1ccccc1	6	0.663
CN	c1cc(ccc1NC=O)NC=O	6	0.663
CCO	[NH+](=O)[O-]	6	0.663
c1cc(cc(c1)O)CCN	c1cc(cc(c1)O)CCNC=O	6	0.663
CC	c1ccc(cc1)CC=O	6	0.663
COc1cccc(c1)CCNC=O	c1ccccc1	6	0.663
CC	Cc1cccc(c1)N	6	0.663
COc1cccc(c1)CCNC=O	c1ccc(cc1)CCNC=O	6	0.663
CC	c1ccc2c(c1)OCO2	6	0.663
CCS	c1ccc2c(c1)ncs2	6	0.663
COC=O	c1ccc(cc1)C(=O)[O-]	6	0.663
COc1cc(ccc1O)C=C	COc1cccc(c1)C=C	6	0.663
COc1cc(ccc1O)C(=O)N	COc1ccc(cc1OC)C=O	6	0.663
c1ccc2c(c1)CCN2C=O	c1ccccc1	6	0.663
COc1cccc(c1)CCNC=O	c1cc(cc(c1)O)CCNC=O	6	0.663
CC	C[C@H]c1ccccc1	6	0.663
COc1ccccc1	Cc1ccc(cc1)O	6	0.663
C=O	c1cc(sc1)C(=O)N	6	0.663
C(CO)N	Cc1ccccc1OCC=O	6	0.663
COc1ccccc1C=O	c1ccc(cc1)C=O	6	0.663
COc1cc(ccc1O)C(=O)N	COc1cccc(c1)C=O	6	0.663
C1C=CN=C2N1C=CS2	C=O	6	0.663
COc1cccc(c1)O	COc1ccccc1OC	6	0.663
COc1cc(ccc1O)C(=O)N	COc1cccc(c1)C(=O)N	6	0.663
CN	c1ccc2c(c1)OCCO2	6	0.663
COc1cccc(c1)O	COc1ccccc1O	6	0.663
COc1ccccc1	c1ccc(cc1)[N+](=O)[O-]	6	0.663
CC(=O)Nc1ccc(cc1)C=O	c1ccccc1	6	0.663
CC	Cc1ccon1	6	0.663
CN	c1cc(oc1)CN	6	0.663
COc1cccc(c1)CCNC=O	c1cc(cc(c1)O)CCN	6	0.663
COc1cccc(c1)CCNC=O	c1ccc(cc1)CCN	6	0.663
COc1ccccc1	c1ccc(cc1)c2ncon2	6	0.663
CCC=O	Cc1ccccc1	6	0.663
COc1cc(ccc1O)C=C	c1ccccc1	6	0.663
c1cc(cc2c1ccc(=O)o2)O	c1ccc2c(c1)ccc(=O)o2	6	0.663
COc1ccccc1	c1ccoc1	6	0.663
COc1cccc(c1)O	c1ccc(cc1)O	6	0.663
CCC=O	C[C@H]C(=O)N	6	0.663
c1cc(cc(c1)O)CCN	c1ccc(cc1)CCN	6	0.663
c1cc(cc(c1)Cl)N	c1ccc(cc1)N	6	0.663
C=O	Cc1ccno1	6	0.663
C[C@@H](C=O)N	c1ccccc1	6	0.663
CCOc1ccccc1OC	c1ccccc1	6	0.663
C(CO)N	Cc1ccc(cc1)OCC(=O)N	6	0.663
C=O	Cc1ccco1	6	0.663
C=O	c1cc(cc(c1)[N+](=O)[O-])C=O	6	0.663
COc1ccccc1	c1ccc(c(c1)O)O	6	0.663
C=O	c1cc(ccc1C(=O)O)N	6	0.663
C=O	Cc1ccccc1NC=O	6	0.663
C(CS)N	c1cc(ccc1C=O)N	6	0.663
c1ccc(cc1)c2nccs2	c1ccccc1	6	0.663
c1ccc(cc1)c2nccs2	c1cscn1	6	0.663
CCC=O	c1ccc(cc1)CCC=O	6	0.663
CCC=O	C[C@@H]C(=O)N	6	0.663
CCC=O	c1ccc(cc1)CCC(=O)N	6	0.663
COc1ccccc1	c1cc(ccc1C(=O)N)O	6	0.663
CC	c1cscn1	6	0.663
C=O	Cc1cccc(c1)O	6	0.663
CCO	c1c[nH]nc1	6	0.663
CC(=O)Nc1ccc(cc1)OC	COc1ccc(cc1)N	6	0.663
C=O	c1cc(ccc1NC=O)NC=O	6	0.663
C=O	c1cc(ccc1C(=O)[O-])N	6	0.663
c1cc(cc(c1)[N+](=O)[O-])C(=O)N	c1ccc(cc1)[N+](=O)[O-]	6	0.663
c1cc(cc(c1)[N+](=O)[O-])C(=O)N	c1cc(cc(c1)[N+](=O)[O-])C=O	6	0.663
C=O	c1cc(ccc1N)NC=O	6	0.663
CN	c1ccc(cc1)NC(=O)C2CCNCC2	6	0.663
CCC=O	C[C@H]C=O	6	0.663
c1cc(cc(c1)Cl)NC=O	c1ccccc1	6	0.663
CNC	C[N]C	6	0.663
C=O	Cc1cccc(c1)C	6	0.663
CN	c1ccc(cc1)CN	6	0.663
CN	c1cc(sc1)C=O	6	0.663
CCOc1ccccc1OC	CCOc1ccccc1OCC	6	0.663
c1cc(cc(c1)O)CCN	c1ccc(cc1)CCNC=O	6	0.663
CC	c1ccc(cc1)Br	6	0.663
COc1cccc(c1)CCN	c1cc(cc(c1)O)CCN	6	0.663
COc1cc(ccc1O)C(=O)N	COc1ccc(cc1O)C=O	6	0.663
c1cc(cc(c1)O)CCNC=O	c1ccc(cc1)CCN	6	0.663
c1cc(cc(c1)O)CCNC=O	c1ccc(cc1)CCNC=O	6	0.663
C(CS)N	C=O	6	0.663
C(CO)N	c1ccc2c(c1)ncs2	6	0.663
CC(=O)Nc1ccc(cc1)OC	CO	6	0.663
CCO	Cc1ccon1	6	0.663
COc1cccc(c1)CCN	c1cc(cc(c1)O)CCNC=O	6	0.663
C(CO)N	Cc1cccc(c1)OCC(=O)N	6	0.663
CCCNC(=O)C	c1ccccc1	6	0.663
COc1cc(ccc1O)C(=O)N	COc1ccc(cc1O)C(=O)N	6	0.663
C(CO)N	Cc1cccc(c1)OC	6	0.663
C=O	Cc1ccc(cc1)C	6	0.663
C=O	c1cc(cc(c1)Cl)N	6	0.663
C(CS)N	COC(=O)c1ccc(cc1)NC(=O)CS	6	0.663
C[N]C	c1ccccc1	6	0.663
COc1cccc(c1)CCN	c1ccc(cc1)CCN	6	0.663
COc1cccc(c1)CCN	c1ccc(cc1)CCNC=O	6	0.663
CNC	Cc1ccccc1	6	0.663
CC	Cc1ccc(c(c1)OC)OC	6	0.663
CC	Cc1ccc(c(c1)O)OC	6	0.663
COc1cc(ccc1O)C(=O)N	COc1cc(ccc1O)C=O	6	0.663
CCOC(=O)c1ccccc1	CCOC=O	6	0.663
CCCc1nn2c(=O)cc(nc2s1)C	CCCc1nn2c(=O)cc(nc2s1)CO	6	0.663
COc1cccc(c1)CCN	c1ccccc1	6	0.663
C(CS)O	c1ccc(cc1)OCCS	6	0.663
COc1ccccc1	Cc1ncno1	6	0.663
COc1cccc(c1)C=N	[H]/N=C/c1cccc(c1)O	6	0.663
COc1cc(ccc1O)C=N	COc1ccc(cc1O)C=N	6	0.663
CC(=O)NCCc1ccccc1	c1ccc(cc1)CCNC=O	6	0.663
CC(=O)NCCc1ccccc1	c1ccc(cc1)CCN	6	0.663
CCCNC=O	CCN	6	0.663
CN	CS	6	0.663
CC1=N[C](C=C1)C	C[C]1C=CC=N1	6	0.663
CN	COc1ccccc1NC=O	6	0.663
CC=O	Cc1ccccc1OCC(=O)N	6	0.663
COc1ccc(cc1)c2ncon2	c1ncon1	6	0.663
COc1ccc(cc1)c2ncon2	c1ccccc1	6	0.663
CC	CCS	6	0.663
CC	CCOc1ccccc1O	6	0.663
CSc1[nH]c(nn1)c2ccccc2	c1[nH]cnn1	6	0.663
c1ccc2c(c1)cco2	c1ccccc1	6	0.663
CSc1[nH]c(nn1)c2ccccc2	c1ccc(cc1)c2[nH]c(nn2)S	6	0.663
CC=O	Cc1cccc(c1)C	6	0.663
CSc1[nH]c(nn1)c2ccccc2	c1ccc(cc1)c2[nH]cnn2	6	0.663
C=O	c1ccc2c(c1)ccc(=O)o2	6	0.663
CC1=Nc2c-3cnnc3ncn2[N]1	CO	6	0.663
CC1=Nc2c-3cnnc3ncn2[N]1	c1c2c([nH]n1)ncn3c2ncn3	6	0.663
C1=CN=N[CH]1	C1=C[N]N=C1	6	0.663
C1=CN=N[CH]1	c1c[nH]nc1	6	0.663
COc1ccc(cc1)O	c1ccccc1	6	0.663
[H]/N=C/c1cccs1	c1cc(sc1)C=N	6	0.663
COc1ccc(cc1)O	c1cc(ccc1O)O	6	0.663
COc1ccc(cc1)O	COc1ccc(cc1)OC	6	0.663
COc1ccc(cc1)NC=O	COc1ccccc1	6	0.663
CN(C)c1ccccc1	CNC	6	0.663
CCCNC=O	c1ccccc1	6	0.663
C[NH+]1CCNCC1	c1ccccc1	6	0.663
C=O	c1cnc2n(c1=O)ccs2	6	0.663
CC(=O)Nc1ccccc1	c1ccc(cc1)Cl	6	0.663
CC=O	Cn1cnnc1	6	0.663
COc1ccc(cc1)N	COc1ccccc1	6	0.663
CC=O	Cn1cnnc1SCC=O	6	0.663
COc1ccc(cc1O)CCN	COc1cccc(c1)CCNC=O	6	0.663
COc1ccc(cc1O)CCN	COc1cccc(c1)CCN	6	0.663
COc1ccc(cc1O)CCN	COc1ccc(cc1OC)CCNC=O	6	0.663
COc1ccc(cc1O)CCN	COc1ccc(cc1OC)CCN	6	0.663
COc1ccc(cc1O)CCN	COc1ccc(cc1O)CCNC=O	6	0.663
COc1ccc(cc1O)C=O	c1ccccc1	6	0.663
CC=O	c1ccc(cc1)C(=O)[O-]	6	0.663
C(=O)N	CNC=O	6	0.663
[H]/N=C/c1ccc(cc1)O	c1cc(c(cc1C=N)O)O	6	0.663
[H]/N=C/c1ccc(cc1)O	c1ccc(cc1)/C=N/NC=O	6	0.663
COc1ccc(cc1O)C=O	COc1cccc(c1)C(=O)N	6	0.663
[H]/N=C/c1ccc(cc1)OC	[H]/N=C/c1ccccc1	6	0.663
COc1ccc(cc1O)C=O	COc1ccc(cc1OC)C(=O)N	6	0.663
COc1ccc(cc1O)C=N	[H]/N=C/c1ccc(cc1)OC	6	0.663
CC=O	c1cc(ccc1C=N)OCC=O	6	0.663
C=O	c1ccc2c(c1)OCO2	6	0.663
CC=O	c1cc(cc(c1)N)C=O	6	0.663
CC	CC[N]C	6	0.663
COc1ccc(cc1O)C=N	[H]/N=C/c1ccc(c(c1)OC)O	6	0.663
COc1ccc(cc1O)C=N	[H]/N=C/c1ccc(c(c1)O)OC	6	0.663
CC(=O)Nc1ccccc1	c1ccc(cc1)OCC=O	6	0.663
COc1ccc(cc1O)C=N	COc1ccc(cc1OC)C=N	6	0.663
COc1ccc(cc1O)C(=O)N	COc1cccc(c1)C=O	6	0.663
COc1ccc(cc1O)C(=O)N	COc1cccc(c1)C(=O)N	6	0.663
CC=O	[H]/N=C/c1ccc(cc1)OCC=O	6	0.663
COc1ccc(cc1O)C(=O)N	COc1ccc(cc1OC)C=O	6	0.663
COc1ccc(cc1O)C(=O)N	COc1ccc(cc1OC)C(=O)N	6	0.663
COc1ccc(cc1O)C(=O)N	COc1ccc(cc1O)C=O	6	0.663
CC(=O)Nc1ccccc1	c1ccc(cc1)NC(=O)CS	6	0.663
COc1ccc(cc1)N	COc1ccccc1N	6	0.663
[H]/N=C/c1ccc(cc1)OCC=O	c1cc(ccc1C=N)OCC=O	6	0.663
CN	c1cc(ccc1C=O)N	6	0.663
CC=O	CNC=O	6	0.663
C1=NN=C([N]1)SCC=O	c1[nH]cnn1	6	0.663
CC=O	CCc1ccc(cc1)OC	6	0.663
CC=O	CCOc1ccccc1	6	0.663
CC(=O)N1CCNCC1	c1ccc(cc1)N2CCN(CC2)C=O	6	0.663
CC1=CC=C[N]1	C[C]1C=CC=N1	6	0.663
C=[NH+]	c1ccccc1	6	0.663
CC=O	CCOC(=O)c1ccc(cc1)N	6	0.663
COc1ccc(cc1)C=O	c1ccc(cc1)C=O	6	0.663
CC=O	CCNC=O	6	0.663
CC(=O)N1CCN(CC1)c2ccccc2	CCCC=O	6	0.663
CC(=O)N1CCN(CC1)c2ccccc2	CCCC	6	0.663
CC=O	CCNC(=O)C	6	0.663
CC=O	CCCNC(=O)C	6	0.663
CC	CC(=O)NC	6	0.663
[H]/N=C/c1cccc(c1)O	[H]/N=C/c1cccc(c1)OC	6	0.663
[H]/N=C/c1cccc(c1)O	c1cc(c(cc1C=N)O)O	6	0.663
CC	CC(=O)O	6	0.663
CC=O	CCC=O	6	0.663
Cn1cnnc1	c1[nH]cnn1	6	0.663
COc1ccc(cc1)C=N	[H]/N=C/c1ccc(c(c1)OC)O	6	0.663
COc1ccc(cc1)C=N	[H]/N=C/c1ccc(c(c1)O)OC	6	0.663
CC=N	c1ccccc1	6	0.663
CC=N	[H]/N=C\C	6	0.663
CC=N	[H]/N=C/C	6	0.663
[H]/N=C/c1cccc(c1)OC	[H]/N=C/c1ccccc1	6	0.663
[H]/N=C/c1cccc(c1)OC	c1cc(cc(c1)O)C=N	6	0.663
C#N	C=CC#N	6	0.663
COc1ccc(cc1)C=N	COc1ccc(cc1OC)C=N	6	0.663
COc1ccc(cc1)C=N	COc1ccc(cc1O)C=N	6	0.663
CC=O	CNC	6	0.663
COc1ccc(cc1)CCN	COc1ccc(cc1O)CCN	6	0.663
COc1ccc(cc1)N	COc1cccc(c1)OC	6	0.663
CC(=O)Nc1ccccc1	Cc1cccc(c1)N	6	0.663
c1cc(c(cc1C=N)O)O	c1cc(ccc1C=N)O	6	0.663
c1cc(c(cc1C=N)O)O	c1cc(cc(c1)O)C=N	6	0.663
C=O	c1cncnc1	6	0.663
C1=NN=N[N]1	c1ccccc1	6	0.663
COc1ccc(cc1)CN	c1ccccc1	6	0.663
CC(=O)N1CCc2c1cccc2	c1ccccc1	6	0.663
COc1ccc(cc1)CN	c1cc(ccc1CN)O	6	0.663
COc1ccc(cc1)CN	Cc1ccc(cc1)OC	6	0.663
COc1ccc(cc1)CN	COc1ccc(cc1)CNC=O	6	0.663
CC	CCOC(=O)c1ccccc1	6	0.663
COc1ccc(cc1)CCNC=O	COc1cccc(c1)CCNC=O	6	0.663
COc1ccc(cc1)CCNC=O	COc1cccc(c1)CCN	6	0.663
COc1ccc(cc1)CCNC=O	COc1ccc(cc1OC)CCNC=O	6	0.663
COc1ccc(cc1)CCNC=O	COc1ccc(cc1OC)CCN	6	0.663
COc1ccc(cc1)CCNC=O	COc1ccc(cc1O)CCNC=O	6	0.663
[H]/N=C/c1ccc(cc1)OCC=O	c1ccccc1	6	0.663
COc1ccc(cc1)CCNC=O	COc1ccc(cc1O)CCN	6	0.663
CC=O	COc1ccccc1O	6	0.663
C1=C[N]N=C1	C=O	6	0.663
CC=O	COC(=O)c1ccc(cc1)NC(=O)CS	6	0.663
CC	CCOC(=O)C	6	0.663
[H]/N=C/c1ccccc1	c1ccc(cc1)/C=N/NC=O	6	0.663
COc1ccc(cc1)CCN	COc1cccc(c1)CCNC=O	6	0.663
COc1ccc(cc1)CCN	COc1cccc(c1)CCN	6	0.663
COc1ccc(cc1)CCN	COc1ccc(cc1OC)CCNC=O	6	0.663
COc1ccc(cc1)CCN	COc1ccc(cc1OC)CCN	6	0.663
COc1ccc(cc1)CCN	COc1ccc(cc1O)CCNC=O	6	0.663
CC(=O)Nc1ccccc1	Cc1cccc(c1)NC=O	6	0.663
CC(=O)Nc1ccccc1	Cc1cccc(c1)NC(=O)C	6	0.663
COc1ccc(cc1O)CCNC=O	COc1ccc(cc1OC)CCN	6	0.663
COc1ccc(cc1O)CCNC=O	COc1ccc(cc1OC)CCNC=O	6	0.663
CC=O	c1ccc(cc1)N2CCN(CC2)C=O	6	0.663
CC(=O)Nc1ccc(cc1)C(=O)OC	CC(=O)Nc1ccc(cc1)C=O	6	0.663
C(C(=O)N)O	CC=O	6	0.663
CC(=N)c1ccccc1	c1ccccc1	6	0.663
C1C(=O)NC(=S)S1	c1ccncc1	6	0.663
CN	Cc1ccccc1N	6	0.663
COc1cc(ccc1O)C=O	c1ccccc1	6	0.663
COc1cc(ccc1O)CCN	COc1cc(ccc1O)CCNC=O	6	0.663
COc1cc(ccc1O)CCN	COc1ccc(cc1)CCN	6	0.663
c1ccc2c(c1)nco2	c1ccncc1	6	0.663
CC	COc1cccc(c1)CCNC=O	6	0.663
CCO	c1ccc(cc1)C(=O)Nc2ccccc2	6	0.663
COc1cc(ccc1O)CCN	COc1ccc(cc1)CCNC=O	6	0.663
CC	COc1cccc(c1)CCN	6	0.663
COc1cc(ccc1O)CCN	COc1ccc(cc1O)CCN	6	0.663
COc1cc(ccc1O)CCN	COc1ccc(cc1O)CCNC=O	6	0.663
CN	Cc1cccc(c1)NC=O	6	0.663
COc1cc(ccc1O)CCN	COc1ccc(cc1OC)CCN	6	0.663
COc1cc(ccc1O)CCN	COc1ccc(cc1OC)CCNC=O	6	0.663
CC	COc1ccc(cc1)c2ccno2	6	0.663
COc1cc(ccc1O)CCN	COc1cccc(c1)CCN	6	0.663
C=O	c1ccc(cc1)CCNC=O	6	0.663
COc1cc(ccc1O)CCN	COc1cccc(c1)CCNC=O	6	0.663
COc1cccc(c1)C=O	COc1ccccc1	6	0.663
COc1cccc(c1)C=N	c1ccc(cc1)C=N	6	0.663
CCO	c1ccc(cc1)CCN	6	0.663
CC(=O)Nc1cccc(c1)C=O	COC	6	0.663
COc1cccc(c1)C=N	c1cc(cc(c1)O)C=N	6	0.663
CCO	c1ccc(cc1)CCNC=O	6	0.663
COc1cccc(c1)C=N	[H]/N=C/c1ccccc1	6	0.663
CCC	C[C@H]N	6	0.663
CC(=N)c1ccccc1	[H]/N=C(\C)/c1ccccc1	6	0.663
CC(=O)Nc1ccc(cc1)C(=O)OC	CC=O	6	0.663
COc1ccc(cc1O)CCNC=O	COc1cccc(c1)CCN	6	0.663
C=O	c1ccc(cc1)Br	6	0.663
[H]/N=C/c1ccc(c(c1)O)O	[H]/N=C/c1ccc(cc1)O	6	0.663
[H]/N=C/c1ccc(c(c1)O)O	[H]/N=C/c1cccc(c1)O	6	0.663
COc1cc(ccc1O)C=N	[H]/N=C/c1ccc(c(c1)O)OC	6	0.663
C=O	c1ccc(c(c1)C=O)O	6	0.663
CN	c1cc(cc(c1)O)C=O	6	0.663
CC(=O)Nc1ccc(cc1)C=O	c1cc(ccc1C=O)N	6	0.663
COc1cc(ccc1O)C=N	[H]/N=C/c1ccc(cc1)OC	6	0.663
COc1cccc(c1)OC	COc1ccccc1O	6	0.663
COc1cccc(c1)OC	COc1ccccc1OC	6	0.663
C=O	c1ccc(c(c1)N)Cl	6	0.663
[H]/N=C/c1ccc(c(c1)O)O	c1cc(cc(c1)O)C=N	6	0.663
C(C(=O)N)S	CC=O	6	0.663
C=O	c1ccc(c(c1)NC=O)Cl	6	0.663
[H]/N=C/c1ccc(c(c1)O)O	c1cc(ccc1C=N)O	6	0.663
COc1cc(ccc1O)C=N	c1ccccc1	6	0.663
CC	C[C@@H]c1ccccc1	6	0.663
CCOC(=O)C	c1ccccc1	6	0.663
C=O	c1ccc(c(c1)O)O	6	0.663
COc1cccc(c1)C=O	c1ccc(cc1)C=O	6	0.663
COc1cc(ccc1O)C=O	COc1ccc(cc1O)C(=O)N	6	0.663
[H]/N=C/c1ccc(c(c1)O)OC	[H]/N=C/c1ccc(c(c1)OC)O	6	0.663
COc1cc(ccc1O)C=O	COc1ccc(cc1OC)C(=O)N	6	0.663
CC(=O)Nc1ccc(cc1)C=O	CC=O	6	0.663
[H]/N=C/c1ccc(c(c1)O)OC	[H]/N=C/c1ccc(cc1)OC	6	0.663
C(CO)N	COC	6	0.663
CC(=O)Nc1ccc(cc1)C(=O)OC	c1ccccc1	6	0.663
C(C(=O)N)O	c1ccccc1	6	0.663
CC(=O)Nc1ccc(cc1)C(=O)OC	c1cc(ccc1C=O)N	6	0.663
COc1cc(ccc1O)C=O	COc1cccc(c1)C(=O)N	6	0.663
CCC	C[C@H]CC	6	0.663
COc1cc(ccc1O)CCNC=O	COc1ccc(cc1)CCN	6	0.663
COc1cc(ccc1O)CCNC=O	COc1ccc(cc1)CCNC=O	6	0.663
COc1cc(ccc1O)CCNC=O	COc1ccc(cc1O)CCN	6	0.663
COc1ccc(cc1OC)CCNC=O	COc1cccc(c1)CCNC=O	6	0.663
COc1ccc(cc1OC)CCNC=O	COc1cccc(c1)CCN	6	0.663
COc1ccc(cc1OC)CCN	COc1cccc(c1)CCNC=O	6	0.663
CC(=O)N	CNC=O	6	0.663
COc1ccc(cc1OC)CCN	COc1cccc(c1)CCN	6	0.663
COc1ccc(cc1OC)CCN	COc1ccc(cc1OC)CCNC=O	6	0.663
CCC	CCC=O	6	0.663
CC=O	c1nncs1	6	0.663
COc1ccc(cc1OC)C=O	COc1cccc(c1)C(=O)N	6	0.663
CCO	c1ccc(cc1)[N+](=O)[O-]	6	0.663
COc1ccc(cc1OC)C=N	[H]/N=C/c1cccc(c1)OC	6	0.663
COc1ccc(cc1OC)C=N	[H]/N=C/c1ccc(cc1)OC	6	0.663
COc1ccc(cc1OC)C=N	[H]/N=C/c1ccc(c(c1)O)OC	6	0.663
COc1ccc(cc1OC)C=N	COc1cccc(c1)C=N	6	0.663
COc1ccc(cc1OC)C(=O)N	COc1cccc(c1)C=O	6	0.663
COc1ccc(cc1OC)C(=O)N	COc1cccc(c1)C(=O)N	6	0.663
COc1ccc(cc1OC)C(=O)N	COc1ccc(cc1OC)C=O	6	0.663
C[C@@H]C(=O)N	c1ccccc1	6	0.663
C1=N[N]N=C1	c1cnn[nH]1	6	0.663
C[C@@H]C(=O)N	C[C@H]C=O	6	0.663
CC	CCc1nc2ccccc2o1	6	0.663
CC(=O)NCc1ccccc1	c1ccccc1	6	0.663
CC	CCc1nc2ccc(cc2o1)C=O	6	0.663
CC(=O)NCc1ccccc1	c1ccc(cc1)CNC=O	6	0.663
CC	CCc1nc2ccc(cc2o1)C(=O)N	6	0.663
CC(=O)NCc1ccccc1	CC=O	6	0.663
CC	CCc1cccc(c1)OC	6	0.663
CC	CCc1cccc(c1)O	6	0.663
COc1ccc(cc1O)CCNC=O	COc1cccc(c1)CCNC=O	6	0.663
[H]/N=C/c1ccc(c(c1)OC)O	c1ccccc1	6	0.663
CN	C[N]C	6	0.663
c1[nH]cnn1	c1ccc(cc1)c2[nH]cnn2	6	0.663
C(C(=O)N)N	C(C=O)N	6	0.663
COc1cc(ccc1O)CCNC=O	COc1ccc(cc1O)CCNC=O	6	0.663
COc1cc(ccc1O)CCNC=O	COc1ccc(cc1OC)CCN	6	0.663
COc1cc(ccc1O)CCNC=O	COc1ccc(cc1OC)CCNC=O	6	0.663
COc1cc(ccc1O)CCNC=O	COc1cccc(c1)CCN	6	0.663
COc1cc(ccc1O)CCNC=O	COc1cccc(c1)CCNC=O	6	0.663
[H]/N=C/c1ccc(c(c1)OC)O	[H]/N=C/c1ccc(cc1)OC	6	0.663
[H]/N=C/c1cccc(c1)OC	c1ccc(cc1)C=N	6	0.663
CCC=O	CCCN	6	0.663
CC	COC(=O)c1ccccc1	6	0.663
COc1cccc(c1)C=C	c1ccccc1	6	0.663
c1ccc(cc1)c2[nH]c(nn2)S	c1ccc(cc1)c2[nH]cnn2	6	0.663
c1ccc(cc1)[N]S(=O)=O	c1ccccc1	6	0.663
[NH+](=O)[O-]	c1cc(cc(c1)[N+](=O)[O-])C=O	6	0.663
CCC	C[C@@H]CC	6	0.663
c1[nH]cnn1	c1ccc(cc1)c2[nH]c(nn2)S	6	0.663
C=O	c1ccc(cc1)NC(=O)C2CCNCC2	6	0.663
[NH+](=O)[O-]	c1ccc(cc1)C=O	6	0.663
CCCC=O	c1cnoc1	6	0.663
[NH+](=O)[O-]	c1ccc(cc1)N	6	0.663
CCCC=O	c1conc1CCCC=O	6	0.663
C(=[NH2+])N	c1ccccc1	6	0.663
C1=N[N]N=N1	c1ccccc1	6	0.663
CCC	CCNC=O	6	0.663
COc1ccc2c(c1)scn2	c1cc2c(cc1O)scn2	6	0.663
C(=[NH+])N	C=[NH+]	6	0.663
C(=S)(N)N	CNCN	6	0.663
CN	C[N]S(=O)=O	6	0.663
CC(=O)N	CC(=O)Nc1ccccc1	6	0.663
CCc1nn2c(=O)cc(nc2s1)CO	CCc1nn2c(=O)ccnc2s1	6	0.663
C[C@@H](C=O)N	C[C@H]C=O	6	0.663
Cn1cnnc1	Cn1cnnc1SCC=O	6	0.663
c1cc2c(cc1N)OCCO2	c1ccc2c(c1)OCCO2	6	0.663
C1CNCCN1	c1ccc(cc1)N2CC[NH2+]CC2	6	0.663
Cc1ccc2c(c1)nco2	c1ccccc1	6	0.663
C1CNCCN1	c1cc(cc(c1)Cl)N2CCNCC2	6	0.663
C1CNCCN1	[NH+](=O)[O-]	6	0.663
c1cc(cnc1)C(=O)N	c1cc(cnc1)C=O	6	0.663
C1CNCCN1	C[NH+]1CCNCC1	6	0.663
CC[NH2+]C	C[NH2+]C	6	0.663
C=O	CCCNC=O	6	0.663
c1ccc(cc1)O	c1ccc(cc1)c2nc3ccccc3s2	6	0.663
c1ccc(cc1)O	c1ccc2c(c1)nco2	6	0.663
c1ccc(cc1)O	c1ccc2c(c1)ncs2	6	0.663
Cc1cccc(c1)C	c1ccc(cc1)N	6	0.663
C1CNCCN1	CC(=O)c1ccccc1	6	0.663
C1CNCCN1	CC(=O)c1ccc(cc1)N2CCNCC2	6	0.663
C1CNCCC1C=O	c1ccc(cc1)NC(=O)C2CCNCC2	6	0.663
C1CNCCC1C=O	CC	6	0.663
Cc1cccc(c1)N	Cc1cccc(c1)NC(=O)C	6	0.663
Cc1cccc(c1)NC(=O)C	Cc1cccc(c1)NC=O	6	0.663
Cc1cccc(c1)NC(=O)C	c1ccccc1	6	0.663
C=O	CCNC(=O)c1ccccc1	6	0.663
c1cnc(nc1)N	c1cncnc1	6	0.663
C=O	CCOC(=O)c1ccccc1	6	0.663
Cc1cccc(c1)OCC(=O)N	Cc1ccccc1	6	0.663
CO	COc1cc(ccc1O)C=C	6	0.663
CO	COc1cc(ccc1O)C=N	6	0.663
CO	COc1cc(ccc1O)C=O	6	0.663
Cc1ccccc1	c1ccc(cc1)CNC=O	6	0.663
CO	COc1ccc(cc1)CCNC=O	6	0.663
CCCC(=O)N	CCCC(=O)NCC	6	0.663
C1CNCCN1	c1ccc(cc1)[N+](=O)[O-]	6	0.663
C1COCCN1	c1ccccc1	6	0.663
COc1ccccc1OC	c1ccc(c(c1)O)O	6	0.663
Cc1ccc(cc1)OC	c1cc(ccc1CCNC=O)O	6	0.663
Cc1ccc(cc1)F	c1ccccc1	6	0.663
Cc1ccc(cc1)N	Cc1ccc(cc1)NC(=O)C	6	0.663
C(C=O)O	CC(=O)OCC=O	6	0.663
c1cnoc1	c1conc1CCCC=O	6	0.663
C=N	CC=N	6	0.663
C[C]1C=CC=N1	Cc1ccc[nH]1	6	0.663
C[C@H]C(=O)N	c1ccccc1	6	0.663
CCOc1ccc(cc1)C	Cc1ccc(cc1)OC	6	0.663
CCC(=O)OC	CO	6	0.663
C[C@H]C(=O)N	C[C@H]C=O	6	0.663
c1cc(sc1)C=N	c1ccsc1	6	0.663
CCCC(=O)NCC	c1ccccc1	6	0.663
Cc1ccc(cc1)OC	c1cc(ccc1CCN)O	6	0.663
c1cc(sc1)C(=O)N	c1ccsc1	6	0.663
CNN=C	Cc1ccc(cc1)C=O	6	0.663
c1cc(sc1)C(=O)N	c1ccccc1	6	0.663
c1cc(sc1)C(=O)N	c1cc(sc1)C=O	6	0.663
Cc1ccc(cc1)OCC(=O)N	Cc1ccccc1	6	0.663
Cc1ccc(cc1)OCC(=O)N	c1ccc(cc1)OCC(=O)N	6	0.663
Cc1ccc(cc1)S(=O)(=O)N	c1ccccc1	6	0.663
CCOc1ccc(cc1)C=O	c1ccc(cc1)C(=O)Nc2ccccc2	6	0.663
c1cc(oc1)CN	c1ccoc1	6	0.663
c1cc(oc1)C=O	c1ccc(cc1)N	6	0.663
c1ccccc1	c1conc1CCCC=O	6	0.663
C=O	CC(=O)Nc1ccc(cc1)C(=O)OC	6	0.663
C=O	CC(=O)Nc1ccc(cc1)C=O	6	0.663
c1cc(oc1)Br	c1ccoc1	6	0.663
C[C@@H]O	c1ccccc1	6	0.663
CCCC(=O)N	CCCC(=O)NC	6	0.663
CO	COc1ccc(cc1)O	6	0.663
CCO	CCOC(=O)C	6	0.663
CO	c1ccc(cc1)COc2ccccc2	6	0.663
CO	c1cc(cc(c1)O)C(=O)N	6	0.663
C1CCNCC1	c1ccc(cc1)NC(=O)C2CCNCC2	6	0.663
c1ccncc1	c1cnccc1C=O	6	0.663
CO	c1cc(ccc1CCN)O	6	0.663
CO	c1cc(ccc1CCNC=O)O	6	0.663
Cc1ccco1	c1cc(oc1)CN	6	0.663
CCO	CCOc1cccc(c1)C	6	0.663
C1CCNCC1	Cc1ccccc1	6	0.663
c1cc(ccc1N)N	c1cc(ccc1NC=O)NC=O	6	0.663
c1cc(ccc1N)F	c1ccccc1	6	0.663
c1cc(ccc1N)F	c1ccc(cc1)F	6	0.663
CO	c1ccc(c(c1)NC=O)O	6	0.663
c1cc(ccc1N)Cl	c1ccc(cc1)Cl	6	0.663
c1ccnc(c1)N	c1ccncc1	6	0.663
CO	c1c2c([nH]n1)ncn3c2ncn3	6	0.663
CO	c1ccc(cc1)OCC=O	6	0.663
CO	c1ccc(cc1)c2ncon2	6	0.663
C1CCNC1	CC	6	0.663
c1ccc(cc1)S(=O)(=O)N	c1ccc(cc1)S(=O)=O	6	0.663
C1CCN(CC1)S(=O)=O	C1CCNCC1	6	0.663
COC	c1cnc2n(c1=O)ncs2	6	0.663
C=O	COC(=O)c1ccc(cc1)NC(=O)CS	6	0.663
COc1ccccc1Cl	c1ccccc1	6	0.663
CCNC	c1ccc(cc1)CCNC=O	6	0.663
Cc1csc(n1)c2ccccc2	Cc1cscn1	6	0.663
Cc1csc(n1)c2ccccc2	c1ccccc1	6	0.663
Cc1csc(n1)c2ccccc2	c1cscn1	6	0.663
c1cc(ccc1C=O)O	c1ccc(cc1)C(=O)N	6	0.663
CO	c1c[nH]nc1	6	0.663
CCO	CCOc1ccc(cc1)NC=O	6	0.663
CO	COc1ccc(cc1O)C=O	6	0.663
Cc1ccccc1N	Cc1ccccc1NC(=O)C	6	0.663
CO	COc1cccc(c1)C=C	6	0.663
CO	COc1cccc(c1)N	6	0.663
c1cc(ccc1NC=O)O	c1ccc(cc1)O	6	0.663
c1cc(ccc1NC=O)O	c1ccc(cc1)NC=O	6	0.663
CO	COc1ccccc1NC=O	6	0.663
Cc1ccccc1	c1ccc2c(c1)cccn2	6	0.663
c1cc(ccc1NC=O)NC=O	c1ccccc1	6	0.663
Cc1ccccc1	c1ccncc1	6	0.663
CO	C[C@@H]O	6	0.663
CCOc1cccc(c1)C	Cc1cccc(c1)OC	6	0.663
c1cc(ccc1NC=O)Cl	c1ccccc1	6	0.663
Cc1ccccc1C=O	c1ccccc1	6	0.663
CO	C[C@H]O	6	0.663
CCO	CCOC(=O)c1ccccc1	6	0.663
C=O	CN(C)C=O	6	0.663
CCOc1cccc(c1)C(=O)N	CCOc1cccc(c1)C=O	6	0.663
Cc1ccccc1O	Cc1ccccc1OCC(=O)N	6	0.663
Cc1ccccc1O	Cc1ccccc1OCC=O	6	0.663
Cc1ccccc1O	c1ccc(cc1)O	6	0.663
Cc1ccccc1OC	Cc1ccccc1OCC(=O)N	6	0.663
Cc1ccccc1OC	Cc1ccccc1OCC=O	6	0.663
Cc1ccccc1OCC=O	c1ccccc1	6	0.663
C=O	CCc1nc2ccc(cc2o1)C(=O)N	6	0.663
c1cc(ccc1N)O	c1ccc(cc1)O	6	0.663
C=O	CCc1nc2ccc(cc2o1)C=O	6	0.663
c1cc(ccc1N)O	c1ccc(cc1)NC=O	6	0.663
C=O	CCc1nc2ccccc2o1	6	0.663
CO	[H]/N=C/c1ccc(c(c1)OC)O	6	0.663
Cc1ccc(cc1)F	c1ccc(cc1)F	6	0.663
c1ccc(cc1)NC(=O)C2CCNCC2	c1ccccc1	6	0.663
Cc1nc(no1)c2ccccc2	c1ccccc1	6	0.663
C=Cc1ccccc1	COc1ccc(cc1)C=C	6	0.663
CCc1ccccc1	Cc1cccc(c1)O	6	0.663
CCc1ccccc1	COc1ccc(cc1)CCNC=O	6	0.663
CCc1ccccc1	COc1ccc(cc1)CCN	6	0.663
CCC(=O)NC	CCNC(=O)C	6	0.663
C[C@@H]NS(=O)=O	C[C@H]NS(=O)=O	6	0.663
CCc1ccccc1	CN	6	0.663
C=CC(=O)N	c1ccccc1	6	0.663
CCC(=O)NC	CCCC(=O)N	6	0.663
C=CC(=O)N	C=CC=O	6	0.663
C=CC#N	c1ccccc1	6	0.663
CCNc1ccccc1	CC[N]c1ccccc1	6	0.663
CCc1cccc(c1)OC	Cc1cccc(c1)OC	6	0.663
CCc1cccc(c1)OC	Cc1cccc(c1)O	6	0.663
CCc1cccc(c1)OC	COc1cccc(c1)CCNC=O	6	0.663
CCc1cccc(c1)OC	COc1cccc(c1)CCN	6	0.663
CCc1cccc(c1)O	Cc1ccc(cc1)O	6	0.663
CCc1cccc(c1)O	Cc1ccc(c(c1)O)O	6	0.663
CCc1cccc(c1)O	CCc1ccccc1	6	0.663
CCc1cccc(c1)O	CCc1cccc(c1)OC	6	0.663
CCc1ccc(cc1)OCC=O	Cc1ccc(cc1)OCC=O	6	0.663
CCc1ccc(cc1)OCC=O	Cc1ccc(cc1)OCC(=O)N	6	0.663
CCc1ccc(cc1)OCC(=O)N	Cc1ccc(cc1)OCC=O	6	0.663
CCc1ccc(cc1)OCC(=O)N	Cc1ccc(cc1)OCC(=O)N	6	0.663
CCc1ccc(cc1)OCC(=O)N	CCc1ccc(cc1)OCC=O	6	0.663
CCc1ccc(cc1)OC	c1ccc(cc1)CCNC=O	6	0.663
CCc1ccc(cc1)OC	c1ccc(cc1)CCN	6	0.663
C=C	C=CC=O	6	0.663
C=C	C=CC#N	6	0.663
CCc1ccc(cc1)OC	CCc1cccc(c1)OC	6	0.663
CCNCC	CC[N]C	6	0.663
CCc1ccccc1	c1cc(ccc1CCN)O	6	0.663
CCc1ccccc1	c1cc(ccc1CCNC=O)O	6	0.663
Cc1cc(=O)oc2c1cccc2	c1ccccc1	6	0.663
CCc1nn2c(=O)cc(nc2s1)C	CCc1nn2c(=O)ccnc2s1	6	0.663
CCc1nn2c(=O)cc(nc2s1)C	CCc1nn2c(=O)cc(nc2s1)CO	6	0.663
CCc1nc2ccccc2o1	c1ccccc1	6	0.663
CCc1nc2ccccc2o1	c1ccc2c(c1)nco2	6	0.663
C[C@@H]NS(=O)=O	c1ccccc1	6	0.663
CCc1nc2ccc(cc2o1)C=O	c1ccccc1	6	0.663
CCc1nc2ccc(cc2o1)C=O	c1ccc2c(c1)nco2	6	0.663
CCc1nc2ccc(cc2o1)C=O	CCc1nc2ccccc2o1	6	0.663
CCc1nc2ccc(cc2o1)C(=O)N	c1ccccc1	6	0.663
CCc1nc2ccc(cc2o1)C(=O)N	c1ccc2c(c1)nco2	6	0.663
CCc1nc2ccc(cc2o1)C(=O)N	CCc1nc2ccccc2o1	6	0.663
CCc1nc2ccc(cc2o1)C(=O)N	CCc1nc2ccc(cc2o1)C=O	6	0.663
c1ccc(cc1)CO	c1ccc(cc1)COc2ccccc2	6	0.663
Cc1cc(=O)oc2c1cccc2	c1ccc2c(c1)ccc(=O)o2	6	0.663
CCC(=O)NCC	CCCC(=O)N	6	0.663
Cc1cc(=O)oc2c1ccc(c2)OC	c1ccc2c(c1)C=CCO2	6	0.663
Cc1cc(=O)oc2c1ccc(c2)OC	Cc1cc(=O)oc2c1cccc2	6	0.663
Cc1cc(=O)oc2c1ccc(c2)O	c1ccc2c(c1)ccc(=O)o2	6	0.663
C=CCN	c1ccccc1	6	0.663
Cc1cc(=O)oc2c1ccc(c2)O	c1ccc2c(c1)C=CCO2	6	0.663
Cc1cc(=O)oc2c1ccc(c2)O	Cc1cc(=O)oc2c1cccc2	6	0.663
c1ccc(cc1)CCC(=O)N	c1ccccc1	6	0.663
C[C@H]N	c1ccccc1	6	0.663
COc1ccccc1O	Cc1ccccc1	6	0.663
COc1ccccc1O	Cc1cccc(c1)OC	6	0.663
c1ccc(cc1)C=O	c1ccc(cc1)Cl	6	0.663
CCNCC	Cc1ccccc1	6	0.663
CCC(=O)NCC	CCNC(=O)C	6	0.663
CCc1ccc(cc1)O	c1ccc(cc1)CCNC=O	6	0.663
CCc1ccc(cc1)O	c1ccc(cc1)CCN	6	0.663
CCc1ccc(cc1)O	c1cc(ccc1CCNC=O)O	6	0.663
Cc1ccc(c(c1)O)OC	Cc1cccc(c1)OC	6	0.663
CCc1ccc(c(c1)O)OC	CCc1ccc(c(c1)OC)O	6	0.663
CCc1ccc(c(c1)O)O	c1ccccc1	6	0.663
CNC(=O)c1ccccc1	c1ccc(cc1)C(=O)N	6	0.663
CNC(=O)c1ccccc1	c1ccc(cc1)C=O	6	0.663
CCc1ccc(c(c1)O)O	Cc1cccc(c1)O	6	0.663
CCc1ccc(c(c1)O)O	Cc1ccc(cc1)O	6	0.663
CCc1ccc(c(c1)O)O	Cc1ccc(c(c1)O)O	6	0.663
C=Cc1ccc(cc1)O	COc1ccc(cc1)C=C	6	0.663
c1csc(n1)NC=O	c1cscn1	6	0.663
c1cc2c(nc1)nco2	c1ccc(cc1)c2nc3c(o2)cccn3	6	0.663
Cc1ccc(c(c1)O)O	Cc1ccccc1	6	0.663
Cc1ccc(c(c1)O)OC	Cc1ccc(c(c1)OC)O	6	0.663
Cc1ccc(c(c1)O)OC	Cc1cccc(c1)O	6	0.663
Cc1ccc(c(c1)O)OC	c1ccccc1	6	0.663
CCc1ccc(c(c1)O)OC	CCc1ccc(cc1)OC	6	0.663
c1ccc(cc1)N2CC[NH2+]CC2	c1ccccc1	6	0.663
Cc1ccc(c(c1)OC)O	Cc1ccc(c(c1)OC)OC	6	0.663
Cc1ccc(c(c1)OC)O	Cc1ccc(cc1)OC	6	0.663
Cc1ccc(c(c1)OC)O	c1ccccc1	6	0.663
Cc1ccc(c(c1)OC)OC	Cc1cccc(c1)O	6	0.663
Cc1ccc(c(c1)OC)OC	Cc1cccc(c1)OC	6	0.663
Cc1ccc(cc1)C	Cc1ccc(cc1)CO	6	0.663
c1cc2c(cc1O)scn2	c1ccc2c(c1)ncs2	6	0.663
C[C]1C=CC=N1	c1ccccc1	6	0.663
Cc1ccc(cc1)C(=O)N	Cc1ccc(cc1)C=O	6	0.663
Cc1ccc(cc1)C(=O)N	c1ccccc1	6	0.663
C=Cc1ccccc1	CC=O	6	0.663
C[C]1C=CC=N1	c1cc[nH]c1	6	0.663
CCc1ccc(c(c1)O)OC	CCc1ccc(c(c1)OC)OC	6	0.663
CCc1ccc(c(c1)O)OC	CCc1cccc(c1)OC	6	0.663
CCc1ccc(cc1)O	Cc1cccc(c1)O	6	0.663
CCc1ccc(cc1)N	CCc1ccc(cc1)NC=O	6	0.663
CCc1ccc(cc1)O	Cc1ccc(c(c1)O)O	6	0.663
CCC(=O)N	CCNC(=O)C	6	0.663
CCc1ccc(cc1)O	COc1ccc(cc1)CCNC=O	6	0.663
c1ccc(cc1)/C=N/NC=O	c1ccc(cc1)C=N	6	0.663
CCc1ccc(cc1)NC=O	Cc1ccc(cc1)NC=O	6	0.663
CCc1ccc(cc1)NC=O	Cc1ccc(cc1)N	6	0.663
CCC(=O)N	CCC(=O)NCC	6	0.663
CCNC(=O)c1ccccc1	c1ccccc1	6	0.663
CCC(=O)N	CCC(=O)NC	6	0.663
C[C]1C=CN=N1	c1c[nH]nc1	6	0.663
CCc1ccc(cc1)N	c1ccccc1	6	0.663
CCc1ccc(cc1)N	Cc1ccc(cc1)NC=O	6	0.663
CCc1ccc(cc1)N	Cc1ccc(cc1)N	6	0.663
c1ccc(cc1)Cl	c1ccsc1	6	0.663
c1ccc(cc1)N	c1ccc(cc1)c2nc3ccccc3o2	6	0.663
c1ccc(cc1)F	c1ccc(cc1)N	6	0.663
Cc1cc[nH]n1	c1c[nH]nc1	6	0.663
c1ccc(c(c1)NC=O)Cl	c1ccccc1	6	0.663
c1ccc(cc1)F	c1ccc2c(c1)nco2	6	0.663
c1ccc(cc1)N	c1ccc(cc1)NC(=O)CO	6	0.663
c1ccc(c(c1)N)Cl	c1ccccc1	6	0.663
CCc1ccc(c(c1)OC)OC	CCc1cccc(c1)OC	6	0.663
CCc1ccc(c(c1)OC)OC	CCc1ccc(cc1)OC	6	0.663
c1ccc(cc1)N	c1ccc(cc1)OCC=O	6	0.663
c1ccc(cc1)N	c1ccc(cc1)[N+](=O)[O-]	6	0.663
CCc1ccc(c(c1)OC)O	CCc1cccc(c1)OC	6	0.663
CCc1ccc(c(c1)OC)O	CCc1ccc(cc1)OC	6	0.663
CCc1ccc(c(c1)OC)O	CCc1ccc(c(c1)OC)OC	6	0.663
Cc1nc(no1)c2ccccc2	Cc1ncno1	6	0.663
CN(C)C=O	CNC	6	0.663
COC(=O)c1ccc(cc1)NC(=O)CS	c1ccccc1	6	0.663
Cc1ncno1	c1ccc(cc1)c2ncon2	6	0.663
CCO	COc1ccc(cc1)N	6	0.663
COC(=O)c1ccc(cc1)N	c1cc(ccc1C(=O)[O-])N	6	0.663
COc1ccccc1Cl	c1ccc(c(c1)O)Cl	6	0.663
CCO	COC(=O)c1ccccc1	6	0.663
c1cc(ccc1C(=O)[O-])N	c1cc(ccc1C=O)N	6	0.663
C=O	COc1ccc(cc1OC)C=O	6	0.663
CCNC	CCNCC	6	0.663
Cc1ncno1	c1ccccc1	6	0.663
CCOc1ccccc1	c1ccc(cc1)CCNC=O	6	0.663
CC(=O)c1ccc(cc1)N2CCNCC2	c1ccccc1	6	0.663
COC(=O)c1ccc(cc1)NC(=O)CS	c1cc(ccc1C=O)N	6	0.663
CC(C)c1ccccc1	CCC	6	0.663
CCOc1ccccc1	c1ccc(cc1)O	6	0.663
c1cc(ccc1/C=C/C=O)O	c1ccccc1	6	0.663
c1cc(ccc1C=N)O	c1ccc(cc1)/C=N/NC=O	6	0.663
c1cc(ccc1C(=O)O)N	c1cc(ccc1C(=O)[O-])N	6	0.663
CC(=O)OC	CO	6	0.663
C=O	COc1cccc(c1)N	6	0.663
CCO	COc1ccc(cc1)NC=O	6	0.663
COC(=O)c1ccc(cc1)N	c1cc(ccc1C(=O)O)N	6	0.663
CCCC	CCCCNC=O	6	0.663
CCCC	CCCCN	6	0.663
c1cc(ccc1C=O)Cl	c1ccc(cc1)Cl	6	0.663
CC(=O)c1ccc(cc1)N2CCNCC2	CC=O	6	0.663
CC(=O)c1ccc(cc1)N2CCNCC2	CC(=O)c1ccccc1	6	0.663
C1CC=COC1	CCCO	6	0.663
COC(=O)c1ccccc1	c1cc(ccc1C=O)N	6	0.663
CCO	CS	6	0.663
c1cc(ccc1C(=O)[O-])N	c1ccccc1	6	0.663
CCCN	Cc1ccccc1	6	0.663
CCO	COc1ccccc1OC	6	0.663
CCOc1ccccc1	c1ccc(cc1)CCN	6	0.663
CCOc1ccccc1	c1ccc(cc1)C(=O)Nc2ccccc2	6	0.663
C1CC=COC1	CC	6	0.663
c1cc(ccc1C=N)OCC=O	c1ccccc1	6	0.663
CCOc1ccccc1	c1ccc(cc1)C=O	6	0.663
CCCC	CCCN	6	0.663
CCO	COc1ccccc1O	6	0.663
C=O	COc1ccccc1NC=O	6	0.663
COC(=O)c1ccc(cc1)N	COC(=O)c1ccccc1	6	0.663
C=O	COc1cccc(c1)NC=O	6	0.663
C1CC=COC1	CCO	6	0.663
c1cc(ccc1/C=C/C=O)O	c1ccc(cc1)/C=C/C=O	6	0.663
C=O	COc1cccc(c1)O	6	0.663
c1cc(ccc1C(=O)O)N	c1ccccc1	6	0.663
c1cc(ccc1C(=O)O)N	c1cc(ccc1C=O)N	6	0.663
C=O	COc1cccc(c1)OC	6	0.663
COc1ccc(cc1OC)CCNC=O	c1cc(c(cc1CCN)O)O	5	0.552
C1C[NH+]CCN1	C[NH+]1CCNCC1	5	0.552
COc1ccc(cc1OC)CCNC=O	c1ccc(cc1)CCN	5	0.552
COc1ccc(cc1OC)CCNC=O	c1cc(ccc1CCNC=O)O	5	0.552
COc1ccc(cc1OC)CCNC=O	c1cc(ccc1CCN)O	5	0.552
COc1ccc(cc1OC)CCNC=O	c1cc(cc(c1)O)CCNC=O	5	0.552
COc1ccc(cc1OC)CCNC=O	c1cc(cc(c1)O)CCN	5	0.552
COc1ccc(cc1OC)CCNC=O	c1cc(c(cc1CCNC=O)O)O	5	0.552
C(=O)O	COC=O	5	0.552
c1ccc(cc1)c2[nH]cnn2	c1ccccc1	5	0.552
CCc1ccc(c(c1)OC)OC	Cc1ccc(cc1)OC	5	0.552
CCc1ccc(c(c1)O)OC	COc1cc(ccc1O)CCNC=O	5	0.552
COc1ccc(cc1OC)CCNC=O	Cc1ccc(cc1)OC	5	0.552
CCc1ccc(c(c1)OC)OC	c1ccccc1	5	0.552
COc1ccc(cc1OC)CCNC=O	Cc1ccc(c(c1)OC)OC	5	0.552
COc1ccc(cc1OC)CCNC=O	Cc1ccc(c(c1)O)OC	5	0.552
CCc1ccc(c(c1)O)OC	COc1cc(ccc1O)CCN	5	0.552
CCOc1ccccc1	CCOc1ccccc1OCC	5	0.552
COc1ccc(cc1OC)CCN	c1ccccc1	5	0.552
C1C[NH+]CCN1	c1ccccc1	5	0.552
COc1ccc(cc1OC)CCNC=O	c1ccc(cc1)CCNC=O	5	0.552
COc1ccc(cc1OC)CCN	c1ccc(cc1)CCNC=O	5	0.552
COc1ccc(cc1OC)CCNC=O	c1ccccc1	5	0.552
CCc1ccc(c(c1)O)OC	COc1ccc(cc1OC)CCNC=O	5	0.552
CCc1ccc(c(c1)O)OC	COc1ccc(cc1OC)CCN	5	0.552
CCc1ccc(c(c1)OC)OC	COc1cccc(c1)CCN	5	0.552
CCc1ccc(c(c1)O)OC	COc1ccc(cc1O)CCNC=O	5	0.552
CCc1ccc(c(c1)OC)OC	COc1cccc(c1)CCNC=O	5	0.552
c1ccc(c(c1)C(=O)[O-])O	c1ccc(cc1)C(=O)[O-]	5	0.552
[truncated: 998,000+ more rows]
